# Supplementary material for: MAPK inhibitor sensitivity scores predict sensitivity driven by the immune infiltration in pediatric low-grade gliomas
Source: Nat Commun. 2023 Jul 27;14:4533. doi: 10.1038/s41467-023-40235-8 (PMC10374577; doi:10.1038/s41467-023-40235-8)
Supplement: Supplementary file 4 — Supplementary Data 1 [file 41467_2023_40235_MOESM4_ESM.xlsx]

## Sheet: Supplementary Data 1
Name	Synonyms	Targets	Mode of Action	Type	Group	Clinical stage	Company	IC50 in vitro
RAF_9304 1	SN1034259943	ARAF, BRAF, CRAF	NA	NA	panRAFi	NA	NA	NA
HG6-64-1 1	KIN001-206	BRAF	NA	NA	BRAFi	NA	NA	NA
AZ628	AZ-628, AZ 628	panBRAFi	panBRAF inhibitor	Type II	BRAFi Type II	Pre-clinical	AstraZeneca	100nM-30nM
Dabrafenib	GSK2118436, Tafinlar	BRAFv600e specific	Selective BRAfv600e inhibitor	Type I 1/2	BRAFi Type I½	FDA approved	Novartis	0.7nM
PLX-4720	PLX4720, PLX 4720	BRAFv600e specific	Selective BRAfv600e inhibitor	Type I 1/2	BRAFi Type I½	Pre-clinical	Plexxikon	13nM
SB590885 2	SB-590885	BRAFi	B-RAF inhibitor	Type I	BRAFi	Failed to advance in clinical trials	GlaxoSmithKline	0.16nM
CI-1040 2,4	CI 1040, PD-18435, PD-184352, 212631-79-3	MEK1, MEK2	Non ATP-competitive inhibitor	Type I	MEK1/2i	Failed phase II (insufficient anti-tumor activity)	Pfizer	17nM
PD0325901	PD-0325901, PD 0325901	MEK1, MEK2	ATP non-competitive inhibitor (Derivative of CI-1040)	nd	MEK1/2i	Phase II	Pfizer	0.33nM
Refametinib	RDEA119, BAY-86-9766, BAY 869766	MEK1, MEK2	ATP non-competitive inhibitor	nd	MEK1/2i	Phase II	Bayer	20nM-50nM
Trametinib	GSK1120212, Mekinist	MEK1, MEK2	ATP non-competitive inhibitor	nd	MEK1/2i	FDA approved	Novartis	0.9nM-18nM
Selumetinib	AZD6244, AZD-6244, ARRY-886	MEK1, MEK2	ATP non-competitive inhibitor	nd	MEK1/2i	FDA approved	AstraZeneca	14nM
VX-11e 4	VX11e, VX11e	ERK2	ERK1/2 inhibitor	catERKi	catERKi	Pre-clinical	Vertex Pharmaceuticals	2nM
ERK_2440 1	SN1051032892, ERK_2440	ERK1,ERK2	NA	NA	NA	NA	NA	NA
FR-180204 3	FR 180204, FR180204, ERK Inhibitor II	ERK1, ERK2	Reversible, ATP competitive inhibitor	catERKi	catERKi	Pre-clinical	Astellas Pharmaceuticals	330nM
ERK_6604 1	SN1047587618, ERK_6604	ERK1,ERK2	NA	NA	NA	NA	NA	NA
Ulixertinib	BVD-523, VRT752271	ERK1, ERK2	Reversible, ATP competitive inhibitor (Derivative of VX-11e)	catERKi	catERKi	Phase I	BioMed Valley Discoveries	0.3nM
SCH772984	CS-1421	ERK1, ERK2	Reversible, ATP competitive inhibitor	dualERKi	dualERKi	Phase I	Merck	1nM
1No information about MoA/type (avoid misgrouping of the drugs)
2Clinical testing was canceled due to proven lack of efficiency in patients (irrelevant to generate sensitivity signature for a drug that would be potent in patients)
3Target inhibition IC50 is higher than 100nM (risk of OFF-target effect, might introduce bias on the selection of sensitivity vs resistant based on IC50, low number of sensitive cells in dataset)
4Derivative of drugs already included in the dataset (avoid redundancy)
