# Supplementary material for: MAPK inhibitor sensitivity scores predict sensitivity driven by the immune infiltration in pediatric low-grade gliomas
Source: Nat Commun. 2023 Jul 27;14:4533. doi: 10.1038/s41467-023-40235-8 (PMC10374577; doi:10.1038/s41467-023-40235-8)
Supplement: Supplementary file 5 — Supplementary Data 2 [file 41467_2023_40235_MOESM5_ESM.xlsx]

## Sheet: Supplementary Data 2
Signature derived from:	Signature reference:
MPAS	MPAS	PHLDA1	SPRY2	SPRY4	ETV4	ETV5	DUSP4	DUSP6	CCND1	EPHA2	EPHA4
PD0325901 sensitive cells	Signature #1	GYPC	ST6GAL1	EPB41L3	FCER1G	ETV5	TNFRSF1B	C3AR1	GPNMB	LAPTM5	TRAF1	SPRY2	TMEM176B	SERPINA3	TRIB2	DOCK2	LCP1	MAP3K1	ANKH	F13A1	ETV4	IKZF1	RETN	LAT2	ENG	IRF8	CD37	CSF2RA	APOD	CXCL10	TLR8	ITGB2
Refametinib sensitive cells	Signature #2	ST6GAL1	GYPC	EPB41L3	FCER1G	GALNT3	ETV4	C3AR1	GPNMB	SERPINA3	PLAT	DUSP6	APOD	CSF2RA	ETV5	TRAF1	ENG	TRIB1	MAP3K1	SPRY2	TNFRSF1B	ANKH	TMEM176B	GPRC5B	EMP1	TRIB2	RETN	TLR8	ETS1	ABCB1	BTBD3	SEMA3B	SPP1	F13A1	PSMB8	CD37	FGF9	RBP4	SDCCAG8
Trametinib sensitive cells	Signature #3	ETV5	FCER1G	SERPINA3	ANKH	TRAF1	GYPC	SPRY2	TNFRSF1B	DUSP6	GALNT3	GPNMB	ETV4	APOD	TRIB1	TRIB2	MAP3K1	PLAT	SEMA3B	ALDH1A3	SDCCAG8	LCP1	EPB41L3	IRF8	RETN	C3AR1	KLF4	ST6GAL1
AZ628 sensitive cells	Signature #4	GPRC5B	ETV4	DUSP6	PLAT	TRIB2	ANKH	SEMA3B	GNG11	SPP1	EPB41L3	SPRY2	ETV1	CCL20	ETV5	SERPINA3	SDCCAG8	MMD	ATG10	IGF2	APOD	PLEK2	ETS1	GPNMB	GYPC	ENG	ALDH1A3	PTGS2	ALDH1A2	FUCA1	GFPT2	NR1H4	BPGM	IL33	GABRA3	USP12	ABCB1	ITGA2	MAP3K1	GALNT3	AKAP12	CROT	F2RL1	ST6GAL1	IGFBP3	USH1C	ADAM8	BTBD3	PSMB8
SCH772984 sensitive cells	Signature #5	GALNT3	ETV5	ANKH	TNFRSF1B	MAP3K1	FCER1G	C3AR1	CA2	GYPC	IRF8	RGS16	ETV4	KLF4	USH1C	ST6GAL1	EPB41L3	CXCL10	IL33	APOD	CCND2	TRIB1	FGF9	FUCA1	GPNMB	LCP1	SERPINA3	TRIB2	PIGR	ABCB1	SPRY2
Selumetinib sensitive cells	Signature #6	GYPC	EPB41L3	FCER1G	ST6GAL1	GPNMB	CSF2RA	C3AR1	APOD	PLAT	ETV5	MAP3K1	TMEM176B	ETV4	DUSP6	GPRC5B	TNFRSF1B	SERPINA3	RETN	SPP1	TRIB2	ETS1	F13A1	RBP4	LCP1	LAT2	LAPTM5	PSMB8	TLR8	TRIB1	DOCK2	TMEM176A	IKZF1	SPRY2	SEMA3B	CTSS	SDCCAG8	GALNT3	CD37	GNG11	CXCR4	IRF8	NR0B2	ANKH	ITGB2	CXCL10	YRDC	GABRA3	TRAF1
Dabrafenib sensitive cells	Signature #7	GYPC	GPNMB	EPB41L3	ETV5	PLAT	TRIB2	GNG11	SPRY2	ENG	SPP1	GPRC5B	ST6GAL1	TMEM158	BTBD3	APOD	FCER1G	ANKH	ETV4	C3AR1	SERPINA3	LY96	TSPAN7	DUSP6	ETS1	ETV1	TRAF1	GFPT2
PLX4720 sensitive cells	Signature #8	GYPC	GPNMB	ETV5	TRIB2	EPB41L3	ST6GAL1	GPRC5B	SPRY2	APOD	PLAT	BTBD3	SPP1	ETV4	GNG11	LY96	SERPINA3	TSPAN7	ENG	ANKH	DUSP6	TRIB1	PRRX1	ALDH1A3	FCER1G	ETV1	C3AR1	ETS1	TRAF1
Ulixertinib sensitive cells	Signature #9	RGS16	TRIB2	ANKH	PTBP2	GADD45G	GFPT2	ABCB1	MAP3K1	CXCR4	FGF9	AMMECR1	PLEK2	MYCN	ETV4	MMP10	PTGS2	TNFRSF1B	RBP4	JUP	CMKLR1	KLF4	SNAP91	IL33	SOX9	GALNT3	CPE	KIF5C	TRIB1	SPRY2	NR0B2	ID2	GABRA3	CXCL10	ALDH1A2	SLPI
[truncated: 6 more columns]
