# Supplementary material for: MAPK inhibitor sensitivity scores predict sensitivity driven by the immune infiltration in pediatric low-grade gliomas
Source: Nat Commun. 2023 Jul 27;14:4533. doi: 10.1038/s41467-023-40235-8 (PMC10374577; doi:10.1038/s41467-023-40235-8)
Supplement: Supplementary file 6 — Supplementary Data 3 [file 41467_2023_40235_MOESM6_ESM.xlsx]

## Sheet: Supplementary Data 3
DISCOVERY SET
BRAFi Type I																				BRAFi Type II										MEK1/2i
Dabrafenib	TPR	FPR	Precision	F1score	Youden's J stat	Concordance MAPK activity	GoodCall	Correlation coefficient		PLX4720	TPR	FPR	Precision	F1score	Youden's J stat	Concordance MAPK activity	GoodCall	Correlation coefficient		AZ628	TPR	FPR	Precision	F1score	Youden's J stat	Concordance MAPK activity	GoodCall	Correlation coefficient		PD0325901	TPR	FPR	Precision	F1score	Youden's J stat	Concordance MAPK activity	GoodCall	Correlation coefficient		Refametinib	TPR	FPR	Precision	F1score	Youden's J stat	Concordance MAPK activity	GoodCall	Correlation coefficient
Signature #4	0.434343	0.178218	0.704918	0.5375	0.256126	0.770213	0.55	0.179697		Signature #4	0.447853	0.195122	0.695238	0.544776	0.252731	0.769418	0.189602	0.302535		Signature #4	0.48	0	1	0.648649	0.48	0.863492	0.5	0.387751		Signature #4	0.3	0.0967742	0.882353	0.447761	0.203226	0.767614	0.367925	0.215581		Signature #4	0.603659	0.338983	0.831933	0.699647	0.264675	0.774883	0.452915	0.291646
Signature #7	0.292929	0.0495049	0.852941	0.43609	0.243424	0.674473	0.555	0.314635		Signature #7	0.638037	0.359756	0.638037	0.638037	0.278281	0.670762	0.287462	0.434885		Signature #7	0.44	0	1	0.611111	0.44	0.780952	0.333333	0.264475		Signature #7	0.2	0.0483871	0.909091	0.327869	0.151613	0.667206	0.34434	0.11625		Signature #7	0.329268	0.135593	0.870968	0.477876	0.193675	0.677541	0.408072	0.188606
Signature #1	0.474747	0.118812	0.79661	0.594937	0.355936	0.598264	0.585	0.334558		Signature #1	0.429448	0.164634	0.721649	0.538462	0.264814	0.594845	0.207951	0.38187		Signature #1	0.8	0.363636	0.833333	0.816327	0.436364	0.565079	0.361111	0.420246		Signature #1	0.293333	0.0645161	0.916667	0.444444	0.228817	0.593516	0.386792	0.300088		Signature #1	0.359756	0.186441	0.842857	0.504274	0.173315	0.597241	0.349776	0.232343
Signature #8	0.343434	0.0891089	0.790698	0.478873	0.254325	0.686686	0.595	0.287439		Signature #8	0.582822	0.310976	0.650685	0.614887	0.271846	0.685009	0.238532	0.419007		Signature #8	0.48	0	1	0.648649	0.48	0.78254	0.416667	0.286267		Signature #8	0.253333	0.0645161	0.904762	0.395833	0.188817	0.679285	0.372642	0.140306		Signature #8	0.29878	0.0847458	0.907407	0.449541	0.214035	0.691296	0.399103	0.202498
Signature #2	0.333333	0.0693069	0.825	0.47482	0.264026	0.711113	0.6	0.281527		Signature #2	0.515337	0.268293	0.65625	0.57732	0.247045	0.713372	0.140673	0.325707		Signature #2	0.68	0.181818	0.894737	0.772727	0.498182	0.728571	0.555556	0.502386		Signature #2	0.82	0.580645	0.773585	0.796117	0.239355	0.711617	0.580189	0.365557		Signature #2	0.841463	0.576271	0.802326	0.821429	0.265192	0.714709	0.390135	0.380265
Signature #5	0.494949	0.188119	0.720588	0.586826	0.306831	0.592208	0.56	0.286959		Signature #5	0.496933	0.304878	0.618321	0.55102	0.192054	0.593203	0.314985	0.236987		Signature #5	0.6	0.181818	0.882353	0.714286	0.418182	0.603175	0.388889	0.447196		Signature #5	0.713333	0.435484	0.798507	0.753521	0.277849	0.591225	0.396226	0.478803		Signature #5	0.713415	0.474576	0.806897	0.757282	0.238838	0.5972	0.511211	0.401613
Signature #6	0.494949	0.217822	0.690141	0.576471	0.277128	0.651963	0.55	0.309977		Signature #6	0.656442	0.384146	0.629412	0.642643	0.272295	0.652023	0.100917	0.352261		Signature #6	0.52	0.0909091	0.928571	0.666667	0.429091	0.611111	0.361111	0.395874		Signature #6	0.3	0.0806452	0.9	0.45	0.219355	0.649423	0.363208	0.290328		Signature #6	0.810976	0.610169	0.786982	0.798799	0.200806	0.654575	0.524664	0.301525
Signature #3	0.505051	0.306931	0.617284	0.555556	0.19812	0.679217	0.57	0.235417		Signature #3	0.503067	0.304878	0.621212	0.555932	0.198189	0.683273	0.100917	0.284192		Signature #3	0.64	0.272727	0.842105	0.727273	0.367273	0.704762	0.388889	0.507673		Signature #3	0.806667	0.467742	0.806667	0.806667	0.338925	0.678926	0.622642	0.442698		Signature #3	0.847561	0.559322	0.80814	0.827381	0.288239	0.685697	0.520179	0.408368
Signature #9	0.040404	0	1	0.0776699	0.040404	0.524377	0.39	-0.14851		Signature #9	0.0306748	0.00609756	0.833333	0.0591716	0.0245773	0.520531	0.0244648	-0.164103		Signature #9	0.84	0.636364	0.75	0.792453	0.203636	0.55873	0.277778	0.145197		Signature #9	0.82	0.677419	0.745455	0.780952	0.142581	0.519691	0.122642	0.0951536		Signature #9	0.0609756	0	1	0.114943	0.0609756	0.516007	0.560538	-0.039148
TESTING SET
BRAFi Type I																				BRAFi Type II										MEK1/2i
Dabrafenib	TPR	FPR	Precision	F1score	Youden's J stat	Concordance MAPK activity	GoodCall	Correlation coefficient		PLX4720	TPR	FPR	Precision	F1score	Youden's J stat	Concordance MAPK activity	GoodCall	Correlation coefficient		AZ628	TPR	FPR	Precision	F1score	Youden's J stat	Concordance MAPK activity	GoodCall	Correlation coefficient		PD0325901	TPR	FPR	Precision	F1score	Youden's J stat	Concordance MAPK activity	GoodCall	Correlation coefficient		Refametinib	TPR	FPR	Precision	F1score	Youden's J stat	Concordance MAPK activity	GoodCall	Correlation coefficient
Signature #4	0.536082	0.168317	0.753623	0.626506	0.367766	0.734387	0.585859	0.383493		Signature #4	0.45122	0.131737	0.770833	0.569231	0.319483	0.735149	0.250755	0.330884		Signature #4	0.666667	0.1875	0.769231	0.714286	0.479167	0.791398	0.709677	0.24947		Signature #4	0.573427	0.253521	0.82	0.674897	0.319905	0.738565	0.415888	0.360323		Signature #4	0.690323	0.269841	0.862903	0.767025	0.420481	0.72669	0.481651	0.504004
Signature #7	0.546392	0.168317	0.757143	0.634731	0.378075	0.666323	0.59596	0.483507		Signature #7	0.579268	0.143713	0.798319	0.671378	0.435556	0.671602	0.34139	0.488983		Signature #7	0.533333	0.125	0.8	0.64	0.408333	0.72043	0.645161	0.332829		Signature #7	0.286713	0.028169	0.953488	0.44086	0.258544	0.674495	0.434579	0.270286		Signature #7	0.4	0.111111	0.898551	0.553571	0.288889	0.658373	0.458716	0.294415
Signature #1	0.515464	0.108911	0.819672	0.632911	0.406553	0.574988	0.59596	0.447605		Signature #1	0.439024	0.0718563	0.857143	0.580645	0.367168	0.586712	0.250755	0.390768		Signature #1	0.6	0.25	0.692308	0.642857	0.35	0.486022	0.516129	0.443637		Signature #1	0.356643	0.0704225	0.910714	0.512563	0.286221	0.58456	0.425234	0.237511		Signature #1	0.341935	0.142857	0.854839	0.488479	0.199078	0.577403	0.385321	0.201956
Signature #8	0.546392	0.168317	0.757143	0.634731	0.378075	0.686454	0.590909	0.488064		Signature #8	0.597561	0.161677	0.784	0.678201	0.435884	0.688929	0.302115	0.478803		Signature #8	0.533333	0.1875	0.727273	0.615385	0.345833	0.724731	0.645161	0.317893		Signature #8	0.300699	0.0422535	0.934783	0.455026	0.258446	0.69265	0.411215	0.291239		Signature #8	0.541935	0.253968	0.84	0.658824	0.287967	0.676673	0.417431	0.326228
Signature #2	0.453608	0.118812	0.785714	0.575163	0.334796	0.708284	0.626263	0.413182		Signature #2	0.463415	0.149701	0.752475	0.573585	0.313714	0.711063	0.154079	0.354997		Signature #2	0.6	0	1	0.75	0.6	0.668817	0.645161	0.544354		Signature #2	0.776224	0.492958	0.760274	0.768166	0.283266	0.71455	0.607477	0.37466		Signature #2	0.387097	0.0634921	0.9375	0.547945	0.323605	0.698412	0.454128	0.425361
Signature #5	0.494845	0.19802	0.705882	0.581818	0.296826	0.579725	0.5	0.360079		Signature #5	0.371951	0.0838323	0.813333	0.51046	0.288119	0.587707	0.335347	0.260612		Signature #5	0.866667	0.3125	0.722222	0.787879	0.554167	0.524731	0.645161	0.597033		Signature #5	0.538462	0.225352	0.827957	0.652542	0.313109	0.583634	0.359813	0.433925		Signature #5	0.683871	0.460317	0.785185	0.731034	0.223554	0.580248	0.412844	0.380165
Signature #6	0.618557	0.217822	0.731707	0.670391	0.400735	0.633733	0.570707	0.498701		Signature #6	0.682927	0.347305	0.658824	0.670659	0.335621	0.641642	0.132931	0.432727		Signature #6	0.466667	0.0625	0.875	0.608696	0.404167	0.539785	0.516129	0.508023		Signature #6	0.818182	0.549296	0.75	0.782609	0.268886	0.642461	0.378505	0.330109		Signature #6	0.832258	0.603175	0.772455	0.801242	0.229083	0.63328	0.550459	0.341137
Signature #3	0.804124	0.465347	0.624	0.702703	0.338777	0.685476	0.616162	0.453805		Signature #3	0.335366	0.0179641	0.948276	0.495495	0.317402	0.688837	0.135952	0.337861		Signature #3	0.8	0.0625	0.923077	0.857143	0.7375	0.612903	0.709677	0.691695		Signature #3	0.734266	0.408451	0.783582	0.758123	0.325815	0.688949	0.588785	0.426165		Signature #3	0.729032	0.396825	0.818841	0.771331	0.332207	0.680876	0.555046	0.465366
Signature #9	0.989691	0.940594	0.502618	0.666667	0.0490967	0.541729	0.363636	-0.358044		Signature #9	0.993902	0.988024	0.496951	0.662602	0.00587849	0.542739	0.00906344	-0.376633		Signature #9	1	0.75	0.555556	0.714286	0.25	0.578495	0.354839	-0.217176		Signature #9	0.979021	0.901408	0.686275	0.806916	0.0776125	0.54076	0.102804	-0.0599509		Signature #9	0.877419	0.714286	0.751381	0.809524	0.163134	0.545559	0.655963	-0.0325391
[truncated: 36 more columns]
