# Supplementary material for: MAPK inhibitor sensitivity scores predict sensitivity driven by the immune infiltration in pediatric low-grade gliomas
Source: Nat Commun. 2023 Jul 27;14:4533. doi: 10.1038/s41467-023-40235-8 (PMC10374577; doi:10.1038/s41467-023-40235-8)
Supplement: Supplementary file 7 — Supplementary Data 4 [file 41467_2023_40235_MOESM7_ESM.xlsx]

## Sheet: Supplementary Data 4
Signature derived from:	Signature reference:	Validated signature to predict sensitivity to:
PLX4720 sensitive cells	Signature #8	BRAFi Type I 1/2	GYPC	GPNMB	ETV5	TRIB2	EPB41L3	ST6GAL1	GPRC5B	SPRY2	APOD	PLAT	BTBD3	SPP1	ETV4	GNG11	LY96	SERPINA3	TSPAN7	ENG	ANKH	DUSP6	TRIB1	PRRX1	ALDH1A3	FCER1G	ETV1	C3AR1	ETS1	TRAF1
Refametinib sensitive cells	Signature #2	BRAFi Type II	ST6GAL1	GYPC	EPB41L3	FCER1G	GALNT3	ETV4	C3AR1	GPNMB	SERPINA3	PLAT	DUSP6	APOD	CSF2RA	ETV5	TRAF1	ENG	TRIB1	MAP3K1	SPRY2	TNFRSF1B	ANKH	TMEM176B	GPRC5B	EMP1	TRIB2	RETN	TLR8	ETS1	ABCB1	BTBD3	SEMA3B	SPP1	F13A1	PSMB8	CD37	FGF9	RBP4	SDCCAG8
Trametinib sensitive cells	Signature #3	MEK1/2i_dualERKi	ETV5	FCER1G	SERPINA3	ANKH	TRAF1	GYPC	SPRY2	TNFRSF1B	DUSP6	GALNT3	GPNMB	ETV4	APOD	TRIB1	TRIB2	MAP3K1	PLAT	SEMA3B	ALDH1A3	SDCCAG8	LCP1	EPB41L3	IRF8	RETN	C3AR1	KLF4	ST6GAL1
SCH772984 sensitive cells	Signature #5	catERKi	GALNT3	ETV5	ANKH	TNFRSF1B	MAP3K1	FCER1G	C3AR1	CA2	GYPC	IRF8	RGS16	ETV4	KLF4	USH1C	ST6GAL1	EPB41L3	CXCL10	IL33	APOD	CCND2	TRIB1	FGF9	FUCA1	GPNMB	LCP1	SERPINA3	TRIB2	PIGR	ABCB1	SPRY2
MPAS	MPAS		PHLDA1	SPRY2	SPRY4	ETV4	ETV5	DUSP4	DUSP6	CCND1	EPHA2	EPHA4
Overlap between all validated signatures	MAPK Overlap	All MAPKi	GYPC	GPNMB	ETV5	TRIB2	EPB41L3	ST6GAL1	SPRY2	APOD	ETV4	SERPINA3	ANKH	TRIB1	FCER1G	C3AR1
GW441756 sensitive cells	Signature #2	NTRKi	REST	NAB2	SHC3	RPS6KA1	NTRK2	BAX	NGF	ID3	MAPKAPK3	JUND	KIDINS220	VRK3	MAPK7	EGR2	PLCG1	ATF2	STAT3	AP2A1	ARC	PPP2R5D	ADCYAP1R1	PPP2R1A	SHC1	RAPGEF1	KRAS	VGF	MAPK14	ELK1	LYL1	ADCYAP1	AP2B1	EP300	PIK3R2	CHD4	FYN	RAC1	DNM2
PD173074 sensitive cells	Signature #2	FGFRi	FGFR2	ADCY4	FGF9	GAB1	PHLPP1	PRKACB	ITPR2	FGF8	RPS6KB2	PTEN	MDM2	FGF7	PIK3R1	FGFR1	MLST8	FOXO1	PRKAR2B	PDE1A	ADCY6	MAPK3
AZD2014 sensitive cells	Signature #1	mTORi	SLA	PRKCB	MAP3K7	RAF1	TIAM1	PTEN	PIK3R3	EIF4E	TRIB3	ADCY2	PRKAR2A	CXCR4	PDK1	VAV3
Trametinib sensitive PDX	Tram-PDX	Tram-PDX	EREG	NGF	HKDC1	DUSP6	GLRX	CBX8	TSPAN1	PCSK1N	ADAM8	PTPRR	DOCK2	FUCA1	GPNMB	HOXD11	MYCN	RBP4	GYPC	NR0B2	USH1C	SLPI	PSMB8	HDAC9	PPBP	EMP1	LIF	TNNT2	PCP4	APOD	CMKLR1	CCND2	MMP10	SPRY2	PLEK2	IL2RG	IL10RA	MMP11	C3AR1	CSF2	CLEC4A	VWA5A	EPB41L3	HSD11B1	IKZF1	LAT2
Binimetinib sensitive PDX	Bini_PDX	Bini_PDX	CSF2	MYCN	MPZL2	NGF	EREG	PLEK2	IL1B	ITGBL1	PTBP2	RBP4	HKDC1	PDCD1LG2	ID2	PPBP	IGFBP3	PCSK1N	HSD11B1	HOXD11	SERPINA3	DUSP6	GLRX	ANGPTL4	ADAMDEC1	ATG10	RELN	PTGS2	LAT2	CFH	PECAM1	CXCR4	TSPAN1	INHBA	CMKLR1	IRF8
Encorafenib sensitive PDX	Enco_PDX	Enco_PDX	ANO1	CXCR4	CCL20	GALNT3	ACE	TSPAN13	SLPI	PPP1R15A	CCND2	GLRX	ZNF639	PLAUR	NR1H4	MPZL2	ID2	ADAM8	PLEK2	CSF2	PTGS2	WNT7A	FCER1G	MALL	TSPAN7	IGF2	TOR1AIP2	KLF4	ALDH1A2	RBP4	IL1B	JUP	MAP7	MYCN	CLEC4A	USH1C	MMP10	IL10RA	ETV4	BIRC3	PRKG2	FUCA1
