# Supplementary material for: MAPK inhibitor sensitivity scores predict sensitivity driven by the immune infiltration in pediatric low-grade gliomas
Source: Nat Commun. 2023 Jul 27;14:4533. doi: 10.1038/s41467-023-40235-8 (PMC10374577; doi:10.1038/s41467-023-40235-8)
Supplement: Supplementary file 8 — Supplementary Data 5 [file 41467_2023_40235_MOESM8_ESM.xlsx]

## Sheet: Supplementary Data 5
Cell line	MAPK alteration status	Tissue Type	BRAFi Type II MSS	MEK1/2i_dualERKi MSS	BRAFi Type I MSS	catERKi MSS
DKFZ_BT66_Rep1	KIAA:BRAF fusion	pLGG	-1003.63	-1458.95	-490.229	-2252.03
DKFZ_BT66_Rep2	KIAA:BRAF fusion	pLGG	-752.412	-1369.5	-292.911	-2214.42
DKFZ_BT66_Rep3	KIAA:BRAF fusion	pLGG	-865.936	-1514.14	-567.481	-2172.59
DKFZ_BT40_Rep1	BRAF V600E mutation	pLGG	1257.6	-327.317	1556.16	-1460.56
DKFZ_BT40_Rep2	BRAF V600E mutation	pLGG	1230.92	-325.949	1542.3	-1346.86
DKFZ_BT40_Rep3	BRAF V600E mutation	pLGG	921.4	-527.624	1315.81	-1224.69
DKFZ_BT308_Rep1	KIAA:BRAF fusion	pLGG	-375.107	-1270.46	-37.6537	-2079.44
DKFZ_BT308_Rep2	KIAA:BRAF fusion	pLGG	-483.274	-1251.2	-128.3	-1888.83
DKFZ_BT308_Rep3	KIAA:BRAF fusion	pLGG	-381.812	-1258.72	-202.739	-1680.18
DKFZ_BT314_Rep1	BRAF V600E mutation	pLGG	-130.643	-1213.6	217.633	-1878.71
DKFZ_BT314_Rep2	BRAF V600E mutation	pLGG	401.902	-686.774	718.963	-1651.4
DKFZ_BT314_Rep3	BRAF V600E mutation	pLGG	-137.784	-1190.07	213.386	-1910.51
DKFZ_BT317_Rep1	KIAA:BRAF fusion	pLGG	-1066.37	-1699.2	-783.257	-1997.46
DKFZ_BT317_Rep2	KIAA:BRAF fusion	pLGG	-996.174	-1800.52	-591.244	-2110.57
DKFZ_BT317_Rep3	KIAA:BRAF fusion	pLGG	-979.61	-1756.64	-629.506	-2073.73
kms34	MAPK wild type	Multiple Myeloma	-1265.29	-1144.63	-1320.11	-63.7794
lp1	MAPK wild type	Multiple Myeloma	-1712.09	-2128.71	-2175.49	-242.623
opm2	MAPK wild type	Multiple Myeloma	-2129.24	-2068.12	-2134.74	-660.274
kms11	MAPK wild type	Multiple Myeloma	-2023.99	-1938.07	-2017.66	-494.212
km4	MAPK wild type	Multiple Myeloma	-1517.59	-1713.58	-1621.13	-1361.79
cma-02	MAPK wild type	Multiple Myeloma	-633.898	-974.842	-762.722	-101.828
cma-03	MAPK wild type	Multiple Myeloma	253.466	-413.768	438.571	304.045
kms12	MAPK wild type	Multiple Myeloma	-1647.47	-1477.67	-1749.08	-1504.07
cma-01	MAPK wild type	Multiple Myeloma	-973.512	-1443.7	-1165.88	-1076.42
ncu-mm1	MAPK wild type	Multiple Myeloma	-596.042	-459.204	-555.286	700.179
fr4	MAPK wild type	Multiple Myeloma	-1917.27	-1808.29	-2104.57	-646.033
ht144	BRAF V600E mutation	Melanoma	413.515	384.93	447.422	-926.532
mm127	BRAF V600E mutation	Melanoma	319.154	141.733	-96.6481	-1440.09
mm170	BRAF V600E mutation	Melanoma	1758.3	1647.21	2173.5	495.99
a2058	BRAF V600E mutation	Melanoma	1216.21	786.661	1572.66	40.562
mm370	BRAF V600E mutation	Melanoma	1438.69	1238.34	1355.58	591.663
af6	BRAF V600E mutation	Melanoma	1832.68	1551.55	2049.6	52.9598
c-32	BRAF V600E mutation	Melanoma	702.845	580.054	1516.75	-362.413
mm386	BRAF V600E mutation	Melanoma	1274.54	1110.51	1120.29	201.99
mm415	BRAF V600E mutation	Melanoma	1145.43	802.925	1114.34	36.5605
colof	BRAF V600E mutation	Melanoma	214.312	-399.066	581.6	-2321.44
mm200	BRAF V600E mutation	Melanoma	1651.65	1595.09	2014.22	959.826
mm466	BRAF V600E mutation	Melanoma	1309.22	1214.58	1266.98	262.312
mm537	BRAF V600E mutation	Melanoma	1905.66	1898.46	1897.25	1336.92
d04	BRAF V600E mutation	Melanoma	546.173	505.632	774.892	-356.903
d05	BRAF V600E mutation	Melanoma	1388.8	1029.81	1801.59	186.664
mm253	BRAF V600E mutation	Melanoma	1409.2	1273.35	1397.4	179.993
mm455	BRAF V600E mutation	Melanoma	1201.84	1028.86	1616.98	-304.711
mm648	BRAF V600E mutation	Melanoma	1583.53	1491.17	1849.32	618.152
mm649	BRAF V600E mutation	Melanoma	845.488	990.516	914.811	422.513
d25	BRAF V600E mutation	Melanoma	1119.86	1118.87	1581.32	631.417
d20	BRAF V600E mutation	Melanoma	1414.48	1378.98	1736.58	458.64
d17	BRAF V600E mutation	Melanoma	1165.79	1379.15	1021.73	541.798
d14	BRAF V600E mutation	Melanoma	1260.13	935.542	1439.27	55.6477
d11	BRAF V600E mutation	Melanoma	906.238	916.176	1149.34	244.516
d28	BRAF V600E mutation	Melanoma	1543	1152.3	1478.96	594.894
d29	BRAF V600E mutation	Melanoma	876.712	794.434	790.079	-707.277
d36	BRAF V600E mutation	Melanoma	1221.32	988.005	1578.02	-146.316
d40	BRAF V600E mutation	Melanoma	1521.16	1600.09	1706.27	223.508
d41	BRAF V600E mutation	Melanoma	1143.23	1061.67	1086.12	-18.8381
a02	BRAF V600E mutation	Melanoma	469.711	535.276	541.334	-48.7651
mm595	BRAF V600E mutation	Melanoma	-320.434	-1027.33	355.907	-1943.73
mm603	BRAF V600E mutation	Melanoma	1540.25	1459.53	1547.67	690.463
bl	BRAF V600E mutation	Melanoma	1381.67	969.703	1521.72	127.856
a13	BRAF V600E mutation	Melanoma	1696.03	1187.37	1905.88	162.21
mm473	BRAF V600E mutation	Melanoma	1342.93	1009.04	1543.3	455.228
mm383	BRAF V600E mutation	Melanoma	1380.75	1389.54	1589.05	168.488
mm426	BRAF V600E mutation	Melanoma	1035.02	982.547	993.559	162.384
mm485	BRAF V600E mutation	Melanoma	1324.3	1324.22	1117.31	615.601
mm576	BRAF V600E mutation	Melanoma	599.298	546.939	792.007	-114.114
d01	BRAF V600E mutation	Melanoma	1067.12	992.857	1457.62	297.233
d08	BRAF V600E mutation	Melanoma	811.366	926.006	526.718	-629.45
mm608	BRAF V600E mutation	Melanoma	1471.99	1476.4	1806.27	64.348
mm622	BRAF V600E mutation	Melanoma	1360.82	1080.31	1561.09	339.051
a15	BRAF V600E mutation	Melanoma	1059.71	1127.02	809.094	580.528
cjm	BRAF V600E mutation	Melanoma	2040.05	1977.22	2119.37	854.127
mm229	BRAF V600E mutation	Melanoma	248.366	-418.395	-4.22736	-1536.82
mm540	BRAF V600E mutation	Melanoma	1506.09	1271.43	1024.92	691.015
mm548	BRAF V600E mutation	Melanoma	1768.82	1646.28	1967.13	764.187
mm96l	BRAF V600E mutation	Melanoma	649.639	611.003	331.437	91.5718
skmel13	BRAF V600E mutation	Melanoma	1371.35	976.81	1374.61	196.705
wsb	BRAF V600E mutation	Melanoma	1649.14	1481.53	2051.09	579.386
a04	BRAF V600E mutation	Melanoma	1511.05	1383.4	1424.1	580.7
skmel5	BRAF V600E mutation	Melanoma	766.448	645.661	680.797	-185.713
skmel28	BRAF V600E mutation	Melanoma	1472.58	1354	1547.02	412.233
d32	BRAF V600E mutation	Melanoma	1761.94	1809.39	2158.1	958.284
