# Supplementary material for: MAPK inhibitor sensitivity scores predict sensitivity driven by the immune infiltration in pediatric low-grade gliomas
Source: Nat Commun. 2023 Jul 27;14:4533. doi: 10.1038/s41467-023-40235-8 (PMC10374577; doi:10.1038/s41467-023-40235-8)
Supplement: Supplementary file 9 — Supplementary Data 6 [file 41467_2023_40235_MOESM9_ESM.xlsx]

## Sheet: Supplementary Data 6
				Primary tumor						Recurrence				MAPKi treatment							Other
Unique ID	Collaborating institution	Data type	Data usage	Age at diagnosis	Diagnosis (histology)	Localization	Type of MAPK alteration	Resection status of primary diagnosis	Metastasis status of primary diagnosis	Age at recurrence	Type of recurrence treatment before trametinib	Neurological symptoms	Type of recurrence treatment	Reason for starting treatment	Drug	Dose (mg/kg)	Extent of best response (BR) by MRI under trametinib	BR at which month the earliest	Total duration of treatment	In case of neurological symptoms: improvement during MAPKi treatment ?	Comments
HSJ-182	McGill University, Montreal	RNAseq	MSS prediction validation	Mean: 4.5 years Range: 3 months - 12 years	Juvenile Pilocytic astrocytoma	Hypothalamic Chiasma	KIAA1549-BRAF fusion, QKI-PARCG inframe (ex1-ex7), TP53_G226V	Partial resection	No metastasis	Mean: 4.3 years Range: 8 months - 8 years	NA	No	Local progression and metastatic progression	Progresion on MRI	Trametinib followed by vincristine carbo	Trametinib 0.25 mg po die	SD (followed by progression PR with vincristine carbo)	Mean: 4.4 months Range: 2 months - 8 months	Mean: 15.9 months Range: 6 months - 24 months	No	NA
HSJ-169	McGill University, Montreal	RNAseq	MSS prediction validation		High grade astrocytoma	Suprasellar	KIAA1549-BRAF	Partial resection	Spinal metastasis		NA	Yes Vomiting/drowsiness	Local and metastatic progression	Progresion clinical and radiological	Trametinib monothepy for three months followed by trametinib plus vinblastine 0.25 mg po die	Trametinib 0.25 mg po die	PD (PR with trametinib plus vinblastine)			Yes, improved global functionning	NA
38458	Charité, Berlin	RNAseq	MSS prediction validation		Anaplastic pilocytic astrocytoma	Cerebellum, mesencephalon	FAM131:BRAF fusion	PR (no RefNRad)	M0		1. RTX+TMZ (2 months), TMZ-Maintenance (7 months), 2. Valproic acid, Resochin, Cyclophosphamid (12 months)	ND	Partial resection	Radiological progression, no standard of care treatment available	Trametinib	0.5 mg/day (~0.0175mg/kg/d)	SD			NA	Simultaneously Valproic acid
39150	Charité, Berlin	RNAseq	MSS prediction validation		Pilocytic astrocytoma	Brainstem	KIAA1549:BRAF fusion	SR (subtotal resection, no RefNRad)	M0		1. SIOP-LGG (19 months), 2.Vinblastin (12 months), 3. Cis/Eto	ND	Biopsy, followed by cisplatin/VP16 concomitantly palbociclib	Radiological progression, no standard of care treatment available	Trametinib	0.5 mg daily (~0.0175 mg/KgKG/d)	IMP			NA	Simultaneously Cis/VP16+Palbociclib
50231	Charité, Berlin	RNAseq	MSS prediction validation		Pilocytic astrocytoma	Optic pathway (chiasmatic)	KIAA1549:BRAF fusion	Partial resection	M0		1. SIOP-LGG (13 months), 2. SIOP-LGG (6 months), 3. Vinblastin	ND	Trametinib	Radiological progression, no standard of care treatment available	Trametinib	1 mg daily (~0.05 mg/KgKG/d)	PD			NA	NA
PA1	University Children's Hospital Münster, Münster	scRNAseq	MSS in TME		Pilocytic astrocytoma	Brain stem	BRAF V600E mutation	Incomplete resection	ND
PA2	University Children's Hospital Münster, Münster	scRNAseq	MSS in TME		Pilocytic astrocytoma	Posterior fossa	KIAA1549:BRAF fusion	Incomplete resection	ND
PA3	University Children's Hospital Münster, Münster	scRNAseq	MSS in TME		Pilocytic astrocytoma	Cerebellar	TBD	Complete resection	ND
PA5	University Children's Hospital Münster, Münster	scRNAseq	MSS in TME		Pilocytic astrocytoma	Parieto-occipital	KIAA1549:BRAF fusion	Complete resection	ND
PA4	University Children's Hospital Münster, Münster	scRNAseq	MSS in TME		Pilocytic astrocytoma	Posterior fossa	KIAA1549:BRAF fusion	NA	ND
PMA1	University Children's Hospital Münster, Münster	scRNAseq	MSS in TME		Pilomyxoid astrocytoma	Hypothalamic region	BRAF V600E mutation	Biopsy	ND
NA: Not applicable; ND: not determined; PD: progressive disease; SD: stable disease; IMP: improvement; PR: partial response; TME: tumor microenvironment
