# Supplementary material for: MAPK inhibitor sensitivity scores predict sensitivity driven by the immune infiltration in pediatric low-grade gliomas
Source: Nat Commun. 2023 Jul 27;14:4533. doi: 10.1038/s41467-023-40235-8 (PMC10374577; doi:10.1038/s41467-023-40235-8)
Supplement: Supplementary file 10 — Supplementary Data 7 [file 41467_2023_40235_MOESM10_ESM.xlsx]

## Sheet: Supplementary Data 7
OPBTA	BRAFi Type I 1/2						BRAFi Type II						MEKi_dualERKi						catERKi
	Sum Sq	Df	F value	Pr(>F)			Sum Sq	Df	F value	Pr(>F)			Sum Sq	Df	F value	Pr(>F)			Sum Sq	Df	F value	Pr(>F)
age_at_diagnosis_days	7102267	1	12.6716	0.0004533	***		8837385	1	12.1015	0.0006052	***		17697674	1	16.5901	6.439e-05	***		11686535	1	10.7332	0.001219	**
primary_site	24129430	7	6.1501	1.369e-06	***		20778130	7	4.0647	0.0003224	***		36913566	7	4.9433	3.237e-05	***		35228885	7	4.6221	7.513e-05	***
reported_gender	23125	2	0.0206	0.979584			30579	2	0.0209	0.979282			373562	2	0.1751	0.83949			890799	2	0.4091	0.664766
molecular_subtype	8395996	6	2.4966	0.0233511	*		8479435	6	1.9352	0.0762098	.		16421865	6	2.5657	0.0201	*		12292099	6	1.8816	0.084985	.
Stromal	3974	1	0.0071	0.932973			1932530	1	2.6463	0.105195			349855	1	0.328	0.56744			4730524	1	4.3446	0.03826	*
Immune	63969640	1	114.132	<2.2e-16	***		105741507	1	144.798	<2.2e-16	***		149137970	1	139.804	<2.2e-16	***		110012980	1	101.038	<2.2e-16	***
