# Supplementary material for: MAPK inhibitor sensitivity scores predict sensitivity driven by the immune infiltration in pediatric low-grade gliomas
Source: Nat Commun. 2023 Jul 27;14:4533. doi: 10.1038/s41467-023-40235-8 (PMC10374577; doi:10.1038/s41467-023-40235-8)
Supplement: Supplementary file 11 — Supplementary Data 8 [file 41467_2023_40235_MOESM11_ESM.xlsx]

## Sheet: Supplementary Data 8
Inhibitor name	Type	Company	Cat no.	Stock conc. (solvent)	Concentration range (nM)
vemurafenib	BRAFi Type I	Selleckchem	S1267	10mM (DMSO)	1,000 - 0.1
encorafenib	BRAFi Type I	Selleckchem	S1708	10mM (DMSO)	1,000 - 0.1
dabrafenib	BRAFi Type I	Selleckchem	S2807	10mM (DMSO)	1,000 - 0.1
PLX8394	BRAFi Type I	MedChemExpress	HY-18972	10mM (DMSO)	1,000 - 0.1
AZ628	BRAFi Type II	Selleckchem	S2746	10mM (DMSO)	1,000 - 0.1
TAK-632	BRAFi Type II	Selleckchem	S7291	10mM (DMSO)	1,000 - 0.1
tovorafenib	BRAFi Type II	Kindly provided by Day One Biopharmaceuticals	na	10mM (DMSO)	1,000 - 0.1
selumetinib	MEK1/2i	Selleckchem	S1008	10mM (DMSO)	1,000 - 0.1
binimetinib	MEK1/2i	Selleckchem	S7007	10mM (DMSO)	1,000 - 0.1
pimasertib	MEK1/2i	Selleckchem	S1475	10mM (DMSO)	1,000 - 0.1
trametinib	MEK1/2i	Selleckchem	S2673	10mM (DMSO)	1,000 - 0.1
ulixertinib	catERKi	Kindly provided by BioMed Valley Discoveries	na	10mM (DMSO)	1,000 - 0.1
LTT462	catERKi	MedChemExpress	HY-114491	10mM (DMSO)	1,000 - 0.1
GDC-0994	catERKi	Selleckchem	S7554	10mM (DMSO)	1,000 - 0.1
SCH772984	dualERKi	Cayman Chemical	19166	10mM (DMSO)	1,000 - 0.1
