# Supplementary material for: MAPK inhibitor sensitivity scores predict sensitivity driven by the immune infiltration in pediatric low-grade gliomas
Source: Nat Commun. 2023 Jul 27;14:4533. doi: 10.1038/s41467-023-40235-8 (PMC10374577; doi:10.1038/s41467-023-40235-8)
Supplement: Supplementary file 12 — Supplementary Data 9 [file 41467_2023_40235_MOESM12_ESM.xlsx]

## Sheet: Supplementary Data 9
DISCOVERY SET																			TESTING SET																			DATASETS COMPARISON
CELL_LINE_NAME	MAPK_ALTERATION	Entities	DRUG_NAME	Inhibitor	PUTATIVE_TARGET	Z_SCORE	Signature #4	Signature #7	Signature #2	Signature #6	Signature #3	Signature #9	Signature #8	Signature #1	Signature #5	MPAS	Overlap MSS		CELL_LINE_NAME	MAPK_ALTERATION	Entities	DRUG_NAME	Inhibitor	PUTATIVE_TARGET	Z_SCORE	Signature #4	Signature #7	Signature #2	Signature #6	Signature #3	Signature #9	Signature #8	Signature #1	Signature #5	MPAS	Overlap MSS		Entities	Discovery	Testing		DRUG_NAME	Training	Validation		Sensitive Cells	Training	Validation
8505C	BRAF_mut	thyroid	Dabrafenib	BRAFi TypeI	BRAFV600E	-0.6	1731.32	1622.98	839.867	328.452	1315.87	-40.6398	1111.76	-1520.55	-489.488	6427.69	886.66		451Lu	BRAF_mut	melanoma	Dabrafenib	BRAFi TypeI	BRAFV600E	-3.1	3496.45	6713.8	4377.71	2843.46	5523.35	-1105.88	6526.38	2635.48	3498.65	6143.45	7348.56		Thyroid	5	5		Dabrafenib	200	198		BRAFi TypeI½	56	70
8505C	BRAF_mut	thyroid	Dabrafenib	BRAFi TypeI	BRAFV600E	-0.6	1731.32	1622.98	839.867	328.452	1315.87	-40.6398	1111.76	-1520.55	-489.488	6427.69	886.66		451Lu	BRAF_mut	melanoma	PLX-4720	BRAFi TypeI	BRAFV600E	-4	3496.45	6713.8	4377.71	2843.46	5523.35	-1105.88	6526.38	2635.48	3498.65	6143.45	7348.56		Melanoma	17	21		PD0325901	212	214		BRAFi TypeII	6	8
A101D	BRAF_mut	melanoma	Dabrafenib	BRAFi TypeI	BRAFV600E	-2.7	4622.5	6170.37	3795.75	2911.59	4893	-729.032	6183.6	2067.36	2423.28	7265.39	5915.91		451Lu	BRAF_mut	melanoma	PLX-4720	BRAFi TypeI	BRAFV600E	-2.7	3496.45	6713.8	4377.71	2843.46	5523.35	-1105.88	6526.38	2635.48	3498.65	6143.45	7348.56		Lung Nsclc Adenocarcinoma	13	12		PLX-4720	327	331		MEK1/2i	70	73
A101D	BRAF_mut	melanoma	Dabrafenib	BRAFi TypeI	BRAFV600E	-2.5	4622.5	6170.37	3795.75	2911.59	4893	-729.032	6183.6	2067.36	2423.28	7265.39	5915.91		8305C	BRAF_mut	thyroid	Dabrafenib	BRAFi TypeI	BRAFV600E	-1.9	2977.8	3384.16	1243.14	1180.38	1547.76	1394.58	2848.05	-1728.82	-379.4	6074.03	524.792		Rhabdomyosarcoma	1	1		Refametinib	223	218		catERKi	6	5
A375	BRAF_mut	melanoma	Dabrafenib	BRAFi TypeI	BRAFV600E	-3.5	3542.39	5262.68	3206.65	1806.98	4385.35	-344.065	5306.18	1197.85	1983.72	7002.31	5365.33		8305C	BRAF_mut	thyroid	Dabrafenib	BRAFi TypeI	BRAFV600E	-1.2	2977.8	3384.16	1243.14	1180.38	1547.76	1394.58	2848.05	-1728.82	-379.4	6074.03	524.792		Stomach	1	2		SCH772984	100	102		dualERKi	7	6
A375	BRAF_mut	melanoma	Dabrafenib	BRAFi TypeI	BRAFV600E	-3.4	3542.39	5262.68	3206.65	1806.98	4385.35	-344.065	5306.18	1197.85	1983.72	7002.31	5365.33		8305C	BRAF_mut	thyroid	PLX-4720	BRAFi TypeI	BRAFV600E	-2	2977.8	3384.16	1243.14	1180.38	1547.76	1394.58	2848.05	-1728.82	-379.4	6074.03	524.792		Haematopoietic Neoplasm Other	2	1		Selumetinib	310	305
A549	KRAS_mut	lung_NSCLC_adenocarcinoma	Dabrafenib	BRAFi TypeI	BRAFV600E	-0.6	2777.74	955.729	-132.519	-171.858	-977.206	1069.23	782.325	-2991.86	-1670.26	4823.35	-1471.16		8305C	BRAF_mut	thyroid	PLX-4720	BRAFi TypeI	BRAFV600E	-1.7	2977.8	3384.16	1243.14	1180.38	1547.76	1394.58	2848.05	-1728.82	-379.4	6074.03	524.792		Pancreas	15	15		Trametinib	206	199
A549	KRAS_mut	lung_NSCLC_adenocarcinoma	Dabrafenib	BRAFi TypeI	BRAFV600E	-0.4	2777.74	955.729	-132.519	-171.858	-977.206	1069.23	782.325	-2991.86	-1670.26	4823.35	-1471.16		8305C	BRAF_mut	thyroid	PLX-4720	BRAFi TypeI	BRAFV600E	-0.9	2977.8	3384.16	1243.14	1180.38	1547.76	1394.58	2848.05	-1728.82	-379.4	6074.03	524.792		Large Intestine	14	18		Ulixertinib	188	189
A673	BRAF_mut	rhabdomyosarcoma	Dabrafenib	BRAFi TypeI	BRAFV600E	-1	-634.394	513.834	-1308.12	-946.39	-184.12	67.4634	357.759	-2019.98	-1039.05	5182.59	-525.482		A2058	BRAF_mut	melanoma	Dabrafenib	BRAFi TypeI	BRAFV600E	-0.2	3474.26	6129.32	3624.73	2506.47	4913.04	-853.14	6113.19	1911.46	3029.87	6752.29	6451.56		Lung Nsclc Large Cell	4	4		AZ628	36	31
A673	BRAF_mut	rhabdomyosarcoma	Dabrafenib	BRAFi TypeI	BRAFV600E	-0.5	-634.394	513.834	-1308.12	-946.39	-184.12	67.4634	357.759	-2019.98	-1039.05	5182.59	-525.482		A2058	BRAF_mut	melanoma	PLX-4720	BRAFi TypeI	BRAFV600E	-1.1	3474.26	6129.32	3624.73	2506.47	4913.04	-853.14	6113.19	1911.46	3029.87	6752.29	6451.56		Glioma	6	8
AGS	KRAS_mut	stomach	Dabrafenib	BRAFi TypeI	BRAFV600E	-0.5	76.4851	-1762.16	30.2761	-983.244	1080.48	1482.7	-1992.08	-2177.94	221.996	6022.6	-1358.55		A2058	BRAF_mut	melanoma	PLX-4720	BRAFi TypeI	BRAFV600E	-1	3474.26	6129.32	3624.73	2506.47	4913.04	-853.14	6113.19	1911.46	3029.87	6752.29	6451.56		Ovary	7	3
AMO-1	KRAS_mut	haematopoietic_neoplasm_other	Dabrafenib	BRAFi TypeI	BRAFV600E	-1.7	-1308.55	-320.34	238.393	1032.06	2192.35	-665.502	-377.84	1106.3	2030.82	1095.32	1940.93		A2058	BRAF_mut	melanoma	PLX-4720	BRAFi TypeI	BRAFV600E	-0.8	3474.26	6129.32	3624.73	2506.47	4913.04	-853.14	6113.19	1911.46	3029.87	6752.29	6451.56		Prostate	1	0
AMO-1	KRAS_mut	haematopoietic_neoplasm_other	Dabrafenib	BRAFi TypeI	BRAFV600E	-0.6	-1308.55	-320.34	238.393	1032.06	2192.35	-665.502	-377.84	1106.3	2030.82	1095.32	1940.93		A427	KRAS_mut	lung_NSCLC_not_specified	Dabrafenib	BRAFi TypeI	BRAFV600E	-0.1	109.965	-706.108	-884.509	-1435.5	-111.754	-1740.47	-749.832	-2724.02	-1886.38	5807.4	-972.225		Breast	2	2
AsPC-1	KRAS_mut	pancreas	Dabrafenib	BRAFi TypeI	BRAFV600E	-0.8	2985.95	795.882	1067.98	1451.41	2096.94	1397.45	1257.85	-1444.15	-233.304	7113.12	-1045.14		A427	KRAS_mut	lung_NSCLC_not_specified	PLX-4720	BRAFi TypeI	BRAFV600E	0.4	109.965	-706.108	-884.509	-1435.5	-111.754	-1740.47	-749.832	-2724.02	-1886.38	5807.4	-972.225		Biliary Tract	1	1
AsPC-1	KRAS_mut	pancreas	Dabrafenib	BRAFi TypeI	BRAFV600E	0.8	2985.95	795.882	1067.98	1451.41	2096.94	1397.45	1257.85	-1444.15	-233.304	7113.12	-1045.14		A427	KRAS_mut	lung_NSCLC_not_specified	PLX-4720	BRAFi TypeI	BRAFV600E	0.5	109.965	-706.108	-884.509	-1435.5	-111.754	-1740.47	-749.832	-2724.02	-1886.38	5807.4	-972.225		Endometrium	2	3
BHT-101	BRAF_mut	thyroid	Dabrafenib	BRAFi TypeI	BRAFV600E	-3	1914.8	1373.19	1075.93	556.65	2205.3	1116.73	1016.63	-258.212	1411.96	5234.72	1369.33		A427	KRAS_mut	lung_NSCLC_not_specified	PLX-4720	BRAFi TypeI	BRAFV600E	0.4	109.965	-706.108	-884.509	-1435.5	-111.754	-1740.47	-749.832	-2724.02	-1886.38	5807.4	-972.225		Lung Small Cell Carcinoma	2	1
BHT-101	BRAF_mut	thyroid	Dabrafenib	BRAFi TypeI	BRAFV600E	-1.8	1914.8	1373.19	1075.93	556.65	2205.3	1116.73	1016.63	-258.212	1411.96	5234.72	1369.33		ABC-1	NF1_mut	lung_NSCLC_adenocarcinoma	Dabrafenib	BRAFi TypeI	BRAFV600E	0.2	528.602	-1600.26	-1108.33	-1805.61	21.9326	593.348	-1673.36	-1971.85	-606.577	3643	244.565		Neuroblastoma	3	1
CAL-62	KRAS_mut	thyroid	Dabrafenib	BRAFi TypeI	BRAFV600E	-0.6	591.292	768.564	-158.59	-688.409	871.046	-1201.04	671.789	-2419.37	-1422.1	5784.43	-4.52919		ABC-1	NF1_mut	lung_NSCLC_adenocarcinoma	PLX-4720	BRAFi TypeI	BRAFV600E	1.3	528.602	-1600.26	-1108.33	-1805.61	21.9326	593.348	-1673.36	-1971.85	-606.577	3643	244.565		B Cell Leukemia	2	1
CAL-62	KRAS_mut	thyroid	Dabrafenib	BRAFi TypeI	BRAFV600E	0.6	591.292	768.564	-158.59	-688.409	871.046	-1201.04	671.789	-2419.37	-1422.1	5784.43	-4.52919		ABC-1	NF1_mut	lung_NSCLC_adenocarcinoma	PLX-4720	BRAFi TypeI	BRAFV600E	0.5	528.602	-1600.26	-1108.33	-1805.61	21.9326	593.348	-1673.36	-1971.85	-606.577	3643	244.565		Acute Myeloid Leukaemia	3	2
CAPAN-2	KRAS_mut	pancreas	Dabrafenib	BRAFi TypeI	BRAFV600E	0.6	1791.81	-1034.37	282.629	-271.04	1274.11	659.024	-763.442	-2387.98	-380.673	5401.53	-1946.25		ABC-1	NF1_mut	lung_NSCLC_adenocarcinoma	PLX-4720	BRAFi TypeI	BRAFV600E	1.2	528.602	-1600.26	-1108.33	-1805.61	21.9326	593.348	-1673.36	-1971.85	-606.577	3643	244.565		Lymphoblastic Leukemia	1	1
CAPAN-2	KRAS_mut	pancreas	Dabrafenib	BRAFi TypeI	BRAFV600E	1.5	1791.81	-1034.37	282.629	-271.04	1274.11	659.024	-763.442	-2387.98	-380.673	5401.53	-1946.25		AM-38	BRAF_mut	glioma	Dabrafenib	BRAFi TypeI	BRAFV600E	1	1045.55	2593.54	1142.37	401.352	1501.23	-2581.56	2597.01	-1820.24	-1228.82	5690.41	-25.2286		Lung Nsclc Not Specified	1	3
CL-34	BRAF_mut	large_intestine	Dabrafenib	BRAFi TypeI	BRAFV600E	-2.8	702.941	-467.803	-36.0819	-75.1238	1121.91	1660.58	-830.198	-1906.73	2781.37	5021.33	-733.831		AM-38	BRAF_mut	glioma	Dabrafenib	BRAFi TypeI	BRAFV600E	-1.2	1045.55	2593.54	1142.37	401.352	1501.23	-2581.56	2597.01	-1820.24	-1228.82	5690.41	-25.2286		Testis	1	0
CL-34	BRAF_mut	large_intestine	Dabrafenib	BRAFi TypeI	BRAFV600E	-1.2	702.941	-467.803	-36.0819	-75.1238	1121.91	1660.58	-830.198	-1906.73	2781.37	5021.33	-733.831		AM-38	BRAF_mut	glioma	PLX-4720	BRAFi TypeI	BRAFV600E	0.2	1045.55	2593.54	1142.37	401.352	1501.23	-2581.56	2597.01	-1820.24	-1228.82	5690.41	-25.2286		Myeloma	1	2
CL-40	KRAS_mut	large_intestine	Dabrafenib	BRAFi TypeI	BRAFV600E	-0.1	1887.75	-1083.67	264.172	-370.903	1040.12	2633.99	-1013.58	-2514.85	2920.86	6397.29	-56.3303		AM-38	BRAF_mut	glioma	PLX-4720	BRAFi TypeI	BRAFV600E	0.8	1045.55	2593.54	1142.37	401.352	1501.23	-2581.56	2597.01	-1820.24	-1228.82	5690.41	-25.2286		Bone Other	1	0
CL-40	KRAS_mut	large_intestine	Dabrafenib	BRAFi TypeI	BRAFV600E	0.5	1887.75	-1083.67	264.172	-370.903	1040.12	2633.99	-1013.58	-2514.85	2920.86	6397.29	-56.3303		AM-38	BRAF_mut	glioma	PLX-4720	BRAFi TypeI	BRAFV600E	-1	1045.55	2593.54	1142.37	401.352	1501.23	-2581.56	2597.01	-1820.24	-1228.82	5690.41	-25.2286		Oesophagus	1	1
COLO-679	BRAF_mut	melanoma	Dabrafenib	BRAFi TypeI	BRAFV600E	-3	3873.7	6434.79	4048.9	2756.48	5081.8	13.0059	6394.82	1715.52	3295.14	7458.56	6467.84		B-CPAP	BRAF_mut	thyroid	Dabrafenib	BRAFi TypeI	BRAFV600E	-2.2	3174.53	2667.61	767.709	1341.86	2007.57	1173.27	2163.87	46.8471	644.66	5661.46	510.168		Liver	1	0
COLO-679	BRAF_mut	melanoma	Dabrafenib	BRAFi TypeI	BRAFV600E	-2.9	3873.7	6434.79	4048.9	2756.48	5081.8	13.0059	6394.82	1715.52	3295.14	7458.56	6467.84		B-CPAP	BRAF_mut	thyroid	Dabrafenib	BRAFi TypeI	BRAFV600E	-1	3174.53	2667.61	767.709	1341.86	2007.57	1173.27	2163.87	46.8471	644.66	5661.46	510.168		Soft Tissue Other	2	2
COLO-792	NF1_mut	melanoma	Dabrafenib	BRAFi TypeI	BRAFV600E	0.6	2870.06	4181.93	3102.93	1560.21	4142.41	-485.444	4149.67	1061.06	2232.95	6127.84	5107.25		B-CPAP	BRAF_mut	thyroid	PLX-4720	BRAFi TypeI	BRAFV600E	-1.5	3174.53	2667.61	767.709	1341.86	2007.57	1173.27	2163.87	46.8471	644.66	5661.46	510.168		Lung Nsclc Squamous Cell Carcinoma	2	1
COLO-792	NF1_mut	melanoma	Dabrafenib	BRAFi TypeI	BRAFV600E	0.8	2870.06	4181.93	3102.93	1560.21	4142.41	-485.444	4149.67	1061.06	2232.95	6127.84	5107.25		B-CPAP	BRAF_mut	thyroid	PLX-4720	BRAFi TypeI	BRAFV600E	-1.5	3174.53	2667.61	767.709	1341.86	2007.57	1173.27	2163.87	46.8471	644.66	5661.46	510.168		Fibrosarcoma	1	1
COLO-800	BRAF_mut	melanoma	Dabrafenib	BRAFi TypeI	BRAFV600E	0.3	4414.96	6387.45	4455.12	3655.37	5629.96	398.786	6594.65	3129.38	4093.02	6899.86	6827.34		B-CPAP	BRAF_mut	thyroid	PLX-4720	BRAFi TypeI	BRAFV600E	-0.7	3174.53	2667.61	767.709	1341.86	2007.57	1173.27	2163.87	46.8471	644.66	5661.46	510.168		Cervix	1	1
COR-L23	KRAS_mut	lung_NSCLC_large_cell	Dabrafenib	BRAFi TypeI	BRAFV600E	-0.1	2078.61	2718.8	2218.2	1535.3	3334.64	761.769	2488.55	-25.6565	1338.22	6568.98	1394.95		C32	BRAF_mut	melanoma	Dabrafenib	BRAFi TypeI	BRAFV600E	-3.4	4415.23	6878.17	4464.63	3561.34	5908.86	-424.484	6727.6	2731.55	3423.26	6835.84	6848.17		Ewings Sarcoma	1	1
COR-L23	KRAS_mut	lung_NSCLC_large_cell	Dabrafenib	BRAFi TypeI	BRAFV600E	0.4	2078.61	2718.8	2218.2	1535.3	3334.64	761.769	2488.55	-25.6565	1338.22	6568.98	1394.95		C32	BRAF_mut	melanoma	Dabrafenib	BRAFi TypeI	BRAFV600E	-3.3	4415.23	6878.17	4464.63	3561.34	5908.86	-424.484	6727.6	2731.55	3423.26	6835.84	6848.17		Lymphoid Neoplasm Other	0	2
CP50-MEL-B	BRAF_mut	melanoma	Dabrafenib	BRAFi TypeI	BRAFV600E	-3.2	2761.62	5452.46	3477.42	2036.19	4352.54	-1140.78	5287.34	1208.62	2301.88	6144.34	5685.59		C32	BRAF_mut	melanoma	PLX-4720	BRAFi TypeI	BRAFV600E	-4	4415.23	6878.17	4464.63	3561.34	5908.86	-424.484	6727.6	2731.55	3423.26	6835.84	6848.17		Lung Nsclc Carcinoid	0	1
D-502MG	NF1_mut	glioma	Dabrafenib	BRAFi TypeI	BRAFV600E	-0.3	2481.22	2872.92	1104.52	-118.203	1134.33	26.7275	3117.63	-1651.4	14.5234	5601.28	776.386		C32	BRAF_mut	melanoma	PLX-4720	BRAFi TypeI	BRAFV600E	-3.1	4415.23	6878.17	4464.63	3561.34	5908.86	-424.484	6727.6	2731.55	3423.26	6835.84	6848.17		Kidney	0	1
DAN-G	KRAS_mut	pancreas	Dabrafenib	BRAFi TypeI	BRAFV600E	-0.1	2754.48	1468.46	913.655	1825.98	2701.92	1205.9	1796.01	321.435	1385.66	6650.93	66.9812		C32	BRAF_mut	melanoma	PLX-4720	BRAFi TypeI	BRAFV600E	-2.6	4415.23	6878.17	4464.63	3561.34	5908.86	-424.484	6727.6	2731.55	3423.26	6835.84	6848.17		Bladder	0	1
DBTRG-05MG	BRAF_mut	glioma	Dabrafenib	BRAFi TypeI	BRAFV600E	-2.1	2514.44	4653.01	2316.73	1312.31	2272.04	-40.9936	4254.53	-199.709	1143.58	6866.86	3144.22		CAL-12T	BRAF_mut	lung_NSCLC_not_specified	Dabrafenib	BRAFi TypeI	BRAFV600E	-0.1	969.07	-1303.54	-448.329	-1110.77	128.435	1048.89	-1871.82	-2199.54	-656.67	3976.99	-1641.58
DBTRG-05MG	BRAF_mut	glioma	Dabrafenib	BRAFi TypeI	BRAFV600E	-1.1	2514.44	4653.01	2316.73	1312.31	2272.04	-40.9936	4254.53	-199.709	1143.58	6866.86	3144.22		CAL-12T	BRAF_mut	lung_NSCLC_not_specified	PLX-4720	BRAFi TypeI	BRAFV600E	-0.9	969.07	-1303.54	-448.329	-1110.77	128.435	1048.89	-1871.82	-2199.54	-656.67	3976.99	-1641.58
DOV13	NF1_mut	ovary	Dabrafenib	BRAFi TypeI	BRAFV600E	-1.5	2158.23	1518.84	989.292	598.423	838.312	-215.758	1467.51	-1598.35	-662.684	5500.4	-629.926		CAL-12T	BRAF_mut	lung_NSCLC_not_specified	PLX-4720	BRAFi TypeI	BRAFV600E	-0.9	969.07	-1303.54	-448.329	-1110.77	128.435	1048.89	-1871.82	-2199.54	-656.67	3976.99	-1641.58
DOV13	NF1_mut	ovary	Dabrafenib	BRAFi TypeI	BRAFV600E	0.2	2158.23	1518.84	989.292	598.423	838.312	-215.758	1467.51	-1598.35	-662.684	5500.4	-629.926		Calu-6	KRAS_mut	lung_NSCLC_adenocarcinoma	Dabrafenib	BRAFi TypeI	BRAFV600E	-1.1	2435.27	3354.1	2035.75	1200.88	2032.46	1350.22	2981.56	-281.288	361.939	7288.56	1954.02
DU-145	NF1_mut	prostate	Dabrafenib	BRAFi TypeI	BRAFV600E	-0.1	-872.328	-1993.57	-1673.37	-1626.78	-1906.38	-1831.76	-2334.74	-2673.52	-2544.42	3846.04	-2299.33		Calu-6	KRAS_mut	lung_NSCLC_adenocarcinoma	Dabrafenib	BRAFi TypeI	BRAFV600E	-0.5	2435.27	3354.1	2035.75	1200.88	2032.46	1350.22	2981.56	-281.288	361.939	7288.56	1954.02
DU-145	NF1_mut	prostate	Dabrafenib	BRAFi TypeI	BRAFV600E	0.5	-872.328	-1993.57	-1673.37	-1626.78	-1906.38	-1831.76	-2334.74	-2673.52	-2544.42	3846.04	-2299.33		Calu-6	KRAS_mut	lung_NSCLC_adenocarcinoma	PLX-4720	BRAFi TypeI	BRAFV600E	1.2	2435.27	3354.1	2035.75	1200.88	2032.46	1350.22	2981.56	-281.288	361.939	7288.56	1954.02
DU-4475	BRAF_mut	breast	Dabrafenib	BRAFi TypeI	BRAFV600E	-4.2	1718.54	600.096	1040.03	-368.646	2065.67	3457.94	155.894	-998.99	1457.14	6250.34	952.486		Calu-6	KRAS_mut	lung_NSCLC_adenocarcinoma	PLX-4720	BRAFi TypeI	BRAFV600E	-0.9	2435.27	3354.1	2035.75	1200.88	2032.46	1350.22	2981.56	-281.288	361.939	7288.56	1954.02
DU-4475	BRAF_mut	breast	Dabrafenib	BRAFi TypeI	BRAFV600E	-3.5	1718.54	600.096	1040.03	-368.646	2065.67	3457.94	155.894	-998.99	1457.14	6250.34	952.486		Calu-6	KRAS_mut	lung_NSCLC_adenocarcinoma	PLX-4720	BRAFi TypeI	BRAFV600E	-0.9	2435.27	3354.1	2035.75	1200.88	2032.46	1350.22	2981.56	-281.288	361.939	7288.56	1954.02
EGI-1	KRAS_mut	biliary_tract	Dabrafenib	BRAFi TypeI	BRAFV600E	0.2	2022.84	37.4127	1771.67	1036.11	3127.57	1681.01	344.966	-1001.43	913.02	6571.49	-771.413		CAPAN-1	KRAS_mut	pancreas	Dabrafenib	BRAFi TypeI	BRAFV600E	0.3	2900.57	1363.43	1316.76	1256.91	3012.08	1847.63	1560.59	-1247.09	1658.32	5883.13	-768.865
EGI-1	KRAS_mut	biliary_tract	Dabrafenib	BRAFi TypeI	BRAFV600E	1.5	2022.84	37.4127	1771.67	1036.11	3127.57	1681.01	344.966	-1001.43	913.02	6571.49	-771.413		CAPAN-1	KRAS_mut	pancreas	PLX-4720	BRAFi TypeI	BRAFV600E	0.7	2900.57	1363.43	1316.76	1256.91	3012.08	1847.63	1560.59	-1247.09	1658.32	5883.13	-768.865
EMC-BAC-2	KRAS_mut	lung_NSCLC_adenocarcinoma	Dabrafenib	BRAFi TypeI	BRAFV600E	-1.9	1190.59	1037.05	12.3381	-710.773	2.97613	26.054	839.627	-2488.21	87.1147	5403.98	-268.757		CAPAN-1	KRAS_mut	pancreas	PLX-4720	BRAFi TypeI	BRAFV600E	0.9	2900.57	1363.43	1316.76	1256.91	3012.08	1847.63	1560.59	-1247.09	1658.32	5883.13	-768.865
EMC-BAC-2	KRAS_mut	lung_NSCLC_adenocarcinoma	Dabrafenib	BRAFi TypeI	BRAFV600E	-0.2	1190.59	1037.05	12.3381	-710.773	2.97613	26.054	839.627	-2488.21	87.1147	5403.98	-268.757		CAPAN-1	KRAS_mut	pancreas	PLX-4720	BRAFi TypeI	BRAFV600E	0.8	2900.57	1363.43	1316.76	1256.91	3012.08	1847.63	1560.59	-1247.09	1658.32	5883.13	-768.865
ES-2	BRAF_mut	ovary	Dabrafenib	BRAFi TypeI	BRAFV600E	-2.8	2326.73	4095.77	1194.27	850.169	2280.87	-2289.69	4034.26	-308.938	-699.067	6761.43	2903.76		CCRF-CEM	KRAS_mut	lymphoblastic_leukemia	Dabrafenib	BRAFi TypeI	BRAFV600E	-0.5	-420.319	718.958	149.282	2145.48	1258.62	-1483.29	422.094	1600.2	-460.314	-482.865	381.205
ES-2	BRAF_mut	ovary	Dabrafenib	BRAFi TypeI	BRAFV600E	-1.8	2326.73	4095.77	1194.27	850.169	2280.87	-2289.69	4034.26	-308.938	-699.067	6761.43	2903.76		CCRF-CEM	KRAS_mut	lymphoblastic_leukemia	Dabrafenib	BRAFi TypeI	BRAFV600E	-0.5	-420.319	718.958	149.282	2145.48	1258.62	-1483.29	422.094	1600.2	-460.314	-482.865	381.205
FTC-133	NF1_mut	thyroid	Dabrafenib	BRAFi TypeI	BRAFV600E	-0.1	2528.76	3586.38	978.859	726.469	2135.92	-1308.28	2942.12	-940.879	520.967	3208.32	2594.1		CCRF-CEM	KRAS_mut	lymphoblastic_leukemia	PLX-4720	BRAFi TypeI	BRAFV600E	-0.6	-420.319	718.958	149.282	2145.48	1258.62	-1483.29	422.094	1600.2	-460.314	-482.865	381.205
FTC-133	NF1_mut	thyroid	Dabrafenib	BRAFi TypeI	BRAFV600E	0.6	2528.76	3586.38	978.859	726.469	2135.92	-1308.28	2942.12	-940.879	520.967	3208.32	2594.1		CCRF-CEM	KRAS_mut	lymphoblastic_leukemia	PLX-4720	BRAFi TypeI	BRAFV600E	0.1	-420.319	718.958	149.282	2145.48	1258.62	-1483.29	422.094	1600.2	-460.314	-482.865	381.205
G-MEL	BRAF_mut	melanoma	Dabrafenib	BRAFi TypeI	BRAFV600E	-3.6	3204.53	6035.41	4648.33	3943.53	5777	-1121.54	5923.6	3457.81	3348.24	7353.94	6427.79		CCRF-CEM	KRAS_mut	lymphoblastic_leukemia	PLX-4720	BRAFi TypeI	BRAFV600E	-0.6	-420.319	718.958	149.282	2145.48	1258.62	-1483.29	422.094	1600.2	-460.314	-482.865	381.205
GP5d	KRAS_mut	large_intestine	Dabrafenib	BRAFi TypeI	BRAFV600E	0.5	591.472	-1219.37	-168.471	-600.287	1164.47	1005.31	-1406.89	-1597.32	1365.97	3784.49	-411.222		CFPAC-1	KRAS_mut	pancreas	Dabrafenib	BRAFi TypeI	BRAFV600E	-0.5	3522.18	2215.24	2234.84	1841.41	2989.62	1605.91	2290.08	-656.866	796.224	6538.06	-156.911
GP5d	KRAS_mut	large_intestine	Dabrafenib	BRAFi TypeI	BRAFV600E	0.7	591.472	-1219.37	-168.471	-600.287	1164.47	1005.31	-1406.89	-1597.32	1365.97	3784.49	-411.222		CFPAC-1	KRAS_mut	pancreas	Dabrafenib	BRAFi TypeI	BRAFV600E	0.3	3522.18	2215.24	2234.84	1841.41	2989.62	1605.91	2290.08	-656.866	796.224	6538.06	-156.911
HCC202	NF1_mut	breast	Dabrafenib	BRAFi TypeI	BRAFV600E	1	-1544.51	-2972.63	-1757.43	-1736.53	-420.444	-449.59	-2716.42	-3026.67	-2052.2	2241.95	-2703.5		CFPAC-1	KRAS_mut	pancreas	PLX-4720	BRAFi TypeI	BRAFV600E	0.2	3522.18	2215.24	2234.84	1841.41	2989.62	1605.91	2290.08	-656.866	796.224	6538.06	-156.911
HEC-1	KRAS_mut	endometrium	Dabrafenib	BRAFi TypeI	BRAFV600E	0.3	684.676	2122.96	830.449	333.255	351.657	-447.024	1787.5	-1298.96	-232.891	5296.31	941.348		CFPAC-1	KRAS_mut	pancreas	PLX-4720	BRAFi TypeI	BRAFV600E	0.8	3522.18	2215.24	2234.84	1841.41	2989.62	1605.91	2290.08	-656.866	796.224	6538.06	-156.911
HEC-1	KRAS_mut	endometrium	Dabrafenib	BRAFi TypeI	BRAFV600E	0.6	684.676	2122.96	830.449	333.255	351.657	-447.024	1787.5	-1298.96	-232.891	5296.31	941.348		CFPAC-1	KRAS_mut	pancreas	PLX-4720	BRAFi TypeI	BRAFV600E	-0.2	3522.18	2215.24	2234.84	1841.41	2989.62	1605.91	2290.08	-656.866	796.224	6538.06	-156.911
HOP-62	KRAS_mut	lung_NSCLC_adenocarcinoma	Dabrafenib	BRAFi TypeI	BRAFV600E	0.6	3344.21	3655.87	1010.16	214.79	2901.31	261.466	3591.47	-872.666	-38.702	6689.39	2810.38		CL-11	KRAS_mut	large_intestine	Dabrafenib	BRAFi TypeI	BRAFV600E	-0.1	2681.27	-218.158	1475.99	93.913	2674.64	3128.18	424.6	-2344.1	2071.93	7006.25	121.18
HOP-62	KRAS_mut	lung_NSCLC_adenocarcinoma	Dabrafenib	BRAFi TypeI	BRAFV600E	0.7	3344.21	3655.87	1010.16	214.79	2901.31	261.466	3591.47	-872.666	-38.702	6689.39	2810.38		CL-11	KRAS_mut	large_intestine	Dabrafenib	BRAFi TypeI	BRAFV600E	0.6	2681.27	-218.158	1475.99	93.913	2674.64	3128.18	424.6	-2344.1	2071.93	7006.25	121.18
HOP-92	NF1_mut	lung_NSCLC_large_cell	Dabrafenib	BRAFi TypeI	BRAFV600E	0.5	2170.8	3396.3	701.613	1247	2534.07	131.501	2500.35	-522.045	846.904	5399.77	1645.41		CL-11	KRAS_mut	large_intestine	PLX-4720	BRAFi TypeI	BRAFV600E	1.7	2681.27	-218.158	1475.99	93.913	2674.64	3128.18	424.6	-2344.1	2071.93	7006.25	121.18
HOP-92	NF1_mut	lung_NSCLC_large_cell	Dabrafenib	BRAFi TypeI	BRAFV600E	0.5	2170.8	3396.3	701.613	1247	2534.07	131.501	2500.35	-522.045	846.904	5399.77	1645.41		CL-11	KRAS_mut	large_intestine	PLX-4720	BRAFi TypeI	BRAFV600E	0.9	2681.27	-218.158	1475.99	93.913	2674.64	3128.18	424.6	-2344.1	2071.93	7006.25	121.18
HPAF-II	KRAS_mut	pancreas	Dabrafenib	BRAFi TypeI	BRAFV600E	-0.7	2245.47	-1175.3	624.851	18.5297	1595.45	1278.97	-567.833	-2187.26	112.826	6676.37	-1316.26		CL-11	KRAS_mut	large_intestine	PLX-4720	BRAFi TypeI	BRAFV600E	1.7	2681.27	-218.158	1475.99	93.913	2674.64	3128.18	424.6	-2344.1	2071.93	7006.25	121.18
HPAF-II	KRAS_mut	pancreas	Dabrafenib	BRAFi TypeI	BRAFV600E	0.5	2245.47	-1175.3	624.851	18.5297	1595.45	1278.97	-567.833	-2187.26	112.826	6676.37	-1316.26		COLO-205	BRAF_mut	large_intestine	Dabrafenib	BRAFi TypeI	BRAFV600E	-2	780.403	-717.218	402.557	-43.2414	1538.28	1916.01	-908.857	-1381.94	1377.63	6643.97	-86.9006
HT-115	NF1_mut	large_intestine	Dabrafenib	BRAFi TypeI	BRAFV600E	0.2	2214.94	-1303.6	612.81	-189.413	1212.46	2725.73	-1196.06	-2388.11	3106.57	5191.44	-1311.77		COLO-205	BRAF_mut	large_intestine	PLX-4720	BRAFi TypeI	BRAFV600E	-4.1	780.403	-717.218	402.557	-43.2414	1538.28	1916.01	-908.857	-1381.94	1377.63	6643.97	-86.9006
HT-115	NF1_mut	large_intestine	Dabrafenib	BRAFi TypeI	BRAFV600E	0.6	2214.94	-1303.6	612.81	-189.413	1212.46	2725.73	-1196.06	-2388.11	3106.57	5191.44	-1311.77		COLO-205	BRAF_mut	large_intestine	PLX-4720	BRAFi TypeI	BRAFV600E	-2.3	780.403	-717.218	402.557	-43.2414	1538.28	1916.01	-908.857	-1381.94	1377.63	6643.97	-86.9006
HT-29	BRAF_mut	large_intestine	Dabrafenib	BRAFi TypeI	BRAFV600E	-1.9	1372.95	-641.371	441.656	-103.887	1335.03	2149.37	-518.755	-2115.29	1432.48	5166.69	220.466		COLO-205	BRAF_mut	large_intestine	PLX-4720	BRAFi TypeI	BRAFV600E	-2.4	780.403	-717.218	402.557	-43.2414	1538.28	1916.01	-908.857	-1381.94	1377.63	6643.97	-86.9006
HuP-T3	KRAS_mut	pancreas	Dabrafenib	BRAFi TypeI	BRAFV600E	0.9	2020.63	-623.863	483.233	-410.324	1795.14	1405.66	40.8968	-2813.5	107.347	5532.4	-689.75		COLO-668	KRAS_mut	lung_small_cell_carcinoma	Dabrafenib	BRAFi TypeI	BRAFV600E	0.9	1267.13	1509.46	1434.74	1582.66	1294.34	3113.24	1240.85	-258.993	1146.73	5605.68	582.591
HuP-T3	KRAS_mut	pancreas	Dabrafenib	BRAFi TypeI	BRAFV600E	0.9	2020.63	-623.863	483.233	-410.324	1795.14	1405.66	40.8968	-2813.5	107.347	5532.4	-689.75		COLO-668	KRAS_mut	lung_small_cell_carcinoma	Dabrafenib	BRAFi TypeI	BRAFV600E	0.6	1267.13	1509.46	1434.74	1582.66	1294.34	3113.24	1240.85	-258.993	1146.73	5605.68	582.591
IHH-4	BRAF_mut	thyroid	Dabrafenib	BRAFi TypeI	BRAFV600E	-2.8	1728.42	3179.42	1532.85	1195.25	2881.17	-1555.74	1902.47	569.561	724.215	5618.34	3126.44		COLO-668	KRAS_mut	lung_small_cell_carcinoma	PLX-4720	BRAFi TypeI	BRAFV600E	0.6	1267.13	1509.46	1434.74	1582.66	1294.34	3113.24	1240.85	-258.993	1146.73	5605.68	582.591
IHH-4	BRAF_mut	thyroid	Dabrafenib	BRAFi TypeI	BRAFV600E	-1.1	1728.42	3179.42	1532.85	1195.25	2881.17	-1555.74	1902.47	569.561	724.215	5618.34	3126.44		COLO-668	KRAS_mut	lung_small_cell_carcinoma	PLX-4720	BRAFi TypeI	BRAFV600E	0.7	1267.13	1509.46	1434.74	1582.66	1294.34	3113.24	1240.85	-258.993	1146.73	5605.68	582.591
IST-MEL1	BRAF_mut	melanoma	Dabrafenib	BRAFi TypeI	BRAFV600E	-1.8	4290.43	5473.52	3331.65	2288.09	4357.04	-795.056	5381.65	1204.54	1266.1	7051.47	5154.38		COLO-668	KRAS_mut	lung_small_cell_carcinoma	PLX-4720	BRAFi TypeI	BRAFV600E	1.2	1267.13	1509.46	1434.74	1582.66	1294.34	3113.24	1240.85	-258.993	1146.73	5605.68	582.591
IST-MEL1	BRAF_mut	melanoma	Dabrafenib	BRAFi TypeI	BRAFV600E	-0.4	4290.43	5473.52	3331.65	2288.09	4357.04	-795.056	5381.65	1204.54	1266.1	7051.47	5154.38		COLO-678	KRAS_mut	large_intestine	Dabrafenib	BRAFi TypeI	BRAFV600E	0.5	826.903	-1149.15	330.173	-909.438	1516.03	193.679	-560.328	-3033.78	-837.647	5671.2	-1284.78
IST-SL2	BRAF_mut	lung_small_cell_carcinoma	Dabrafenib	BRAFi TypeI	BRAFV600E	0.1	-1764.63	-3380.1	-2069.12	-2175.94	-1851.88	700.913	-3362.93	-3776.17	-2767.8	-2457.04	-3157.18		COLO-678	KRAS_mut	large_intestine	Dabrafenib	BRAFi TypeI	BRAFV600E	1.8	826.903	-1149.15	330.173	-909.438	1516.03	193.679	-560.328	-3033.78	-837.647	5671.2	-1284.78
IST-SL2	BRAF_mut	lung_small_cell_carcinoma	Dabrafenib	BRAFi TypeI	BRAFV600E	0.5	-1764.63	-3380.1	-2069.12	-2175.94	-1851.88	700.913	-3362.93	-3776.17	-2767.8	-2457.04	-3157.18		COLO-678	KRAS_mut	large_intestine	PLX-4720	BRAFi TypeI	BRAFV600E	1.5	826.903	-1149.15	330.173	-909.438	1516.03	193.679	-560.328	-3033.78	-837.647	5671.2	-1284.78
KALS-1	NF1_mut	glioma	Dabrafenib	BRAFi TypeI	BRAFV600E	0.8	1019.24	3232.92	565.228	498.738	1643.89	-388.513	2858.45	-643.584	172.453	5166.63	1315.38		COLO-678	KRAS_mut	large_intestine	PLX-4720	BRAFi TypeI	BRAFV600E	1.5	826.903	-1149.15	330.173	-909.438	1516.03	193.679	-560.328	-3033.78	-837.647	5671.2	-1284.78
KALS-1	NF1_mut	glioma	Dabrafenib	BRAFi TypeI	BRAFV600E	0.8	1019.24	3232.92	565.228	498.738	1643.89	-388.513	2858.45	-643.584	172.453	5166.63	1315.38		COLO-678	KRAS_mut	large_intestine	PLX-4720	BRAFi TypeI	BRAFV600E	3	826.903	-1149.15	330.173	-909.438	1516.03	193.679	-560.328	-3033.78	-837.647	5671.2	-1284.78
KP-1N	KRAS_mut	pancreas	Dabrafenib	BRAFi TypeI	BRAFV600E	0.3	446.271	-664.733	-1866.76	-1670.74	-1579.44	-1661.66	-967.21	-3165.06	-2963.96	3907.96	-2755.65		COLO-829	BRAF_mut	melanoma	Dabrafenib	BRAFi TypeI	BRAFV600E	-2.5	3697.51	6437.13	4035.19	2931.52	4984.11	-1025.72	6167.09	2217.2	2966.19	6490.72	6422.99
KP-1N	KRAS_mut	pancreas	Dabrafenib	BRAFi TypeI	BRAFV600E	0.3	446.271	-664.733	-1866.76	-1670.74	-1579.44	-1661.66	-967.21	-3165.06	-2963.96	3907.96	-2755.65		COLO-829	BRAF_mut	melanoma	PLX-4720	BRAFi TypeI	BRAFV600E	-2.1	3697.51	6437.13	4035.19	2931.52	4984.11	-1025.72	6167.09	2217.2	2966.19	6490.72	6422.99
KP-3	KRAS_mut	pancreas	Dabrafenib	BRAFi TypeI	BRAFV600E	-0.4	1079.32	-196.159	-277.22	-524.249	127.118	102.436	-93.7209	-1697.99	234.357	5817.76	-985.65		COLO-829	BRAF_mut	melanoma	PLX-4720	BRAFi TypeI	BRAFV600E	-1.7	3697.51	6437.13	4035.19	2931.52	4984.11	-1025.72	6167.09	2217.2	2966.19	6490.72	6422.99
KP-3	KRAS_mut	pancreas	Dabrafenib	BRAFi TypeI	BRAFV600E	1.1	1079.32	-196.159	-277.22	-524.249	127.118	102.436	-93.7209	-1697.99	234.357	5817.76	-985.65		COLO-829	BRAF_mut	melanoma	PLX-4720	BRAFi TypeI	BRAFV600E	-2.3	3697.51	6437.13	4035.19	2931.52	4984.11	-1025.72	6167.09	2217.2	2966.19	6490.72	6422.99
KP-N-YN	NF1_mut	neuroblastoma	Dabrafenib	BRAFi TypeI	BRAFV600E	0.5	342.095	837.027	-739.345	-796.268	622.435	1925.13	362.226	-1327.94	-706.419	4398.07	1242.68		CW-2	NF1_mut	large_intestine	Dabrafenib	BRAFi TypeI	BRAFV600E	1.1	1332.51	-1671.21	413.908	-707.227	1107.76	2160.27	-1359.6	-2223.39	2067.64	4399.78	-176.575
KP-N-YN	NF1_mut	neuroblastoma	Dabrafenib	BRAFi TypeI	BRAFV600E	1	342.095	837.027	-739.345	-796.268	622.435	1925.13	362.226	-1327.94	-706.419	4398.07	1242.68		CW-2	NF1_mut	large_intestine	Dabrafenib	BRAFi TypeI	BRAFV600E	0.2	1332.51	-1671.21	413.908	-707.227	1107.76	2160.27	-1359.6	-2223.39	2067.64	4399.78	-176.575
KS-1	NF1_mut	glioma	Dabrafenib	BRAFi TypeI	BRAFV600E	0.5	450.291	2040.8	-630.272	-774.075	108.409	-2703.69	2113.76	-1467.8	-1258.53	4667.1	953.384		CW-2	NF1_mut	large_intestine	PLX-4720	BRAFi TypeI	BRAFV600E	1.3	1332.51	-1671.21	413.908	-707.227	1107.76	2160.27	-1359.6	-2223.39	2067.64	4399.78	-176.575
KS-1	NF1_mut	glioma	Dabrafenib	BRAFi TypeI	BRAFV600E	1.2	450.291	2040.8	-630.272	-774.075	108.409	-2703.69	2113.76	-1467.8	-1258.53	4667.1	953.384		CW-2	NF1_mut	large_intestine	PLX-4720	BRAFi TypeI	BRAFV600E	1.1	1332.51	-1671.21	413.908	-707.227	1107.76	2160.27	-1359.6	-2223.39	2067.64	4399.78	-176.575
LAN-6	KRAS_mut	neuroblastoma	Dabrafenib	BRAFi TypeI	BRAFV600E	0.9	230.37	-376.209	-377.19	-673.121	724.431	763.803	-613.376	-1196.77	94.0327	4259.85	305.798		CW-2	NF1_mut	large_intestine	PLX-4720	BRAFi TypeI	BRAFV600E	0.5	1332.51	-1671.21	413.908	-707.227	1107.76	2160.27	-1359.6	-2223.39	2067.64	4399.78	-176.575
LCLC-97TM1	KRAS_mut	lung_NSCLC_large_cell	Dabrafenib	BRAFi TypeI	BRAFV600E	-0.1	1845.71	1298.84	1061.63	460.68	2346.52	-221.469	1342.96	-1823.8	-419.898	5705.54	-275.247		D-247MG	NF1_mut	glioma	Dabrafenib	BRAFi TypeI	BRAFV600E	0.4	1981.98	3473.12	374.447	-183.958	313.789	-883.563	3077.14	-1632.58	-817.227	5908.6	1380.82
LCLC-97TM1	KRAS_mut	lung_NSCLC_large_cell	Dabrafenib	BRAFi TypeI	BRAFV600E	0.2	1845.71	1298.84	1061.63	460.68	2346.52	-221.469	1342.96	-1823.8	-419.898	5705.54	-275.247		D-247MG	NF1_mut	glioma	PLX-4720	BRAFi TypeI	BRAFV600E	0.4	1981.98	3473.12	374.447	-183.958	313.789	-883.563	3077.14	-1632.58	-817.227	5908.6	1380.82
LoVo	KRAS_mut	large_intestine	Dabrafenib	BRAFi TypeI	BRAFV600E	-1	789.404	-1223.9	391.245	-381.308	1769.25	1849.72	-958.736	-2495.19	1266.11	5792.25	-764.934		D-247MG	NF1_mut	glioma	PLX-4720	BRAFi TypeI	BRAFV600E	0.7	1981.98	3473.12	374.447	-183.958	313.789	-883.563	3077.14	-1632.58	-817.227	5908.6	1380.82
LoVo	KRAS_mut	large_intestine	Dabrafenib	BRAFi TypeI	BRAFV600E	-0.6	789.404	-1223.9	391.245	-381.308	1769.25	1849.72	-958.736	-2495.19	1266.11	5792.25	-764.934		D-542MG	NF1_mut	glioma	Dabrafenib	BRAFi TypeI	BRAFV600E	1	2164.67	3594.98	1088.38	773.556	1662.61	327.265	3107.38	-693.809	-131.29	5151.4	2014.04
LS-123	KRAS_mut	large_intestine	Dabrafenib	BRAFi TypeI	BRAFV600E	0.5	1409.86	-460.168	897.307	-152.403	1961.09	1292.35	-504.005	-2061.84	148.08	6395.56	-1161.53		D-542MG	NF1_mut	glioma	PLX-4720	BRAFi TypeI	BRAFV600E	1	2164.67	3594.98	1088.38	773.556	1662.61	327.265	3107.38	-693.809	-131.29	5151.4	2014.04
LS-123	KRAS_mut	large_intestine	Dabrafenib	BRAFi TypeI	BRAFV600E	0.9	1409.86	-460.168	897.307	-152.403	1961.09	1292.35	-504.005	-2061.84	148.08	6395.56	-1161.53		D-542MG	NF1_mut	glioma	PLX-4720	BRAFi TypeI	BRAFV600E	0.9	2164.67	3594.98	1088.38	773.556	1662.61	327.265	3107.38	-693.809	-131.29	5151.4	2014.04
LU-99A	KRAS_mut	lung_NSCLC_large_cell	Dabrafenib	BRAFi TypeI	BRAFV600E	-0.2	1719.02	2805.98	1193.66	285.496	940.132	-1559.04	2519.88	-2180.03	-1137.45	5946.04	-501.449		EN	NF1_mut	endometrium	Dabrafenib	BRAFi TypeI	BRAFV600E	1.1	-890.304	-1098.3	-1236.49	-1381.26	414.918	-589.698	-1547.62	-1481.67	-271.016	3259.87	-127.819
LU-99A	KRAS_mut	lung_NSCLC_large_cell	Dabrafenib	BRAFi TypeI	BRAFV600E	0.3	1719.02	2805.98	1193.66	285.496	940.132	-1559.04	2519.88	-2180.03	-1137.45	5946.04	-501.449		EN	NF1_mut	endometrium	Dabrafenib	BRAFi TypeI	BRAFV600E	0.9	-890.304	-1098.3	-1236.49	-1381.26	414.918	-589.698	-1547.62	-1481.67	-271.016	3259.87	-127.819
MEL-HO	BRAF_mut	melanoma	Dabrafenib	BRAFi TypeI	BRAFV600E	-3.3	3564.95	6235.67	4018.14	3171.02	5094.88	-1781.31	5949.51	2121.27	3279.54	7099.79	6348.87		EN	NF1_mut	endometrium	PLX-4720	BRAFi TypeI	BRAFV600E	1.2	-890.304	-1098.3	-1236.49	-1381.26	414.918	-589.698	-1547.62	-1481.67	-271.016	3259.87	-127.819
MHH-CALL-2	NF1_mut	B_cell_leukemia	Dabrafenib	BRAFi TypeI	BRAFV600E	-0.4	1424.78	2542.85	1900.24	3140.85	2476.26	506.289	2199.08	3032.27	1120.82	2733.5	1890.27		EN	NF1_mut	endometrium	PLX-4720	BRAFi TypeI	BRAFV600E	1	-890.304	-1098.3	-1236.49	-1381.26	414.918	-589.698	-1547.62	-1481.67	-271.016	3259.87	-127.819
MHH-CALL-2	NF1_mut	B_cell_leukemia	Dabrafenib	BRAFi TypeI	BRAFV600E	0.4	1424.78	2542.85	1900.24	3140.85	2476.26	506.289	2199.08	3032.27	1120.82	2733.5	1890.27		EN	NF1_mut	endometrium	PLX-4720	BRAFi TypeI	BRAFV600E	0.4	-890.304	-1098.3	-1236.49	-1381.26	414.918	-589.698	-1547.62	-1481.67	-271.016	3259.87	-127.819
MIA-PaCa-2	KRAS_mut	pancreas	Dabrafenib	BRAFi TypeI	BRAFV600E	-0.2	-142.827	714.604	418.368	-466.169	1411.96	-2084.09	488.791	-745.764	-27.6108	6169.2	1847.62		EPLC-272H	NF1_mut	lung_NSCLC_squamous_cell_carcinoma	Dabrafenib	BRAFi TypeI	BRAFV600E	0.1	2282.62	-360.893	41.8222	-317.691	2198.62	435.743	-209.29	-2260.56	-20.2694	5340.11	-1719.01
MIA-PaCa-2	KRAS_mut	pancreas	Dabrafenib	BRAFi TypeI	BRAFV600E	0.1	-142.827	714.604	418.368	-466.169	1411.96	-2084.09	488.791	-745.764	-27.6108	6169.2	1847.62		EPLC-272H	NF1_mut	lung_NSCLC_squamous_cell_carcinoma	Dabrafenib	BRAFi TypeI	BRAFV600E	0.3	2282.62	-360.893	41.8222	-317.691	2198.62	435.743	-209.29	-2260.56	-20.2694	5340.11	-1719.01
ML-2	KRAS_mut	acute_myeloid_leukaemia	Dabrafenib	BRAFi TypeI	BRAFV600E	-0.5	-997.337	172.247	1345.08	3099.16	3112.92	-693.033	28.6025	4324.1	2227.75	265.473	1947.03		EPLC-272H	NF1_mut	lung_NSCLC_squamous_cell_carcinoma	PLX-4720	BRAFi TypeI	BRAFV600E	-0.3	2282.62	-360.893	41.8222	-317.691	2198.62	435.743	-209.29	-2260.56	-20.2694	5340.11	-1719.01
ML-2	KRAS_mut	acute_myeloid_leukaemia	Dabrafenib	BRAFi TypeI	BRAFV600E	0.6	-997.337	172.247	1345.08	3099.16	3112.92	-693.033	28.6025	4324.1	2227.75	265.473	1947.03		EPLC-272H	NF1_mut	lung_NSCLC_squamous_cell_carcinoma	PLX-4720	BRAFi TypeI	BRAFV600E	0.4	2282.62	-360.893	41.8222	-317.691	2198.62	435.743	-209.29	-2260.56	-20.2694	5340.11	-1719.01
MOLT-4	NF1_mut	lymphoblastic_leukemia	Dabrafenib	BRAFi TypeI	BRAFV600E	-0.7	-1180.79	-927.826	-1325.6	1100.29	-263.652	-1202.41	-1153.33	464.488	-1137.72	-1968.82	-1740.28		EPLC-272H	NF1_mut	lung_NSCLC_squamous_cell_carcinoma	PLX-4720	BRAFi TypeI	BRAFV600E	-0.1	2282.62	-360.893	41.8222	-317.691	2198.62	435.743	-209.29	-2260.56	-20.2694	5340.11	-1719.01
MOLT-4	NF1_mut	lymphoblastic_leukemia	Dabrafenib	BRAFi TypeI	BRAFV600E	-0.1	-1180.79	-927.826	-1325.6	1100.29	-263.652	-1202.41	-1153.33	464.488	-1137.72	-1968.82	-1740.28		ES5	NF1_mut	ewings_sarcoma	Dabrafenib	BRAFi TypeI	BRAFV600E	-0.5	-1439.1	-896.703	-2581.54	-1909.07	-1661.03	-930.543	-716.281	-3150.68	-1996.73	976.257	-1558.18
MZ7-mel	BRAF_mut	melanoma	Dabrafenib	BRAFi TypeI	BRAFV600E	-2.5	4025.34	5507.67	3522.36	2488.65	4564.15	-798.598	5436.98	1060.3	2674.59	6388.16	5101.57		ES5	NF1_mut	ewings_sarcoma	PLX-4720	BRAFi TypeI	BRAFV600E	-0.9	-1439.1	-896.703	-2581.54	-1909.07	-1661.03	-930.543	-716.281	-3150.68	-1996.73	976.257	-1558.18
NCI-H1573	KRAS_mut	lung_NSCLC_adenocarcinoma	Dabrafenib	BRAFi TypeI	BRAFV600E	0.1	1678.03	-131.702	-160.179	-214.764	789.64	1939.07	-370.884	-2199.87	226.022	6032.25	-1279.11		ES5	NF1_mut	ewings_sarcoma	PLX-4720	BRAFi TypeI	BRAFV600E	-0.5	-1439.1	-896.703	-2581.54	-1909.07	-1661.03	-930.543	-716.281	-3150.68	-1996.73	976.257	-1558.18
NCI-H1573	KRAS_mut	lung_NSCLC_adenocarcinoma	Dabrafenib	BRAFi TypeI	BRAFV600E	0.5	1678.03	-131.702	-160.179	-214.764	789.64	1939.07	-370.884	-2199.87	226.022	6032.25	-1279.11		ES5	NF1_mut	ewings_sarcoma	PLX-4720	BRAFi TypeI	BRAFV600E	-0.6	-1439.1	-896.703	-2581.54	-1909.07	-1661.03	-930.543	-716.281	-3150.68	-1996.73	976.257	-1558.18
NCI-H1651	NF1_mut	lung_NSCLC_adenocarcinoma	Dabrafenib	BRAFi TypeI	BRAFV600E	0.2	2239.49	1583.15	484.054	478.861	1410.88	485.31	1410.08	-1962.62	-445.038	2403.22	211.321		G-361	BRAF_mut	melanoma	Dabrafenib	BRAFi TypeI	BRAFV600E	-2.9	2952.6	5406.08	3585.94	2337.52	4012.48	-1419.36	4811.17	1554.57	2520.15	5799.58	5596.86
NCI-H1651	NF1_mut	lung_NSCLC_adenocarcinoma	Dabrafenib	BRAFi TypeI	BRAFV600E	0.2	2239.49	1583.15	484.054	478.861	1410.88	485.31	1410.08	-1962.62	-445.038	2403.22	211.321		G-361	BRAF_mut	melanoma	Dabrafenib	BRAFi TypeI	BRAFV600E	-2.3	2952.6	5406.08	3585.94	2337.52	4012.48	-1419.36	4811.17	1554.57	2520.15	5799.58	5596.86
NCI-H1755	BRAF_mut	lung_NSCLC_adenocarcinoma	Dabrafenib	BRAFi TypeI	BRAFV600E	-0.3	486.175	1242.75	339.313	-9.96248	-211.284	-292.31	298.451	-1931.8	-1541.16	4458.26	-1094.41		G-361	BRAF_mut	melanoma	PLX-4720	BRAFi TypeI	BRAFV600E	-2	2952.6	5406.08	3585.94	2337.52	4012.48	-1419.36	4811.17	1554.57	2520.15	5799.58	5596.86
NCI-H1755	BRAF_mut	lung_NSCLC_adenocarcinoma	Dabrafenib	BRAFi TypeI	BRAFV600E	-0.2	486.175	1242.75	339.313	-9.96248	-211.284	-292.31	298.451	-1931.8	-1541.16	4458.26	-1094.41		G-361	BRAF_mut	melanoma	PLX-4720	BRAFi TypeI	BRAFV600E	-2.3	2952.6	5406.08	3585.94	2337.52	4012.48	-1419.36	4811.17	1554.57	2520.15	5799.58	5596.86
NCI-H1792	KRAS_mut	lung_NSCLC_adenocarcinoma	Dabrafenib	BRAFi TypeI	BRAFV600E	-0.1	2943.24	3433.65	836.843	937.253	1530.59	133.455	3421.09	-1775.99	-914.896	5171.25	-411.298		G-361	BRAF_mut	melanoma	PLX-4720	BRAFi TypeI	BRAFV600E	-2	2952.6	5406.08	3585.94	2337.52	4012.48	-1419.36	4811.17	1554.57	2520.15	5799.58	5596.86
NCI-H2009	KRAS_mut	lung_NSCLC_adenocarcinoma	Dabrafenib	BRAFi TypeI	BRAFV600E	0.5	1468.69	1900.46	163.153	265.577	2596.06	628.214	1391.77	-1267.78	384.209	4955.33	-412.978		GB-1	NF1_mut	glioma	Dabrafenib	BRAFi TypeI	BRAFV600E	-0.1	1050.74	2514.63	865.131	831.201	620.244	534.497	2070.69	-375.89	-74.8389	5412.23	288.94
NCI-H2009	KRAS_mut	lung_NSCLC_adenocarcinoma	Dabrafenib	BRAFi TypeI	BRAFV600E	0.6	1468.69	1900.46	163.153	265.577	2596.06	628.214	1391.77	-1267.78	384.209	4955.33	-412.978		GB-1	NF1_mut	glioma	Dabrafenib	BRAFi TypeI	BRAFV600E	0.8	1050.74	2514.63	865.131	831.201	620.244	534.497	2070.69	-375.89	-74.8389	5412.23	288.94
NCI-H2122	KRAS_mut	lung_NSCLC_adenocarcinoma	Dabrafenib	BRAFi TypeI	BRAFV600E	-0.1	2468.5	1363.65	588.433	318.781	1561.67	1453.57	1203.42	-2300.51	-51.8077	5195.1	-729.249		GB-1	NF1_mut	glioma	PLX-4720	BRAFi TypeI	BRAFV600E	-0.3	1050.74	2514.63	865.131	831.201	620.244	534.497	2070.69	-375.89	-74.8389	5412.23	288.94
NCI-H23	KRAS_mut	lung_NSCLC_adenocarcinoma	Dabrafenib	BRAFi TypeI	BRAFV600E	0.2	1478.95	1020.62	-1114.69	-770.921	-265.749	-1109.52	553.793	-2539.28	-685.185	6120.85	-525.508		GB-1	NF1_mut	glioma	PLX-4720	BRAFi TypeI	BRAFV600E	-1.5	1050.74	2514.63	865.131	831.201	620.244	534.497	2070.69	-375.89	-74.8389	5412.23	288.94
NCI-H23	KRAS_mut	lung_NSCLC_adenocarcinoma	Dabrafenib	BRAFi TypeI	BRAFV600E	0.5	1478.95	1020.62	-1114.69	-770.921	-265.749	-1109.52	553.793	-2539.28	-685.185	6120.85	-525.508		GB-1	NF1_mut	glioma	PLX-4720	BRAFi TypeI	BRAFV600E	-0.4	1050.74	2514.63	865.131	831.201	620.244	534.497	2070.69	-375.89	-74.8389	5412.23	288.94
NCI-H2444	KRAS_mut	lung_NSCLC_not_specified	Dabrafenib	BRAFi TypeI	BRAFV600E	1	2204.65	866.086	337.684	-313.397	2323.62	1779.07	1062.04	-1934.84	87.8427	6915.7	533.248		GCT	BRAF_mut	soft_tissue_other	Dabrafenib	BRAFi TypeI	BRAFV600E	-0.9	1692.72	3295.89	873.884	1023.28	2411.72	-1610.43	2651.56	496.391	605.438	4472.06	2755.38
NCI-H358	KRAS_mut	lung_NSCLC_adenocarcinoma	Dabrafenib	BRAFi TypeI	BRAFV600E	0.4	1840.92	1442.44	1535.52	931.231	1970.7	948.289	1520.37	-958.273	-3.22641	6402.23	-336.344		GCT	BRAF_mut	soft_tissue_other	Dabrafenib	BRAFi TypeI	BRAFV600E	-0.8	1692.72	3295.89	873.884	1023.28	2411.72	-1610.43	2651.56	496.391	605.438	4472.06	2755.38
NCI-H650	KRAS_mut	lung_NSCLC_adenocarcinoma	Dabrafenib	BRAFi TypeI	BRAFV600E	-0.3	2427.78	2712.16	-198.353	6.66113	477.894	-56.3862	1557.16	-2178.6	-1775.09	6168.62	-154.055		GCT	BRAF_mut	soft_tissue_other	PLX-4720	BRAFi TypeI	BRAFV600E	-0.1	1692.72	3295.89	873.884	1023.28	2411.72	-1610.43	2651.56	496.391	605.438	4472.06	2755.38
NCI-H650	KRAS_mut	lung_NSCLC_adenocarcinoma	Dabrafenib	BRAFi TypeI	BRAFV600E	0.4	2427.78	2712.16	-198.353	6.66113	477.894	-56.3862	1557.16	-2178.6	-1775.09	6168.62	-154.055		GCT	BRAF_mut	soft_tissue_other	PLX-4720	BRAFi TypeI	BRAFV600E	-0.3	1692.72	3295.89	873.884	1023.28	2411.72	-1610.43	2651.56	496.391	605.438	4472.06	2755.38
NCI-H747	KRAS_mut	large_intestine	Dabrafenib	BRAFi TypeI	BRAFV600E	0.2	1497.61	-768.527	964.866	204.812	1864.37	1338.37	-392.885	-2174.44	-195.162	5399.4	-2235.72		GCT	BRAF_mut	soft_tissue_other	PLX-4720	BRAFi TypeI	BRAFV600E	-0.5	1692.72	3295.89	873.884	1023.28	2411.72	-1610.43	2651.56	496.391	605.438	4472.06	2755.38
NCI-H747	KRAS_mut	large_intestine	Dabrafenib	BRAFi TypeI	BRAFV600E	1.2	1497.61	-768.527	964.866	204.812	1864.37	1338.37	-392.885	-2174.44	-195.162	5399.4	-2235.72		HCC1569	NF1_mut	breast	Dabrafenib	BRAFi TypeI	BRAFV600E	0.5	195.81	509.3	-6.25533	-286.327	1063.23	1242.46	344.222	-772.67	832.65	1706.36	1499.77
NEC8	NF1_mut	testis	Dabrafenib	BRAFi TypeI	BRAFV600E	-0.3	-13.7598	349.85	-246.152	-596.86	2013.1	387.916	-28.6182	-1231.18	1883.22	4225.09	1635.54		HCC1569	NF1_mut	breast	Dabrafenib	BRAFi TypeI	BRAFV600E	0.3	195.81	509.3	-6.25533	-286.327	1063.23	1242.46	344.222	-772.67	832.65	1706.36	1499.77
NOMO-1	KRAS_mut	acute_myeloid_leukaemia	Dabrafenib	BRAFi TypeI	BRAFV600E	-0.3	-424.536	1751.18	3640.71	4851.96	4076.45	-420.435	1323.94	5802.56	3019.91	-1760.63	2789.36		HCC1569	NF1_mut	breast	PLX-4720	BRAFi TypeI	BRAFV600E	1.3	195.81	509.3	-6.25533	-286.327	1063.23	1242.46	344.222	-772.67	832.65	1706.36	1499.77
NOMO-1	KRAS_mut	acute_myeloid_leukaemia	Dabrafenib	BRAFi TypeI	BRAFV600E	-0.1	-424.536	1751.18	3640.71	4851.96	4076.45	-420.435	1323.94	5802.56	3019.91	-1760.63	2789.36		HCC1569	NF1_mut	breast	PLX-4720	BRAFi TypeI	BRAFV600E	0.1	195.81	509.3	-6.25533	-286.327	1063.23	1242.46	344.222	-772.67	832.65	1706.36	1499.77
OC-314	BRAF_mut	ovary	Dabrafenib	BRAFi TypeI	BRAFV600E	-0.7	546.614	-1199.85	-717.515	-1008.53	-109.611	405.828	-477.624	-2702.7	-998.51	2753.24	-1940.78		HCC1569	NF1_mut	breast	PLX-4720	BRAFi TypeI	BRAFV600E	-0.6	195.81	509.3	-6.25533	-286.327	1063.23	1242.46	344.222	-772.67	832.65	1706.36	1499.77
OC-314	BRAF_mut	ovary	Dabrafenib	BRAFi TypeI	BRAFV600E	-0.5	546.614	-1199.85	-717.515	-1008.53	-109.611	405.828	-477.624	-2702.7	-998.51	2753.24	-1940.78		HCC2998	KRAS_mut	large_intestine	Dabrafenib	BRAFi TypeI	BRAFV600E	0.6	535.811	-1936.42	-353.435	-699.964	995.25	823.26	-1951.69	-2212.42	656.742	4775.68	-1699.04
OCI-AML5	NF1_mut	acute_myeloid_leukaemia	Dabrafenib	BRAFi TypeI	BRAFV600E	-1	-416.863	760.641	1229.46	2944.96	3142.5	-50.4556	475.211	3491.93	2908.21	137.481	1661.38		HCC2998	KRAS_mut	large_intestine	Dabrafenib	BRAFi TypeI	BRAFV600E	0.1	535.811	-1936.42	-353.435	-699.964	995.25	823.26	-1951.69	-2212.42	656.742	4775.68	-1699.04
OCI-AML5	NF1_mut	acute_myeloid_leukaemia	Dabrafenib	BRAFi TypeI	BRAFV600E	-0.7	-416.863	760.641	1229.46	2944.96	3142.5	-50.4556	475.211	3491.93	2908.21	137.481	1661.38		HCC2998	KRAS_mut	large_intestine	PLX-4720	BRAFi TypeI	BRAFV600E	0.4	535.811	-1936.42	-353.435	-699.964	995.25	823.26	-1951.69	-2212.42	656.742	4775.68	-1699.04
OV-7	KRAS_mut	ovary	Dabrafenib	BRAFi TypeI	BRAFV600E	-0.2	2997.82	2891.57	1352.96	834.014	1834.69	864.222	2719.87	-1649.22	-411.901	6855.34	220.813		HCC2998	KRAS_mut	large_intestine	PLX-4720	BRAFi TypeI	BRAFV600E	0.5	535.811	-1936.42	-353.435	-699.964	995.25	823.26	-1951.69	-2212.42	656.742	4775.68	-1699.04
OVK-18	KRAS_mut	ovary	Dabrafenib	BRAFi TypeI	BRAFV600E	0.5	-217.712	442.201	-396.788	-979.143	-796.735	-145.705	81.638	-1869.33	-511.355	2067.65	182.018		HCC2998	KRAS_mut	large_intestine	PLX-4720	BRAFi TypeI	BRAFV600E	0.7	535.811	-1936.42	-353.435	-699.964	995.25	823.26	-1951.69	-2212.42	656.742	4775.68	-1699.04
PANC-02-03	KRAS_mut	pancreas	Dabrafenib	BRAFi TypeI	BRAFV600E	-0.4	1290.75	-908.651	273.292	-479.785	1075.15	185.459	-448.205	-2741.76	-799.855	5694.74	-1698.98		HCC-44	KRAS_mut	lung_NSCLC_adenocarcinoma	Dabrafenib	BRAFi TypeI	BRAFV600E	0.5	788.188	543.516	-999.557	-533.866	-303.996	-68.3872	-144.036	-1720.58	-1632.66	5039.92	-1264.62
PANC-02-03	KRAS_mut	pancreas	Dabrafenib	BRAFi TypeI	BRAFV600E	0.7	1290.75	-908.651	273.292	-479.785	1075.15	185.459	-448.205	-2741.76	-799.855	5694.74	-1698.98		HCC-44	KRAS_mut	lung_NSCLC_adenocarcinoma	Dabrafenib	BRAFi TypeI	BRAFV600E	0.1	788.188	543.516	-999.557	-533.866	-303.996	-68.3872	-144.036	-1720.58	-1632.66	5039.92	-1264.62
PANC-04-03	KRAS_mut	pancreas	Dabrafenib	BRAFi TypeI	BRAFV600E	1.5	2212.36	-811.204	781.166	231.248	2532.23	964.361	125.766	-2631.62	384.152	6411.94	-1885.55		HCC-44	KRAS_mut	lung_NSCLC_adenocarcinoma	PLX-4720	BRAFi TypeI	BRAFV600E	-0.4	788.188	543.516	-999.557	-533.866	-303.996	-68.3872	-144.036	-1720.58	-1632.66	5039.92	-1264.62
PANC-10-05	KRAS_mut	pancreas	Dabrafenib	BRAFi TypeI	BRAFV600E	0.6	-32.5355	-2119.43	57.4911	-737.81	1066.83	-722.879	-2158.15	-2122.52	-16.4235	4415.89	-1520.89		HCC-44	KRAS_mut	lung_NSCLC_adenocarcinoma	PLX-4720	BRAFi TypeI	BRAFV600E	0.1	788.188	543.516	-999.557	-533.866	-303.996	-68.3872	-144.036	-1720.58	-1632.66	5039.92	-1264.62
PANC-10-05	KRAS_mut	pancreas	Dabrafenib	BRAFi TypeI	BRAFV600E	1	-32.5355	-2119.43	57.4911	-737.81	1066.83	-722.879	-2158.15	-2122.52	-16.4235	4415.89	-1520.89		HCC-44	KRAS_mut	lung_NSCLC_adenocarcinoma	PLX-4720	BRAFi TypeI	BRAFV600E	0.3	788.188	543.516	-999.557	-533.866	-303.996	-68.3872	-144.036	-1720.58	-1632.66	5039.92	-1264.62
PA-TU-8988T	KRAS_mut	pancreas	Dabrafenib	BRAFi TypeI	BRAFV600E	-0.2	-628.673	-737.771	-820.905	-1082.98	342.724	-1444.47	-808.53	-2546.03	-930.749	5351.21	-1678.28		HCT-15	KRAS_mut	large_intestine	Dabrafenib	BRAFi TypeI	BRAFV600E	0.2	-226.141	-2446.83	-139.175	-1377.84	324.43	993.126	-2488.93	-2613.85	29.204	4143.11	-2107.49
PA-TU-8988T	KRAS_mut	pancreas	Dabrafenib	BRAFi TypeI	BRAFV600E	0.6	-628.673	-737.771	-820.905	-1082.98	342.724	-1444.47	-808.53	-2546.03	-930.749	5351.21	-1678.28		HCT-15	KRAS_mut	large_intestine	Dabrafenib	BRAFi TypeI	BRAFV600E	-0.4	-226.141	-2446.83	-139.175	-1377.84	324.43	993.126	-2488.93	-2613.85	29.204	4143.11	-2107.49
PSN1	KRAS_mut	pancreas	Dabrafenib	BRAFi TypeI	BRAFV600E	-1	3928.99	3966.82	2445.67	2045.47	2784.82	2981.61	3280.67	-372.996	295.957	7080.76	1940.58		HCT-15	KRAS_mut	large_intestine	PLX-4720	BRAFi TypeI	BRAFV600E	-0.4	-226.141	-2446.83	-139.175	-1377.84	324.43	993.126	-2488.93	-2613.85	29.204	4143.11	-2107.49
PSN1	KRAS_mut	pancreas	Dabrafenib	BRAFi TypeI	BRAFV600E	-0.9	3928.99	3966.82	2445.67	2045.47	2784.82	2981.61	3280.67	-372.996	295.957	7080.76	1940.58		HCT-15	KRAS_mut	large_intestine	PLX-4720	BRAFi TypeI	BRAFV600E	0.3	-226.141	-2446.83	-139.175	-1377.84	324.43	993.126	-2488.93	-2613.85	29.204	4143.11	-2107.49
RCH-ACV	KRAS_mut	B_cell_leukemia	Dabrafenib	BRAFi TypeI	BRAFV600E	0.3	387.292	1162.52	1379.42	2685.82	2917	236.204	961.796	3295.8	1890.63	2314.68	2559.48		HCT-15	KRAS_mut	large_intestine	PLX-4720	BRAFi TypeI	BRAFV600E	-0.7	-226.141	-2446.83	-139.175	-1377.84	324.43	993.126	-2488.93	-2613.85	29.204	4143.11	-2107.49
RL95-2	BRAF_mut	endometrium	Dabrafenib	BRAFi TypeI	BRAFV600E	0.3	-320.793	-2425.57	-588.529	-1180.45	-30.3151	507.62	-2407.03	-2448.85	110.59	3923.58	-2390.91		HMV-II	BRAF_mut	melanoma	Dabrafenib	BRAFi TypeI	BRAFV600E	-1	3306.12	5765.03	4077.83	2868.51	5693.65	-409.175	5874.41	2537.47	3408.94	6994.29	6631.72
RL95-2	BRAF_mut	endometrium	Dabrafenib	BRAFi TypeI	BRAFV600E	0.3	-320.793	-2425.57	-588.529	-1180.45	-30.3151	507.62	-2407.03	-2448.85	110.59	3923.58	-2390.91		HMV-II	BRAF_mut	melanoma	Dabrafenib	BRAFi TypeI	BRAFV600E	-0.8	3306.12	5765.03	4077.83	2868.51	5693.65	-409.175	5874.41	2537.47	3408.94	6994.29	6631.72
RPMI-8226	KRAS_mut	myeloma	Dabrafenib	BRAFi TypeI	BRAFV600E	-0.9	-1047.19	719.059	13.0656	1516.33	926.498	-1263.47	480.667	871.268	1085.12	147.253	-1623.51		HMV-II	BRAF_mut	melanoma	PLX-4720	BRAFi TypeI	BRAFV600E	0.3	3306.12	5765.03	4077.83	2868.51	5693.65	-409.175	5874.41	2537.47	3408.94	6994.29	6631.72
RPMI-8226	KRAS_mut	myeloma	Dabrafenib	BRAFi TypeI	BRAFV600E	0.1	-1047.19	719.059	13.0656	1516.33	926.498	-1263.47	480.667	871.268	1085.12	147.253	-1623.51		HMV-II	BRAF_mut	melanoma	PLX-4720	BRAFi TypeI	BRAFV600E	0.8	3306.12	5765.03	4077.83	2868.51	5693.65	-409.175	5874.41	2537.47	3408.94	6994.29	6631.72
RVH-421	BRAF_mut	melanoma	Dabrafenib	BRAFi TypeI	BRAFV600E	-1.8	4111.3	6606.45	4522.94	3479.99	5316.43	-1362.93	6667.17	2516.95	3544.07	6268.07	6598.83		HMV-II	BRAF_mut	melanoma	PLX-4720	BRAFi TypeI	BRAFV600E	-0.8	3306.12	5765.03	4077.83	2868.51	5693.65	-409.175	5874.41	2537.47	3408.94	6994.29	6631.72
SHP-77	KRAS_mut	lung_small_cell_carcinoma	Dabrafenib	BRAFi TypeI	BRAFV600E	-0.2	-93.8755	2372.69	722.645	-537.461	516.38	2284.45	2182.93	-1960.54	-331.817	5829.89	1115.39		HPAC	KRAS_mut	pancreas	Dabrafenib	BRAFi TypeI	BRAFV600E	0.6	3167.06	997.271	1377.17	1035.27	3122.67	1732.68	1350.95	-1431.8	607.655	7558.36	265.887
SHP-77	KRAS_mut	lung_small_cell_carcinoma	Dabrafenib	BRAFi TypeI	BRAFV600E	0.6	-93.8755	2372.69	722.645	-537.461	516.38	2284.45	2182.93	-1960.54	-331.817	5829.89	1115.39		HPAC	KRAS_mut	pancreas	PLX-4720	BRAFi TypeI	BRAFV600E	-0.9	3167.06	997.271	1377.17	1035.27	3122.67	1732.68	1350.95	-1431.8	607.655	7558.36	265.887
SJSA-1	KRAS_mut	bone_other	Dabrafenib	BRAFi TypeI	BRAFV600E	-0.1	3732.44	5509.44	2707.83	2726	4375.22	1402.95	5042.64	2043.99	3243.71	6272.84	4985.95		HPAC	KRAS_mut	pancreas	PLX-4720	BRAFi TypeI	BRAFV600E	0.6	3167.06	997.271	1377.17	1035.27	3122.67	1732.68	1350.95	-1431.8	607.655	7558.36	265.887
SJSA-1	KRAS_mut	bone_other	Dabrafenib	BRAFi TypeI	BRAFV600E	0.3	3732.44	5509.44	2707.83	2726	4375.22	1402.95	5042.64	2043.99	3243.71	6272.84	4985.95		HPAC	KRAS_mut	pancreas	PLX-4720	BRAFi TypeI	BRAFV600E	0.4	3167.06	997.271	1377.17	1035.27	3122.67	1732.68	1350.95	-1431.8	607.655	7558.36	265.887
SK-CO-1	KRAS_mut	large_intestine	Dabrafenib	BRAFi TypeI	BRAFV600E	-0.4	-297.998	-1455.27	-1221.99	-999.767	1844.93	1857.99	-985.128	-1967.78	1274.09	3882.38	-541.288		Hs-633T	KRAS_mut	fibrosarcoma	Dabrafenib	BRAFi TypeI	BRAFV600E	-1.6	3693.93	4441.24	2668.2	2051.29	3838.83	343.302	3919.86	995.118	2237.25	6232.94	3789.62
SK-CO-1	KRAS_mut	large_intestine	Dabrafenib	BRAFi TypeI	BRAFV600E	-0.1	-297.998	-1455.27	-1221.99	-999.767	1844.93	1857.99	-985.128	-1967.78	1274.09	3882.38	-541.288		Hs-633T	KRAS_mut	fibrosarcoma	Dabrafenib	BRAFi TypeI	BRAFV600E	-0.6	3693.93	4441.24	2668.2	2051.29	3838.83	343.302	3919.86	995.118	2237.25	6232.94	3789.62
SK-GT-4	KRAS_mut	oesophagus	Dabrafenib	BRAFi TypeI	BRAFV600E	0.4	2779.63	571.179	632.166	-142.294	1868.24	1124.99	1325.72	-2386.57	-32.93	5686.13	-5.48443		Hs-633T	KRAS_mut	fibrosarcoma	PLX-4720	BRAFi TypeI	BRAFV600E	-0.7	3693.93	4441.24	2668.2	2051.29	3838.83	343.302	3919.86	995.118	2237.25	6232.94	3789.62
SK-GT-4	KRAS_mut	oesophagus	Dabrafenib	BRAFi TypeI	BRAFV600E	1.4	2779.63	571.179	632.166	-142.294	1868.24	1124.99	1325.72	-2386.57	-32.93	5686.13	-5.48443		Hs-633T	KRAS_mut	fibrosarcoma	PLX-4720	BRAFi TypeI	BRAFV600E	-1.3	3693.93	4441.24	2668.2	2051.29	3838.83	343.302	3919.86	995.118	2237.25	6232.94	3789.62
SK-HEP-1	BRAF_mut	liver	Dabrafenib	BRAFi TypeI	BRAFV600E	-0.1	2587.02	3366.49	2279.35	1504.63	1682.25	-2021.05	3018.18	-845.599	-937.09	6826.64	1042.9		Hs-633T	KRAS_mut	fibrosarcoma	PLX-4720	BRAFi TypeI	BRAFV600E	-2.4	3693.93	4441.24	2668.2	2051.29	3838.83	343.302	3919.86	995.118	2237.25	6232.94	3789.62
SK-LMS-1	NF1_mut	soft_tissue_other	Dabrafenib	BRAFi TypeI	BRAFV600E	0.1	1827.05	3445.09	554.445	172.948	1823.53	-1190.67	3069.44	-1423.52	56.4587	6120.58	1848.11		Hs-766T	KRAS_mut	pancreas	Dabrafenib	BRAFi TypeI	BRAFV600E	-0.2	2211.21	2122.02	349.136	636.518	1078.21	-569.923	1861.31	-2542.62	-1399.08	6770.6	-1068
SKM-1	KRAS_mut	haematopoietic_neoplasm_other	Dabrafenib	BRAFi TypeI	BRAFV600E	-0.3	447.069	2131.65	2779.1	3928.48	3611.92	-140.135	1804.95	4371.7	3082.51	1504.32	3122.72		Hs-766T	KRAS_mut	pancreas	Dabrafenib	BRAFi TypeI	BRAFV600E	0.8	2211.21	2122.02	349.136	636.518	1078.21	-569.923	1861.31	-2542.62	-1399.08	6770.6	-1068
SK-MEL-1	BRAF_mut	melanoma	Dabrafenib	BRAFi TypeI	BRAFV600E	-2.9	3630.21	6259.29	4483.42	3023.04	5724.46	303.956	6529.02	2831.71	3811.71	7295.8	6585.13		Hs-766T	KRAS_mut	pancreas	PLX-4720	BRAFi TypeI	BRAFV600E	0.4	2211.21	2122.02	349.136	636.518	1078.21	-569.923	1861.31	-2542.62	-1399.08	6770.6	-1068
SK-MEL-1	BRAF_mut	melanoma	Dabrafenib	BRAFi TypeI	BRAFV600E	-2.3	3630.21	6259.29	4483.42	3023.04	5724.46	303.956	6529.02	2831.71	3811.71	7295.8	6585.13		Hs-766T	KRAS_mut	pancreas	PLX-4720	BRAFi TypeI	BRAFV600E	1.1	2211.21	2122.02	349.136	636.518	1078.21	-569.923	1861.31	-2542.62	-1399.08	6770.6	-1068
SK-MEL-28	BRAF_mut	melanoma	Dabrafenib	BRAFi TypeI	BRAFV600E	-2.9	3983.34	6384.83	4483.44	3454.09	5433.5	-1126.22	6239.08	2685.7	3343.95	6534	6641.56		Hs-766T	KRAS_mut	pancreas	PLX-4720	BRAFi TypeI	BRAFV600E	-0.6	2211.21	2122.02	349.136	636.518	1078.21	-569.923	1861.31	-2542.62	-1399.08	6770.6	-1068
SK-MEL-31	BRAF_mut	melanoma	Dabrafenib	BRAFi TypeI	BRAFV600E	0.6	4842.14	6887.61	4686.35	3595.69	5765.64	-767.513	6955	2569.07	3316.34	6781.02	6648.66		HT-144	BRAF_mut	melanoma	Dabrafenib	BRAFi TypeI	BRAFV600E	-2.5	3957.47	6441.86	4254.28	3030.28	5074.65	-852.411	6203.78	2137.73	2730.48	6587.93	6413.89
SK-MES-1	NF1_mut	lung_NSCLC_squamous_cell_carcinoma	Dabrafenib	BRAFi TypeI	BRAFV600E	-0.7	3149.13	3492.95	126.208	329.082	1566.64	-307.765	3563.08	-2176.08	-1136.63	5401	-489.947		HT-144	BRAF_mut	melanoma	Dabrafenib	BRAFi TypeI	BRAFV600E	-3.3	3957.47	6441.86	4254.28	3030.28	5074.65	-852.411	6203.78	2137.73	2730.48	6587.93	6413.89
SNU-407	KRAS_mut	large_intestine	Dabrafenib	BRAFi TypeI	BRAFV600E	-0.2	210.817	-2087.99	127.856	-949.842	838.294	1875.08	-1699.26	-2568.99	484.39	4951.68	-1560.02		HT-144	BRAF_mut	melanoma	PLX-4720	BRAFi TypeI	BRAFV600E	-3	3957.47	6441.86	4254.28	3030.28	5074.65	-852.411	6203.78	2137.73	2730.48	6587.93	6413.89
SNU-407	KRAS_mut	large_intestine	Dabrafenib	BRAFi TypeI	BRAFV600E	0.1	210.817	-2087.99	127.856	-949.842	838.294	1875.08	-1699.26	-2568.99	484.39	4951.68	-1560.02		HT-144	BRAF_mut	melanoma	PLX-4720	BRAFi TypeI	BRAFV600E	-2.4	3957.47	6441.86	4254.28	3030.28	5074.65	-852.411	6203.78	2137.73	2730.48	6587.93	6413.89
SU8686	KRAS_mut	pancreas	Dabrafenib	BRAFi TypeI	BRAFV600E	0.8	3763.8	1760.06	1611.36	1355.63	2924.31	1267.47	2211.46	-971.755	689.155	6810.28	-1556.09		HT-144	BRAF_mut	melanoma	PLX-4720	BRAFi TypeI	BRAFV600E	-2.7	3957.47	6441.86	4254.28	3030.28	5074.65	-852.411	6203.78	2137.73	2730.48	6587.93	6413.89
SU8686	KRAS_mut	pancreas	Dabrafenib	BRAFi TypeI	BRAFV600E	1.3	3763.8	1760.06	1611.36	1355.63	2924.31	1267.47	2211.46	-971.755	689.155	6810.28	-1556.09		HT55	BRAF_mut	large_intestine	Dabrafenib	BRAFi TypeI	BRAFV600E	-0.3	453.873	-1361.46	-122.124	-326.302	1151.35	1954.13	-1493.1	-1343.42	1554.22	4135.26	-189.38
SW1116	KRAS_mut	large_intestine	Dabrafenib	BRAFi TypeI	BRAFV600E	0.5	2083.5	-1500.17	1644.99	708.247	2623.45	2443.46	-861.132	-1199.34	2356.33	4535.6	-120.287		HT55	BRAF_mut	large_intestine	PLX-4720	BRAFi TypeI	BRAFV600E	1.2	453.873	-1361.46	-122.124	-326.302	1151.35	1954.13	-1493.1	-1343.42	1554.22	4135.26	-189.38
SW1116	KRAS_mut	large_intestine	Dabrafenib	BRAFi TypeI	BRAFV600E	1.1	2083.5	-1500.17	1644.99	708.247	2623.45	2443.46	-861.132	-1199.34	2356.33	4535.6	-120.287		HT55	BRAF_mut	large_intestine	PLX-4720	BRAFi TypeI	BRAFV600E	-0.5	453.873	-1361.46	-122.124	-326.302	1151.35	1954.13	-1493.1	-1343.42	1554.22	4135.26	-189.38
SW1417	BRAF_mut	large_intestine	Dabrafenib	BRAFi TypeI	BRAFV600E	-1.1	1764.6	2.96962	1100.69	310.217	2243.87	1305.46	-103.016	-1376.54	874.064	7117.42	846.25		HTC-C3	BRAF_mut	thyroid	Dabrafenib	BRAFi TypeI	BRAFV600E	-2.7	2539.13	467.307	651.804	34.1627	1924.5	259.881	990.858	-2472.25	-758.041	5601.08	-2033.36
SW1417	BRAF_mut	large_intestine	Dabrafenib	BRAFi TypeI	BRAFV600E	0.2	1764.6	2.96962	1100.69	310.217	2243.87	1305.46	-103.016	-1376.54	874.064	7117.42	846.25		HTC-C3	BRAF_mut	thyroid	Dabrafenib	BRAFi TypeI	BRAFV600E	-1.3	2539.13	467.307	651.804	34.1627	1924.5	259.881	990.858	-2472.25	-758.041	5601.08	-2033.36
SW1573	KRAS_mut	lung_NSCLC_adenocarcinoma	Dabrafenib	BRAFi TypeI	BRAFV600E	0.2	1276.75	890.57	-224.225	-478.757	-77.6882	-829.722	-337.467	-2468.12	-1520.63	6405.26	-907.877		HTC-C3	BRAF_mut	thyroid	PLX-4720	BRAFi TypeI	BRAFV600E	-2.4	2539.13	467.307	651.804	34.1627	1924.5	259.881	990.858	-2472.25	-758.041	5601.08	-2033.36
SW1573	KRAS_mut	lung_NSCLC_adenocarcinoma	Dabrafenib	BRAFi TypeI	BRAFV600E	1.1	1276.75	890.57	-224.225	-478.757	-77.6882	-829.722	-337.467	-2468.12	-1520.63	6405.26	-907.877		HTC-C3	BRAF_mut	thyroid	PLX-4720	BRAFi TypeI	BRAFV600E	-2.7	2539.13	467.307	651.804	34.1627	1924.5	259.881	990.858	-2472.25	-758.041	5601.08	-2033.36
SW1990	KRAS_mut	pancreas	Dabrafenib	BRAFi TypeI	BRAFV600E	0.6	2647.6	1131.8	1514.82	1311.96	2053.81	1469.68	1267.49	-625.939	646.326	6413.8	459.299		HTC-C3	BRAF_mut	thyroid	PLX-4720	BRAFi TypeI	BRAFV600E	-1.9	2539.13	467.307	651.804	34.1627	1924.5	259.881	990.858	-2472.25	-758.041	5601.08	-2033.36
SW1990	KRAS_mut	pancreas	Dabrafenib	BRAFi TypeI	BRAFV600E	1	2647.6	1131.8	1514.82	1311.96	2053.81	1469.68	1267.49	-625.939	646.326	6413.8	459.299		HuCCT1	KRAS_mut	biliary_tract	Dabrafenib	BRAFi TypeI	BRAFV600E	-1.3	2324.27	-157.006	558.465	409.527	1700.48	1042.68	266.579	-2124.7	-486.301	6339.74	-1683.04
SW620	KRAS_mut	large_intestine	Dabrafenib	BRAFi TypeI	BRAFV600E	0.4	761.208	-314.688	180.366	-59.7024	1933.93	183.07	-457.796	-798.379	515.812	6917.96	-5.2235		HuCCT1	KRAS_mut	biliary_tract	Dabrafenib	BRAFi TypeI	BRAFV600E	-0.3	2324.27	-157.006	558.465	409.527	1700.48	1042.68	266.579	-2124.7	-486.301	6339.74	-1683.04
SW620	KRAS_mut	large_intestine	Dabrafenib	BRAFi TypeI	BRAFV600E	0.4	761.208	-314.688	180.366	-59.7024	1933.93	183.07	-457.796	-798.379	515.812	6917.96	-5.2235		HuCCT1	KRAS_mut	biliary_tract	PLX-4720	BRAFi TypeI	BRAFV600E	-0.2	2324.27	-157.006	558.465	409.527	1700.48	1042.68	266.579	-2124.7	-486.301	6339.74	-1683.04
SW626	KRAS_mut	ovary	Dabrafenib	BRAFi TypeI	BRAFV600E	0.7	1026.45	480.942	465.404	-87.6204	1012.06	97.6967	202.36	-1752.97	159.543	6737.58	-402.883		HuCCT1	KRAS_mut	biliary_tract	PLX-4720	BRAFi TypeI	BRAFV600E	-0.4	2324.27	-157.006	558.465	409.527	1700.48	1042.68	266.579	-2124.7	-486.301	6339.74	-1683.04
SW626	KRAS_mut	ovary	Dabrafenib	BRAFi TypeI	BRAFV600E	1.2	1026.45	480.942	465.404	-87.6204	1012.06	97.6967	202.36	-1752.97	159.543	6737.58	-402.883		HuCCT1	KRAS_mut	biliary_tract	PLX-4720	BRAFi TypeI	BRAFV600E	-0.9	2324.27	-157.006	558.465	409.527	1700.48	1042.68	266.579	-2124.7	-486.301	6339.74	-1683.04
SW684	NF1_mut	fibrosarcoma	Dabrafenib	BRAFi TypeI	BRAFV600E	1.2	1621.81	3063.97	1620.85	634.548	2777.1	-1840.98	2510.02	-480.516	-115.102	6018.22	2932.93		HuP-T4	KRAS_mut	pancreas	Dabrafenib	BRAFi TypeI	BRAFV600E	0.7	1128.84	-1680.85	-4.05167	-583.009	921.652	2447.41	-1243.81	-2772.78	825.141	3039.54	-1858.39
SW684	NF1_mut	fibrosarcoma	Dabrafenib	BRAFi TypeI	BRAFV600E	1.2	1621.81	3063.97	1620.85	634.548	2777.1	-1840.98	2510.02	-480.516	-115.102	6018.22	2932.93		HuP-T4	KRAS_mut	pancreas	PLX-4720	BRAFi TypeI	BRAFV600E	0.2	1128.84	-1680.85	-4.05167	-583.009	921.652	2447.41	-1243.81	-2772.78	825.141	3039.54	-1858.39
SW756	KRAS_mut	cervix	Dabrafenib	BRAFi TypeI	BRAFV600E	0.9	1457.5	697.312	-55.3179	-359.032	343.307	-348.123	-308.196	-2227.17	-1393.04	6039.46	-1538.38		HuP-T4	KRAS_mut	pancreas	PLX-4720	BRAFi TypeI	BRAFV600E	-0.7	1128.84	-1680.85	-4.05167	-583.009	921.652	2447.41	-1243.81	-2772.78	825.141	3039.54	-1858.39
SW756	KRAS_mut	cervix	Dabrafenib	BRAFi TypeI	BRAFV600E	1.3	1457.5	697.312	-55.3179	-359.032	343.307	-348.123	-308.196	-2227.17	-1393.04	6039.46	-1538.38		HuP-T4	KRAS_mut	pancreas	PLX-4720	BRAFi TypeI	BRAFV600E	1.1	1128.84	-1680.85	-4.05167	-583.009	921.652	2447.41	-1243.81	-2772.78	825.141	3039.54	-1858.39
SW872	BRAF_mut	soft_tissue_other	Dabrafenib	BRAFi TypeI	BRAFV600E	-2.5	3416.32	3760.19	2050.37	940.628	2157.79	286.848	3409.86	68.6759	476.718	6390.32	2473.2		IA-LM	KRAS_mut	lung_NSCLC_large_cell	Dabrafenib	BRAFi TypeI	BRAFV600E	-0.4	2323.89	2991.38	1655.09	1026.87	2215.73	-52.1279	2777.62	-1494.58	-700.042	7048.24	1302.91
SW872	BRAF_mut	soft_tissue_other	Dabrafenib	BRAFi TypeI	BRAFV600E	-0.2	3416.32	3760.19	2050.37	940.628	2157.79	286.848	3409.86	68.6759	476.718	6390.32	2473.2		IA-LM	KRAS_mut	lung_NSCLC_large_cell	Dabrafenib	BRAFi TypeI	BRAFV600E	0.3	2323.89	2991.38	1655.09	1026.87	2215.73	-52.1279	2777.62	-1494.58	-700.042	7048.24	1302.91
SW900	KRAS_mut	lung_NSCLC_squamous_cell_carcinoma	Dabrafenib	BRAFi TypeI	BRAFV600E	0.8	3253.54	2852.38	1264.65	1132.16	2875.22	1878.72	2879.44	-188.668	941.582	6494.7	1756.91		IA-LM	KRAS_mut	lung_NSCLC_large_cell	PLX-4720	BRAFi TypeI	BRAFV600E	-0.1	2323.89	2991.38	1655.09	1026.87	2215.73	-52.1279	2777.62	-1494.58	-700.042	7048.24	1302.91
SW900	KRAS_mut	lung_NSCLC_squamous_cell_carcinoma	Dabrafenib	BRAFi TypeI	BRAFV600E	0.9	3253.54	2852.38	1264.65	1132.16	2875.22	1878.72	2879.44	-188.668	941.582	6494.7	1756.91		IA-LM	KRAS_mut	lung_NSCLC_large_cell	PLX-4720	BRAFi TypeI	BRAFV600E	-0.5	2323.89	2991.38	1655.09	1026.87	2215.73	-52.1279	2777.62	-1494.58	-700.042	7048.24	1302.91
SW948	KRAS_mut	large_intestine	Dabrafenib	BRAFi TypeI	BRAFV600E	-0.1	802.564	-1209.86	-3.66645	-520.747	1108.22	1871.75	-1263.5	-1876.33	1978.41	4487.75	-686.937		IA-LM	KRAS_mut	lung_NSCLC_large_cell	PLX-4720	BRAFi TypeI	BRAFV600E	0.4	2323.89	2991.38	1655.09	1026.87	2215.73	-52.1279	2777.62	-1494.58	-700.042	7048.24	1302.91
SW948	KRAS_mut	large_intestine	Dabrafenib	BRAFi TypeI	BRAFV600E	1.2	802.564	-1209.86	-3.66645	-520.747	1108.22	1871.75	-1263.5	-1876.33	1978.41	4487.75	-686.937		IGR-37	BRAF_mut	melanoma	Dabrafenib	BRAFi TypeI	BRAFV600E	-3.5	3075.89	5366.81	3238.78	2537.66	4298.22	-629.829	4869.12	1453.09	2525.29	6358.52	5668.76
TC-71	NF1_mut	ewings_sarcoma	Dabrafenib	BRAFi TypeI	BRAFV600E	-0.7	-1947.47	62.4345	-1965.97	-1250.71	-895.907	-1148.41	-109.22	-1591.75	-1659.46	2137.22	-237.185		IGR-37	BRAF_mut	melanoma	Dabrafenib	BRAFi TypeI	BRAFV600E	-3.4	3075.89	5366.81	3238.78	2537.66	4298.22	-629.829	4869.12	1453.09	2525.29	6358.52	5668.76
TC-71	NF1_mut	ewings_sarcoma	Dabrafenib	BRAFi TypeI	BRAFV600E	-0.2	-1947.47	62.4345	-1965.97	-1250.71	-895.907	-1148.41	-109.22	-1591.75	-1659.46	2137.22	-237.185		IGR-37	BRAF_mut	melanoma	PLX-4720	BRAFi TypeI	BRAFV600E	-3.9	3075.89	5366.81	3238.78	2537.66	4298.22	-629.829	4869.12	1453.09	2525.29	6358.52	5668.76
TGW	NF1_mut	neuroblastoma	Dabrafenib	BRAFi TypeI	BRAFV600E	-0.3	-131.591	84.0062	-877.121	-1069.4	-35.3883	2335.45	-124.409	-2040.22	-927.39	5081.05	257.067		IGR-37	BRAF_mut	melanoma	PLX-4720	BRAFi TypeI	BRAFV600E	-4.4	3075.89	5366.81	3238.78	2537.66	4298.22	-629.829	4869.12	1453.09	2525.29	6358.52	5668.76
TGW	NF1_mut	neuroblastoma	Dabrafenib	BRAFi TypeI	BRAFV600E	0.5	-131.591	84.0062	-877.121	-1069.4	-35.3883	2335.45	-124.409	-2040.22	-927.39	5081.05	257.067		IGR-37	BRAF_mut	melanoma	PLX-4720	BRAFi TypeI	BRAFV600E	-3	3075.89	5366.81	3238.78	2537.66	4298.22	-629.829	4869.12	1453.09	2525.29	6358.52	5668.76
U-87-MG	NF1_mut	glioma	Dabrafenib	BRAFi TypeI	BRAFV600E	0.2	1639.1	3468.5	-648.128	-203.34	-641.892	-1516.14	2864.98	-2798.46	-1714.32	3570.11	-647.819		JVM-3	BRAF_mut	lymphoid_neoplasm_other	Dabrafenib	BRAFi TypeI	BRAFV600E	-0.9	-358.66	904.753	484.811	2499.96	2158.32	-1331.77	1223.54	3045.94	2936.42	862.205	1438.91
U-87-MG	NF1_mut	glioma	Dabrafenib	BRAFi TypeI	BRAFV600E	0.5	1639.1	3468.5	-648.128	-203.34	-641.892	-1516.14	2864.98	-2798.46	-1714.32	3570.11	-647.819		JVM-3	BRAF_mut	lymphoid_neoplasm_other	Dabrafenib	BRAFi TypeI	BRAFV600E	-2.1	-358.66	904.753	484.811	2499.96	2158.32	-1331.77	1223.54	3045.94	2936.42	862.205	1438.91
UACC-257	BRAF_mut	melanoma	Dabrafenib	BRAFi TypeI	BRAFV600E	-3	4035.34	6704.17	4581.68	3879.09	5562.31	-236.32	6634.95	2691.02	3356.39	7439.14	7111.26		JVM-3	BRAF_mut	lymphoid_neoplasm_other	PLX-4720	BRAFi TypeI	BRAFV600E	-1.3	-358.66	904.753	484.811	2499.96	2158.32	-1331.77	1223.54	3045.94	2936.42	862.205	1438.91
UACC-257	BRAF_mut	melanoma	Dabrafenib	BRAFi TypeI	BRAFV600E	-2	4035.34	6704.17	4581.68	3879.09	5562.31	-236.32	6634.95	2691.02	3356.39	7439.14	7111.26		JVM-3	BRAF_mut	lymphoid_neoplasm_other	PLX-4720	BRAFi TypeI	BRAFV600E	-0.8	-358.66	904.753	484.811	2499.96	2158.32	-1331.77	1223.54	3045.94	2936.42	862.205	1438.91
UWB1.289	NF1_mut	ovary	Dabrafenib	BRAFi TypeI	BRAFV600E	0.4	1975.77	1379.11	757.025	689.402	1416.9	738.63	1237.66	-1005.18	1849.24	5146.54	790.937		JVM-3	BRAF_mut	lymphoid_neoplasm_other	PLX-4720	BRAFi TypeI	BRAFV600E	-2	-358.66	904.753	484.811	2499.96	2158.32	-1331.77	1223.54	3045.94	2936.42	862.205	1438.91
WM1552C	BRAF_mut	melanoma	Dabrafenib	BRAFi TypeI	BRAFV600E	-0.6	3131.32	2583.72	791.297	605.861	1183.11	197.805	2069.38	-620.188	-135.232	6582.13	1110.75		K2	BRAF_mut	melanoma	Dabrafenib	BRAFi TypeI	BRAFV600E	-2.9	3248.98	6343.61	4423.01	3115.65	5662.22	-844.131	6150.89	3240.03	3412.79	6749.59	6946.52
WM1552C	BRAF_mut	melanoma	Dabrafenib	BRAFi TypeI	BRAFV600E	-0.6	3131.32	2583.72	791.297	605.861	1183.11	197.805	2069.38	-620.188	-135.232	6582.13	1110.75		K2	BRAF_mut	melanoma	PLX-4720	BRAFi TypeI	BRAFV600E	-1.5	3248.98	6343.61	4423.01	3115.65	5662.22	-844.131	6150.89	3240.03	3412.79	6749.59	6946.52
WM35	BRAF_mut	melanoma	Dabrafenib	BRAFi TypeI	BRAFV600E	-3.2	4072.52	6499.33	4521.05	3210.47	5798.92	-723.315	6174.44	2332.14	3618.04	6503.68	6937.17		K2	BRAF_mut	melanoma	PLX-4720	BRAFi TypeI	BRAFV600E	-3.1	3248.98	6343.61	4423.01	3115.65	5662.22	-844.131	6150.89	3240.03	3412.79	6749.59	6946.52
WM35	BRAF_mut	melanoma	Dabrafenib	BRAFi TypeI	BRAFV600E	-3.1	4072.52	6499.33	4521.05	3210.47	5798.92	-723.315	6174.44	2332.14	3618.04	6503.68	6937.17		K5	BRAF_mut	thyroid	Dabrafenib	BRAFi TypeI	BRAFV600E	-3.3	3424.75	3128.17	962.447	746.13	2216.07	1195.53	2327.96	-1000.26	1537.92	6388.86	567.945
8505C	BRAF_mut	thyroid	PLX-4720	BRAFi TypeI	BRAFV600E	-0.2	1731.32	1622.98	839.867	328.452	1315.87	-40.6398	1111.76	-1520.55	-489.488	6427.69	886.66		K5	BRAF_mut	thyroid	Dabrafenib	BRAFi TypeI	BRAFV600E	-2.5	3424.75	3128.17	962.447	746.13	2216.07	1195.53	2327.96	-1000.26	1537.92	6388.86	567.945
8505C	BRAF_mut	thyroid	PLX-4720	BRAFi TypeI	BRAFV600E	0.3	1731.32	1622.98	839.867	328.452	1315.87	-40.6398	1111.76	-1520.55	-489.488	6427.69	886.66		K5	BRAF_mut	thyroid	PLX-4720	BRAFi TypeI	BRAFV600E	-2.9	3424.75	3128.17	962.447	746.13	2216.07	1195.53	2327.96	-1000.26	1537.92	6388.86	567.945
8505C	BRAF_mut	thyroid	PLX-4720	BRAFi TypeI	BRAFV600E	0.3	1731.32	1622.98	839.867	328.452	1315.87	-40.6398	1111.76	-1520.55	-489.488	6427.69	886.66		K5	BRAF_mut	thyroid	PLX-4720	BRAFi TypeI	BRAFV600E	-2.7	3424.75	3128.17	962.447	746.13	2216.07	1195.53	2327.96	-1000.26	1537.92	6388.86	567.945
A101D	BRAF_mut	melanoma	PLX-4720	BRAFi TypeI	BRAFV600E	-3.4	4622.5	6170.37	3795.75	2911.59	4893	-729.032	6183.6	2067.36	2423.28	7265.39	5915.91		K5	BRAF_mut	thyroid	PLX-4720	BRAFi TypeI	BRAFV600E	-2	3424.75	3128.17	962.447	746.13	2216.07	1195.53	2327.96	-1000.26	1537.92	6388.86	567.945
A101D	BRAF_mut	melanoma	PLX-4720	BRAFi TypeI	BRAFV600E	-2.4	4622.5	6170.37	3795.75	2911.59	4893	-729.032	6183.6	2067.36	2423.28	7265.39	5915.91		KARPAS-620	KRAS_mut	haematopoietic_neoplasm_other	Dabrafenib	BRAFi TypeI	BRAFV600E	-0.3	49.0037	662.117	806.509	2003.21	2382.22	-174.112	356.437	1865.42	2036.9	3570.87	1812.29
A101D	BRAF_mut	melanoma	PLX-4720	BRAFi TypeI	BRAFV600E	-1.9	4622.5	6170.37	3795.75	2911.59	4893	-729.032	6183.6	2067.36	2423.28	7265.39	5915.91		KARPAS-620	KRAS_mut	haematopoietic_neoplasm_other	Dabrafenib	BRAFi TypeI	BRAFV600E	0.2	49.0037	662.117	806.509	2003.21	2382.22	-174.112	356.437	1865.42	2036.9	3570.87	1812.29
A375	BRAF_mut	melanoma	PLX-4720	BRAFi TypeI	BRAFV600E	-3.6	3542.39	5262.68	3206.65	1806.98	4385.35	-344.065	5306.18	1197.85	1983.72	7002.31	5365.33		KARPAS-620	KRAS_mut	haematopoietic_neoplasm_other	PLX-4720	BRAFi TypeI	BRAFV600E	0.6	49.0037	662.117	806.509	2003.21	2382.22	-174.112	356.437	1865.42	2036.9	3570.87	1812.29
A375	BRAF_mut	melanoma	PLX-4720	BRAFi TypeI	BRAFV600E	-3.4	3542.39	5262.68	3206.65	1806.98	4385.35	-344.065	5306.18	1197.85	1983.72	7002.31	5365.33		KARPAS-620	KRAS_mut	haematopoietic_neoplasm_other	PLX-4720	BRAFi TypeI	BRAFV600E	0.2	49.0037	662.117	806.509	2003.21	2382.22	-174.112	356.437	1865.42	2036.9	3570.87	1812.29
A375	BRAF_mut	melanoma	PLX-4720	BRAFi TypeI	BRAFV600E	-2.7	3542.39	5262.68	3206.65	1806.98	4385.35	-344.065	5306.18	1197.85	1983.72	7002.31	5365.33		KARPAS-620	KRAS_mut	haematopoietic_neoplasm_other	PLX-4720	BRAFi TypeI	BRAFV600E	0.5	49.0037	662.117	806.509	2003.21	2382.22	-174.112	356.437	1865.42	2036.9	3570.87	1812.29
A549	KRAS_mut	lung_NSCLC_adenocarcinoma	PLX-4720	BRAFi TypeI	BRAFV600E	-0.6	2777.74	955.729	-132.519	-171.858	-977.206	1069.23	782.325	-2991.86	-1670.26	4823.35	-1471.16		KINGS-1	NF1_mut	glioma	Dabrafenib	BRAFi TypeI	BRAFV600E	-0.2	2654.26	5149.76	2339.11	1407.27	2292.66	-166.861	4834.35	-59.8204	208.086	6925.97	3493.9
A549	KRAS_mut	lung_NSCLC_adenocarcinoma	PLX-4720	BRAFi TypeI	BRAFV600E	-0.2	2777.74	955.729	-132.519	-171.858	-977.206	1069.23	782.325	-2991.86	-1670.26	4823.35	-1471.16		KINGS-1	NF1_mut	glioma	Dabrafenib	BRAFi TypeI	BRAFV600E	0.6	2654.26	5149.76	2339.11	1407.27	2292.66	-166.861	4834.35	-59.8204	208.086	6925.97	3493.9
A549	KRAS_mut	lung_NSCLC_adenocarcinoma	PLX-4720	BRAFi TypeI	BRAFV600E	0.2	2777.74	955.729	-132.519	-171.858	-977.206	1069.23	782.325	-2991.86	-1670.26	4823.35	-1471.16		KINGS-1	NF1_mut	glioma	PLX-4720	BRAFi TypeI	BRAFV600E	1.5	2654.26	5149.76	2339.11	1407.27	2292.66	-166.861	4834.35	-59.8204	208.086	6925.97	3493.9
A673	BRAF_mut	rhabdomyosarcoma	PLX-4720	BRAFi TypeI	BRAFV600E	-0.4	-634.394	513.834	-1308.12	-946.39	-184.12	67.4634	357.759	-2019.98	-1039.05	5182.59	-525.482		KINGS-1	NF1_mut	glioma	PLX-4720	BRAFi TypeI	BRAFV600E	0.6	2654.26	5149.76	2339.11	1407.27	2292.66	-166.861	4834.35	-59.8204	208.086	6925.97	3493.9
A673	BRAF_mut	rhabdomyosarcoma	PLX-4720	BRAFi TypeI	BRAFV600E	-1.1	-634.394	513.834	-1308.12	-946.39	-184.12	67.4634	357.759	-2019.98	-1039.05	5182.59	-525.482		KINGS-1	NF1_mut	glioma	PLX-4720	BRAFi TypeI	BRAFV600E	0.8	2654.26	5149.76	2339.11	1407.27	2292.66	-166.861	4834.35	-59.8204	208.086	6925.97	3493.9
A673	BRAF_mut	rhabdomyosarcoma	PLX-4720	BRAFi TypeI	BRAFV600E	-0.6	-634.394	513.834	-1308.12	-946.39	-184.12	67.4634	357.759	-2019.98	-1039.05	5182.59	-525.482		KOPN-8	KRAS_mut	B_cell_leukemia	Dabrafenib	BRAFi TypeI	BRAFV600E	0.4	415.991	1325.5	1780.69	2848.89	3335.48	373.516	1062.12	3471.78	2667.37	4391.44	2698.81
AGS	KRAS_mut	stomach	PLX-4720	BRAFi TypeI	BRAFV600E	0.8	76.4851	-1762.16	30.2761	-983.244	1080.48	1482.7	-1992.08	-2177.94	221.996	6022.6	-1358.55		KOPN-8	KRAS_mut	B_cell_leukemia	Dabrafenib	BRAFi TypeI	BRAFV600E	-0.6	415.991	1325.5	1780.69	2848.89	3335.48	373.516	1062.12	3471.78	2667.37	4391.44	2698.81
AGS	KRAS_mut	stomach	PLX-4720	BRAFi TypeI	BRAFV600E	0.3	76.4851	-1762.16	30.2761	-983.244	1080.48	1482.7	-1992.08	-2177.94	221.996	6022.6	-1358.55		KOPN-8	KRAS_mut	B_cell_leukemia	PLX-4720	BRAFi TypeI	BRAFV600E	-0.1	415.991	1325.5	1780.69	2848.89	3335.48	373.516	1062.12	3471.78	2667.37	4391.44	2698.81
AMO-1	KRAS_mut	haematopoietic_neoplasm_other	PLX-4720	BRAFi TypeI	BRAFV600E	0.7	-1308.55	-320.34	238.393	1032.06	2192.35	-665.502	-377.84	1106.3	2030.82	1095.32	1940.93		KOPN-8	KRAS_mut	B_cell_leukemia	PLX-4720	BRAFi TypeI	BRAFV600E	-0.1	415.991	1325.5	1780.69	2848.89	3335.48	373.516	1062.12	3471.78	2667.37	4391.44	2698.81
AMO-1	KRAS_mut	haematopoietic_neoplasm_other	PLX-4720	BRAFi TypeI	BRAFV600E	0.1	-1308.55	-320.34	238.393	1032.06	2192.35	-665.502	-377.84	1106.3	2030.82	1095.32	1940.93		KOPN-8	KRAS_mut	B_cell_leukemia	PLX-4720	BRAFi TypeI	BRAFV600E	-0.7	415.991	1325.5	1780.69	2848.89	3335.48	373.516	1062.12	3471.78	2667.37	4391.44	2698.81
AMO-1	KRAS_mut	haematopoietic_neoplasm_other	PLX-4720	BRAFi TypeI	BRAFV600E	-0.8	-1308.55	-320.34	238.393	1032.06	2192.35	-665.502	-377.84	1106.3	2030.82	1095.32	1940.93		KP-2	KRAS_mut	pancreas	Dabrafenib	BRAFi TypeI	BRAFV600E	0.1	3304.53	1647.09	1655.15	886.975	2913.91	978.428	2098.64	-2145.91	358.678	6386.65	-454.145
AsPC-1	KRAS_mut	pancreas	PLX-4720	BRAFi TypeI	BRAFV600E	0.5	2985.95	795.882	1067.98	1451.41	2096.94	1397.45	1257.85	-1444.15	-233.304	7113.12	-1045.14		KP-2	KRAS_mut	pancreas	Dabrafenib	BRAFi TypeI	BRAFV600E	0.5	3304.53	1647.09	1655.15	886.975	2913.91	978.428	2098.64	-2145.91	358.678	6386.65	-454.145
AsPC-1	KRAS_mut	pancreas	PLX-4720	BRAFi TypeI	BRAFV600E	-0.5	2985.95	795.882	1067.98	1451.41	2096.94	1397.45	1257.85	-1444.15	-233.304	7113.12	-1045.14		KP-2	KRAS_mut	pancreas	PLX-4720	BRAFi TypeI	BRAFV600E	-0.7	3304.53	1647.09	1655.15	886.975	2913.91	978.428	2098.64	-2145.91	358.678	6386.65	-454.145
AsPC-1	KRAS_mut	pancreas	PLX-4720	BRAFi TypeI	BRAFV600E	2.4	2985.95	795.882	1067.98	1451.41	2096.94	1397.45	1257.85	-1444.15	-233.304	7113.12	-1045.14		KP-2	KRAS_mut	pancreas	PLX-4720	BRAFi TypeI	BRAFV600E	-0.2	3304.53	1647.09	1655.15	886.975	2913.91	978.428	2098.64	-2145.91	358.678	6386.65	-454.145
BHT-101	BRAF_mut	thyroid	PLX-4720	BRAFi TypeI	BRAFV600E	-3.1	1914.8	1373.19	1075.93	556.65	2205.3	1116.73	1016.63	-258.212	1411.96	5234.72	1369.33		KP-2	KRAS_mut	pancreas	PLX-4720	BRAFi TypeI	BRAFV600E	0.5	3304.53	1647.09	1655.15	886.975	2913.91	978.428	2098.64	-2145.91	358.678	6386.65	-454.145
BHT-101	BRAF_mut	thyroid	PLX-4720	BRAFi TypeI	BRAFV600E	-2.7	1914.8	1373.19	1075.93	556.65	2205.3	1116.73	1016.63	-258.212	1411.96	5234.72	1369.33		KP-4	KRAS_mut	pancreas	Dabrafenib	BRAFi TypeI	BRAFV600E	0.6	1095.34	1215.26	-245.182	-514.598	-360.868	-803.963	848.592	-2853.83	-1960.37	5844.93	-889.547
BHT-101	BRAF_mut	thyroid	PLX-4720	BRAFi TypeI	BRAFV600E	-1.4	1914.8	1373.19	1075.93	556.65	2205.3	1116.73	1016.63	-258.212	1411.96	5234.72	1369.33		KP-4	KRAS_mut	pancreas	Dabrafenib	BRAFi TypeI	BRAFV600E	0.6	1095.34	1215.26	-245.182	-514.598	-360.868	-803.963	848.592	-2853.83	-1960.37	5844.93	-889.547
CAL-62	KRAS_mut	thyroid	PLX-4720	BRAFi TypeI	BRAFV600E	-0.3	591.292	768.564	-158.59	-688.409	871.046	-1201.04	671.789	-2419.37	-1422.1	5784.43	-4.52919		KP-4	KRAS_mut	pancreas	PLX-4720	BRAFi TypeI	BRAFV600E	-2.4	1095.34	1215.26	-245.182	-514.598	-360.868	-803.963	848.592	-2853.83	-1960.37	5844.93	-889.547
CAL-62	KRAS_mut	thyroid	PLX-4720	BRAFi TypeI	BRAFV600E	-0.2	591.292	768.564	-158.59	-688.409	871.046	-1201.04	671.789	-2419.37	-1422.1	5784.43	-4.52919		KP-4	KRAS_mut	pancreas	PLX-4720	BRAFi TypeI	BRAFV600E	-1.3	1095.34	1215.26	-245.182	-514.598	-360.868	-803.963	848.592	-2853.83	-1960.37	5844.93	-889.547
CAL-62	KRAS_mut	thyroid	PLX-4720	BRAFi TypeI	BRAFV600E	1.1	591.292	768.564	-158.59	-688.409	871.046	-1201.04	671.789	-2419.37	-1422.1	5784.43	-4.52919		KP-4	KRAS_mut	pancreas	PLX-4720	BRAFi TypeI	BRAFV600E	0.3	1095.34	1215.26	-245.182	-514.598	-360.868	-803.963	848.592	-2853.83	-1960.37	5844.93	-889.547
CAPAN-2	KRAS_mut	pancreas	PLX-4720	BRAFi TypeI	BRAFV600E	1.6	1791.81	-1034.37	282.629	-271.04	1274.11	659.024	-763.442	-2387.98	-380.673	5401.53	-1946.25		KYSE-410	KRAS_mut	oesophagus	Dabrafenib	BRAFi TypeI	BRAFV600E	0.6	966.929	-2168.76	-1101.67	-927.625	744.983	366.307	-1463.2	-2618.38	-1230.17	3875.59	-3054.36
CAPAN-2	KRAS_mut	pancreas	PLX-4720	BRAFi TypeI	BRAFV600E	0.8	1791.81	-1034.37	282.629	-271.04	1274.11	659.024	-763.442	-2387.98	-380.673	5401.53	-1946.25		KYSE-410	KRAS_mut	oesophagus	PLX-4720	BRAFi TypeI	BRAFV600E	0.7	966.929	-2168.76	-1101.67	-927.625	744.983	366.307	-1463.2	-2618.38	-1230.17	3875.59	-3054.36
CAPAN-2	KRAS_mut	pancreas	PLX-4720	BRAFi TypeI	BRAFV600E	1.5	1791.81	-1034.37	282.629	-271.04	1274.11	659.024	-763.442	-2387.98	-380.673	5401.53	-1946.25		KYSE-410	KRAS_mut	oesophagus	PLX-4720	BRAFi TypeI	BRAFV600E	0.4	966.929	-2168.76	-1101.67	-927.625	744.983	366.307	-1463.2	-2618.38	-1230.17	3875.59	-3054.36
CL-34	BRAF_mut	large_intestine	PLX-4720	BRAFi TypeI	BRAFV600E	-2.1	702.941	-467.803	-36.0819	-75.1238	1121.91	1660.58	-830.198	-1906.73	2781.37	5021.33	-733.831		KYSE-410	KRAS_mut	oesophagus	PLX-4720	BRAFi TypeI	BRAFV600E	1.5	966.929	-2168.76	-1101.67	-927.625	744.983	366.307	-1463.2	-2618.38	-1230.17	3875.59	-3054.36
CL-34	BRAF_mut	large_intestine	PLX-4720	BRAFi TypeI	BRAFV600E	-1.9	702.941	-467.803	-36.0819	-75.1238	1121.91	1660.58	-830.198	-1906.73	2781.37	5021.33	-733.831		LCLC-103H	NF1_mut	lung_NSCLC_large_cell	Dabrafenib	BRAFi TypeI	BRAFV600E	0.5	975.911	1912.15	228.662	252.229	1412.63	-1183.61	706.093	-868.843	-781.416	2867.06	507.835
CL-34	BRAF_mut	large_intestine	PLX-4720	BRAFi TypeI	BRAFV600E	-0.3	702.941	-467.803	-36.0819	-75.1238	1121.91	1660.58	-830.198	-1906.73	2781.37	5021.33	-733.831		LCLC-103H	NF1_mut	lung_NSCLC_large_cell	Dabrafenib	BRAFi TypeI	BRAFV600E	0.1	975.911	1912.15	228.662	252.229	1412.63	-1183.61	706.093	-868.843	-781.416	2867.06	507.835
CL-40	KRAS_mut	large_intestine	PLX-4720	BRAFi TypeI	BRAFV600E	2.1	1887.75	-1083.67	264.172	-370.903	1040.12	2633.99	-1013.58	-2514.85	2920.86	6397.29	-56.3303		LCLC-103H	NF1_mut	lung_NSCLC_large_cell	PLX-4720	BRAFi TypeI	BRAFV600E	0.2	975.911	1912.15	228.662	252.229	1412.63	-1183.61	706.093	-868.843	-781.416	2867.06	507.835
CL-40	KRAS_mut	large_intestine	PLX-4720	BRAFi TypeI	BRAFV600E	1.6	1887.75	-1083.67	264.172	-370.903	1040.12	2633.99	-1013.58	-2514.85	2920.86	6397.29	-56.3303		LCLC-103H	NF1_mut	lung_NSCLC_large_cell	PLX-4720	BRAFi TypeI	BRAFV600E	0.3	975.911	1912.15	228.662	252.229	1412.63	-1183.61	706.093	-868.843	-781.416	2867.06	507.835
CL-40	KRAS_mut	large_intestine	PLX-4720	BRAFi TypeI	BRAFV600E	0.5	1887.75	-1083.67	264.172	-370.903	1040.12	2633.99	-1013.58	-2514.85	2920.86	6397.29	-56.3303		LCLC-103H	NF1_mut	lung_NSCLC_large_cell	PLX-4720	BRAFi TypeI	BRAFV600E	-0.5	975.911	1912.15	228.662	252.229	1412.63	-1183.61	706.093	-868.843	-781.416	2867.06	507.835
COLO-679	BRAF_mut	melanoma	PLX-4720	BRAFi TypeI	BRAFV600E	-2.7	3873.7	6434.79	4048.9	2756.48	5081.8	13.0059	6394.82	1715.52	3295.14	7458.56	6467.84		LS-180	KRAS_mut	large_intestine	Dabrafenib	BRAFi TypeI	BRAFV600E	1.1	834.764	-1143.72	144.804	-505.882	1433.68	2210.68	-1058.48	-1308.49	2477.22	6334.11	-61.2503
COLO-679	BRAF_mut	melanoma	PLX-4720	BRAFi TypeI	BRAFV600E	-3.5	3873.7	6434.79	4048.9	2756.48	5081.8	13.0059	6394.82	1715.52	3295.14	7458.56	6467.84		LS-180	KRAS_mut	large_intestine	Dabrafenib	BRAFi TypeI	BRAFV600E	0.6	834.764	-1143.72	144.804	-505.882	1433.68	2210.68	-1058.48	-1308.49	2477.22	6334.11	-61.2503
COLO-679	BRAF_mut	melanoma	PLX-4720	BRAFi TypeI	BRAFV600E	-2.7	3873.7	6434.79	4048.9	2756.48	5081.8	13.0059	6394.82	1715.52	3295.14	7458.56	6467.84		LS-180	KRAS_mut	large_intestine	PLX-4720	BRAFi TypeI	BRAFV600E	-0.1	834.764	-1143.72	144.804	-505.882	1433.68	2210.68	-1058.48	-1308.49	2477.22	6334.11	-61.2503
COLO-792	NF1_mut	melanoma	PLX-4720	BRAFi TypeI	BRAFV600E	1.1	2870.06	4181.93	3102.93	1560.21	4142.41	-485.444	4149.67	1061.06	2232.95	6127.84	5107.25		LS-180	KRAS_mut	large_intestine	PLX-4720	BRAFi TypeI	BRAFV600E	1	834.764	-1143.72	144.804	-505.882	1433.68	2210.68	-1058.48	-1308.49	2477.22	6334.11	-61.2503
COLO-792	NF1_mut	melanoma	PLX-4720	BRAFi TypeI	BRAFV600E	1.3	2870.06	4181.93	3102.93	1560.21	4142.41	-485.444	4149.67	1061.06	2232.95	6127.84	5107.25		LS-180	KRAS_mut	large_intestine	PLX-4720	BRAFi TypeI	BRAFV600E	1.1	834.764	-1143.72	144.804	-505.882	1433.68	2210.68	-1058.48	-1308.49	2477.22	6334.11	-61.2503
COLO-792	NF1_mut	melanoma	PLX-4720	BRAFi TypeI	BRAFV600E	0.6	2870.06	4181.93	3102.93	1560.21	4142.41	-485.444	4149.67	1061.06	2232.95	6127.84	5107.25		LS-411N	BRAF_mut	large_intestine	Dabrafenib	BRAFi TypeI	BRAFV600E	-0.9	808.112	-952.806	28.578	-101.112	1824.19	1986.4	-722.374	-1568.26	2441.43	5765.93	11.6592
COLO-800	BRAF_mut	melanoma	PLX-4720	BRAFi TypeI	BRAFV600E	0.9	4414.96	6387.45	4455.12	3655.37	5629.96	398.786	6594.65	3129.38	4093.02	6899.86	6827.34		LS-411N	BRAF_mut	large_intestine	Dabrafenib	BRAFi TypeI	BRAFV600E	-1	808.112	-952.806	28.578	-101.112	1824.19	1986.4	-722.374	-1568.26	2441.43	5765.93	11.6592
COLO-800	BRAF_mut	melanoma	PLX-4720	BRAFi TypeI	BRAFV600E	-2.1	4414.96	6387.45	4455.12	3655.37	5629.96	398.786	6594.65	3129.38	4093.02	6899.86	6827.34		LS-411N	BRAF_mut	large_intestine	PLX-4720	BRAFi TypeI	BRAFV600E	-1.3	808.112	-952.806	28.578	-101.112	1824.19	1986.4	-722.374	-1568.26	2441.43	5765.93	11.6592
COR-L23	KRAS_mut	lung_NSCLC_large_cell	PLX-4720	BRAFi TypeI	BRAFV600E	-0.5	2078.61	2718.8	2218.2	1535.3	3334.64	761.769	2488.55	-25.6565	1338.22	6568.98	1394.95		LS-411N	BRAF_mut	large_intestine	PLX-4720	BRAFi TypeI	BRAFV600E	-1.6	808.112	-952.806	28.578	-101.112	1824.19	1986.4	-722.374	-1568.26	2441.43	5765.93	11.6592
COR-L23	KRAS_mut	lung_NSCLC_large_cell	PLX-4720	BRAFi TypeI	BRAFV600E	-0.3	2078.61	2718.8	2218.2	1535.3	3334.64	761.769	2488.55	-25.6565	1338.22	6568.98	1394.95		LS-411N	BRAF_mut	large_intestine	PLX-4720	BRAFi TypeI	BRAFV600E	-1.5	808.112	-952.806	28.578	-101.112	1824.19	1986.4	-722.374	-1568.26	2441.43	5765.93	11.6592
COR-L23	KRAS_mut	lung_NSCLC_large_cell	PLX-4720	BRAFi TypeI	BRAFV600E	0.2	2078.61	2718.8	2218.2	1535.3	3334.64	761.769	2488.55	-25.6565	1338.22	6568.98	1394.95		LU-65	KRAS_mut	lung_NSCLC_large_cell	Dabrafenib	BRAFi TypeI	BRAFV600E	1.1	481.861	2005.43	-1.03406	-362.816	1168.32	1554.38	1316.09	-1912.45	75.2275	6649.49	172.844
CP50-MEL-B	BRAF_mut	melanoma	PLX-4720	BRAFi TypeI	BRAFV600E	-3.7	2761.62	5452.46	3477.42	2036.19	4352.54	-1140.78	5287.34	1208.62	2301.88	6144.34	5685.59		LU-65	KRAS_mut	lung_NSCLC_large_cell	Dabrafenib	BRAFi TypeI	BRAFV600E	-0.6	481.861	2005.43	-1.03406	-362.816	1168.32	1554.38	1316.09	-1912.45	75.2275	6649.49	172.844
CP50-MEL-B	BRAF_mut	melanoma	PLX-4720	BRAFi TypeI	BRAFV600E	-3	2761.62	5452.46	3477.42	2036.19	4352.54	-1140.78	5287.34	1208.62	2301.88	6144.34	5685.59		LU-65	KRAS_mut	lung_NSCLC_large_cell	PLX-4720	BRAFi TypeI	BRAFV600E	-0.2	481.861	2005.43	-1.03406	-362.816	1168.32	1554.38	1316.09	-1912.45	75.2275	6649.49	172.844
D-502MG	NF1_mut	glioma	PLX-4720	BRAFi TypeI	BRAFV600E	-0.1	2481.22	2872.92	1104.52	-118.203	1134.33	26.7275	3117.63	-1651.4	14.5234	5601.28	776.386		LU-65	KRAS_mut	lung_NSCLC_large_cell	PLX-4720	BRAFi TypeI	BRAFV600E	0.9	481.861	2005.43	-1.03406	-362.816	1168.32	1554.38	1316.09	-1912.45	75.2275	6649.49	172.844
D-502MG	NF1_mut	glioma	PLX-4720	BRAFi TypeI	BRAFV600E	0.6	2481.22	2872.92	1104.52	-118.203	1134.33	26.7275	3117.63	-1651.4	14.5234	5601.28	776.386		LU-65	KRAS_mut	lung_NSCLC_large_cell	PLX-4720	BRAFi TypeI	BRAFV600E	0.8	481.861	2005.43	-1.03406	-362.816	1168.32	1554.38	1316.09	-1912.45	75.2275	6649.49	172.844
D-566MG	NF1_mut	glioma	PLX-4720	BRAFi TypeI	BRAFV600E	-1.2	812.262	1829.89	-976.623	-205.727	-168.798	-1342.42	1485.13	-1325.18	-966.965	2912.38	-255.14		M14	BRAF_mut	melanoma	Dabrafenib	BRAFi TypeI	BRAFV600E	-3.2	3473.84	5570.72	3846.63	2861.23	4687.32	-1272.3	5845.95	2027.26	2695.44	5932.93	5522.45
D-566MG	NF1_mut	glioma	PLX-4720	BRAFi TypeI	BRAFV600E	-0.9	812.262	1829.89	-976.623	-205.727	-168.798	-1342.42	1485.13	-1325.18	-966.965	2912.38	-255.14		M14	BRAF_mut	melanoma	Dabrafenib	BRAFi TypeI	BRAFV600E	-3.5	3473.84	5570.72	3846.63	2861.23	4687.32	-1272.3	5845.95	2027.26	2695.44	5932.93	5522.45
DAN-G	KRAS_mut	pancreas	PLX-4720	BRAFi TypeI	BRAFV600E	-0.7	2754.48	1468.46	913.655	1825.98	2701.92	1205.9	1796.01	321.435	1385.66	6650.93	66.9812		M14	BRAF_mut	melanoma	PLX-4720	BRAFi TypeI	BRAFV600E	-3.7	3473.84	5570.72	3846.63	2861.23	4687.32	-1272.3	5845.95	2027.26	2695.44	5932.93	5522.45
DAN-G	KRAS_mut	pancreas	PLX-4720	BRAFi TypeI	BRAFV600E	-0.9	2754.48	1468.46	913.655	1825.98	2701.92	1205.9	1796.01	321.435	1385.66	6650.93	66.9812		M14	BRAF_mut	melanoma	PLX-4720	BRAFi TypeI	BRAFV600E	-3.3	3473.84	5570.72	3846.63	2861.23	4687.32	-1272.3	5845.95	2027.26	2695.44	5932.93	5522.45
DAN-G	KRAS_mut	pancreas	PLX-4720	BRAFi TypeI	BRAFV600E	-0.4	2754.48	1468.46	913.655	1825.98	2701.92	1205.9	1796.01	321.435	1385.66	6650.93	66.9812		M14	BRAF_mut	melanoma	PLX-4720	BRAFi TypeI	BRAFV600E	-3	3473.84	5570.72	3846.63	2861.23	4687.32	-1272.3	5845.95	2027.26	2695.44	5932.93	5522.45
DBTRG-05MG	BRAF_mut	glioma	PLX-4720	BRAFi TypeI	BRAFV600E	-1.7	2514.44	4653.01	2316.73	1312.31	2272.04	-40.9936	4254.53	-199.709	1143.58	6866.86	3144.22		MDA-MB-157	NF1_mut	breast	Dabrafenib	BRAFi TypeI	BRAFV600E	0.7	-1034.99	-1065.23	-288.403	-673.432	-279.213	1076.2	-1008.62	-1918.85	-1375.63	1020.49	-180.974
DBTRG-05MG	BRAF_mut	glioma	PLX-4720	BRAFi TypeI	BRAFV600E	-1.5	2514.44	4653.01	2316.73	1312.31	2272.04	-40.9936	4254.53	-199.709	1143.58	6866.86	3144.22		MDA-MB-157	NF1_mut	breast	Dabrafenib	BRAFi TypeI	BRAFV600E	1	-1034.99	-1065.23	-288.403	-673.432	-279.213	1076.2	-1008.62	-1918.85	-1375.63	1020.49	-180.974
DBTRG-05MG	BRAF_mut	glioma	PLX-4720	BRAFi TypeI	BRAFV600E	-0.7	2514.44	4653.01	2316.73	1312.31	2272.04	-40.9936	4254.53	-199.709	1143.58	6866.86	3144.22		MDA-MB-157	NF1_mut	breast	PLX-4720	BRAFi TypeI	BRAFV600E	-0.8	-1034.99	-1065.23	-288.403	-673.432	-279.213	1076.2	-1008.62	-1918.85	-1375.63	1020.49	-180.974
DOV13	NF1_mut	ovary	PLX-4720	BRAFi TypeI	BRAFV600E	-0.8	2158.23	1518.84	989.292	598.423	838.312	-215.758	1467.51	-1598.35	-662.684	5500.4	-629.926		MDA-MB-157	NF1_mut	breast	PLX-4720	BRAFi TypeI	BRAFV600E	0.7	-1034.99	-1065.23	-288.403	-673.432	-279.213	1076.2	-1008.62	-1918.85	-1375.63	1020.49	-180.974
DOV13	NF1_mut	ovary	PLX-4720	BRAFi TypeI	BRAFV600E	-1.2	2158.23	1518.84	989.292	598.423	838.312	-215.758	1467.51	-1598.35	-662.684	5500.4	-629.926		MDA-MB-157	NF1_mut	breast	PLX-4720	BRAFi TypeI	BRAFV600E	1.1	-1034.99	-1065.23	-288.403	-673.432	-279.213	1076.2	-1008.62	-1918.85	-1375.63	1020.49	-180.974
DOV13	NF1_mut	ovary	PLX-4720	BRAFi TypeI	BRAFV600E	-1.3	2158.23	1518.84	989.292	598.423	838.312	-215.758	1467.51	-1598.35	-662.684	5500.4	-629.926		Mewo	NF1_mut	melanoma	Dabrafenib	BRAFi TypeI	BRAFV600E	-0.1	2347.83	4475.17	2654.64	1593.45	3564.12	-1313.87	4208.24	395.911	2053.82	5237.36	4631.39
DU-145	NF1_mut	prostate	PLX-4720	BRAFi TypeI	BRAFV600E	-0.2	-872.328	-1993.57	-1673.37	-1626.78	-1906.38	-1831.76	-2334.74	-2673.52	-2544.42	3846.04	-2299.33		Mewo	NF1_mut	melanoma	Dabrafenib	BRAFi TypeI	BRAFV600E	0.8	2347.83	4475.17	2654.64	1593.45	3564.12	-1313.87	4208.24	395.911	2053.82	5237.36	4631.39
DU-145	NF1_mut	prostate	PLX-4720	BRAFi TypeI	BRAFV600E	-0.8	-872.328	-1993.57	-1673.37	-1626.78	-1906.38	-1831.76	-2334.74	-2673.52	-2544.42	3846.04	-2299.33		Mewo	NF1_mut	melanoma	PLX-4720	BRAFi TypeI	BRAFV600E	-0.2	2347.83	4475.17	2654.64	1593.45	3564.12	-1313.87	4208.24	395.911	2053.82	5237.36	4631.39
DU-145	NF1_mut	prostate	PLX-4720	BRAFi TypeI	BRAFV600E	1.2	-872.328	-1993.57	-1673.37	-1626.78	-1906.38	-1831.76	-2334.74	-2673.52	-2544.42	3846.04	-2299.33		Mewo	NF1_mut	melanoma	PLX-4720	BRAFi TypeI	BRAFV600E	1	2347.83	4475.17	2654.64	1593.45	3564.12	-1313.87	4208.24	395.911	2053.82	5237.36	4631.39
DU-4475	BRAF_mut	breast	PLX-4720	BRAFi TypeI	BRAFV600E	-4	1718.54	600.096	1040.03	-368.646	2065.67	3457.94	155.894	-998.99	1457.14	6250.34	952.486		Mewo	NF1_mut	melanoma	PLX-4720	BRAFi TypeI	BRAFV600E	1	2347.83	4475.17	2654.64	1593.45	3564.12	-1313.87	4208.24	395.911	2053.82	5237.36	4631.39
DU-4475	BRAF_mut	breast	PLX-4720	BRAFi TypeI	BRAFV600E	-3.3	1718.54	600.096	1040.03	-368.646	2065.67	3457.94	155.894	-998.99	1457.14	6250.34	952.486		MFE-319	BRAF_mut	endometrium	Dabrafenib	BRAFi TypeI	BRAFV600E	0.7	708.495	-357.844	-188.204	-678.799	1501.74	1321.42	-408.858	-1749.52	215.193	6879.9	217.828
DU-4475	BRAF_mut	breast	PLX-4720	BRAFi TypeI	BRAFV600E	-3.2	1718.54	600.096	1040.03	-368.646	2065.67	3457.94	155.894	-998.99	1457.14	6250.34	952.486		MFE-319	BRAF_mut	endometrium	Dabrafenib	BRAFi TypeI	BRAFV600E	-0.2	708.495	-357.844	-188.204	-678.799	1501.74	1321.42	-408.858	-1749.52	215.193	6879.9	217.828
EGI-1	KRAS_mut	biliary_tract	PLX-4720	BRAFi TypeI	BRAFV600E	-0.8	2022.84	37.4127	1771.67	1036.11	3127.57	1681.01	344.966	-1001.43	913.02	6571.49	-771.413		MFE-319	BRAF_mut	endometrium	PLX-4720	BRAFi TypeI	BRAFV600E	-0.7	708.495	-357.844	-188.204	-678.799	1501.74	1321.42	-408.858	-1749.52	215.193	6879.9	217.828
EGI-1	KRAS_mut	biliary_tract	PLX-4720	BRAFi TypeI	BRAFV600E	1.3	2022.84	37.4127	1771.67	1036.11	3127.57	1681.01	344.966	-1001.43	913.02	6571.49	-771.413		MFE-319	BRAF_mut	endometrium	PLX-4720	BRAFi TypeI	BRAFV600E	0.4	708.495	-357.844	-188.204	-678.799	1501.74	1321.42	-408.858	-1749.52	215.193	6879.9	217.828
EGI-1	KRAS_mut	biliary_tract	PLX-4720	BRAFi TypeI	BRAFV600E	2.1	2022.84	37.4127	1771.67	1036.11	3127.57	1681.01	344.966	-1001.43	913.02	6571.49	-771.413		MFE-319	BRAF_mut	endometrium	PLX-4720	BRAFi TypeI	BRAFV600E	0.3	708.495	-357.844	-188.204	-678.799	1501.74	1321.42	-408.858	-1749.52	215.193	6879.9	217.828
EMC-BAC-2	KRAS_mut	lung_NSCLC_adenocarcinoma	PLX-4720	BRAFi TypeI	BRAFV600E	-1.6	1190.59	1037.05	12.3381	-710.773	2.97613	26.054	839.627	-2488.21	87.1147	5403.98	-268.757		MKN28	NF1_mut	stomach	Dabrafenib	BRAFi TypeI	BRAFV600E	-0.3	1050.3	-874.371	241.037	-608.855	797.986	1067.48	-890.603	-2008.8	-0.0752719	5233.45	-1738.22
EMC-BAC-2	KRAS_mut	lung_NSCLC_adenocarcinoma	PLX-4720	BRAFi TypeI	BRAFV600E	-0.7	1190.59	1037.05	12.3381	-710.773	2.97613	26.054	839.627	-2488.21	87.1147	5403.98	-268.757		MKN28	NF1_mut	stomach	PLX-4720	BRAFi TypeI	BRAFV600E	0.9	1050.3	-874.371	241.037	-608.855	797.986	1067.48	-890.603	-2008.8	-0.0752719	5233.45	-1738.22
EMC-BAC-2	KRAS_mut	lung_NSCLC_adenocarcinoma	PLX-4720	BRAFi TypeI	BRAFV600E	-0.4	1190.59	1037.05	12.3381	-710.773	2.97613	26.054	839.627	-2488.21	87.1147	5403.98	-268.757		MKN28	NF1_mut	stomach	PLX-4720	BRAFi TypeI	BRAFV600E	0.8	1050.3	-874.371	241.037	-608.855	797.986	1067.48	-890.603	-2008.8	-0.0752719	5233.45	-1738.22
ES-2	BRAF_mut	ovary	PLX-4720	BRAFi TypeI	BRAFV600E	-1.4	2326.73	4095.77	1194.27	850.169	2280.87	-2289.69	4034.26	-308.938	-699.067	6761.43	2903.76		ML-1	NF1_mut	thyroid	Dabrafenib	BRAFi TypeI	BRAFV600E	0.1	2193.13	3180.04	885.072	1013.79	1192.67	-88.6096	2795.1	-1604.69	-684.099	4525.98	1551.98
ES-2	BRAF_mut	ovary	PLX-4720	BRAFi TypeI	BRAFV600E	-2.5	2326.73	4095.77	1194.27	850.169	2280.87	-2289.69	4034.26	-308.938	-699.067	6761.43	2903.76		ML-1	NF1_mut	thyroid	PLX-4720	BRAFi TypeI	BRAFV600E	-1.1	2193.13	3180.04	885.072	1013.79	1192.67	-88.6096	2795.1	-1604.69	-684.099	4525.98	1551.98
ES-2	BRAF_mut	ovary	PLX-4720	BRAFi TypeI	BRAFV600E	-0.9	2326.73	4095.77	1194.27	850.169	2280.87	-2289.69	4034.26	-308.938	-699.067	6761.43	2903.76		ML-1	NF1_mut	thyroid	PLX-4720	BRAFi TypeI	BRAFV600E	0.2	2193.13	3180.04	885.072	1013.79	1192.67	-88.6096	2795.1	-1604.69	-684.099	4525.98	1551.98
FTC-133	NF1_mut	thyroid	PLX-4720	BRAFi TypeI	BRAFV600E	-1.5	2528.76	3586.38	978.859	726.469	2135.92	-1308.28	2942.12	-940.879	520.967	3208.32	2594.1		MM1S	KRAS_mut	myeloma	Dabrafenib	BRAFi TypeI	BRAFV600E	-1.1	-586.778	990.26	264.802	1741.66	2345.28	-1006.68	741.405	1680.03	2347.86	497.824	2077.1
FTC-133	NF1_mut	thyroid	PLX-4720	BRAFi TypeI	BRAFV600E	0.4	2528.76	3586.38	978.859	726.469	2135.92	-1308.28	2942.12	-940.879	520.967	3208.32	2594.1		MM1S	KRAS_mut	myeloma	PLX-4720	BRAFi TypeI	BRAFV600E	0.8	-586.778	990.26	264.802	1741.66	2345.28	-1006.68	741.405	1680.03	2347.86	497.824	2077.1
FTC-133	NF1_mut	thyroid	PLX-4720	BRAFi TypeI	BRAFV600E	0.5	2528.76	3586.38	978.859	726.469	2135.92	-1308.28	2942.12	-940.879	520.967	3208.32	2594.1		MM1S	KRAS_mut	myeloma	PLX-4720	BRAFi TypeI	BRAFV600E	-0.1	-586.778	990.26	264.802	1741.66	2345.28	-1006.68	741.405	1680.03	2347.86	497.824	2077.1
G-MEL	BRAF_mut	melanoma	PLX-4720	BRAFi TypeI	BRAFV600E	-3.7	3204.53	6035.41	4648.33	3943.53	5777	-1121.54	5923.6	3457.81	3348.24	7353.94	6427.79		MMAc-SF	BRAF_mut	melanoma	Dabrafenib	BRAFi TypeI	BRAFV600E	-3.6	3411.11	6076.52	3374.57	2533.62	4538.38	-1161.1	5756.05	1262.68	2502.62	6249.45	5788.48
G-MEL	BRAF_mut	melanoma	PLX-4720	BRAFi TypeI	BRAFV600E	-3.9	3204.53	6035.41	4648.33	3943.53	5777	-1121.54	5923.6	3457.81	3348.24	7353.94	6427.79		MMAc-SF	BRAF_mut	melanoma	PLX-4720	BRAFi TypeI	BRAFV600E	-3.1	3411.11	6076.52	3374.57	2533.62	4538.38	-1161.1	5756.05	1262.68	2502.62	6249.45	5788.48
G-MEL	BRAF_mut	melanoma	PLX-4720	BRAFi TypeI	BRAFV600E	-3.2	3204.53	6035.41	4648.33	3943.53	5777	-1121.54	5923.6	3457.81	3348.24	7353.94	6427.79		MMAc-SF	BRAF_mut	melanoma	PLX-4720	BRAFi TypeI	BRAFV600E	-3.8	3411.11	6076.52	3374.57	2533.62	4538.38	-1161.1	5756.05	1262.68	2502.62	6249.45	5788.48
GP5d	KRAS_mut	large_intestine	PLX-4720	BRAFi TypeI	BRAFV600E	0.2	591.472	-1219.37	-168.471	-600.287	1164.47	1005.31	-1406.89	-1597.32	1365.97	3784.49	-411.222		MZ1-PC	KRAS_mut	pancreas	Dabrafenib	BRAFi TypeI	BRAFV600E	-1.3	2540.77	198.578	759.765	-37.9948	1996.49	1961.53	702.243	-2038.59	-107.043	6345.34	-1424.28
GP5d	KRAS_mut	large_intestine	PLX-4720	BRAFi TypeI	BRAFV600E	0.3	591.472	-1219.37	-168.471	-600.287	1164.47	1005.31	-1406.89	-1597.32	1365.97	3784.49	-411.222		MZ1-PC	KRAS_mut	pancreas	PLX-4720	BRAFi TypeI	BRAFV600E	0.5	2540.77	198.578	759.765	-37.9948	1996.49	1961.53	702.243	-2038.59	-107.043	6345.34	-1424.28
GP5d	KRAS_mut	large_intestine	PLX-4720	BRAFi TypeI	BRAFV600E	-0.1	591.472	-1219.37	-168.471	-600.287	1164.47	1005.31	-1406.89	-1597.32	1365.97	3784.49	-411.222		MZ1-PC	KRAS_mut	pancreas	PLX-4720	BRAFi TypeI	BRAFV600E	-1.5	2540.77	198.578	759.765	-37.9948	1996.49	1961.53	702.243	-2038.59	-107.043	6345.34	-1424.28
HCC202	NF1_mut	breast	PLX-4720	BRAFi TypeI	BRAFV600E	0.1	-1544.51	-2972.63	-1757.43	-1736.53	-420.444	-449.59	-2716.42	-3026.67	-2052.2	2241.95	-2703.5		NCI-H1155	KRAS_mut	lung_NSCLC_large_cell	Dabrafenib	BRAFi TypeI	BRAFV600E	0.7	-300.513	-140.565	-205.601	-621.637	-513.828	1677.65	-230.322	-3095.42	-2163.98	4792.57	-1230.56
HCC202	NF1_mut	breast	PLX-4720	BRAFi TypeI	BRAFV600E	1.1	-1544.51	-2972.63	-1757.43	-1736.53	-420.444	-449.59	-2716.42	-3026.67	-2052.2	2241.95	-2703.5		NCI-H1155	KRAS_mut	lung_NSCLC_large_cell	Dabrafenib	BRAFi TypeI	BRAFV600E	-0.5	-300.513	-140.565	-205.601	-621.637	-513.828	1677.65	-230.322	-3095.42	-2163.98	4792.57	-1230.56
HEC-1	KRAS_mut	endometrium	PLX-4720	BRAFi TypeI	BRAFV600E	0.3	684.676	2122.96	830.449	333.255	351.657	-447.024	1787.5	-1298.96	-232.891	5296.31	941.348		NCI-H1155	KRAS_mut	lung_NSCLC_large_cell	PLX-4720	BRAFi TypeI	BRAFV600E	-0.6	-300.513	-140.565	-205.601	-621.637	-513.828	1677.65	-230.322	-3095.42	-2163.98	4792.57	-1230.56
HEC-1	KRAS_mut	endometrium	PLX-4720	BRAFi TypeI	BRAFV600E	0.4	684.676	2122.96	830.449	333.255	351.657	-447.024	1787.5	-1298.96	-232.891	5296.31	941.348		NCI-H1155	KRAS_mut	lung_NSCLC_large_cell	PLX-4720	BRAFi TypeI	BRAFV600E	0.4	-300.513	-140.565	-205.601	-621.637	-513.828	1677.65	-230.322	-3095.42	-2163.98	4792.57	-1230.56
HEC-1	KRAS_mut	endometrium	PLX-4720	BRAFi TypeI	BRAFV600E	0.4	684.676	2122.96	830.449	333.255	351.657	-447.024	1787.5	-1298.96	-232.891	5296.31	941.348		NCI-H1155	KRAS_mut	lung_NSCLC_large_cell	PLX-4720	BRAFi TypeI	BRAFV600E	0.7	-300.513	-140.565	-205.601	-621.637	-513.828	1677.65	-230.322	-3095.42	-2163.98	4792.57	-1230.56
HOP-62	KRAS_mut	lung_NSCLC_adenocarcinoma	PLX-4720	BRAFi TypeI	BRAFV600E	0.1	3344.21	3655.87	1010.16	214.79	2901.31	261.466	3591.47	-872.666	-38.702	6689.39	2810.38		NCI-H1355	KRAS_mut	lung_NSCLC_adenocarcinoma	Dabrafenib	BRAFi TypeI	BRAFV600E	0.8	868.755	-226.716	182.206	-493.219	-374.835	990.047	-475.96	-2051.15	-970.192	4849.61	-1484.24
HOP-62	KRAS_mut	lung_NSCLC_adenocarcinoma	PLX-4720	BRAFi TypeI	BRAFV600E	0.5	3344.21	3655.87	1010.16	214.79	2901.31	261.466	3591.47	-872.666	-38.702	6689.39	2810.38		NCI-H1355	KRAS_mut	lung_NSCLC_adenocarcinoma	Dabrafenib	BRAFi TypeI	BRAFV600E	0.8	868.755	-226.716	182.206	-493.219	-374.835	990.047	-475.96	-2051.15	-970.192	4849.61	-1484.24
HOP-62	KRAS_mut	lung_NSCLC_adenocarcinoma	PLX-4720	BRAFi TypeI	BRAFV600E	0.7	3344.21	3655.87	1010.16	214.79	2901.31	261.466	3591.47	-872.666	-38.702	6689.39	2810.38		NCI-H1355	KRAS_mut	lung_NSCLC_adenocarcinoma	PLX-4720	BRAFi TypeI	BRAFV600E	1.2	868.755	-226.716	182.206	-493.219	-374.835	990.047	-475.96	-2051.15	-970.192	4849.61	-1484.24
HOP-92	NF1_mut	lung_NSCLC_large_cell	PLX-4720	BRAFi TypeI	BRAFV600E	-0.9	2170.8	3396.3	701.613	1247	2534.07	131.501	2500.35	-522.045	846.904	5399.77	1645.41		NCI-H1355	KRAS_mut	lung_NSCLC_adenocarcinoma	PLX-4720	BRAFi TypeI	BRAFV600E	0.9	868.755	-226.716	182.206	-493.219	-374.835	990.047	-475.96	-2051.15	-970.192	4849.61	-1484.24
HOP-92	NF1_mut	lung_NSCLC_large_cell	PLX-4720	BRAFi TypeI	BRAFV600E	0.8	2170.8	3396.3	701.613	1247	2534.07	131.501	2500.35	-522.045	846.904	5399.77	1645.41		NCI-H1355	KRAS_mut	lung_NSCLC_adenocarcinoma	PLX-4720	BRAFi TypeI	BRAFV600E	0.5	868.755	-226.716	182.206	-493.219	-374.835	990.047	-475.96	-2051.15	-970.192	4849.61	-1484.24
HOP-92	NF1_mut	lung_NSCLC_large_cell	PLX-4720	BRAFi TypeI	BRAFV600E	0.4	2170.8	3396.3	701.613	1247	2534.07	131.501	2500.35	-522.045	846.904	5399.77	1645.41		NCI-H1666	BRAF_mut	lung_NSCLC_adenocarcinoma	Dabrafenib	BRAFi TypeI	BRAFV600E	-0.4	2867.86	-344.312	-44.5598	549.865	1832.26	2137.87	-121.182	-1260.7	1158.95	3957.13	-704.341
HPAF-II	KRAS_mut	pancreas	PLX-4720	BRAFi TypeI	BRAFV600E	0.1	2245.47	-1175.3	624.851	18.5297	1595.45	1278.97	-567.833	-2187.26	112.826	6676.37	-1316.26		NCI-H1666	BRAF_mut	lung_NSCLC_adenocarcinoma	Dabrafenib	BRAFi TypeI	BRAFV600E	0.6	2867.86	-344.312	-44.5598	549.865	1832.26	2137.87	-121.182	-1260.7	1158.95	3957.13	-704.341
HPAF-II	KRAS_mut	pancreas	PLX-4720	BRAFi TypeI	BRAFV600E	0.1	2245.47	-1175.3	624.851	18.5297	1595.45	1278.97	-567.833	-2187.26	112.826	6676.37	-1316.26		NCI-H1666	BRAF_mut	lung_NSCLC_adenocarcinoma	PLX-4720	BRAFi TypeI	BRAFV600E	0.8	2867.86	-344.312	-44.5598	549.865	1832.26	2137.87	-121.182	-1260.7	1158.95	3957.13	-704.341
HPAF-II	KRAS_mut	pancreas	PLX-4720	BRAFi TypeI	BRAFV600E	1.2	2245.47	-1175.3	624.851	18.5297	1595.45	1278.97	-567.833	-2187.26	112.826	6676.37	-1316.26		NCI-H1666	BRAF_mut	lung_NSCLC_adenocarcinoma	PLX-4720	BRAFi TypeI	BRAFV600E	-1	2867.86	-344.312	-44.5598	549.865	1832.26	2137.87	-121.182	-1260.7	1158.95	3957.13	-704.341
HT-115	NF1_mut	large_intestine	PLX-4720	BRAFi TypeI	BRAFV600E	1.2	2214.94	-1303.6	612.81	-189.413	1212.46	2725.73	-1196.06	-2388.11	3106.57	5191.44	-1311.77		NCI-H1666	BRAF_mut	lung_NSCLC_adenocarcinoma	PLX-4720	BRAFi TypeI	BRAFV600E	1.4	2867.86	-344.312	-44.5598	549.865	1832.26	2137.87	-121.182	-1260.7	1158.95	3957.13	-704.341
HT-115	NF1_mut	large_intestine	PLX-4720	BRAFi TypeI	BRAFV600E	0.6	2214.94	-1303.6	612.81	-189.413	1212.46	2725.73	-1196.06	-2388.11	3106.57	5191.44	-1311.77		NCI-H1838	NF1_mut	lung_NSCLC_adenocarcinoma	Dabrafenib	BRAFi TypeI	BRAFV600E	0.9	939.448	462.002	-297.835	-538.749	561.23	-1974.76	838.593	-1928.69	-1372.94	4868.4	-1718.38
HT-115	NF1_mut	large_intestine	PLX-4720	BRAFi TypeI	BRAFV600E	0.3	2214.94	-1303.6	612.81	-189.413	1212.46	2725.73	-1196.06	-2388.11	3106.57	5191.44	-1311.77		NCI-H1838	NF1_mut	lung_NSCLC_adenocarcinoma	Dabrafenib	BRAFi TypeI	BRAFV600E	0.5	939.448	462.002	-297.835	-538.749	561.23	-1974.76	838.593	-1928.69	-1372.94	4868.4	-1718.38
HT-29	BRAF_mut	large_intestine	PLX-4720	BRAFi TypeI	BRAFV600E	-1.6	1372.95	-641.371	441.656	-103.887	1335.03	2149.37	-518.755	-2115.29	1432.48	5166.69	220.466		NCI-H1838	NF1_mut	lung_NSCLC_adenocarcinoma	PLX-4720	BRAFi TypeI	BRAFV600E	0.5	939.448	462.002	-297.835	-538.749	561.23	-1974.76	838.593	-1928.69	-1372.94	4868.4	-1718.38
HT-29	BRAF_mut	large_intestine	PLX-4720	BRAFi TypeI	BRAFV600E	-1.7	1372.95	-641.371	441.656	-103.887	1335.03	2149.37	-518.755	-2115.29	1432.48	5166.69	220.466		NCI-H1838	NF1_mut	lung_NSCLC_adenocarcinoma	PLX-4720	BRAFi TypeI	BRAFV600E	1.5	939.448	462.002	-297.835	-538.749	561.23	-1974.76	838.593	-1928.69	-1372.94	4868.4	-1718.38
HT-29	BRAF_mut	large_intestine	PLX-4720	BRAFi TypeI	BRAFV600E	-1.5	1372.95	-641.371	441.656	-103.887	1335.03	2149.37	-518.755	-2115.29	1432.48	5166.69	220.466		NCI-H1838	NF1_mut	lung_NSCLC_adenocarcinoma	PLX-4720	BRAFi TypeI	BRAFV600E	1.3	939.448	462.002	-297.835	-538.749	561.23	-1974.76	838.593	-1928.69	-1372.94	4868.4	-1718.38
HuP-T3	KRAS_mut	pancreas	PLX-4720	BRAFi TypeI	BRAFV600E	0.9	2020.63	-623.863	483.233	-410.324	1795.14	1405.66	40.8968	-2813.5	107.347	5532.4	-689.75		NCI-H1944	KRAS_mut	lung_NSCLC_adenocarcinoma	Dabrafenib	BRAFi TypeI	BRAFV600E	0.7	1761.25	628.827	516.373	485.317	-714.032	276.726	210.179	-2571.54	-1229.53	2792.65	-2307.66
HuP-T3	KRAS_mut	pancreas	PLX-4720	BRAFi TypeI	BRAFV600E	0.6	2020.63	-623.863	483.233	-410.324	1795.14	1405.66	40.8968	-2813.5	107.347	5532.4	-689.75		NCI-H1944	KRAS_mut	lung_NSCLC_adenocarcinoma	Dabrafenib	BRAFi TypeI	BRAFV600E	0.5	1761.25	628.827	516.373	485.317	-714.032	276.726	210.179	-2571.54	-1229.53	2792.65	-2307.66
HuP-T3	KRAS_mut	pancreas	PLX-4720	BRAFi TypeI	BRAFV600E	1	2020.63	-623.863	483.233	-410.324	1795.14	1405.66	40.8968	-2813.5	107.347	5532.4	-689.75		NCI-H1944	KRAS_mut	lung_NSCLC_adenocarcinoma	PLX-4720	BRAFi TypeI	BRAFV600E	0.4	1761.25	628.827	516.373	485.317	-714.032	276.726	210.179	-2571.54	-1229.53	2792.65	-2307.66
IHH-4	BRAF_mut	thyroid	PLX-4720	BRAFi TypeI	BRAFV600E	-1.8	1728.42	3179.42	1532.85	1195.25	2881.17	-1555.74	1902.47	569.561	724.215	5618.34	3126.44		NCI-H1944	KRAS_mut	lung_NSCLC_adenocarcinoma	PLX-4720	BRAFi TypeI	BRAFV600E	0.6	1761.25	628.827	516.373	485.317	-714.032	276.726	210.179	-2571.54	-1229.53	2792.65	-2307.66
IHH-4	BRAF_mut	thyroid	PLX-4720	BRAFi TypeI	BRAFV600E	-1.4	1728.42	3179.42	1532.85	1195.25	2881.17	-1555.74	1902.47	569.561	724.215	5618.34	3126.44		NCI-H1944	KRAS_mut	lung_NSCLC_adenocarcinoma	PLX-4720	BRAFi TypeI	BRAFV600E	1.2	1761.25	628.827	516.373	485.317	-714.032	276.726	210.179	-2571.54	-1229.53	2792.65	-2307.66
IHH-4	BRAF_mut	thyroid	PLX-4720	BRAFi TypeI	BRAFV600E	-1.3	1728.42	3179.42	1532.85	1195.25	2881.17	-1555.74	1902.47	569.561	724.215	5618.34	3126.44		NCI-H2030	KRAS_mut	lung_NSCLC_adenocarcinoma	Dabrafenib	BRAFi TypeI	BRAFV600E	0.2	1542.95	1072.48	-227.786	-616.565	-1213.58	-368.927	873.684	-2719.59	-1298.03	4845.36	-1324.8
IST-MEL1	BRAF_mut	melanoma	PLX-4720	BRAFi TypeI	BRAFV600E	-1	4290.43	5473.52	3331.65	2288.09	4357.04	-795.056	5381.65	1204.54	1266.1	7051.47	5154.38		NCI-H2030	KRAS_mut	lung_NSCLC_adenocarcinoma	PLX-4720	BRAFi TypeI	BRAFV600E	1.1	1542.95	1072.48	-227.786	-616.565	-1213.58	-368.927	873.684	-2719.59	-1298.03	4845.36	-1324.8
IST-MEL1	BRAF_mut	melanoma	PLX-4720	BRAFi TypeI	BRAFV600E	-1.3	4290.43	5473.52	3331.65	2288.09	4357.04	-795.056	5381.65	1204.54	1266.1	7051.47	5154.38		NCI-H2030	KRAS_mut	lung_NSCLC_adenocarcinoma	PLX-4720	BRAFi TypeI	BRAFV600E	-0.6	1542.95	1072.48	-227.786	-616.565	-1213.58	-368.927	873.684	-2719.59	-1298.03	4845.36	-1324.8
IST-MEL1	BRAF_mut	melanoma	PLX-4720	BRAFi TypeI	BRAFV600E	-1.1	4290.43	5473.52	3331.65	2288.09	4357.04	-795.056	5381.65	1204.54	1266.1	7051.47	5154.38		NCI-H2291	KRAS_mut	lung_NSCLC_adenocarcinoma	Dabrafenib	BRAFi TypeI	BRAFV600E	-0.3	2745.54	1356.01	1726.24	882.176	3168.56	852.074	1639.05	-1530.74	381.593	6626.49	-629.399
IST-SL2	BRAF_mut	lung_small_cell_carcinoma	PLX-4720	BRAFi TypeI	BRAFV600E	-0.1	-1764.63	-3380.1	-2069.12	-2175.94	-1851.88	700.913	-3362.93	-3776.17	-2767.8	-2457.04	-3157.18		NCI-H2291	KRAS_mut	lung_NSCLC_adenocarcinoma	PLX-4720	BRAFi TypeI	BRAFV600E	1.6	2745.54	1356.01	1726.24	882.176	3168.56	852.074	1639.05	-1530.74	381.593	6626.49	-629.399
IST-SL2	BRAF_mut	lung_small_cell_carcinoma	PLX-4720	BRAFi TypeI	BRAFV600E	0.1	-1764.63	-3380.1	-2069.12	-2175.94	-1851.88	700.913	-3362.93	-3776.17	-2767.8	-2457.04	-3157.18		NCI-H2291	KRAS_mut	lung_NSCLC_adenocarcinoma	PLX-4720	BRAFi TypeI	BRAFV600E	1.3	2745.54	1356.01	1726.24	882.176	3168.56	852.074	1639.05	-1530.74	381.593	6626.49	-629.399
IST-SL2	BRAF_mut	lung_small_cell_carcinoma	PLX-4720	BRAFi TypeI	BRAFV600E	-0.7	-1764.63	-3380.1	-2069.12	-2175.94	-1851.88	700.913	-3362.93	-3776.17	-2767.8	-2457.04	-3157.18		NCI-H2347	KRAS_mut	lung_NSCLC_adenocarcinoma	Dabrafenib	BRAFi TypeI	BRAFV600E	-0.1	2627.02	2032.14	1980.78	1349.01	2833.18	612.033	1971.91	-736.761	749.788	7024.5	976.674
KALS-1	NF1_mut	glioma	PLX-4720	BRAFi TypeI	BRAFV600E	-0.1	1019.24	3232.92	565.228	498.738	1643.89	-388.513	2858.45	-643.584	172.453	5166.63	1315.38		NCI-H2347	KRAS_mut	lung_NSCLC_adenocarcinoma	Dabrafenib	BRAFi TypeI	BRAFV600E	1.3	2627.02	2032.14	1980.78	1349.01	2833.18	612.033	1971.91	-736.761	749.788	7024.5	976.674
KALS-1	NF1_mut	glioma	PLX-4720	BRAFi TypeI	BRAFV600E	0.3	1019.24	3232.92	565.228	498.738	1643.89	-388.513	2858.45	-643.584	172.453	5166.63	1315.38		NCI-H2347	KRAS_mut	lung_NSCLC_adenocarcinoma	PLX-4720	BRAFi TypeI	BRAFV600E	1.2	2627.02	2032.14	1980.78	1349.01	2833.18	612.033	1971.91	-736.761	749.788	7024.5	976.674
KALS-1	NF1_mut	glioma	PLX-4720	BRAFi TypeI	BRAFV600E	1.2	1019.24	3232.92	565.228	498.738	1643.89	-388.513	2858.45	-643.584	172.453	5166.63	1315.38		NCI-H2347	KRAS_mut	lung_NSCLC_adenocarcinoma	PLX-4720	BRAFi TypeI	BRAFV600E	0.7	2627.02	2032.14	1980.78	1349.01	2833.18	612.033	1971.91	-736.761	749.788	7024.5	976.674
KP-1N	KRAS_mut	pancreas	PLX-4720	BRAFi TypeI	BRAFV600E	-0.2	446.271	-664.733	-1866.76	-1670.74	-1579.44	-1661.66	-967.21	-3165.06	-2963.96	3907.96	-2755.65		NCI-H2347	KRAS_mut	lung_NSCLC_adenocarcinoma	PLX-4720	BRAFi TypeI	BRAFV600E	1.5	2627.02	2032.14	1980.78	1349.01	2833.18	612.033	1971.91	-736.761	749.788	7024.5	976.674
KP-1N	KRAS_mut	pancreas	PLX-4720	BRAFi TypeI	BRAFV600E	-0.5	446.271	-664.733	-1866.76	-1670.74	-1579.44	-1661.66	-967.21	-3165.06	-2963.96	3907.96	-2755.65		NCI-H441	KRAS_mut	lung_NSCLC_adenocarcinoma	Dabrafenib	BRAFi TypeI	BRAFV600E	1.6	1364.61	1108.79	1170.97	681.863	2078.08	-69.6343	1080.33	-1364.97	-667.589	6290.52	-1306.04
KP-1N	KRAS_mut	pancreas	PLX-4720	BRAFi TypeI	BRAFV600E	1.1	446.271	-664.733	-1866.76	-1670.74	-1579.44	-1661.66	-967.21	-3165.06	-2963.96	3907.96	-2755.65		NCI-H441	KRAS_mut	lung_NSCLC_adenocarcinoma	PLX-4720	BRAFi TypeI	BRAFV600E	1.2	1364.61	1108.79	1170.97	681.863	2078.08	-69.6343	1080.33	-1364.97	-667.589	6290.52	-1306.04
KP-3	KRAS_mut	pancreas	PLX-4720	BRAFi TypeI	BRAFV600E	0.4	1079.32	-196.159	-277.22	-524.249	127.118	102.436	-93.7209	-1697.99	234.357	5817.76	-985.65		NCI-H441	KRAS_mut	lung_NSCLC_adenocarcinoma	PLX-4720	BRAFi TypeI	BRAFV600E	-0.6	1364.61	1108.79	1170.97	681.863	2078.08	-69.6343	1080.33	-1364.97	-667.589	6290.52	-1306.04
KP-3	KRAS_mut	pancreas	PLX-4720	BRAFi TypeI	BRAFV600E	0.1	1079.32	-196.159	-277.22	-524.249	127.118	102.436	-93.7209	-1697.99	234.357	5817.76	-985.65		NCI-H441	KRAS_mut	lung_NSCLC_adenocarcinoma	PLX-4720	BRAFi TypeI	BRAFV600E	2.4	1364.61	1108.79	1170.97	681.863	2078.08	-69.6343	1080.33	-1364.97	-667.589	6290.52	-1306.04
KP-3	KRAS_mut	pancreas	PLX-4720	BRAFi TypeI	BRAFV600E	0.4	1079.32	-196.159	-277.22	-524.249	127.118	102.436	-93.7209	-1697.99	234.357	5817.76	-985.65		NCI-H647	KRAS_mut	lung_NSCLC_not_specified	Dabrafenib	BRAFi TypeI	BRAFV600E	-0.9	3062.19	3865.02	1411.34	1233.23	1989.78	1077.48	3405.28	-1079.51	-10.4533	5301.81	2075.61
KP-N-YN	NF1_mut	neuroblastoma	PLX-4720	BRAFi TypeI	BRAFV600E	-0.3	342.095	837.027	-739.345	-796.268	622.435	1925.13	362.226	-1327.94	-706.419	4398.07	1242.68		NCI-H647	KRAS_mut	lung_NSCLC_not_specified	PLX-4720	BRAFi TypeI	BRAFV600E	0.2	3062.19	3865.02	1411.34	1233.23	1989.78	1077.48	3405.28	-1079.51	-10.4533	5301.81	2075.61
KP-N-YN	NF1_mut	neuroblastoma	PLX-4720	BRAFi TypeI	BRAFV600E	-0.1	342.095	837.027	-739.345	-796.268	622.435	1925.13	362.226	-1327.94	-706.419	4398.07	1242.68		NCI-H647	KRAS_mut	lung_NSCLC_not_specified	PLX-4720	BRAFi TypeI	BRAFV600E	-3.3	3062.19	3865.02	1411.34	1233.23	1989.78	1077.48	3405.28	-1079.51	-10.4533	5301.81	2075.61
KP-N-YN	NF1_mut	neuroblastoma	PLX-4720	BRAFi TypeI	BRAFV600E	1	342.095	837.027	-739.345	-796.268	622.435	1925.13	362.226	-1327.94	-706.419	4398.07	1242.68		NCI-H727	KRAS_mut	lung_NSCLC_carcinoid	Dabrafenib	BRAFi TypeI	BRAFV600E	0.1	2184.42	1838.37	1571.12	1179.01	2631.28	3240.73	1746.31	-236.303	2396.01	7174.55	1443.73
KS-1	NF1_mut	glioma	PLX-4720	BRAFi TypeI	BRAFV600E	0.8	450.291	2040.8	-630.272	-774.075	108.409	-2703.69	2113.76	-1467.8	-1258.53	4667.1	953.384		NCI-H727	KRAS_mut	lung_NSCLC_carcinoid	Dabrafenib	BRAFi TypeI	BRAFV600E	-0.4	2184.42	1838.37	1571.12	1179.01	2631.28	3240.73	1746.31	-236.303	2396.01	7174.55	1443.73
KS-1	NF1_mut	glioma	PLX-4720	BRAFi TypeI	BRAFV600E	1.1	450.291	2040.8	-630.272	-774.075	108.409	-2703.69	2113.76	-1467.8	-1258.53	4667.1	953.384		NCI-H727	KRAS_mut	lung_NSCLC_carcinoid	PLX-4720	BRAFi TypeI	BRAFV600E	-0.7	2184.42	1838.37	1571.12	1179.01	2631.28	3240.73	1746.31	-236.303	2396.01	7174.55	1443.73
KS-1	NF1_mut	glioma	PLX-4720	BRAFi TypeI	BRAFV600E	1.3	450.291	2040.8	-630.272	-774.075	108.409	-2703.69	2113.76	-1467.8	-1258.53	4667.1	953.384		NCI-H727	KRAS_mut	lung_NSCLC_carcinoid	PLX-4720	BRAFi TypeI	BRAFV600E	1.4	2184.42	1838.37	1571.12	1179.01	2631.28	3240.73	1746.31	-236.303	2396.01	7174.55	1443.73
LAN-6	KRAS_mut	neuroblastoma	PLX-4720	BRAFi TypeI	BRAFV600E	1.3	230.37	-376.209	-377.19	-673.121	724.431	763.803	-613.376	-1196.77	94.0327	4259.85	305.798		NCI-H727	KRAS_mut	lung_NSCLC_carcinoid	PLX-4720	BRAFi TypeI	BRAFV600E	0.1	2184.42	1838.37	1571.12	1179.01	2631.28	3240.73	1746.31	-236.303	2396.01	7174.55	1443.73
LAN-6	KRAS_mut	neuroblastoma	PLX-4720	BRAFi TypeI	BRAFV600E	0.8	230.37	-376.209	-377.19	-673.121	724.431	763.803	-613.376	-1196.77	94.0327	4259.85	305.798		NH-12	NF1_mut	neuroblastoma	Dabrafenib	BRAFi TypeI	BRAFV600E	0.2	1261.84	1326.14	117.146	-83.4289	445.35	2057.2	911.321	-1049.1	-520.789	5027.27	1242.36
LCLC-97TM1	KRAS_mut	lung_NSCLC_large_cell	PLX-4720	BRAFi TypeI	BRAFV600E	-0.7	1845.71	1298.84	1061.63	460.68	2346.52	-221.469	1342.96	-1823.8	-419.898	5705.54	-275.247		NH-12	NF1_mut	neuroblastoma	PLX-4720	BRAFi TypeI	BRAFV600E	1	1261.84	1326.14	117.146	-83.4289	445.35	2057.2	911.321	-1049.1	-520.789	5027.27	1242.36
LCLC-97TM1	KRAS_mut	lung_NSCLC_large_cell	PLX-4720	BRAFi TypeI	BRAFV600E	-1.6	1845.71	1298.84	1061.63	460.68	2346.52	-221.469	1342.96	-1823.8	-419.898	5705.54	-275.247		NH-12	NF1_mut	neuroblastoma	PLX-4720	BRAFi TypeI	BRAFV600E	1.2	1261.84	1326.14	117.146	-83.4289	445.35	2057.2	911.321	-1049.1	-520.789	5027.27	1242.36
LCLC-97TM1	KRAS_mut	lung_NSCLC_large_cell	PLX-4720	BRAFi TypeI	BRAFV600E	0.4	1845.71	1298.84	1061.63	460.68	2346.52	-221.469	1342.96	-1823.8	-419.898	5705.54	-275.247		NMC-G1	BRAF_mut	glioma	Dabrafenib	BRAFi TypeI	BRAFV600E	-2	3006.18	3667.65	1712.06	1062.28	1690.42	158.167	3210.53	-1302.43	-195.119	6603.81	-235.746
LoVo	KRAS_mut	large_intestine	PLX-4720	BRAFi TypeI	BRAFV600E	-1	789.404	-1223.9	391.245	-381.308	1769.25	1849.72	-958.736	-2495.19	1266.11	5792.25	-764.934		NMC-G1	BRAF_mut	glioma	PLX-4720	BRAFi TypeI	BRAFV600E	-0.8	3006.18	3667.65	1712.06	1062.28	1690.42	158.167	3210.53	-1302.43	-195.119	6603.81	-235.746
LoVo	KRAS_mut	large_intestine	PLX-4720	BRAFi TypeI	BRAFV600E	0.5	789.404	-1223.9	391.245	-381.308	1769.25	1849.72	-958.736	-2495.19	1266.11	5792.25	-764.934		NMC-G1	BRAF_mut	glioma	PLX-4720	BRAFi TypeI	BRAFV600E	-1.5	3006.18	3667.65	1712.06	1062.28	1690.42	158.167	3210.53	-1302.43	-195.119	6603.81	-235.746
LoVo	KRAS_mut	large_intestine	PLX-4720	BRAFi TypeI	BRAFV600E	-0.9	789.404	-1223.9	391.245	-381.308	1769.25	1849.72	-958.736	-2495.19	1266.11	5792.25	-764.934		OV-56	KRAS_mut	ovary	Dabrafenib	BRAFi TypeI	BRAFV600E	0.5	3262.96	3166.95	1770.72	1916.8	1884.78	1609.37	2700.28	77.9951	1376.05	5954.99	519.315
LS-123	KRAS_mut	large_intestine	PLX-4720	BRAFi TypeI	BRAFV600E	1.1	1409.86	-460.168	897.307	-152.403	1961.09	1292.35	-504.005	-2061.84	148.08	6395.56	-1161.53		OV-56	KRAS_mut	ovary	Dabrafenib	BRAFi TypeI	BRAFV600E	0.7	3262.96	3166.95	1770.72	1916.8	1884.78	1609.37	2700.28	77.9951	1376.05	5954.99	519.315
LS-123	KRAS_mut	large_intestine	PLX-4720	BRAFi TypeI	BRAFV600E	1	1409.86	-460.168	897.307	-152.403	1961.09	1292.35	-504.005	-2061.84	148.08	6395.56	-1161.53		OV-56	KRAS_mut	ovary	PLX-4720	BRAFi TypeI	BRAFV600E	-0.4	3262.96	3166.95	1770.72	1916.8	1884.78	1609.37	2700.28	77.9951	1376.05	5954.99	519.315
LS-123	KRAS_mut	large_intestine	PLX-4720	BRAFi TypeI	BRAFV600E	1.4	1409.86	-460.168	897.307	-152.403	1961.09	1292.35	-504.005	-2061.84	148.08	6395.56	-1161.53		OV-56	KRAS_mut	ovary	PLX-4720	BRAFi TypeI	BRAFV600E	0.3	3262.96	3166.95	1770.72	1916.8	1884.78	1609.37	2700.28	77.9951	1376.05	5954.99	519.315
LU-99A	KRAS_mut	lung_NSCLC_large_cell	PLX-4720	BRAFi TypeI	BRAFV600E	0.4	1719.02	2805.98	1193.66	285.496	940.132	-1559.04	2519.88	-2180.03	-1137.45	5946.04	-501.449		OV-56	KRAS_mut	ovary	PLX-4720	BRAFi TypeI	BRAFV600E	0.2	3262.96	3166.95	1770.72	1916.8	1884.78	1609.37	2700.28	77.9951	1376.05	5954.99	519.315
LU-99A	KRAS_mut	lung_NSCLC_large_cell	PLX-4720	BRAFi TypeI	BRAFV600E	-0.1	1719.02	2805.98	1193.66	285.496	940.132	-1559.04	2519.88	-2180.03	-1137.45	5946.04	-501.449		OVCAR-5	KRAS_mut	ovary	Dabrafenib	BRAFi TypeI	BRAFV600E	0.2	2401	1616.12	906.392	207.637	1908.74	355.523	1934.76	-1498.26	4.94953	6348.75	-72.661
LU-99A	KRAS_mut	lung_NSCLC_large_cell	PLX-4720	BRAFi TypeI	BRAFV600E	1	1719.02	2805.98	1193.66	285.496	940.132	-1559.04	2519.88	-2180.03	-1137.45	5946.04	-501.449		OVCAR-5	KRAS_mut	ovary	Dabrafenib	BRAFi TypeI	BRAFV600E	1.2	2401	1616.12	906.392	207.637	1908.74	355.523	1934.76	-1498.26	4.94953	6348.75	-72.661
MEL-HO	BRAF_mut	melanoma	PLX-4720	BRAFi TypeI	BRAFV600E	-3.5	3564.95	6235.67	4018.14	3171.02	5094.88	-1781.31	5949.51	2121.27	3279.54	7099.79	6348.87		OVCAR-5	KRAS_mut	ovary	PLX-4720	BRAFi TypeI	BRAFV600E	1.3	2401	1616.12	906.392	207.637	1908.74	355.523	1934.76	-1498.26	4.94953	6348.75	-72.661
MEL-HO	BRAF_mut	melanoma	PLX-4720	BRAFi TypeI	BRAFV600E	-3.5	3564.95	6235.67	4018.14	3171.02	5094.88	-1781.31	5949.51	2121.27	3279.54	7099.79	6348.87		OVCAR-5	KRAS_mut	ovary	PLX-4720	BRAFi TypeI	BRAFV600E	0.5	2401	1616.12	906.392	207.637	1908.74	355.523	1934.76	-1498.26	4.94953	6348.75	-72.661
MHH-CALL-2	NF1_mut	B_cell_leukemia	PLX-4720	BRAFi TypeI	BRAFV600E	-0.7	1424.78	2542.85	1900.24	3140.85	2476.26	506.289	2199.08	3032.27	1120.82	2733.5	1890.27		OVCAR-5	KRAS_mut	ovary	PLX-4720	BRAFi TypeI	BRAFV600E	1.5	2401	1616.12	906.392	207.637	1908.74	355.523	1934.76	-1498.26	4.94953	6348.75	-72.661
MHH-CALL-2	NF1_mut	B_cell_leukemia	PLX-4720	BRAFi TypeI	BRAFV600E	-0.6	1424.78	2542.85	1900.24	3140.85	2476.26	506.289	2199.08	3032.27	1120.82	2733.5	1890.27		PANC-03-27	KRAS_mut	pancreas	Dabrafenib	BRAFi TypeI	BRAFV600E	0.4	2474.24	884.268	643.06	863.224	2070.95	1673.81	985.309	-1772.32	759.327	5873.67	-1144.74
MHH-CALL-2	NF1_mut	B_cell_leukemia	PLX-4720	BRAFi TypeI	BRAFV600E	-0.3	1424.78	2542.85	1900.24	3140.85	2476.26	506.289	2199.08	3032.27	1120.82	2733.5	1890.27		PANC-03-27	KRAS_mut	pancreas	Dabrafenib	BRAFi TypeI	BRAFV600E	1	2474.24	884.268	643.06	863.224	2070.95	1673.81	985.309	-1772.32	759.327	5873.67	-1144.74
MIA-PaCa-2	KRAS_mut	pancreas	PLX-4720	BRAFi TypeI	BRAFV600E	-0.6	-142.827	714.604	418.368	-466.169	1411.96	-2084.09	488.791	-745.764	-27.6108	6169.2	1847.62		PANC-03-27	KRAS_mut	pancreas	PLX-4720	BRAFi TypeI	BRAFV600E	0.2	2474.24	884.268	643.06	863.224	2070.95	1673.81	985.309	-1772.32	759.327	5873.67	-1144.74
MIA-PaCa-2	KRAS_mut	pancreas	PLX-4720	BRAFi TypeI	BRAFV600E	0.2	-142.827	714.604	418.368	-466.169	1411.96	-2084.09	488.791	-745.764	-27.6108	6169.2	1847.62		PANC-03-27	KRAS_mut	pancreas	PLX-4720	BRAFi TypeI	BRAFV600E	0.2	2474.24	884.268	643.06	863.224	2070.95	1673.81	985.309	-1772.32	759.327	5873.67	-1144.74
MIA-PaCa-2	KRAS_mut	pancreas	PLX-4720	BRAFi TypeI	BRAFV600E	0.9	-142.827	714.604	418.368	-466.169	1411.96	-2084.09	488.791	-745.764	-27.6108	6169.2	1847.62		PANC-03-27	KRAS_mut	pancreas	PLX-4720	BRAFi TypeI	BRAFV600E	1.2	2474.24	884.268	643.06	863.224	2070.95	1673.81	985.309	-1772.32	759.327	5873.67	-1144.74
ML-2	KRAS_mut	acute_myeloid_leukaemia	PLX-4720	BRAFi TypeI	BRAFV600E	0.8	-997.337	172.247	1345.08	3099.16	3112.92	-693.033	28.6025	4324.1	2227.75	265.473	1947.03		PANC-08-13	KRAS_mut	pancreas	Dabrafenib	BRAFi TypeI	BRAFV600E	1.1	2754.1	1122.03	1533.4	1666.78	3126.74	1783.82	1339.07	-359.369	574.591	6769.6	-1122.18
ML-2	KRAS_mut	acute_myeloid_leukaemia	PLX-4720	BRAFi TypeI	BRAFV600E	0.1	-997.337	172.247	1345.08	3099.16	3112.92	-693.033	28.6025	4324.1	2227.75	265.473	1947.03		PANC-08-13	KRAS_mut	pancreas	Dabrafenib	BRAFi TypeI	BRAFV600E	1.1	2754.1	1122.03	1533.4	1666.78	3126.74	1783.82	1339.07	-359.369	574.591	6769.6	-1122.18
ML-2	KRAS_mut	acute_myeloid_leukaemia	PLX-4720	BRAFi TypeI	BRAFV600E	-0.8	-997.337	172.247	1345.08	3099.16	3112.92	-693.033	28.6025	4324.1	2227.75	265.473	1947.03		PANC-08-13	KRAS_mut	pancreas	PLX-4720	BRAFi TypeI	BRAFV600E	0.4	2754.1	1122.03	1533.4	1666.78	3126.74	1783.82	1339.07	-359.369	574.591	6769.6	-1122.18
MOLT-4	NF1_mut	lymphoblastic_leukemia	PLX-4720	BRAFi TypeI	BRAFV600E	-0.4	-1180.79	-927.826	-1325.6	1100.29	-263.652	-1202.41	-1153.33	464.488	-1137.72	-1968.82	-1740.28		PANC-08-13	KRAS_mut	pancreas	PLX-4720	BRAFi TypeI	BRAFV600E	1.5	2754.1	1122.03	1533.4	1666.78	3126.74	1783.82	1339.07	-359.369	574.591	6769.6	-1122.18
MOLT-4	NF1_mut	lymphoblastic_leukemia	PLX-4720	BRAFi TypeI	BRAFV600E	-0.8	-1180.79	-927.826	-1325.6	1100.29	-263.652	-1202.41	-1153.33	464.488	-1137.72	-1968.82	-1740.28		PANC-08-13	KRAS_mut	pancreas	PLX-4720	BRAFi TypeI	BRAFV600E	1.9	2754.1	1122.03	1533.4	1666.78	3126.74	1783.82	1339.07	-359.369	574.591	6769.6	-1122.18
MOLT-4	NF1_mut	lymphoblastic_leukemia	PLX-4720	BRAFi TypeI	BRAFV600E	0.3	-1180.79	-927.826	-1325.6	1100.29	-263.652	-1202.41	-1153.33	464.488	-1137.72	-1968.82	-1740.28		PA-TU-8902	KRAS_mut	pancreas	Dabrafenib	BRAFi TypeI	BRAFV600E	0.2	1908.51	-297.683	820.93	202.49	1858.14	104.66	192.692	-1253.04	407.639	5976.62	360.605
MZ7-mel	BRAF_mut	melanoma	PLX-4720	BRAFi TypeI	BRAFV600E	-1.3	4025.34	5507.67	3522.36	2488.65	4564.15	-798.598	5436.98	1060.3	2674.59	6388.16	5101.57		PA-TU-8902	KRAS_mut	pancreas	Dabrafenib	BRAFi TypeI	BRAFV600E	0.9	1908.51	-297.683	820.93	202.49	1858.14	104.66	192.692	-1253.04	407.639	5976.62	360.605
MZ7-mel	BRAF_mut	melanoma	PLX-4720	BRAFi TypeI	BRAFV600E	-2.2	4025.34	5507.67	3522.36	2488.65	4564.15	-798.598	5436.98	1060.3	2674.59	6388.16	5101.57		PA-TU-8902	KRAS_mut	pancreas	PLX-4720	BRAFi TypeI	BRAFV600E	0.8	1908.51	-297.683	820.93	202.49	1858.14	104.66	192.692	-1253.04	407.639	5976.62	360.605
NCI-H1573	KRAS_mut	lung_NSCLC_adenocarcinoma	PLX-4720	BRAFi TypeI	BRAFV600E	0.3	1678.03	-131.702	-160.179	-214.764	789.64	1939.07	-370.884	-2199.87	226.022	6032.25	-1279.11		PA-TU-8902	KRAS_mut	pancreas	PLX-4720	BRAFi TypeI	BRAFV600E	0.5	1908.51	-297.683	820.93	202.49	1858.14	104.66	192.692	-1253.04	407.639	5976.62	360.605
NCI-H1573	KRAS_mut	lung_NSCLC_adenocarcinoma	PLX-4720	BRAFi TypeI	BRAFV600E	0.4	1678.03	-131.702	-160.179	-214.764	789.64	1939.07	-370.884	-2199.87	226.022	6032.25	-1279.11		PA-TU-8902	KRAS_mut	pancreas	PLX-4720	BRAFi TypeI	BRAFV600E	0.6	1908.51	-297.683	820.93	202.49	1858.14	104.66	192.692	-1253.04	407.639	5976.62	360.605
NCI-H1573	KRAS_mut	lung_NSCLC_adenocarcinoma	PLX-4720	BRAFi TypeI	BRAFV600E	0.7	1678.03	-131.702	-160.179	-214.764	789.64	1939.07	-370.884	-2199.87	226.022	6032.25	-1279.11		PL-21	KRAS_mut	acute_myeloid_leukaemia	Dabrafenib	BRAFi TypeI	BRAFV600E	0.1	141.397	1423.27	3219.31	4223.51	4408.33	65.5678	1205.46	5166.2	3280.56	539.809	3389.46
NCI-H1651	NF1_mut	lung_NSCLC_adenocarcinoma	PLX-4720	BRAFi TypeI	BRAFV600E	-0.5	2239.49	1583.15	484.054	478.861	1410.88	485.31	1410.08	-1962.62	-445.038	2403.22	211.321		PL-21	KRAS_mut	acute_myeloid_leukaemia	PLX-4720	BRAFi TypeI	BRAFV600E	-1	141.397	1423.27	3219.31	4223.51	4408.33	65.5678	1205.46	5166.2	3280.56	539.809	3389.46
NCI-H1651	NF1_mut	lung_NSCLC_adenocarcinoma	PLX-4720	BRAFi TypeI	BRAFV600E	0.3	2239.49	1583.15	484.054	478.861	1410.88	485.31	1410.08	-1962.62	-445.038	2403.22	211.321		PL-21	KRAS_mut	acute_myeloid_leukaemia	PLX-4720	BRAFi TypeI	BRAFV600E	-0.2	141.397	1423.27	3219.31	4223.51	4408.33	65.5678	1205.46	5166.2	3280.56	539.809	3389.46
NCI-H1651	NF1_mut	lung_NSCLC_adenocarcinoma	PLX-4720	BRAFi TypeI	BRAFV600E	0.7	2239.49	1583.15	484.054	478.861	1410.88	485.31	1410.08	-1962.62	-445.038	2403.22	211.321		PL4	KRAS_mut	pancreas	Dabrafenib	BRAFi TypeI	BRAFV600E	-0.1	3504.48	1488.33	1882.56	1447.71	3549.98	2650.76	1389.74	284.084	1456.7	7057.86	382.418
NCI-H1755	BRAF_mut	lung_NSCLC_adenocarcinoma	PLX-4720	BRAFi TypeI	BRAFV600E	-0.6	486.175	1242.75	339.313	-9.96248	-211.284	-292.31	298.451	-1931.8	-1541.16	4458.26	-1094.41		PL4	KRAS_mut	pancreas	Dabrafenib	BRAFi TypeI	BRAFV600E	0.5	3504.48	1488.33	1882.56	1447.71	3549.98	2650.76	1389.74	284.084	1456.7	7057.86	382.418
NCI-H1755	BRAF_mut	lung_NSCLC_adenocarcinoma	PLX-4720	BRAFi TypeI	BRAFV600E	-0.5	486.175	1242.75	339.313	-9.96248	-211.284	-292.31	298.451	-1931.8	-1541.16	4458.26	-1094.41		PL4	KRAS_mut	pancreas	PLX-4720	BRAFi TypeI	BRAFV600E	1.1	3504.48	1488.33	1882.56	1447.71	3549.98	2650.76	1389.74	284.084	1456.7	7057.86	382.418
NCI-H1755	BRAF_mut	lung_NSCLC_adenocarcinoma	PLX-4720	BRAFi TypeI	BRAFV600E	-0.3	486.175	1242.75	339.313	-9.96248	-211.284	-292.31	298.451	-1931.8	-1541.16	4458.26	-1094.41		PL4	KRAS_mut	pancreas	PLX-4720	BRAFi TypeI	BRAFV600E	0.6	3504.48	1488.33	1882.56	1447.71	3549.98	2650.76	1389.74	284.084	1456.7	7057.86	382.418
NCI-H1792	KRAS_mut	lung_NSCLC_adenocarcinoma	PLX-4720	BRAFi TypeI	BRAFV600E	-0.7	2943.24	3433.65	836.843	937.253	1530.59	133.455	3421.09	-1775.99	-914.896	5171.25	-411.298		PL4	KRAS_mut	pancreas	PLX-4720	BRAFi TypeI	BRAFV600E	0.7	3504.48	1488.33	1882.56	1447.71	3549.98	2650.76	1389.74	284.084	1456.7	7057.86	382.418
NCI-H1792	KRAS_mut	lung_NSCLC_adenocarcinoma	PLX-4720	BRAFi TypeI	BRAFV600E	-0.7	2943.24	3433.65	836.843	937.253	1530.59	133.455	3421.09	-1775.99	-914.896	5171.25	-411.298		QGP-1	KRAS_mut	pancreas	Dabrafenib	BRAFi TypeI	BRAFV600E	1.3	1903.69	2232.73	681.249	443.107	1953.78	3329.23	1860.94	-1031.25	1472.54	6480.11	1467.81
NCI-H1792	KRAS_mut	lung_NSCLC_adenocarcinoma	PLX-4720	BRAFi TypeI	BRAFV600E	0.4	2943.24	3433.65	836.843	937.253	1530.59	133.455	3421.09	-1775.99	-914.896	5171.25	-411.298		QGP-1	KRAS_mut	pancreas	PLX-4720	BRAFi TypeI	BRAFV600E	1.5	1903.69	2232.73	681.249	443.107	1953.78	3329.23	1860.94	-1031.25	1472.54	6480.11	1467.81
NCI-H2009	KRAS_mut	lung_NSCLC_adenocarcinoma	PLX-4720	BRAFi TypeI	BRAFV600E	-1.1	1468.69	1900.46	163.153	265.577	2596.06	628.214	1391.77	-1267.78	384.209	4955.33	-412.978		QGP-1	KRAS_mut	pancreas	PLX-4720	BRAFi TypeI	BRAFV600E	1.5	1903.69	2232.73	681.249	443.107	1953.78	3329.23	1860.94	-1031.25	1472.54	6480.11	1467.81
NCI-H2009	KRAS_mut	lung_NSCLC_adenocarcinoma	PLX-4720	BRAFi TypeI	BRAFV600E	-0.3	1468.69	1900.46	163.153	265.577	2596.06	628.214	1391.77	-1267.78	384.209	4955.33	-412.978		QGP-1	KRAS_mut	pancreas	PLX-4720	BRAFi TypeI	BRAFV600E	1.8	1903.69	2232.73	681.249	443.107	1953.78	3329.23	1860.94	-1031.25	1472.54	6480.11	1467.81
NCI-H2009	KRAS_mut	lung_NSCLC_adenocarcinoma	PLX-4720	BRAFi TypeI	BRAFV600E	0.1	1468.69	1900.46	163.153	265.577	2596.06	628.214	1391.77	-1267.78	384.209	4955.33	-412.978		RCC-FG2	NF1_mut	kidney	Dabrafenib	BRAFi TypeI	BRAFV600E	-0.7	2203.2	1987.13	1060.24	704.704	387.127	-763.142	1460.86	-936.421	735.55	899.176	303.619
NCI-H2122	KRAS_mut	lung_NSCLC_adenocarcinoma	PLX-4720	BRAFi TypeI	BRAFV600E	-1.8	2468.5	1363.65	588.433	318.781	1561.67	1453.57	1203.42	-2300.51	-51.8077	5195.1	-729.249		RCC-FG2	NF1_mut	kidney	PLX-4720	BRAFi TypeI	BRAFV600E	-0.3	2203.2	1987.13	1060.24	704.704	387.127	-763.142	1460.86	-936.421	735.55	899.176	303.619
NCI-H2122	KRAS_mut	lung_NSCLC_adenocarcinoma	PLX-4720	BRAFi TypeI	BRAFV600E	-0.8	2468.5	1363.65	588.433	318.781	1561.67	1453.57	1203.42	-2300.51	-51.8077	5195.1	-729.249		RCC-FG2	NF1_mut	kidney	PLX-4720	BRAFi TypeI	BRAFV600E	-0.4	2203.2	1987.13	1060.24	704.704	387.127	-763.142	1460.86	-936.421	735.55	899.176	303.619
NCI-H2122	KRAS_mut	lung_NSCLC_adenocarcinoma	PLX-4720	BRAFi TypeI	BRAFV600E	0.1	2468.5	1363.65	588.433	318.781	1561.67	1453.57	1203.42	-2300.51	-51.8077	5195.1	-729.249		RCM-1	KRAS_mut	large_intestine	Dabrafenib	BRAFi TypeI	BRAFV600E	-0.1	1595.12	-682.074	1284.72	395.76	1925.11	1749.81	-574.952	-1519.29	972.847	6024.49	-92.7653
NCI-H23	KRAS_mut	lung_NSCLC_adenocarcinoma	PLX-4720	BRAFi TypeI	BRAFV600E	0.2	1478.95	1020.62	-1114.69	-770.921	-265.749	-1109.52	553.793	-2539.28	-685.185	6120.85	-525.508		RCM-1	KRAS_mut	large_intestine	Dabrafenib	BRAFi TypeI	BRAFV600E	0.3	1595.12	-682.074	1284.72	395.76	1925.11	1749.81	-574.952	-1519.29	972.847	6024.49	-92.7653
NCI-H23	KRAS_mut	lung_NSCLC_adenocarcinoma	PLX-4720	BRAFi TypeI	BRAFV600E	0.5	1478.95	1020.62	-1114.69	-770.921	-265.749	-1109.52	553.793	-2539.28	-685.185	6120.85	-525.508		RCM-1	KRAS_mut	large_intestine	PLX-4720	BRAFi TypeI	BRAFV600E	0.6	1595.12	-682.074	1284.72	395.76	1925.11	1749.81	-574.952	-1519.29	972.847	6024.49	-92.7653
NCI-H23	KRAS_mut	lung_NSCLC_adenocarcinoma	PLX-4720	BRAFi TypeI	BRAFV600E	0.9	1478.95	1020.62	-1114.69	-770.921	-265.749	-1109.52	553.793	-2539.28	-685.185	6120.85	-525.508		RCM-1	KRAS_mut	large_intestine	PLX-4720	BRAFi TypeI	BRAFV600E	1	1595.12	-682.074	1284.72	395.76	1925.11	1749.81	-574.952	-1519.29	972.847	6024.49	-92.7653
NCI-H2444	KRAS_mut	lung_NSCLC_not_specified	PLX-4720	BRAFi TypeI	BRAFV600E	1.3	2204.65	866.086	337.684	-313.397	2323.62	1779.07	1062.04	-1934.84	87.8427	6915.7	533.248		RCM-1	KRAS_mut	large_intestine	PLX-4720	BRAFi TypeI	BRAFV600E	0.8	1595.12	-682.074	1284.72	395.76	1925.11	1749.81	-574.952	-1519.29	972.847	6024.49	-92.7653
NCI-H2444	KRAS_mut	lung_NSCLC_not_specified	PLX-4720	BRAFi TypeI	BRAFV600E	1	2204.65	866.086	337.684	-313.397	2323.62	1779.07	1062.04	-1934.84	87.8427	6915.7	533.248		RD	NF1_mut	rhabdomyosarcoma	Dabrafenib	BRAFi TypeI	BRAFV600E	-0.1	2056.71	4301.77	1965.09	1854.24	3102.49	710.257	4217.52	386.252	1616.88	6760.78	3275.74
NCI-H358	KRAS_mut	lung_NSCLC_adenocarcinoma	PLX-4720	BRAFi TypeI	BRAFV600E	-0.8	1840.92	1442.44	1535.52	931.231	1970.7	948.289	1520.37	-958.273	-3.22641	6402.23	-336.344		RD	NF1_mut	rhabdomyosarcoma	Dabrafenib	BRAFi TypeI	BRAFV600E	0.7	2056.71	4301.77	1965.09	1854.24	3102.49	710.257	4217.52	386.252	1616.88	6760.78	3275.74
NCI-H358	KRAS_mut	lung_NSCLC_adenocarcinoma	PLX-4720	BRAFi TypeI	BRAFV600E	-0.8	1840.92	1442.44	1535.52	931.231	1970.7	948.289	1520.37	-958.273	-3.22641	6402.23	-336.344		RD	NF1_mut	rhabdomyosarcoma	PLX-4720	BRAFi TypeI	BRAFV600E	-0.3	2056.71	4301.77	1965.09	1854.24	3102.49	710.257	4217.52	386.252	1616.88	6760.78	3275.74
NCI-H358	KRAS_mut	lung_NSCLC_adenocarcinoma	PLX-4720	BRAFi TypeI	BRAFV600E	-0.3	1840.92	1442.44	1535.52	931.231	1970.7	948.289	1520.37	-958.273	-3.22641	6402.23	-336.344		RD	NF1_mut	rhabdomyosarcoma	PLX-4720	BRAFi TypeI	BRAFV600E	-0.7	2056.71	4301.77	1965.09	1854.24	3102.49	710.257	4217.52	386.252	1616.88	6760.78	3275.74
NCI-H650	KRAS_mut	lung_NSCLC_adenocarcinoma	PLX-4720	BRAFi TypeI	BRAFV600E	-0.3	2427.78	2712.16	-198.353	6.66113	477.894	-56.3862	1557.16	-2178.6	-1775.09	6168.62	-154.055		RD	NF1_mut	rhabdomyosarcoma	PLX-4720	BRAFi TypeI	BRAFV600E	0.6	2056.71	4301.77	1965.09	1854.24	3102.49	710.257	4217.52	386.252	1616.88	6760.78	3275.74
NCI-H650	KRAS_mut	lung_NSCLC_adenocarcinoma	PLX-4720	BRAFi TypeI	BRAFV600E	0.7	2427.78	2712.16	-198.353	6.66113	477.894	-56.3862	1557.16	-2178.6	-1775.09	6168.62	-154.055		RKN	KRAS_mut	ovary	Dabrafenib	BRAFi TypeI	BRAFV600E	-1	3244.37	3186.83	756.73	865.449	1588.31	181.749	2562.38	-304.426	756.754	5831.75	1814.43
NCI-H650	KRAS_mut	lung_NSCLC_adenocarcinoma	PLX-4720	BRAFi TypeI	BRAFV600E	1	2427.78	2712.16	-198.353	6.66113	477.894	-56.3862	1557.16	-2178.6	-1775.09	6168.62	-154.055		RKN	KRAS_mut	ovary	Dabrafenib	BRAFi TypeI	BRAFV600E	0.3	3244.37	3186.83	756.73	865.449	1588.31	181.749	2562.38	-304.426	756.754	5831.75	1814.43
NCI-H747	KRAS_mut	large_intestine	PLX-4720	BRAFi TypeI	BRAFV600E	1.4	1497.61	-768.527	964.866	204.812	1864.37	1338.37	-392.885	-2174.44	-195.162	5399.4	-2235.72		RKN	KRAS_mut	ovary	PLX-4720	BRAFi TypeI	BRAFV600E	-0.6	3244.37	3186.83	756.73	865.449	1588.31	181.749	2562.38	-304.426	756.754	5831.75	1814.43
NCI-H747	KRAS_mut	large_intestine	PLX-4720	BRAFi TypeI	BRAFV600E	1.4	1497.61	-768.527	964.866	204.812	1864.37	1338.37	-392.885	-2174.44	-195.162	5399.4	-2235.72		RKN	KRAS_mut	ovary	PLX-4720	BRAFi TypeI	BRAFV600E	-0.8	3244.37	3186.83	756.73	865.449	1588.31	181.749	2562.38	-304.426	756.754	5831.75	1814.43
NCI-H747	KRAS_mut	large_intestine	PLX-4720	BRAFi TypeI	BRAFV600E	1.6	1497.61	-768.527	964.866	204.812	1864.37	1338.37	-392.885	-2174.44	-195.162	5399.4	-2235.72		RKN	KRAS_mut	ovary	PLX-4720	BRAFi TypeI	BRAFV600E	0.9	3244.37	3186.83	756.73	865.449	1588.31	181.749	2562.38	-304.426	756.754	5831.75	1814.43
NEC8	NF1_mut	testis	PLX-4720	BRAFi TypeI	BRAFV600E	-0.3	-13.7598	349.85	-246.152	-596.86	2013.1	387.916	-28.6182	-1231.18	1883.22	4225.09	1635.54		RPMI-7951	BRAF_mut	melanoma	Dabrafenib	BRAFi TypeI	BRAFV600E	0.1	2111.2	4391.18	767.034	753.455	2183.11	-2131.58	4021.59	-161.217	223.157	5778.38	3104.2
NEC8	NF1_mut	testis	PLX-4720	BRAFi TypeI	BRAFV600E	-0.5	-13.7598	349.85	-246.152	-596.86	2013.1	387.916	-28.6182	-1231.18	1883.22	4225.09	1635.54		RPMI-7951	BRAF_mut	melanoma	PLX-4720	BRAFi TypeI	BRAFV600E	-1.1	2111.2	4391.18	767.034	753.455	2183.11	-2131.58	4021.59	-161.217	223.157	5778.38	3104.2
NOMO-1	KRAS_mut	acute_myeloid_leukaemia	PLX-4720	BRAFi TypeI	BRAFV600E	0.9	-424.536	1751.18	3640.71	4851.96	4076.45	-420.435	1323.94	5802.56	3019.91	-1760.63	2789.36		RPMI-7951	BRAF_mut	melanoma	PLX-4720	BRAFi TypeI	BRAFV600E	-0.4	2111.2	4391.18	767.034	753.455	2183.11	-2131.58	4021.59	-161.217	223.157	5778.38	3104.2
NOMO-1	KRAS_mut	acute_myeloid_leukaemia	PLX-4720	BRAFi TypeI	BRAFV600E	0.6	-424.536	1751.18	3640.71	4851.96	4076.45	-420.435	1323.94	5802.56	3019.91	-1760.63	2789.36		RPMI-7951	BRAF_mut	melanoma	PLX-4720	BRAFi TypeI	BRAFV600E	-0.9	2111.2	4391.18	767.034	753.455	2183.11	-2131.58	4021.59	-161.217	223.157	5778.38	3104.2
NOMO-1	KRAS_mut	acute_myeloid_leukaemia	PLX-4720	BRAFi TypeI	BRAFV600E	0.6	-424.536	1751.18	3640.71	4851.96	4076.45	-420.435	1323.94	5802.56	3019.91	-1760.63	2789.36		SH-4	BRAF_mut	melanoma	Dabrafenib	BRAFi TypeI	BRAFV600E	-3.4	3955.66	6939.29	4732.39	3615.87	6202.23	-798.564	7032.57	3085.47	4202.15	6780.37	7104.2
OC-314	BRAF_mut	ovary	PLX-4720	BRAFi TypeI	BRAFV600E	-0.1	546.614	-1199.85	-717.515	-1008.53	-109.611	405.828	-477.624	-2702.7	-998.51	2753.24	-1940.78		SH-4	BRAF_mut	melanoma	Dabrafenib	BRAFi TypeI	BRAFV600E	-3.4	3955.66	6939.29	4732.39	3615.87	6202.23	-798.564	7032.57	3085.47	4202.15	6780.37	7104.2
OC-314	BRAF_mut	ovary	PLX-4720	BRAFi TypeI	BRAFV600E	-0.2	546.614	-1199.85	-717.515	-1008.53	-109.611	405.828	-477.624	-2702.7	-998.51	2753.24	-1940.78		SH-4	BRAF_mut	melanoma	PLX-4720	BRAFi TypeI	BRAFV600E	-3.3	3955.66	6939.29	4732.39	3615.87	6202.23	-798.564	7032.57	3085.47	4202.15	6780.37	7104.2
OCI-AML5	NF1_mut	acute_myeloid_leukaemia	PLX-4720	BRAFi TypeI	BRAFV600E	0.7	-416.863	760.641	1229.46	2944.96	3142.5	-50.4556	475.211	3491.93	2908.21	137.481	1661.38		SH-4	BRAF_mut	melanoma	PLX-4720	BRAFi TypeI	BRAFV600E	-3.8	3955.66	6939.29	4732.39	3615.87	6202.23	-798.564	7032.57	3085.47	4202.15	6780.37	7104.2
OCI-AML5	NF1_mut	acute_myeloid_leukaemia	PLX-4720	BRAFi TypeI	BRAFV600E	0.3	-416.863	760.641	1229.46	2944.96	3142.5	-50.4556	475.211	3491.93	2908.21	137.481	1661.38		SH-4	BRAF_mut	melanoma	PLX-4720	BRAFi TypeI	BRAFV600E	-2.6	3955.66	6939.29	4732.39	3615.87	6202.23	-798.564	7032.57	3085.47	4202.15	6780.37	7104.2
OCI-AML5	NF1_mut	acute_myeloid_leukaemia	PLX-4720	BRAFi TypeI	BRAFV600E	-0.1	-416.863	760.641	1229.46	2944.96	3142.5	-50.4556	475.211	3491.93	2908.21	137.481	1661.38		SISO	KRAS_mut	cervix	Dabrafenib	BRAFi TypeI	BRAFV600E	-0.1	1228.83	-428.649	-610.528	-1023.63	653.457	1542.1	-841.844	-2771.17	-545.059	4962.11	-1259.89
OV-7	KRAS_mut	ovary	PLX-4720	BRAFi TypeI	BRAFV600E	-0.7	2997.82	2891.57	1352.96	834.014	1834.69	864.222	2719.87	-1649.22	-411.901	6855.34	220.813		SISO	KRAS_mut	cervix	Dabrafenib	BRAFi TypeI	BRAFV600E	0.4	1228.83	-428.649	-610.528	-1023.63	653.457	1542.1	-841.844	-2771.17	-545.059	4962.11	-1259.89
OV-7	KRAS_mut	ovary	PLX-4720	BRAFi TypeI	BRAFV600E	-1.8	2997.82	2891.57	1352.96	834.014	1834.69	864.222	2719.87	-1649.22	-411.901	6855.34	220.813		SISO	KRAS_mut	cervix	PLX-4720	BRAFi TypeI	BRAFV600E	0.4	1228.83	-428.649	-610.528	-1023.63	653.457	1542.1	-841.844	-2771.17	-545.059	4962.11	-1259.89
OVK-18	KRAS_mut	ovary	PLX-4720	BRAFi TypeI	BRAFV600E	1.4	-217.712	442.201	-396.788	-979.143	-796.735	-145.705	81.638	-1869.33	-511.355	2067.65	182.018		SISO	KRAS_mut	cervix	PLX-4720	BRAFi TypeI	BRAFV600E	-0.7	1228.83	-428.649	-610.528	-1023.63	653.457	1542.1	-841.844	-2771.17	-545.059	4962.11	-1259.89
OVK-18	KRAS_mut	ovary	PLX-4720	BRAFi TypeI	BRAFV600E	1	-217.712	442.201	-396.788	-979.143	-796.735	-145.705	81.638	-1869.33	-511.355	2067.65	182.018		SISO	KRAS_mut	cervix	PLX-4720	BRAFi TypeI	BRAFV600E	0.5	1228.83	-428.649	-610.528	-1023.63	653.457	1542.1	-841.844	-2771.17	-545.059	4962.11	-1259.89
OVK-18	KRAS_mut	ovary	PLX-4720	BRAFi TypeI	BRAFV600E	0.7	-217.712	442.201	-396.788	-979.143	-796.735	-145.705	81.638	-1869.33	-511.355	2067.65	182.018		SK-LU-1	KRAS_mut	lung_NSCLC_adenocarcinoma	Dabrafenib	BRAFi TypeI	BRAFV600E	-0.2	809.68	2995.73	788.839	763.332	295.341	-1472.25	2358.21	-1629.51	-1633.46	6193.04	369.715
PANC-02-03	KRAS_mut	pancreas	PLX-4720	BRAFi TypeI	BRAFV600E	1.2	1290.75	-908.651	273.292	-479.785	1075.15	185.459	-448.205	-2741.76	-799.855	5694.74	-1698.98		SK-LU-1	KRAS_mut	lung_NSCLC_adenocarcinoma	Dabrafenib	BRAFi TypeI	BRAFV600E	0.5	809.68	2995.73	788.839	763.332	295.341	-1472.25	2358.21	-1629.51	-1633.46	6193.04	369.715
PANC-02-03	KRAS_mut	pancreas	PLX-4720	BRAFi TypeI	BRAFV600E	0.6	1290.75	-908.651	273.292	-479.785	1075.15	185.459	-448.205	-2741.76	-799.855	5694.74	-1698.98		SK-LU-1	KRAS_mut	lung_NSCLC_adenocarcinoma	PLX-4720	BRAFi TypeI	BRAFV600E	-0.7	809.68	2995.73	788.839	763.332	295.341	-1472.25	2358.21	-1629.51	-1633.46	6193.04	369.715
PANC-02-03	KRAS_mut	pancreas	PLX-4720	BRAFi TypeI	BRAFV600E	0.5	1290.75	-908.651	273.292	-479.785	1075.15	185.459	-448.205	-2741.76	-799.855	5694.74	-1698.98		SK-LU-1	KRAS_mut	lung_NSCLC_adenocarcinoma	PLX-4720	BRAFi TypeI	BRAFV600E	-0.7	809.68	2995.73	788.839	763.332	295.341	-1472.25	2358.21	-1629.51	-1633.46	6193.04	369.715
PANC-04-03	KRAS_mut	pancreas	PLX-4720	BRAFi TypeI	BRAFV600E	1.1	2212.36	-811.204	781.166	231.248	2532.23	964.361	125.766	-2631.62	384.152	6411.94	-1885.55		SK-LU-1	KRAS_mut	lung_NSCLC_adenocarcinoma	PLX-4720	BRAFi TypeI	BRAFV600E	-0.2	809.68	2995.73	788.839	763.332	295.341	-1472.25	2358.21	-1629.51	-1633.46	6193.04	369.715
PANC-04-03	KRAS_mut	pancreas	PLX-4720	BRAFi TypeI	BRAFV600E	1.5	2212.36	-811.204	781.166	231.248	2532.23	964.361	125.766	-2631.62	384.152	6411.94	-1885.55		SK-MEL-24	BRAF_mut	melanoma	Dabrafenib	BRAFi TypeI	BRAFV600E	-2.6	4394.55	6424.88	4813.11	3408.13	5644.21	-556.006	6582.92	2515.28	3096.39	7347.74	6539.19
PANC-04-03	KRAS_mut	pancreas	PLX-4720	BRAFi TypeI	BRAFV600E	1.5	2212.36	-811.204	781.166	231.248	2532.23	964.361	125.766	-2631.62	384.152	6411.94	-1885.55		SK-MEL-24	BRAF_mut	melanoma	Dabrafenib	BRAFi TypeI	BRAFV600E	-1.8	4394.55	6424.88	4813.11	3408.13	5644.21	-556.006	6582.92	2515.28	3096.39	7347.74	6539.19
PANC-10-05	KRAS_mut	pancreas	PLX-4720	BRAFi TypeI	BRAFV600E	-0.3	-32.5355	-2119.43	57.4911	-737.81	1066.83	-722.879	-2158.15	-2122.52	-16.4235	4415.89	-1520.89		SK-MEL-24	BRAF_mut	melanoma	PLX-4720	BRAFi TypeI	BRAFV600E	-1.1	4394.55	6424.88	4813.11	3408.13	5644.21	-556.006	6582.92	2515.28	3096.39	7347.74	6539.19
PANC-10-05	KRAS_mut	pancreas	PLX-4720	BRAFi TypeI	BRAFV600E	1.4	-32.5355	-2119.43	57.4911	-737.81	1066.83	-722.879	-2158.15	-2122.52	-16.4235	4415.89	-1520.89		SK-MEL-24	BRAF_mut	melanoma	PLX-4720	BRAFi TypeI	BRAFV600E	-2.3	4394.55	6424.88	4813.11	3408.13	5644.21	-556.006	6582.92	2515.28	3096.39	7347.74	6539.19
PANC-10-05	KRAS_mut	pancreas	PLX-4720	BRAFi TypeI	BRAFV600E	2	-32.5355	-2119.43	57.4911	-737.81	1066.83	-722.879	-2158.15	-2122.52	-16.4235	4415.89	-1520.89		SK-MEL-24	BRAF_mut	melanoma	PLX-4720	BRAFi TypeI	BRAFV600E	-1.8	4394.55	6424.88	4813.11	3408.13	5644.21	-556.006	6582.92	2515.28	3096.39	7347.74	6539.19
PA-TU-8988T	KRAS_mut	pancreas	PLX-4720	BRAFi TypeI	BRAFV600E	-0.6	-628.673	-737.771	-820.905	-1082.98	342.724	-1444.47	-808.53	-2546.03	-930.749	5351.21	-1678.28		SK-MEL-3	BRAF_mut	melanoma	Dabrafenib	BRAFi TypeI	BRAFV600E	-2.5	1788.8	4038.46	2616.09	1638.87	3839.88	-968.272	3745.08	1347.43	2256.12	6441.15	4886.04
PA-TU-8988T	KRAS_mut	pancreas	PLX-4720	BRAFi TypeI	BRAFV600E	0.8	-628.673	-737.771	-820.905	-1082.98	342.724	-1444.47	-808.53	-2546.03	-930.749	5351.21	-1678.28		SK-MEL-3	BRAF_mut	melanoma	PLX-4720	BRAFi TypeI	BRAFV600E	-1.6	1788.8	4038.46	2616.09	1638.87	3839.88	-968.272	3745.08	1347.43	2256.12	6441.15	4886.04
PA-TU-8988T	KRAS_mut	pancreas	PLX-4720	BRAFi TypeI	BRAFV600E	1.3	-628.673	-737.771	-820.905	-1082.98	342.724	-1444.47	-808.53	-2546.03	-930.749	5351.21	-1678.28		SK-MEL-3	BRAF_mut	melanoma	PLX-4720	BRAFi TypeI	BRAFV600E	-2.1	1788.8	4038.46	2616.09	1638.87	3839.88	-968.272	3745.08	1347.43	2256.12	6441.15	4886.04
PSN1	KRAS_mut	pancreas	PLX-4720	BRAFi TypeI	BRAFV600E	-0.7	3928.99	3966.82	2445.67	2045.47	2784.82	2981.61	3280.67	-372.996	295.957	7080.76	1940.58		SK-MEL-5	BRAF_mut	melanoma	Dabrafenib	BRAFi TypeI	BRAFV600E	-2.1	4094.53	5850.84	4176.5	3085.56	5078.69	453.373	5520.54	2451.38	3377.8	5878	6376.67
PSN1	KRAS_mut	pancreas	PLX-4720	BRAFi TypeI	BRAFV600E	-0.9	3928.99	3966.82	2445.67	2045.47	2784.82	2981.61	3280.67	-372.996	295.957	7080.76	1940.58		SK-MEL-5	BRAF_mut	melanoma	PLX-4720	BRAFi TypeI	BRAFV600E	-2.3	4094.53	5850.84	4176.5	3085.56	5078.69	453.373	5520.54	2451.38	3377.8	5878	6376.67
PSN1	KRAS_mut	pancreas	PLX-4720	BRAFi TypeI	BRAFV600E	0.3	3928.99	3966.82	2445.67	2045.47	2784.82	2981.61	3280.67	-372.996	295.957	7080.76	1940.58		SK-MEL-5	BRAF_mut	melanoma	PLX-4720	BRAFi TypeI	BRAFV600E	-2.1	4094.53	5850.84	4176.5	3085.56	5078.69	453.373	5520.54	2451.38	3377.8	5878	6376.67
RCH-ACV	KRAS_mut	B_cell_leukemia	PLX-4720	BRAFi TypeI	BRAFV600E	-0.6	387.292	1162.52	1379.42	2685.82	2917	236.204	961.796	3295.8	1890.63	2314.68	2559.48		SK-MEL-5	BRAF_mut	melanoma	PLX-4720	BRAFi TypeI	BRAFV600E	-0.9	4094.53	5850.84	4176.5	3085.56	5078.69	453.373	5520.54	2451.38	3377.8	5878	6376.67
RCH-ACV	KRAS_mut	B_cell_leukemia	PLX-4720	BRAFi TypeI	BRAFV600E	-0.4	387.292	1162.52	1379.42	2685.82	2917	236.204	961.796	3295.8	1890.63	2314.68	2559.48		SNG-M	KRAS_mut	endometrium	Dabrafenib	BRAFi TypeI	BRAFV600E	-2.2	179.756	-162.266	63.4541	359.831	-174.292	408.014	220.404	-761.878	-204.701	6140.87	-1383.21
RL95-2	BRAF_mut	endometrium	PLX-4720	BRAFi TypeI	BRAFV600E	-0.8	-320.793	-2425.57	-588.529	-1180.45	-30.3151	507.62	-2407.03	-2448.85	110.59	3923.58	-2390.91		SNG-M	KRAS_mut	endometrium	Dabrafenib	BRAFi TypeI	BRAFV600E	-0.6	179.756	-162.266	63.4541	359.831	-174.292	408.014	220.404	-761.878	-204.701	6140.87	-1383.21
RL95-2	BRAF_mut	endometrium	PLX-4720	BRAFi TypeI	BRAFV600E	-0.2	-320.793	-2425.57	-588.529	-1180.45	-30.3151	507.62	-2407.03	-2448.85	110.59	3923.58	-2390.91		SNG-M	KRAS_mut	endometrium	PLX-4720	BRAFi TypeI	BRAFV600E	-1.3	179.756	-162.266	63.4541	359.831	-174.292	408.014	220.404	-761.878	-204.701	6140.87	-1383.21
RL95-2	BRAF_mut	endometrium	PLX-4720	BRAFi TypeI	BRAFV600E	-0.1	-320.793	-2425.57	-588.529	-1180.45	-30.3151	507.62	-2407.03	-2448.85	110.59	3923.58	-2390.91		SNG-M	KRAS_mut	endometrium	PLX-4720	BRAFi TypeI	BRAFV600E	-1.2	179.756	-162.266	63.4541	359.831	-174.292	408.014	220.404	-761.878	-204.701	6140.87	-1383.21
RPMI-8226	KRAS_mut	myeloma	PLX-4720	BRAFi TypeI	BRAFV600E	-0.1	-1047.19	719.059	13.0656	1516.33	926.498	-1263.47	480.667	871.268	1085.12	147.253	-1623.51		SNG-M	KRAS_mut	endometrium	PLX-4720	BRAFi TypeI	BRAFV600E	-1	179.756	-162.266	63.4541	359.831	-174.292	408.014	220.404	-761.878	-204.701	6140.87	-1383.21
RPMI-8226	KRAS_mut	myeloma	PLX-4720	BRAFi TypeI	BRAFV600E	0.1	-1047.19	719.059	13.0656	1516.33	926.498	-1263.47	480.667	871.268	1085.12	147.253	-1623.51		SNU-1040	NF1_mut	large_intestine	Dabrafenib	BRAFi TypeI	BRAFV600E	0.7	529.098	-1397.79	-154.35	-101.338	563.489	2347.15	-1442.74	-1851.35	1483.99	4256.68	-1632.62
RPMI-8226	KRAS_mut	myeloma	PLX-4720	BRAFi TypeI	BRAFV600E	0.1	-1047.19	719.059	13.0656	1516.33	926.498	-1263.47	480.667	871.268	1085.12	147.253	-1623.51		SNU-1040	NF1_mut	large_intestine	Dabrafenib	BRAFi TypeI	BRAFV600E	0.4	529.098	-1397.79	-154.35	-101.338	563.489	2347.15	-1442.74	-1851.35	1483.99	4256.68	-1632.62
RVH-421	BRAF_mut	melanoma	PLX-4720	BRAFi TypeI	BRAFV600E	-3	4111.3	6606.45	4522.94	3479.99	5316.43	-1362.93	6667.17	2516.95	3544.07	6268.07	6598.83		SNU-1040	NF1_mut	large_intestine	PLX-4720	BRAFi TypeI	BRAFV600E	0.8	529.098	-1397.79	-154.35	-101.338	563.489	2347.15	-1442.74	-1851.35	1483.99	4256.68	-1632.62
RVH-421	BRAF_mut	melanoma	PLX-4720	BRAFi TypeI	BRAFV600E	-2.2	4111.3	6606.45	4522.94	3479.99	5316.43	-1362.93	6667.17	2516.95	3544.07	6268.07	6598.83		SNU-1040	NF1_mut	large_intestine	PLX-4720	BRAFi TypeI	BRAFV600E	1	529.098	-1397.79	-154.35	-101.338	563.489	2347.15	-1442.74	-1851.35	1483.99	4256.68	-1632.62
SHP-77	KRAS_mut	lung_small_cell_carcinoma	PLX-4720	BRAFi TypeI	BRAFV600E	0.6	-93.8755	2372.69	722.645	-537.461	516.38	2284.45	2182.93	-1960.54	-331.817	5829.89	1115.39		SNU-175	KRAS_mut	large_intestine	Dabrafenib	BRAFi TypeI	BRAFV600E	0.3	-688.202	-2279.7	-1015.58	-1242.01	-11.6961	817.193	-2293.79	-2710.12	-565.619	4099.56	-1165.65
SHP-77	KRAS_mut	lung_small_cell_carcinoma	PLX-4720	BRAFi TypeI	BRAFV600E	0.3	-93.8755	2372.69	722.645	-537.461	516.38	2284.45	2182.93	-1960.54	-331.817	5829.89	1115.39		SNU-175	KRAS_mut	large_intestine	PLX-4720	BRAFi TypeI	BRAFV600E	0.6	-688.202	-2279.7	-1015.58	-1242.01	-11.6961	817.193	-2293.79	-2710.12	-565.619	4099.56	-1165.65
SHP-77	KRAS_mut	lung_small_cell_carcinoma	PLX-4720	BRAFi TypeI	BRAFV600E	-0.5	-93.8755	2372.69	722.645	-537.461	516.38	2284.45	2182.93	-1960.54	-331.817	5829.89	1115.39		SNU-61	KRAS_mut	large_intestine	Dabrafenib	BRAFi TypeI	BRAFV600E	1.1	1996.48	-1272.59	627.464	-146.476	2099.5	2002.28	-1075.23	-1891.81	2488.1	4947.8	74.4057
SJSA-1	KRAS_mut	bone_other	PLX-4720	BRAFi TypeI	BRAFV600E	1	3732.44	5509.44	2707.83	2726	4375.22	1402.95	5042.64	2043.99	3243.71	6272.84	4985.95		SNU-61	KRAS_mut	large_intestine	PLX-4720	BRAFi TypeI	BRAFV600E	1.8	1996.48	-1272.59	627.464	-146.476	2099.5	2002.28	-1075.23	-1891.81	2488.1	4947.8	74.4057
SJSA-1	KRAS_mut	bone_other	PLX-4720	BRAFi TypeI	BRAFV600E	0.8	3732.44	5509.44	2707.83	2726	4375.22	1402.95	5042.64	2043.99	3243.71	6272.84	4985.95		SNU-61	KRAS_mut	large_intestine	PLX-4720	BRAFi TypeI	BRAFV600E	1.7	1996.48	-1272.59	627.464	-146.476	2099.5	2002.28	-1075.23	-1891.81	2488.1	4947.8	74.4057
SJSA-1	KRAS_mut	bone_other	PLX-4720	BRAFi TypeI	BRAFV600E	0.4	3732.44	5509.44	2707.83	2726	4375.22	1402.95	5042.64	2043.99	3243.71	6272.84	4985.95		SNU-61	KRAS_mut	large_intestine	PLX-4720	BRAFi TypeI	BRAFV600E	1.2	1996.48	-1272.59	627.464	-146.476	2099.5	2002.28	-1075.23	-1891.81	2488.1	4947.8	74.4057
SK-CO-1	KRAS_mut	large_intestine	PLX-4720	BRAFi TypeI	BRAFV600E	0.5	-297.998	-1455.27	-1221.99	-999.767	1844.93	1857.99	-985.128	-1967.78	1274.09	3882.38	-541.288		SNU-C2B	KRAS_mut	large_intestine	Dabrafenib	BRAFi TypeI	BRAFV600E	0.9	1357.54	-48.0969	371.063	36.8408	2000.69	2801.44	-0.438752	-1489.69	1739.97	6584.59	683.612
SK-CO-1	KRAS_mut	large_intestine	PLX-4720	BRAFi TypeI	BRAFV600E	0.1	-297.998	-1455.27	-1221.99	-999.767	1844.93	1857.99	-985.128	-1967.78	1274.09	3882.38	-541.288		SNU-C2B	KRAS_mut	large_intestine	Dabrafenib	BRAFi TypeI	BRAFV600E	1.6	1357.54	-48.0969	371.063	36.8408	2000.69	2801.44	-0.438752	-1489.69	1739.97	6584.59	683.612
SK-CO-1	KRAS_mut	large_intestine	PLX-4720	BRAFi TypeI	BRAFV600E	-0.1	-297.998	-1455.27	-1221.99	-999.767	1844.93	1857.99	-985.128	-1967.78	1274.09	3882.38	-541.288		SNU-C2B	KRAS_mut	large_intestine	PLX-4720	BRAFi TypeI	BRAFV600E	1.1	1357.54	-48.0969	371.063	36.8408	2000.69	2801.44	-0.438752	-1489.69	1739.97	6584.59	683.612
SK-GT-4	KRAS_mut	oesophagus	PLX-4720	BRAFi TypeI	BRAFV600E	-0.5	2779.63	571.179	632.166	-142.294	1868.24	1124.99	1325.72	-2386.57	-32.93	5686.13	-5.48443		SNU-C2B	KRAS_mut	large_intestine	PLX-4720	BRAFi TypeI	BRAFV600E	0.6	1357.54	-48.0969	371.063	36.8408	2000.69	2801.44	-0.438752	-1489.69	1739.97	6584.59	683.612
SK-GT-4	KRAS_mut	oesophagus	PLX-4720	BRAFi TypeI	BRAFV600E	0.5	2779.63	571.179	632.166	-142.294	1868.24	1124.99	1325.72	-2386.57	-32.93	5686.13	-5.48443		SNU-C2B	KRAS_mut	large_intestine	PLX-4720	BRAFi TypeI	BRAFV600E	1.6	1357.54	-48.0969	371.063	36.8408	2000.69	2801.44	-0.438752	-1489.69	1739.97	6584.59	683.612
SK-GT-4	KRAS_mut	oesophagus	PLX-4720	BRAFi TypeI	BRAFV600E	1.6	2779.63	571.179	632.166	-142.294	1868.24	1124.99	1325.72	-2386.57	-32.93	5686.13	-5.48443		SNU-C5	BRAF_mut	large_intestine	Dabrafenib	BRAFi TypeI	BRAFV600E	-0.8	1762.24	-495.703	858.863	324.067	2339.65	736.45	425.332	-2172.82	80.4186	7100.94	-682.901
SK-HEP-1	BRAF_mut	liver	PLX-4720	BRAFi TypeI	BRAFV600E	-1.1	2587.02	3366.49	2279.35	1504.63	1682.25	-2021.05	3018.18	-845.599	-937.09	6826.64	1042.9		SNU-C5	BRAF_mut	large_intestine	Dabrafenib	BRAFi TypeI	BRAFV600E	-0.8	1762.24	-495.703	858.863	324.067	2339.65	736.45	425.332	-2172.82	80.4186	7100.94	-682.901
SK-HEP-1	BRAF_mut	liver	PLX-4720	BRAFi TypeI	BRAFV600E	-1.5	2587.02	3366.49	2279.35	1504.63	1682.25	-2021.05	3018.18	-845.599	-937.09	6826.64	1042.9		SNU-C5	BRAF_mut	large_intestine	PLX-4720	BRAFi TypeI	BRAFV600E	-0.6	1762.24	-495.703	858.863	324.067	2339.65	736.45	425.332	-2172.82	80.4186	7100.94	-682.901
SK-HEP-1	BRAF_mut	liver	PLX-4720	BRAFi TypeI	BRAFV600E	-1	2587.02	3366.49	2279.35	1504.63	1682.25	-2021.05	3018.18	-845.599	-937.09	6826.64	1042.9		SNU-C5	BRAF_mut	large_intestine	PLX-4720	BRAFi TypeI	BRAFV600E	-1.2	1762.24	-495.703	858.863	324.067	2339.65	736.45	425.332	-2172.82	80.4186	7100.94	-682.901
SK-LMS-1	NF1_mut	soft_tissue_other	PLX-4720	BRAFi TypeI	BRAFV600E	-1	1827.05	3445.09	554.445	172.948	1823.53	-1190.67	3069.44	-1423.52	56.4587	6120.58	1848.11		SNU-C5	BRAF_mut	large_intestine	PLX-4720	BRAFi TypeI	BRAFV600E	-0.8	1762.24	-495.703	858.863	324.067	2339.65	736.45	425.332	-2172.82	80.4186	7100.94	-682.901
SK-LMS-1	NF1_mut	soft_tissue_other	PLX-4720	BRAFi TypeI	BRAFV600E	-0.4	1827.05	3445.09	554.445	172.948	1823.53	-1190.67	3069.44	-1423.52	56.4587	6120.58	1848.11		SUIT-2	KRAS_mut	pancreas	Dabrafenib	BRAFi TypeI	BRAFV600E	-0.4	3085.87	914.963	1245.49	522.093	1565.65	1490.91	904.979	-1930.56	342.315	6790.23	-309.77
SK-LMS-1	NF1_mut	soft_tissue_other	PLX-4720	BRAFi TypeI	BRAFV600E	0.1	1827.05	3445.09	554.445	172.948	1823.53	-1190.67	3069.44	-1423.52	56.4587	6120.58	1848.11		SUIT-2	KRAS_mut	pancreas	Dabrafenib	BRAFi TypeI	BRAFV600E	0.8	3085.87	914.963	1245.49	522.093	1565.65	1490.91	904.979	-1930.56	342.315	6790.23	-309.77
SKM-1	KRAS_mut	haematopoietic_neoplasm_other	PLX-4720	BRAFi TypeI	BRAFV600E	0.8	447.069	2131.65	2779.1	3928.48	3611.92	-140.135	1804.95	4371.7	3082.51	1504.32	3122.72		SUIT-2	KRAS_mut	pancreas	PLX-4720	BRAFi TypeI	BRAFV600E	0.9	3085.87	914.963	1245.49	522.093	1565.65	1490.91	904.979	-1930.56	342.315	6790.23	-309.77
SKM-1	KRAS_mut	haematopoietic_neoplasm_other	PLX-4720	BRAFi TypeI	BRAFV600E	0.7	447.069	2131.65	2779.1	3928.48	3611.92	-140.135	1804.95	4371.7	3082.51	1504.32	3122.72		SUIT-2	KRAS_mut	pancreas	PLX-4720	BRAFi TypeI	BRAFV600E	1	3085.87	914.963	1245.49	522.093	1565.65	1490.91	904.979	-1930.56	342.315	6790.23	-309.77
SKM-1	KRAS_mut	haematopoietic_neoplasm_other	PLX-4720	BRAFi TypeI	BRAFV600E	-0.7	447.069	2131.65	2779.1	3928.48	3611.92	-140.135	1804.95	4371.7	3082.51	1504.32	3122.72		SUIT-2	KRAS_mut	pancreas	PLX-4720	BRAFi TypeI	BRAFV600E	1.5	3085.87	914.963	1245.49	522.093	1565.65	1490.91	904.979	-1930.56	342.315	6790.23	-309.77
SK-MEL-1	BRAF_mut	melanoma	PLX-4720	BRAFi TypeI	BRAFV600E	-3	3630.21	6259.29	4483.42	3023.04	5724.46	303.956	6529.02	2831.71	3811.71	7295.8	6585.13		SW1463	KRAS_mut	large_intestine	Dabrafenib	BRAFi TypeI	BRAFV600E	0.9	1327.67	-802.195	627.014	162.462	1389.94	2097.43	-748.835	-1336.94	1915.23	5031.94	-122.408
SK-MEL-1	BRAF_mut	melanoma	PLX-4720	BRAFi TypeI	BRAFV600E	-1.7	3630.21	6259.29	4483.42	3023.04	5724.46	303.956	6529.02	2831.71	3811.71	7295.8	6585.13		SW1463	KRAS_mut	large_intestine	Dabrafenib	BRAFi TypeI	BRAFV600E	0.4	1327.67	-802.195	627.014	162.462	1389.94	2097.43	-748.835	-1336.94	1915.23	5031.94	-122.408
SK-MEL-1	BRAF_mut	melanoma	PLX-4720	BRAFi TypeI	BRAFV600E	-1.1	3630.21	6259.29	4483.42	3023.04	5724.46	303.956	6529.02	2831.71	3811.71	7295.8	6585.13		SW1463	KRAS_mut	large_intestine	PLX-4720	BRAFi TypeI	BRAFV600E	0.9	1327.67	-802.195	627.014	162.462	1389.94	2097.43	-748.835	-1336.94	1915.23	5031.94	-122.408
SK-MEL-28	BRAF_mut	melanoma	PLX-4720	BRAFi TypeI	BRAFV600E	-3	3983.34	6384.83	4483.44	3454.09	5433.5	-1126.22	6239.08	2685.7	3343.95	6534	6641.56		SW1463	KRAS_mut	large_intestine	PLX-4720	BRAFi TypeI	BRAFV600E	2.4	1327.67	-802.195	627.014	162.462	1389.94	2097.43	-748.835	-1336.94	1915.23	5031.94	-122.408
SK-MEL-28	BRAF_mut	melanoma	PLX-4720	BRAFi TypeI	BRAFV600E	-2.7	3983.34	6384.83	4483.44	3454.09	5433.5	-1126.22	6239.08	2685.7	3343.95	6534	6641.56		SW1463	KRAS_mut	large_intestine	PLX-4720	BRAFi TypeI	BRAFV600E	0.7	1327.67	-802.195	627.014	162.462	1389.94	2097.43	-748.835	-1336.94	1915.23	5031.94	-122.408
SK-MEL-31	BRAF_mut	melanoma	PLX-4720	BRAFi TypeI	BRAFV600E	0.1	4842.14	6887.61	4686.35	3595.69	5765.64	-767.513	6955	2569.07	3316.34	6781.02	6648.66		SW837	KRAS_mut	large_intestine	Dabrafenib	BRAFi TypeI	BRAFV600E	1.2	2139.33	-1556.76	1036.07	-64.8435	1843.38	2286.61	-1199.92	-1867.31	1127.93	5277.96	-1265.61
SK-MEL-31	BRAF_mut	melanoma	PLX-4720	BRAFi TypeI	BRAFV600E	-0.3	4842.14	6887.61	4686.35	3595.69	5765.64	-767.513	6955	2569.07	3316.34	6781.02	6648.66		SW837	KRAS_mut	large_intestine	Dabrafenib	BRAFi TypeI	BRAFV600E	1	2139.33	-1556.76	1036.07	-64.8435	1843.38	2286.61	-1199.92	-1867.31	1127.93	5277.96	-1265.61
SK-MES-1	NF1_mut	lung_NSCLC_squamous_cell_carcinoma	PLX-4720	BRAFi TypeI	BRAFV600E	-0.7	3149.13	3492.95	126.208	329.082	1566.64	-307.765	3563.08	-2176.08	-1136.63	5401	-489.947		SW837	KRAS_mut	large_intestine	PLX-4720	BRAFi TypeI	BRAFV600E	0.4	2139.33	-1556.76	1036.07	-64.8435	1843.38	2286.61	-1199.92	-1867.31	1127.93	5277.96	-1265.61
SK-MES-1	NF1_mut	lung_NSCLC_squamous_cell_carcinoma	PLX-4720	BRAFi TypeI	BRAFV600E	-0.9	3149.13	3492.95	126.208	329.082	1566.64	-307.765	3563.08	-2176.08	-1136.63	5401	-489.947		SW837	KRAS_mut	large_intestine	PLX-4720	BRAFi TypeI	BRAFV600E	1.7	2139.33	-1556.76	1036.07	-64.8435	1843.38	2286.61	-1199.92	-1867.31	1127.93	5277.96	-1265.61
SK-MES-1	NF1_mut	lung_NSCLC_squamous_cell_carcinoma	PLX-4720	BRAFi TypeI	BRAFV600E	-0.1	3149.13	3492.95	126.208	329.082	1566.64	-307.765	3563.08	-2176.08	-1136.63	5401	-489.947		SW837	KRAS_mut	large_intestine	PLX-4720	BRAFi TypeI	BRAFV600E	0.4	2139.33	-1556.76	1036.07	-64.8435	1843.38	2286.61	-1199.92	-1867.31	1127.93	5277.96	-1265.61
SNU-407	KRAS_mut	large_intestine	PLX-4720	BRAFi TypeI	BRAFV600E	1.3	210.817	-2087.99	127.856	-949.842	838.294	1875.08	-1699.26	-2568.99	484.39	4951.68	-1560.02		SW982	BRAF_mut	soft_tissue_other	Dabrafenib	BRAFi TypeI	BRAFV600E	-2.5	3198.92	4162.51	1879.52	946.77	2811.89	-302.293	3849.99	-540.459	502.981	5577.72	2495.38
SNU-407	KRAS_mut	large_intestine	PLX-4720	BRAFi TypeI	BRAFV600E	0.6	210.817	-2087.99	127.856	-949.842	838.294	1875.08	-1699.26	-2568.99	484.39	4951.68	-1560.02		SW982	BRAF_mut	soft_tissue_other	Dabrafenib	BRAFi TypeI	BRAFV600E	-0.8	3198.92	4162.51	1879.52	946.77	2811.89	-302.293	3849.99	-540.459	502.981	5577.72	2495.38
SNU-407	KRAS_mut	large_intestine	PLX-4720	BRAFi TypeI	BRAFV600E	0.9	210.817	-2087.99	127.856	-949.842	838.294	1875.08	-1699.26	-2568.99	484.39	4951.68	-1560.02		SW982	BRAF_mut	soft_tissue_other	PLX-4720	BRAFi TypeI	BRAFV600E	-1.6	3198.92	4162.51	1879.52	946.77	2811.89	-302.293	3849.99	-540.459	502.981	5577.72	2495.38
SU8686	KRAS_mut	pancreas	PLX-4720	BRAFi TypeI	BRAFV600E	1.1	3763.8	1760.06	1611.36	1355.63	2924.31	1267.47	2211.46	-971.755	689.155	6810.28	-1556.09		SW982	BRAF_mut	soft_tissue_other	PLX-4720	BRAFi TypeI	BRAFV600E	-1.8	3198.92	4162.51	1879.52	946.77	2811.89	-302.293	3849.99	-540.459	502.981	5577.72	2495.38
SU8686	KRAS_mut	pancreas	PLX-4720	BRAFi TypeI	BRAFV600E	-0.9	3763.8	1760.06	1611.36	1355.63	2924.31	1267.47	2211.46	-971.755	689.155	6810.28	-1556.09		SW982	BRAF_mut	soft_tissue_other	PLX-4720	BRAFi TypeI	BRAFV600E	-1.9	3198.92	4162.51	1879.52	946.77	2811.89	-302.293	3849.99	-540.459	502.981	5577.72	2495.38
SU8686	KRAS_mut	pancreas	PLX-4720	BRAFi TypeI	BRAFV600E	1.1	3763.8	1760.06	1611.36	1355.63	2924.31	1267.47	2211.46	-971.755	689.155	6810.28	-1556.09		T84	KRAS_mut	large_intestine	Dabrafenib	BRAFi TypeI	BRAFV600E	0.8	1209.5	-545.906	1116.26	477.313	2276.03	1875.83	-462.826	-786.338	2492.17	4860.46	1030.53
SW1116	KRAS_mut	large_intestine	PLX-4720	BRAFi TypeI	BRAFV600E	1.7	2083.5	-1500.17	1644.99	708.247	2623.45	2443.46	-861.132	-1199.34	2356.33	4535.6	-120.287		T84	KRAS_mut	large_intestine	Dabrafenib	BRAFi TypeI	BRAFV600E	0.5	1209.5	-545.906	1116.26	477.313	2276.03	1875.83	-462.826	-786.338	2492.17	4860.46	1030.53
SW1116	KRAS_mut	large_intestine	PLX-4720	BRAFi TypeI	BRAFV600E	2.2	2083.5	-1500.17	1644.99	708.247	2623.45	2443.46	-861.132	-1199.34	2356.33	4535.6	-120.287		T84	KRAS_mut	large_intestine	PLX-4720	BRAFi TypeI	BRAFV600E	1.2	1209.5	-545.906	1116.26	477.313	2276.03	1875.83	-462.826	-786.338	2492.17	4860.46	1030.53
SW1116	KRAS_mut	large_intestine	PLX-4720	BRAFi TypeI	BRAFV600E	1.5	2083.5	-1500.17	1644.99	708.247	2623.45	2443.46	-861.132	-1199.34	2356.33	4535.6	-120.287		T84	KRAS_mut	large_intestine	PLX-4720	BRAFi TypeI	BRAFV600E	0.8	1209.5	-545.906	1116.26	477.313	2276.03	1875.83	-462.826	-786.338	2492.17	4860.46	1030.53
SW1417	BRAF_mut	large_intestine	PLX-4720	BRAFi TypeI	BRAFV600E	-0.3	1764.6	2.96962	1100.69	310.217	2243.87	1305.46	-103.016	-1376.54	874.064	7117.42	846.25		T84	KRAS_mut	large_intestine	PLX-4720	BRAFi TypeI	BRAFV600E	0.1	1209.5	-545.906	1116.26	477.313	2276.03	1875.83	-462.826	-786.338	2492.17	4860.46	1030.53
SW1417	BRAF_mut	large_intestine	PLX-4720	BRAFi TypeI	BRAFV600E	-0.1	1764.6	2.96962	1100.69	310.217	2243.87	1305.46	-103.016	-1376.54	874.064	7117.42	846.25		TGBC11TKB	KRAS_mut	stomach	Dabrafenib	BRAFi TypeI	BRAFV600E	0.3	-651.944	-1470.19	-394.739	-1101.11	802.244	1066.02	-1584.91	-2060.23	460.076	6092.85	-913.282
SW1417	BRAF_mut	large_intestine	PLX-4720	BRAFi TypeI	BRAFV600E	-0.4	1764.6	2.96962	1100.69	310.217	2243.87	1305.46	-103.016	-1376.54	874.064	7117.42	846.25		TGBC11TKB	KRAS_mut	stomach	Dabrafenib	BRAFi TypeI	BRAFV600E	0.3	-651.944	-1470.19	-394.739	-1101.11	802.244	1066.02	-1584.91	-2060.23	460.076	6092.85	-913.282
SW1573	KRAS_mut	lung_NSCLC_adenocarcinoma	PLX-4720	BRAFi TypeI	BRAFV600E	0.2	1276.75	890.57	-224.225	-478.757	-77.6882	-829.722	-337.467	-2468.12	-1520.63	6405.26	-907.877		TGBC11TKB	KRAS_mut	stomach	PLX-4720	BRAFi TypeI	BRAFV600E	0.9	-651.944	-1470.19	-394.739	-1101.11	802.244	1066.02	-1584.91	-2060.23	460.076	6092.85	-913.282
SW1573	KRAS_mut	lung_NSCLC_adenocarcinoma	PLX-4720	BRAFi TypeI	BRAFV600E	1	1276.75	890.57	-224.225	-478.757	-77.6882	-829.722	-337.467	-2468.12	-1520.63	6405.26	-907.877		TGBC11TKB	KRAS_mut	stomach	PLX-4720	BRAFi TypeI	BRAFV600E	0.2	-651.944	-1470.19	-394.739	-1101.11	802.244	1066.02	-1584.91	-2060.23	460.076	6092.85	-913.282
SW1573	KRAS_mut	lung_NSCLC_adenocarcinoma	PLX-4720	BRAFi TypeI	BRAFV600E	1.6	1276.75	890.57	-224.225	-478.757	-77.6882	-829.722	-337.467	-2468.12	-1520.63	6405.26	-907.877		TGBC11TKB	KRAS_mut	stomach	PLX-4720	BRAFi TypeI	BRAFV600E	-0.1	-651.944	-1470.19	-394.739	-1101.11	802.244	1066.02	-1584.91	-2060.23	460.076	6092.85	-913.282
SW1990	KRAS_mut	pancreas	PLX-4720	BRAFi TypeI	BRAFV600E	0.2	2647.6	1131.8	1514.82	1311.96	2053.81	1469.68	1267.49	-625.939	646.326	6413.8	459.299		U251	NF1_mut	glioma	Dabrafenib	BRAFi TypeI	BRAFV600E	0.4	1725.75	3820.27	1898.38	659.672	2185.39	405.541	3819.99	-575.906	968.9	6267.16	3105.96
SW1990	KRAS_mut	pancreas	PLX-4720	BRAFi TypeI	BRAFV600E	0.1	2647.6	1131.8	1514.82	1311.96	2053.81	1469.68	1267.49	-625.939	646.326	6413.8	459.299		U251	NF1_mut	glioma	Dabrafenib	BRAFi TypeI	BRAFV600E	0.5	1725.75	3820.27	1898.38	659.672	2185.39	405.541	3819.99	-575.906	968.9	6267.16	3105.96
SW1990	KRAS_mut	pancreas	PLX-4720	BRAFi TypeI	BRAFV600E	1	2647.6	1131.8	1514.82	1311.96	2053.81	1469.68	1267.49	-625.939	646.326	6413.8	459.299		U251	NF1_mut	glioma	PLX-4720	BRAFi TypeI	BRAFV600E	-1	1725.75	3820.27	1898.38	659.672	2185.39	405.541	3819.99	-575.906	968.9	6267.16	3105.96
SW620	KRAS_mut	large_intestine	PLX-4720	BRAFi TypeI	BRAFV600E	0.5	761.208	-314.688	180.366	-59.7024	1933.93	183.07	-457.796	-798.379	515.812	6917.96	-5.2235		U251	NF1_mut	glioma	PLX-4720	BRAFi TypeI	BRAFV600E	-0.6	1725.75	3820.27	1898.38	659.672	2185.39	405.541	3819.99	-575.906	968.9	6267.16	3105.96
SW620	KRAS_mut	large_intestine	PLX-4720	BRAFi TypeI	BRAFV600E	1.6	761.208	-314.688	180.366	-59.7024	1933.93	183.07	-457.796	-798.379	515.812	6917.96	-5.2235		U251	NF1_mut	glioma	PLX-4720	BRAFi TypeI	BRAFV600E	0.8	1725.75	3820.27	1898.38	659.672	2185.39	405.541	3819.99	-575.906	968.9	6267.16	3105.96
SW620	KRAS_mut	large_intestine	PLX-4720	BRAFi TypeI	BRAFV600E	0.8	761.208	-314.688	180.366	-59.7024	1933.93	183.07	-457.796	-798.379	515.812	6917.96	-5.2235		U-266	BRAF_mut	myeloma	Dabrafenib	BRAFi TypeI	BRAFV600E	-0.2	-801.998	70.346	128.328	829.257	1840.86	-938.894	51.0246	152.008	1699.85	-839.622	1253.77
SW626	KRAS_mut	ovary	PLX-4720	BRAFi TypeI	BRAFV600E	1.2	1026.45	480.942	465.404	-87.6204	1012.06	97.6967	202.36	-1752.97	159.543	6737.58	-402.883		U-266	BRAF_mut	myeloma	Dabrafenib	BRAFi TypeI	BRAFV600E	-1.4	-801.998	70.346	128.328	829.257	1840.86	-938.894	51.0246	152.008	1699.85	-839.622	1253.77
SW626	KRAS_mut	ovary	PLX-4720	BRAFi TypeI	BRAFV600E	0.8	1026.45	480.942	465.404	-87.6204	1012.06	97.6967	202.36	-1752.97	159.543	6737.58	-402.883		U-266	BRAF_mut	myeloma	PLX-4720	BRAFi TypeI	BRAFV600E	0.9	-801.998	70.346	128.328	829.257	1840.86	-938.894	51.0246	152.008	1699.85	-839.622	1253.77
SW626	KRAS_mut	ovary	PLX-4720	BRAFi TypeI	BRAFV600E	0.4	1026.45	480.942	465.404	-87.6204	1012.06	97.6967	202.36	-1752.97	159.543	6737.58	-402.883		U-266	BRAF_mut	myeloma	PLX-4720	BRAFi TypeI	BRAFV600E	0.9	-801.998	70.346	128.328	829.257	1840.86	-938.894	51.0246	152.008	1699.85	-839.622	1253.77
SW684	NF1_mut	fibrosarcoma	PLX-4720	BRAFi TypeI	BRAFV600E	1.9	1621.81	3063.97	1620.85	634.548	2777.1	-1840.98	2510.02	-480.516	-115.102	6018.22	2932.93		U-266	BRAF_mut	myeloma	PLX-4720	BRAFi TypeI	BRAFV600E	0.8	-801.998	70.346	128.328	829.257	1840.86	-938.894	51.0246	152.008	1699.85	-839.622	1253.77
SW684	NF1_mut	fibrosarcoma	PLX-4720	BRAFi TypeI	BRAFV600E	1.4	1621.81	3063.97	1620.85	634.548	2777.1	-1840.98	2510.02	-480.516	-115.102	6018.22	2932.93		UACC-62	BRAF_mut	melanoma	Dabrafenib	BRAFi TypeI	BRAFV600E	-3	4182.49	6438.55	3725.57	2482.89	5253.77	-108.476	6245.23	2206.42	3062.54	6806.79	6713.93
SW684	NF1_mut	fibrosarcoma	PLX-4720	BRAFi TypeI	BRAFV600E	1.9	1621.81	3063.97	1620.85	634.548	2777.1	-1840.98	2510.02	-480.516	-115.102	6018.22	2932.93		UACC-62	BRAF_mut	melanoma	Dabrafenib	BRAFi TypeI	BRAFV600E	-3.3	4182.49	6438.55	3725.57	2482.89	5253.77	-108.476	6245.23	2206.42	3062.54	6806.79	6713.93
SW756	KRAS_mut	cervix	PLX-4720	BRAFi TypeI	BRAFV600E	1.4	1457.5	697.312	-55.3179	-359.032	343.307	-348.123	-308.196	-2227.17	-1393.04	6039.46	-1538.38		UACC-62	BRAF_mut	melanoma	PLX-4720	BRAFi TypeI	BRAFV600E	0.6	4182.49	6438.55	3725.57	2482.89	5253.77	-108.476	6245.23	2206.42	3062.54	6806.79	6713.93
SW756	KRAS_mut	cervix	PLX-4720	BRAFi TypeI	BRAFV600E	1.4	1457.5	697.312	-55.3179	-359.032	343.307	-348.123	-308.196	-2227.17	-1393.04	6039.46	-1538.38		UACC-62	BRAF_mut	melanoma	PLX-4720	BRAFi TypeI	BRAFV600E	-3.5	4182.49	6438.55	3725.57	2482.89	5253.77	-108.476	6245.23	2206.42	3062.54	6806.79	6713.93
SW756	KRAS_mut	cervix	PLX-4720	BRAFi TypeI	BRAFV600E	0.9	1457.5	697.312	-55.3179	-359.032	343.307	-348.123	-308.196	-2227.17	-1393.04	6039.46	-1538.38		UACC-62	BRAF_mut	melanoma	PLX-4720	BRAFi TypeI	BRAFV600E	-3.1	4182.49	6438.55	3725.57	2482.89	5253.77	-108.476	6245.23	2206.42	3062.54	6806.79	6713.93
SW872	BRAF_mut	soft_tissue_other	PLX-4720	BRAFi TypeI	BRAFV600E	-1.9	3416.32	3760.19	2050.37	940.628	2157.79	286.848	3409.86	68.6759	476.718	6390.32	2473.2		UM-UC-3	KRAS_mut	bladder	Dabrafenib	BRAFi TypeI	BRAFV600E	0.1	351.79	2137.03	-94.7197	-297.624	-207.018	-2311.14	914.051	-1659.38	-1418.94	5960.38	275.901
SW872	BRAF_mut	soft_tissue_other	PLX-4720	BRAFi TypeI	BRAFV600E	-1.6	3416.32	3760.19	2050.37	940.628	2157.79	286.848	3409.86	68.6759	476.718	6390.32	2473.2		UM-UC-3	KRAS_mut	bladder	Dabrafenib	BRAFi TypeI	BRAFV600E	0.6	351.79	2137.03	-94.7197	-297.624	-207.018	-2311.14	914.051	-1659.38	-1418.94	5960.38	275.901
SW872	BRAF_mut	soft_tissue_other	PLX-4720	BRAFi TypeI	BRAFV600E	-0.6	3416.32	3760.19	2050.37	940.628	2157.79	286.848	3409.86	68.6759	476.718	6390.32	2473.2		UM-UC-3	KRAS_mut	bladder	PLX-4720	BRAFi TypeI	BRAFV600E	-0.9	351.79	2137.03	-94.7197	-297.624	-207.018	-2311.14	914.051	-1659.38	-1418.94	5960.38	275.901
SW900	KRAS_mut	lung_NSCLC_squamous_cell_carcinoma	PLX-4720	BRAFi TypeI	BRAFV600E	-0.6	3253.54	2852.38	1264.65	1132.16	2875.22	1878.72	2879.44	-188.668	941.582	6494.7	1756.91		UM-UC-3	KRAS_mut	bladder	PLX-4720	BRAFi TypeI	BRAFV600E	-1	351.79	2137.03	-94.7197	-297.624	-207.018	-2311.14	914.051	-1659.38	-1418.94	5960.38	275.901
SW900	KRAS_mut	lung_NSCLC_squamous_cell_carcinoma	PLX-4720	BRAFi TypeI	BRAFV600E	0.4	3253.54	2852.38	1264.65	1132.16	2875.22	1878.72	2879.44	-188.668	941.582	6494.7	1756.91		UM-UC-3	KRAS_mut	bladder	PLX-4720	BRAFi TypeI	BRAFV600E	-0.4	351.79	2137.03	-94.7197	-297.624	-207.018	-2311.14	914.051	-1659.38	-1418.94	5960.38	275.901
SW900	KRAS_mut	lung_NSCLC_squamous_cell_carcinoma	PLX-4720	BRAFi TypeI	BRAFV600E	0.2	3253.54	2852.38	1264.65	1132.16	2875.22	1878.72	2879.44	-188.668	941.582	6494.7	1756.91		WIL2-NS	KRAS_mut	lymphoid_neoplasm_other	Dabrafenib	BRAFi TypeI	BRAFV600E	0.5	-996.604	-944.28	-176.038	1884.89	1805.46	-921.232	-1142.8	2522.49	1567.96	372.357	596.8
SW948	KRAS_mut	large_intestine	PLX-4720	BRAFi TypeI	BRAFV600E	1.5	802.564	-1209.86	-3.66645	-520.747	1108.22	1871.75	-1263.5	-1876.33	1978.41	4487.75	-686.937		WIL2-NS	KRAS_mut	lymphoid_neoplasm_other	Dabrafenib	BRAFi TypeI	BRAFV600E	-0.6	-996.604	-944.28	-176.038	1884.89	1805.46	-921.232	-1142.8	2522.49	1567.96	372.357	596.8
SW948	KRAS_mut	large_intestine	PLX-4720	BRAFi TypeI	BRAFV600E	0.8	802.564	-1209.86	-3.66645	-520.747	1108.22	1871.75	-1263.5	-1876.33	1978.41	4487.75	-686.937		WIL2-NS	KRAS_mut	lymphoid_neoplasm_other	PLX-4720	BRAFi TypeI	BRAFV600E	0.4	-996.604	-944.28	-176.038	1884.89	1805.46	-921.232	-1142.8	2522.49	1567.96	372.357	596.8
SW948	KRAS_mut	large_intestine	PLX-4720	BRAFi TypeI	BRAFV600E	0.1	802.564	-1209.86	-3.66645	-520.747	1108.22	1871.75	-1263.5	-1876.33	1978.41	4487.75	-686.937		WIL2-NS	KRAS_mut	lymphoid_neoplasm_other	PLX-4720	BRAFi TypeI	BRAFV600E	-0.2	-996.604	-944.28	-176.038	1884.89	1805.46	-921.232	-1142.8	2522.49	1567.96	372.357	596.8
TC-71	NF1_mut	ewings_sarcoma	PLX-4720	BRAFi TypeI	BRAFV600E	-0.4	-1947.47	62.4345	-1965.97	-1250.71	-895.907	-1148.41	-109.22	-1591.75	-1659.46	2137.22	-237.185		WIL2-NS	KRAS_mut	lymphoid_neoplasm_other	PLX-4720	BRAFi TypeI	BRAFV600E	-0.7	-996.604	-944.28	-176.038	1884.89	1805.46	-921.232	-1142.8	2522.49	1567.96	372.357	596.8
TC-71	NF1_mut	ewings_sarcoma	PLX-4720	BRAFi TypeI	BRAFV600E	-0.7	-1947.47	62.4345	-1965.97	-1250.71	-895.907	-1148.41	-109.22	-1591.75	-1659.46	2137.22	-237.185		WM-115	BRAF_mut	melanoma	Dabrafenib	BRAFi TypeI	BRAFV600E	-1.4	4585.55	5964.2	3247.31	2049.3	4300.57	893.892	5856.01	798.907	2046.88	7292.98	5217.18
TC-71	NF1_mut	ewings_sarcoma	PLX-4720	BRAFi TypeI	BRAFV600E	-0.2	-1947.47	62.4345	-1965.97	-1250.71	-895.907	-1148.41	-109.22	-1591.75	-1659.46	2137.22	-237.185		WM-115	BRAF_mut	melanoma	PLX-4720	BRAFi TypeI	BRAFV600E	-2.9	4585.55	5964.2	3247.31	2049.3	4300.57	893.892	5856.01	798.907	2046.88	7292.98	5217.18
TGW	NF1_mut	neuroblastoma	PLX-4720	BRAFi TypeI	BRAFV600E	0.7	-131.591	84.0062	-877.121	-1069.4	-35.3883	2335.45	-124.409	-2040.22	-927.39	5081.05	257.067		WM-115	BRAF_mut	melanoma	PLX-4720	BRAFi TypeI	BRAFV600E	-1.1	4585.55	5964.2	3247.31	2049.3	4300.57	893.892	5856.01	798.907	2046.88	7292.98	5217.18
TGW	NF1_mut	neuroblastoma	PLX-4720	BRAFi TypeI	BRAFV600E	-0.3	-131.591	84.0062	-877.121	-1069.4	-35.3883	2335.45	-124.409	-2040.22	-927.39	5081.05	257.067		WM-115	BRAF_mut	melanoma	PLX-4720	BRAFi TypeI	BRAFV600E	-1.7	4585.55	5964.2	3247.31	2049.3	4300.57	893.892	5856.01	798.907	2046.88	7292.98	5217.18
TGW	NF1_mut	neuroblastoma	PLX-4720	BRAFi TypeI	BRAFV600E	0.5	-131.591	84.0062	-877.121	-1069.4	-35.3883	2335.45	-124.409	-2040.22	-927.39	5081.05	257.067		WM278	BRAF_mut	melanoma	Dabrafenib	BRAFi TypeI	BRAFV600E	-1.8	4691.42	6322.62	3970.43	2966.92	5262.02	-463.531	6233.42	2026.76	2355.4	6931.92	5888.25
U-87-MG	NF1_mut	glioma	PLX-4720	BRAFi TypeI	BRAFV600E	0.6	1639.1	3468.5	-648.128	-203.34	-641.892	-1516.14	2864.98	-2798.46	-1714.32	3570.11	-647.819		WM278	BRAF_mut	melanoma	Dabrafenib	BRAFi TypeI	BRAFV600E	-1.5	4691.42	6322.62	3970.43	2966.92	5262.02	-463.531	6233.42	2026.76	2355.4	6931.92	5888.25
U-87-MG	NF1_mut	glioma	PLX-4720	BRAFi TypeI	BRAFV600E	0.7	1639.1	3468.5	-648.128	-203.34	-641.892	-1516.14	2864.98	-2798.46	-1714.32	3570.11	-647.819		WM278	BRAF_mut	melanoma	PLX-4720	BRAFi TypeI	BRAFV600E	-2.4	4691.42	6322.62	3970.43	2966.92	5262.02	-463.531	6233.42	2026.76	2355.4	6931.92	5888.25
U-87-MG	NF1_mut	glioma	PLX-4720	BRAFi TypeI	BRAFV600E	1.3	1639.1	3468.5	-648.128	-203.34	-641.892	-1516.14	2864.98	-2798.46	-1714.32	3570.11	-647.819		WM278	BRAF_mut	melanoma	PLX-4720	BRAFi TypeI	BRAFV600E	-1.4	4691.42	6322.62	3970.43	2966.92	5262.02	-463.531	6233.42	2026.76	2355.4	6931.92	5888.25
UACC-257	BRAF_mut	melanoma	PLX-4720	BRAFi TypeI	BRAFV600E	-2.5	4035.34	6704.17	4581.68	3879.09	5562.31	-236.32	6634.95	2691.02	3356.39	7439.14	7111.26		WM278	BRAF_mut	melanoma	PLX-4720	BRAFi TypeI	BRAFV600E	-2.1	4691.42	6322.62	3970.43	2966.92	5262.02	-463.531	6233.42	2026.76	2355.4	6931.92	5888.25
UACC-257	BRAF_mut	melanoma	PLX-4720	BRAFi TypeI	BRAFV600E	-3	4035.34	6704.17	4581.68	3879.09	5562.31	-236.32	6634.95	2691.02	3356.39	7439.14	7111.26		WM793B	BRAF_mut	melanoma	Dabrafenib	BRAFi TypeI	BRAFV600E	-0.5	3886.11	4793.03	2204.41	1680.13	3814.28	329.895	4866.41	456.764	1591.16	7258.56	4343.23
UACC-257	BRAF_mut	melanoma	PLX-4720	BRAFi TypeI	BRAFV600E	-1.6	4035.34	6704.17	4581.68	3879.09	5562.31	-236.32	6634.95	2691.02	3356.39	7439.14	7111.26		WM793B	BRAF_mut	melanoma	PLX-4720	BRAFi TypeI	BRAFV600E	-1	3886.11	4793.03	2204.41	1680.13	3814.28	329.895	4866.41	456.764	1591.16	7258.56	4343.23
UWB1.289	NF1_mut	ovary	PLX-4720	BRAFi TypeI	BRAFV600E	0.8	1975.77	1379.11	757.025	689.402	1416.9	738.63	1237.66	-1005.18	1849.24	5146.54	790.937		WM793B	BRAF_mut	melanoma	PLX-4720	BRAFi TypeI	BRAFV600E	-0.9	3886.11	4793.03	2204.41	1680.13	3814.28	329.895	4866.41	456.764	1591.16	7258.56	4343.23
UWB1.289	NF1_mut	ovary	PLX-4720	BRAFi TypeI	BRAFV600E	0.9	1975.77	1379.11	757.025	689.402	1416.9	738.63	1237.66	-1005.18	1849.24	5146.54	790.937		WM793B	BRAF_mut	melanoma	PLX-4720	BRAFi TypeI	BRAFV600E	-1.4	3886.11	4793.03	2204.41	1680.13	3814.28	329.895	4866.41	456.764	1591.16	7258.56	4343.23
WM1552C	BRAF_mut	melanoma	PLX-4720	BRAFi TypeI	BRAFV600E	-1.5	3131.32	2583.72	791.297	605.861	1183.11	197.805	2069.38	-620.188	-135.232	6582.13	1110.75		YAPC	KRAS_mut	pancreas	Dabrafenib	BRAFi TypeI	BRAFV600E	-0.5	1917.6	609.857	1178.51	1379.37	2311.99	729.905	515.852	-12.0297	672.16	6806.04	-61.7617
WM1552C	BRAF_mut	melanoma	PLX-4720	BRAFi TypeI	BRAFV600E	-0.5	3131.32	2583.72	791.297	605.861	1183.11	197.805	2069.38	-620.188	-135.232	6582.13	1110.75		YAPC	KRAS_mut	pancreas	Dabrafenib	BRAFi TypeI	BRAFV600E	0.8	1917.6	609.857	1178.51	1379.37	2311.99	729.905	515.852	-12.0297	672.16	6806.04	-61.7617
WM1552C	BRAF_mut	melanoma	PLX-4720	BRAFi TypeI	BRAFV600E	-1	3131.32	2583.72	791.297	605.861	1183.11	197.805	2069.38	-620.188	-135.232	6582.13	1110.75		YAPC	KRAS_mut	pancreas	PLX-4720	BRAFi TypeI	BRAFV600E	1.1	1917.6	609.857	1178.51	1379.37	2311.99	729.905	515.852	-12.0297	672.16	6806.04	-61.7617
WM35	BRAF_mut	melanoma	PLX-4720	BRAFi TypeI	BRAFV600E	0.7	4072.52	6499.33	4521.05	3210.47	5798.92	-723.315	6174.44	2332.14	3618.04	6503.68	6937.17		YAPC	KRAS_mut	pancreas	PLX-4720	BRAFi TypeI	BRAFV600E	0.4	1917.6	609.857	1178.51	1379.37	2311.99	729.905	515.852	-12.0297	672.16	6806.04	-61.7617
WM35	BRAF_mut	melanoma	PLX-4720	BRAFi TypeI	BRAFV600E	-3.5	4072.52	6499.33	4521.05	3210.47	5798.92	-723.315	6174.44	2332.14	3618.04	6503.68	6937.17		YAPC	KRAS_mut	pancreas	PLX-4720	BRAFi TypeI	BRAFV600E	0.2	1917.6	609.857	1178.51	1379.37	2311.99	729.905	515.852	-12.0297	672.16	6806.04	-61.7617
WM35	BRAF_mut	melanoma	PLX-4720	BRAFi TypeI	BRAFV600E	-1.4	4072.52	6499.33	4521.05	3210.47	5798.92	-723.315	6174.44	2332.14	3618.04	6503.68	6937.17		YKG-1	NF1_mut	glioma	Dabrafenib	BRAFi TypeI	BRAFV600E	0.6	3425.45	4030.02	1292.31	709.735	1254.93	1278.25	3602.3	-535.421	407.822	6834.33	2967.5
8505C	BRAF_mut	thyroid	Ulixertinib	catERKi	ERK1, ERK2	-0.3	1731.32	1622.98	839.867	328.452	1315.87	-40.6398	1111.76	-1520.55	-489.488	6427.69	886.66		YKG-1	NF1_mut	glioma	PLX-4720	BRAFi TypeI	BRAFV600E	-1.2	3425.45	4030.02	1292.31	709.735	1254.93	1278.25	3602.3	-535.421	407.822	6834.33	2967.5
8505C	BRAF_mut	thyroid	Ulixertinib	catERKi	ERK1, ERK2	0.4	1731.32	1622.98	839.867	328.452	1315.87	-40.6398	1111.76	-1520.55	-489.488	6427.69	886.66		YKG-1	NF1_mut	glioma	PLX-4720	BRAFi TypeI	BRAFV600E	0.8	3425.45	4030.02	1292.31	709.735	1254.93	1278.25	3602.3	-535.421	407.822	6834.33	2967.5
A101D	BRAF_mut	melanoma	Ulixertinib	catERKi	ERK1, ERK2	-1	4622.5	6170.37	3795.75	2911.59	4893	-729.032	6183.6	2067.36	2423.28	7265.39	5915.91		8305C	BRAF_mut	thyroid	Ulixertinib	catERKi	ERK1, ERK2	0.8	2977.8	3384.16	1243.14	1180.38	1547.76	1394.58	2848.05	-1728.82	-379.4	6074.03	524.792
A101D	BRAF_mut	melanoma	Ulixertinib	catERKi	ERK1, ERK2	-0.7	4622.5	6170.37	3795.75	2911.59	4893	-729.032	6183.6	2067.36	2423.28	7265.39	5915.91		8305C	BRAF_mut	thyroid	Ulixertinib	catERKi	ERK1, ERK2	0.8	2977.8	3384.16	1243.14	1180.38	1547.76	1394.58	2848.05	-1728.82	-379.4	6074.03	524.792
A375	BRAF_mut	melanoma	Ulixertinib	catERKi	ERK1, ERK2	-1.6	3542.39	5262.68	3206.65	1806.98	4385.35	-344.065	5306.18	1197.85	1983.72	7002.31	5365.33		A2058	BRAF_mut	melanoma	Ulixertinib	catERKi	ERK1, ERK2	-0.7	3474.26	6129.32	3624.73	2506.47	4913.04	-853.14	6113.19	1911.46	3029.87	6752.29	6451.56
A375	BRAF_mut	melanoma	Ulixertinib	catERKi	ERK1, ERK2	-1.4	3542.39	5262.68	3206.65	1806.98	4385.35	-344.065	5306.18	1197.85	1983.72	7002.31	5365.33		A2058	BRAF_mut	melanoma	Ulixertinib	catERKi	ERK1, ERK2	-0.7	3474.26	6129.32	3624.73	2506.47	4913.04	-853.14	6113.19	1911.46	3029.87	6752.29	6451.56
A549	KRAS_mut	lung_NSCLC_adenocarcinoma	Ulixertinib	catERKi	ERK1, ERK2	-1.3	2777.74	955.729	-132.519	-171.858	-977.206	1069.23	782.325	-2991.86	-1670.26	4823.35	-1471.16		AM-38	BRAF_mut	glioma	Ulixertinib	catERKi	ERK1, ERK2	-0.9	1045.55	2593.54	1142.37	401.352	1501.23	-2581.56	2597.01	-1820.24	-1228.82	5690.41	-25.2286
A549	KRAS_mut	lung_NSCLC_adenocarcinoma	Ulixertinib	catERKi	ERK1, ERK2	-0.8	2777.74	955.729	-132.519	-171.858	-977.206	1069.23	782.325	-2991.86	-1670.26	4823.35	-1471.16		AM-38	BRAF_mut	glioma	Ulixertinib	catERKi	ERK1, ERK2	-1	1045.55	2593.54	1142.37	401.352	1501.23	-2581.56	2597.01	-1820.24	-1228.82	5690.41	-25.2286
A673	BRAF_mut	rhabdomyosarcoma	Ulixertinib	catERKi	ERK1, ERK2	0.3	-634.394	513.834	-1308.12	-946.39	-184.12	67.4634	357.759	-2019.98	-1039.05	5182.59	-525.482		B-CPAP	BRAF_mut	thyroid	Ulixertinib	catERKi	ERK1, ERK2	0.3	3174.53	2667.61	767.709	1341.86	2007.57	1173.27	2163.87	46.8471	644.66	5661.46	510.168
A673	BRAF_mut	rhabdomyosarcoma	Ulixertinib	catERKi	ERK1, ERK2	-1.5	-634.394	513.834	-1308.12	-946.39	-184.12	67.4634	357.759	-2019.98	-1039.05	5182.59	-525.482		B-CPAP	BRAF_mut	thyroid	Ulixertinib	catERKi	ERK1, ERK2	-0.1	3174.53	2667.61	767.709	1341.86	2007.57	1173.27	2163.87	46.8471	644.66	5661.46	510.168
AGS	KRAS_mut	stomach	Ulixertinib	catERKi	ERK1, ERK2	-2.3	76.4851	-1762.16	30.2761	-983.244	1080.48	1482.7	-1992.08	-2177.94	221.996	6022.6	-1358.55		C32	BRAF_mut	melanoma	Ulixertinib	catERKi	ERK1, ERK2	-1.3	4415.23	6878.17	4464.63	3561.34	5908.86	-424.484	6727.6	2731.55	3423.26	6835.84	6848.17
AGS	KRAS_mut	stomach	Ulixertinib	catERKi	ERK1, ERK2	-1.6	76.4851	-1762.16	30.2761	-983.244	1080.48	1482.7	-1992.08	-2177.94	221.996	6022.6	-1358.55		C32	BRAF_mut	melanoma	Ulixertinib	catERKi	ERK1, ERK2	-0.6	4415.23	6878.17	4464.63	3561.34	5908.86	-424.484	6727.6	2731.55	3423.26	6835.84	6848.17
AMO-1	KRAS_mut	haematopoietic_neoplasm_other	Ulixertinib	catERKi	ERK1, ERK2	-0.5	-1308.55	-320.34	238.393	1032.06	2192.35	-665.502	-377.84	1106.3	2030.82	1095.32	1940.93		Calu-6	KRAS_mut	lung_NSCLC_adenocarcinoma	Ulixertinib	catERKi	ERK1, ERK2	-1.2	2435.27	3354.1	2035.75	1200.88	2032.46	1350.22	2981.56	-281.288	361.939	7288.56	1954.02
AMO-1	KRAS_mut	haematopoietic_neoplasm_other	Ulixertinib	catERKi	ERK1, ERK2	0.5	-1308.55	-320.34	238.393	1032.06	2192.35	-665.502	-377.84	1106.3	2030.82	1095.32	1940.93		Calu-6	KRAS_mut	lung_NSCLC_adenocarcinoma	Ulixertinib	catERKi	ERK1, ERK2	-1.3	2435.27	3354.1	2035.75	1200.88	2032.46	1350.22	2981.56	-281.288	361.939	7288.56	1954.02
AsPC-1	KRAS_mut	pancreas	Ulixertinib	catERKi	ERK1, ERK2	1	2985.95	795.882	1067.98	1451.41	2096.94	1397.45	1257.85	-1444.15	-233.304	7113.12	-1045.14		CAPAN-1	KRAS_mut	pancreas	Ulixertinib	catERKi	ERK1, ERK2	-0.6	2900.57	1363.43	1316.76	1256.91	3012.08	1847.63	1560.59	-1247.09	1658.32	5883.13	-768.865
AsPC-1	KRAS_mut	pancreas	Ulixertinib	catERKi	ERK1, ERK2	1.2	2985.95	795.882	1067.98	1451.41	2096.94	1397.45	1257.85	-1444.15	-233.304	7113.12	-1045.14		CAPAN-1	KRAS_mut	pancreas	Ulixertinib	catERKi	ERK1, ERK2	-0.4	2900.57	1363.43	1316.76	1256.91	3012.08	1847.63	1560.59	-1247.09	1658.32	5883.13	-768.865
BHT-101	BRAF_mut	thyroid	Ulixertinib	catERKi	ERK1, ERK2	-1.4	1914.8	1373.19	1075.93	556.65	2205.3	1116.73	1016.63	-258.212	1411.96	5234.72	1369.33		CCRF-CEM	KRAS_mut	lymphoblastic_leukemia	Ulixertinib	catERKi	ERK1, ERK2	0.3	-420.319	718.958	149.282	2145.48	1258.62	-1483.29	422.094	1600.2	-460.314	-482.865	381.205
BHT-101	BRAF_mut	thyroid	Ulixertinib	catERKi	ERK1, ERK2	-1.3	1914.8	1373.19	1075.93	556.65	2205.3	1116.73	1016.63	-258.212	1411.96	5234.72	1369.33		CCRF-CEM	KRAS_mut	lymphoblastic_leukemia	Ulixertinib	catERKi	ERK1, ERK2	0.2	-420.319	718.958	149.282	2145.48	1258.62	-1483.29	422.094	1600.2	-460.314	-482.865	381.205
CAL-62	KRAS_mut	thyroid	Ulixertinib	catERKi	ERK1, ERK2	-1.8	591.292	768.564	-158.59	-688.409	871.046	-1201.04	671.789	-2419.37	-1422.1	5784.43	-4.52919		CFPAC-1	KRAS_mut	pancreas	Ulixertinib	catERKi	ERK1, ERK2	-0.3	3522.18	2215.24	2234.84	1841.41	2989.62	1605.91	2290.08	-656.866	796.224	6538.06	-156.911
CAL-62	KRAS_mut	thyroid	Ulixertinib	catERKi	ERK1, ERK2	-0.3	591.292	768.564	-158.59	-688.409	871.046	-1201.04	671.789	-2419.37	-1422.1	5784.43	-4.52919		CFPAC-1	KRAS_mut	pancreas	Ulixertinib	catERKi	ERK1, ERK2	0.5	3522.18	2215.24	2234.84	1841.41	2989.62	1605.91	2290.08	-656.866	796.224	6538.06	-156.911
CAPAN-2	KRAS_mut	pancreas	Ulixertinib	catERKi	ERK1, ERK2	0.7	1791.81	-1034.37	282.629	-271.04	1274.11	659.024	-763.442	-2387.98	-380.673	5401.53	-1946.25		CL-11	KRAS_mut	large_intestine	Ulixertinib	catERKi	ERK1, ERK2	-1.1	2681.27	-218.158	1475.99	93.913	2674.64	3128.18	424.6	-2344.1	2071.93	7006.25	121.18
CAPAN-2	KRAS_mut	pancreas	Ulixertinib	catERKi	ERK1, ERK2	0.8	1791.81	-1034.37	282.629	-271.04	1274.11	659.024	-763.442	-2387.98	-380.673	5401.53	-1946.25		CL-11	KRAS_mut	large_intestine	Ulixertinib	catERKi	ERK1, ERK2	-1.2	2681.27	-218.158	1475.99	93.913	2674.64	3128.18	424.6	-2344.1	2071.93	7006.25	121.18
CL-40	KRAS_mut	large_intestine	Ulixertinib	catERKi	ERK1, ERK2	-1.1	1887.75	-1083.67	264.172	-370.903	1040.12	2633.99	-1013.58	-2514.85	2920.86	6397.29	-56.3303		COLO-205	BRAF_mut	large_intestine	Ulixertinib	catERKi	ERK1, ERK2	-2.1	780.403	-717.218	402.557	-43.2414	1538.28	1916.01	-908.857	-1381.94	1377.63	6643.97	-86.9006
CL-40	KRAS_mut	large_intestine	Ulixertinib	catERKi	ERK1, ERK2	-1	1887.75	-1083.67	264.172	-370.903	1040.12	2633.99	-1013.58	-2514.85	2920.86	6397.29	-56.3303		COLO-205	BRAF_mut	large_intestine	Ulixertinib	catERKi	ERK1, ERK2	-1.7	780.403	-717.218	402.557	-43.2414	1538.28	1916.01	-908.857	-1381.94	1377.63	6643.97	-86.9006
COLO-679	BRAF_mut	melanoma	Ulixertinib	catERKi	ERK1, ERK2	-1.9	3873.7	6434.79	4048.9	2756.48	5081.8	13.0059	6394.82	1715.52	3295.14	7458.56	6467.84		COLO-668	KRAS_mut	lung_small_cell_carcinoma	Ulixertinib	catERKi	ERK1, ERK2	0.6	1267.13	1509.46	1434.74	1582.66	1294.34	3113.24	1240.85	-258.993	1146.73	5605.68	582.591
COLO-679	BRAF_mut	melanoma	Ulixertinib	catERKi	ERK1, ERK2	-1.5	3873.7	6434.79	4048.9	2756.48	5081.8	13.0059	6394.82	1715.52	3295.14	7458.56	6467.84		COLO-668	KRAS_mut	lung_small_cell_carcinoma	Ulixertinib	catERKi	ERK1, ERK2	-1.6	1267.13	1509.46	1434.74	1582.66	1294.34	3113.24	1240.85	-258.993	1146.73	5605.68	582.591
COLO-792	NF1_mut	melanoma	Ulixertinib	catERKi	ERK1, ERK2	-1.4	2870.06	4181.93	3102.93	1560.21	4142.41	-485.444	4149.67	1061.06	2232.95	6127.84	5107.25		COLO-678	KRAS_mut	large_intestine	Ulixertinib	catERKi	ERK1, ERK2	0.2	826.903	-1149.15	330.173	-909.438	1516.03	193.679	-560.328	-3033.78	-837.647	5671.2	-1284.78
COLO-792	NF1_mut	melanoma	Ulixertinib	catERKi	ERK1, ERK2	-0.5	2870.06	4181.93	3102.93	1560.21	4142.41	-485.444	4149.67	1061.06	2232.95	6127.84	5107.25		COLO-678	KRAS_mut	large_intestine	Ulixertinib	catERKi	ERK1, ERK2	0.6	826.903	-1149.15	330.173	-909.438	1516.03	193.679	-560.328	-3033.78	-837.647	5671.2	-1284.78
COR-L23	KRAS_mut	lung_NSCLC_large_cell	Ulixertinib	catERKi	ERK1, ERK2	0.2	2078.61	2718.8	2218.2	1535.3	3334.64	761.769	2488.55	-25.6565	1338.22	6568.98	1394.95		COLO-829	BRAF_mut	melanoma	Ulixertinib	catERKi	ERK1, ERK2	-0.3	3697.51	6437.13	4035.19	2931.52	4984.11	-1025.72	6167.09	2217.2	2966.19	6490.72	6422.99
COR-L23	KRAS_mut	lung_NSCLC_large_cell	Ulixertinib	catERKi	ERK1, ERK2	0.8	2078.61	2718.8	2218.2	1535.3	3334.64	761.769	2488.55	-25.6565	1338.22	6568.98	1394.95		COLO-829	BRAF_mut	melanoma	Ulixertinib	catERKi	ERK1, ERK2	-0.4	3697.51	6437.13	4035.19	2931.52	4984.11	-1025.72	6167.09	2217.2	2966.19	6490.72	6422.99
DAN-G	KRAS_mut	pancreas	Ulixertinib	catERKi	ERK1, ERK2	-0.5	2754.48	1468.46	913.655	1825.98	2701.92	1205.9	1796.01	321.435	1385.66	6650.93	66.9812		CW-2	NF1_mut	large_intestine	Ulixertinib	catERKi	ERK1, ERK2	-0.3	1332.51	-1671.21	413.908	-707.227	1107.76	2160.27	-1359.6	-2223.39	2067.64	4399.78	-176.575
DAN-G	KRAS_mut	pancreas	Ulixertinib	catERKi	ERK1, ERK2	-0.1	2754.48	1468.46	913.655	1825.98	2701.92	1205.9	1796.01	321.435	1385.66	6650.93	66.9812		CW-2	NF1_mut	large_intestine	Ulixertinib	catERKi	ERK1, ERK2	0.3	1332.51	-1671.21	413.908	-707.227	1107.76	2160.27	-1359.6	-2223.39	2067.64	4399.78	-176.575
DBTRG-05MG	BRAF_mut	glioma	Ulixertinib	catERKi	ERK1, ERK2	0.2	2514.44	4653.01	2316.73	1312.31	2272.04	-40.9936	4254.53	-199.709	1143.58	6866.86	3144.22		EN	NF1_mut	endometrium	Ulixertinib	catERKi	ERK1, ERK2	1.1	-890.304	-1098.3	-1236.49	-1381.26	414.918	-589.698	-1547.62	-1481.67	-271.016	3259.87	-127.819
DBTRG-05MG	BRAF_mut	glioma	Ulixertinib	catERKi	ERK1, ERK2	0.3	2514.44	4653.01	2316.73	1312.31	2272.04	-40.9936	4254.53	-199.709	1143.58	6866.86	3144.22		EN	NF1_mut	endometrium	Ulixertinib	catERKi	ERK1, ERK2	-1.9	-890.304	-1098.3	-1236.49	-1381.26	414.918	-589.698	-1547.62	-1481.67	-271.016	3259.87	-127.819
DOV13	NF1_mut	ovary	Ulixertinib	catERKi	ERK1, ERK2	0.3	2158.23	1518.84	989.292	598.423	838.312	-215.758	1467.51	-1598.35	-662.684	5500.4	-629.926		EPLC-272H	NF1_mut	lung_NSCLC_squamous_cell_carcinoma	Ulixertinib	catERKi	ERK1, ERK2	-0.1	2282.62	-360.893	41.8222	-317.691	2198.62	435.743	-209.29	-2260.56	-20.2694	5340.11	-1719.01
DOV13	NF1_mut	ovary	Ulixertinib	catERKi	ERK1, ERK2	0.8	2158.23	1518.84	989.292	598.423	838.312	-215.758	1467.51	-1598.35	-662.684	5500.4	-629.926		EPLC-272H	NF1_mut	lung_NSCLC_squamous_cell_carcinoma	Ulixertinib	catERKi	ERK1, ERK2	0.2	2282.62	-360.893	41.8222	-317.691	2198.62	435.743	-209.29	-2260.56	-20.2694	5340.11	-1719.01
DU-145	NF1_mut	prostate	Ulixertinib	catERKi	ERK1, ERK2	1.9	-872.328	-1993.57	-1673.37	-1626.78	-1906.38	-1831.76	-2334.74	-2673.52	-2544.42	3846.04	-2299.33		G-361	BRAF_mut	melanoma	Ulixertinib	catERKi	ERK1, ERK2	-0.9	2952.6	5406.08	3585.94	2337.52	4012.48	-1419.36	4811.17	1554.57	2520.15	5799.58	5596.86
DU-145	NF1_mut	prostate	Ulixertinib	catERKi	ERK1, ERK2	0.8	-872.328	-1993.57	-1673.37	-1626.78	-1906.38	-1831.76	-2334.74	-2673.52	-2544.42	3846.04	-2299.33		G-361	BRAF_mut	melanoma	Ulixertinib	catERKi	ERK1, ERK2	-1	2952.6	5406.08	3585.94	2337.52	4012.48	-1419.36	4811.17	1554.57	2520.15	5799.58	5596.86
DU-4475	BRAF_mut	breast	Ulixertinib	catERKi	ERK1, ERK2	-2.9	1718.54	600.096	1040.03	-368.646	2065.67	3457.94	155.894	-998.99	1457.14	6250.34	952.486		GB-1	NF1_mut	glioma	Ulixertinib	catERKi	ERK1, ERK2	1.1	1050.74	2514.63	865.131	831.201	620.244	534.497	2070.69	-375.89	-74.8389	5412.23	288.94
DU-4475	BRAF_mut	breast	Ulixertinib	catERKi	ERK1, ERK2	-2.6	1718.54	600.096	1040.03	-368.646	2065.67	3457.94	155.894	-998.99	1457.14	6250.34	952.486		GB-1	NF1_mut	glioma	Ulixertinib	catERKi	ERK1, ERK2	1.7	1050.74	2514.63	865.131	831.201	620.244	534.497	2070.69	-375.89	-74.8389	5412.23	288.94
EGI-1	KRAS_mut	biliary_tract	Ulixertinib	catERKi	ERK1, ERK2	1.8	2022.84	37.4127	1771.67	1036.11	3127.57	1681.01	344.966	-1001.43	913.02	6571.49	-771.413		GCT	BRAF_mut	soft_tissue_other	Ulixertinib	catERKi	ERK1, ERK2	0.8	1692.72	3295.89	873.884	1023.28	2411.72	-1610.43	2651.56	496.391	605.438	4472.06	2755.38
EGI-1	KRAS_mut	biliary_tract	Ulixertinib	catERKi	ERK1, ERK2	2.2	2022.84	37.4127	1771.67	1036.11	3127.57	1681.01	344.966	-1001.43	913.02	6571.49	-771.413		GCT	BRAF_mut	soft_tissue_other	Ulixertinib	catERKi	ERK1, ERK2	-0.3	1692.72	3295.89	873.884	1023.28	2411.72	-1610.43	2651.56	496.391	605.438	4472.06	2755.38
EMC-BAC-2	KRAS_mut	lung_NSCLC_adenocarcinoma	Ulixertinib	catERKi	ERK1, ERK2	-0.1	1190.59	1037.05	12.3381	-710.773	2.97613	26.054	839.627	-2488.21	87.1147	5403.98	-268.757		HCC2998	KRAS_mut	large_intestine	Ulixertinib	catERKi	ERK1, ERK2	-2.2	535.811	-1936.42	-353.435	-699.964	995.25	823.26	-1951.69	-2212.42	656.742	4775.68	-1699.04
EMC-BAC-2	KRAS_mut	lung_NSCLC_adenocarcinoma	Ulixertinib	catERKi	ERK1, ERK2	0.2	1190.59	1037.05	12.3381	-710.773	2.97613	26.054	839.627	-2488.21	87.1147	5403.98	-268.757		HCC2998	KRAS_mut	large_intestine	Ulixertinib	catERKi	ERK1, ERK2	-2	535.811	-1936.42	-353.435	-699.964	995.25	823.26	-1951.69	-2212.42	656.742	4775.68	-1699.04
ES-2	BRAF_mut	ovary	Ulixertinib	catERKi	ERK1, ERK2	-0.8	2326.73	4095.77	1194.27	850.169	2280.87	-2289.69	4034.26	-308.938	-699.067	6761.43	2903.76		HCC-44	KRAS_mut	lung_NSCLC_adenocarcinoma	Ulixertinib	catERKi	ERK1, ERK2	-1.1	788.188	543.516	-999.557	-533.866	-303.996	-68.3872	-144.036	-1720.58	-1632.66	5039.92	-1264.62
ES-2	BRAF_mut	ovary	Ulixertinib	catERKi	ERK1, ERK2	-0.6	2326.73	4095.77	1194.27	850.169	2280.87	-2289.69	4034.26	-308.938	-699.067	6761.43	2903.76		HCC-44	KRAS_mut	lung_NSCLC_adenocarcinoma	Ulixertinib	catERKi	ERK1, ERK2	-0.5	788.188	543.516	-999.557	-533.866	-303.996	-68.3872	-144.036	-1720.58	-1632.66	5039.92	-1264.62
FTC-133	NF1_mut	thyroid	Ulixertinib	catERKi	ERK1, ERK2	0.1	2528.76	3586.38	978.859	726.469	2135.92	-1308.28	2942.12	-940.879	520.967	3208.32	2594.1		HCT-15	KRAS_mut	large_intestine	Ulixertinib	catERKi	ERK1, ERK2	-0.2	-226.141	-2446.83	-139.175	-1377.84	324.43	993.126	-2488.93	-2613.85	29.204	4143.11	-2107.49
FTC-133	NF1_mut	thyroid	Ulixertinib	catERKi	ERK1, ERK2	1.1	2528.76	3586.38	978.859	726.469	2135.92	-1308.28	2942.12	-940.879	520.967	3208.32	2594.1		HCT-15	KRAS_mut	large_intestine	Ulixertinib	catERKi	ERK1, ERK2	0.6	-226.141	-2446.83	-139.175	-1377.84	324.43	993.126	-2488.93	-2613.85	29.204	4143.11	-2107.49
GP5d	KRAS_mut	large_intestine	Ulixertinib	catERKi	ERK1, ERK2	-0.8	591.472	-1219.37	-168.471	-600.287	1164.47	1005.31	-1406.89	-1597.32	1365.97	3784.49	-411.222		HMV-II	BRAF_mut	melanoma	Ulixertinib	catERKi	ERK1, ERK2	-1.8	3306.12	5765.03	4077.83	2868.51	5693.65	-409.175	5874.41	2537.47	3408.94	6994.29	6631.72
GP5d	KRAS_mut	large_intestine	Ulixertinib	catERKi	ERK1, ERK2	-0.4	591.472	-1219.37	-168.471	-600.287	1164.47	1005.31	-1406.89	-1597.32	1365.97	3784.49	-411.222		HMV-II	BRAF_mut	melanoma	Ulixertinib	catERKi	ERK1, ERK2	-1.7	3306.12	5765.03	4077.83	2868.51	5693.65	-409.175	5874.41	2537.47	3408.94	6994.29	6631.72
HEC-1	KRAS_mut	endometrium	Ulixertinib	catERKi	ERK1, ERK2	1	684.676	2122.96	830.449	333.255	351.657	-447.024	1787.5	-1298.96	-232.891	5296.31	941.348		HPAC	KRAS_mut	pancreas	Ulixertinib	catERKi	ERK1, ERK2	-0.3	3167.06	997.271	1377.17	1035.27	3122.67	1732.68	1350.95	-1431.8	607.655	7558.36	265.887
HEC-1	KRAS_mut	endometrium	Ulixertinib	catERKi	ERK1, ERK2	1.3	684.676	2122.96	830.449	333.255	351.657	-447.024	1787.5	-1298.96	-232.891	5296.31	941.348		HPAC	KRAS_mut	pancreas	Ulixertinib	catERKi	ERK1, ERK2	1	3167.06	997.271	1377.17	1035.27	3122.67	1732.68	1350.95	-1431.8	607.655	7558.36	265.887
HOP-62	KRAS_mut	lung_NSCLC_adenocarcinoma	Ulixertinib	catERKi	ERK1, ERK2	0.2	3344.21	3655.87	1010.16	214.79	2901.31	261.466	3591.47	-872.666	-38.702	6689.39	2810.38		Hs-633T	KRAS_mut	fibrosarcoma	Ulixertinib	catERKi	ERK1, ERK2	-0.7	3693.93	4441.24	2668.2	2051.29	3838.83	343.302	3919.86	995.118	2237.25	6232.94	3789.62
HOP-62	KRAS_mut	lung_NSCLC_adenocarcinoma	Ulixertinib	catERKi	ERK1, ERK2	0.4	3344.21	3655.87	1010.16	214.79	2901.31	261.466	3591.47	-872.666	-38.702	6689.39	2810.38		Hs-633T	KRAS_mut	fibrosarcoma	Ulixertinib	catERKi	ERK1, ERK2	-0.9	3693.93	4441.24	2668.2	2051.29	3838.83	343.302	3919.86	995.118	2237.25	6232.94	3789.62
HOP-92	NF1_mut	lung_NSCLC_large_cell	Ulixertinib	catERKi	ERK1, ERK2	0.5	2170.8	3396.3	701.613	1247	2534.07	131.501	2500.35	-522.045	846.904	5399.77	1645.41		Hs-766T	KRAS_mut	pancreas	Ulixertinib	catERKi	ERK1, ERK2	-0.2	2211.21	2122.02	349.136	636.518	1078.21	-569.923	1861.31	-2542.62	-1399.08	6770.6	-1068
HOP-92	NF1_mut	lung_NSCLC_large_cell	Ulixertinib	catERKi	ERK1, ERK2	1.1	2170.8	3396.3	701.613	1247	2534.07	131.501	2500.35	-522.045	846.904	5399.77	1645.41		Hs-766T	KRAS_mut	pancreas	Ulixertinib	catERKi	ERK1, ERK2	0.5	2211.21	2122.02	349.136	636.518	1078.21	-569.923	1861.31	-2542.62	-1399.08	6770.6	-1068
HPAF-II	KRAS_mut	pancreas	Ulixertinib	catERKi	ERK1, ERK2	-0.9	2245.47	-1175.3	624.851	18.5297	1595.45	1278.97	-567.833	-2187.26	112.826	6676.37	-1316.26		HT-144	BRAF_mut	melanoma	Ulixertinib	catERKi	ERK1, ERK2	-1.7	3957.47	6441.86	4254.28	3030.28	5074.65	-852.411	6203.78	2137.73	2730.48	6587.93	6413.89
HPAF-II	KRAS_mut	pancreas	Ulixertinib	catERKi	ERK1, ERK2	-0.4	2245.47	-1175.3	624.851	18.5297	1595.45	1278.97	-567.833	-2187.26	112.826	6676.37	-1316.26		HT-144	BRAF_mut	melanoma	Ulixertinib	catERKi	ERK1, ERK2	-1.7	3957.47	6441.86	4254.28	3030.28	5074.65	-852.411	6203.78	2137.73	2730.48	6587.93	6413.89
HT-29	BRAF_mut	large_intestine	Ulixertinib	catERKi	ERK1, ERK2	-1.9	1372.95	-641.371	441.656	-103.887	1335.03	2149.37	-518.755	-2115.29	1432.48	5166.69	220.466		HT55	BRAF_mut	large_intestine	Ulixertinib	catERKi	ERK1, ERK2	-0.9	453.873	-1361.46	-122.124	-326.302	1151.35	1954.13	-1493.1	-1343.42	1554.22	4135.26	-189.38
HT-29	BRAF_mut	large_intestine	Ulixertinib	catERKi	ERK1, ERK2	-1.4	1372.95	-641.371	441.656	-103.887	1335.03	2149.37	-518.755	-2115.29	1432.48	5166.69	220.466		HT55	BRAF_mut	large_intestine	Ulixertinib	catERKi	ERK1, ERK2	-1	453.873	-1361.46	-122.124	-326.302	1151.35	1954.13	-1493.1	-1343.42	1554.22	4135.26	-189.38
HuP-T3	KRAS_mut	pancreas	Ulixertinib	catERKi	ERK1, ERK2	-0.3	2020.63	-623.863	483.233	-410.324	1795.14	1405.66	40.8968	-2813.5	107.347	5532.4	-689.75		HTC-C3	BRAF_mut	thyroid	Ulixertinib	catERKi	ERK1, ERK2	-1.7	2539.13	467.307	651.804	34.1627	1924.5	259.881	990.858	-2472.25	-758.041	5601.08	-2033.36
HuP-T3	KRAS_mut	pancreas	Ulixertinib	catERKi	ERK1, ERK2	0.1	2020.63	-623.863	483.233	-410.324	1795.14	1405.66	40.8968	-2813.5	107.347	5532.4	-689.75		HTC-C3	BRAF_mut	thyroid	Ulixertinib	catERKi	ERK1, ERK2	-1.5	2539.13	467.307	651.804	34.1627	1924.5	259.881	990.858	-2472.25	-758.041	5601.08	-2033.36
IHH-4	BRAF_mut	thyroid	Ulixertinib	catERKi	ERK1, ERK2	-1.5	1728.42	3179.42	1532.85	1195.25	2881.17	-1555.74	1902.47	569.561	724.215	5618.34	3126.44		HuCCT1	KRAS_mut	biliary_tract	Ulixertinib	catERKi	ERK1, ERK2	-0.3	2324.27	-157.006	558.465	409.527	1700.48	1042.68	266.579	-2124.7	-486.301	6339.74	-1683.04
IHH-4	BRAF_mut	thyroid	Ulixertinib	catERKi	ERK1, ERK2	-0.6	1728.42	3179.42	1532.85	1195.25	2881.17	-1555.74	1902.47	569.561	724.215	5618.34	3126.44		HuCCT1	KRAS_mut	biliary_tract	Ulixertinib	catERKi	ERK1, ERK2	-1.1	2324.27	-157.006	558.465	409.527	1700.48	1042.68	266.579	-2124.7	-486.301	6339.74	-1683.04
IST-MEL1	BRAF_mut	melanoma	Ulixertinib	catERKi	ERK1, ERK2	-0.1	4290.43	5473.52	3331.65	2288.09	4357.04	-795.056	5381.65	1204.54	1266.1	7051.47	5154.38		HuP-T4	KRAS_mut	pancreas	Ulixertinib	catERKi	ERK1, ERK2	-0.3	1128.84	-1680.85	-4.05167	-583.009	921.652	2447.41	-1243.81	-2772.78	825.141	3039.54	-1858.39
IST-MEL1	BRAF_mut	melanoma	Ulixertinib	catERKi	ERK1, ERK2	0.3	4290.43	5473.52	3331.65	2288.09	4357.04	-795.056	5381.65	1204.54	1266.1	7051.47	5154.38		HuP-T4	KRAS_mut	pancreas	Ulixertinib	catERKi	ERK1, ERK2	1.1	1128.84	-1680.85	-4.05167	-583.009	921.652	2447.41	-1243.81	-2772.78	825.141	3039.54	-1858.39
IST-SL2	BRAF_mut	lung_small_cell_carcinoma	Ulixertinib	catERKi	ERK1, ERK2	0.1	-1764.63	-3380.1	-2069.12	-2175.94	-1851.88	700.913	-3362.93	-3776.17	-2767.8	-2457.04	-3157.18		IA-LM	KRAS_mut	lung_NSCLC_large_cell	Ulixertinib	catERKi	ERK1, ERK2	1.1	2323.89	2991.38	1655.09	1026.87	2215.73	-52.1279	2777.62	-1494.58	-700.042	7048.24	1302.91
IST-SL2	BRAF_mut	lung_small_cell_carcinoma	Ulixertinib	catERKi	ERK1, ERK2	0.4	-1764.63	-3380.1	-2069.12	-2175.94	-1851.88	700.913	-3362.93	-3776.17	-2767.8	-2457.04	-3157.18		IA-LM	KRAS_mut	lung_NSCLC_large_cell	Ulixertinib	catERKi	ERK1, ERK2	-1.3	2323.89	2991.38	1655.09	1026.87	2215.73	-52.1279	2777.62	-1494.58	-700.042	7048.24	1302.91
KALS-1	NF1_mut	glioma	Ulixertinib	catERKi	ERK1, ERK2	0.5	1019.24	3232.92	565.228	498.738	1643.89	-388.513	2858.45	-643.584	172.453	5166.63	1315.38		IGR-37	BRAF_mut	melanoma	Ulixertinib	catERKi	ERK1, ERK2	-1.8	3075.89	5366.81	3238.78	2537.66	4298.22	-629.829	4869.12	1453.09	2525.29	6358.52	5668.76
KALS-1	NF1_mut	glioma	Ulixertinib	catERKi	ERK1, ERK2	0.6	1019.24	3232.92	565.228	498.738	1643.89	-388.513	2858.45	-643.584	172.453	5166.63	1315.38		IGR-37	BRAF_mut	melanoma	Ulixertinib	catERKi	ERK1, ERK2	-1.2	3075.89	5366.81	3238.78	2537.66	4298.22	-629.829	4869.12	1453.09	2525.29	6358.52	5668.76
KP-1N	KRAS_mut	pancreas	Ulixertinib	catERKi	ERK1, ERK2	1	446.271	-664.733	-1866.76	-1670.74	-1579.44	-1661.66	-967.21	-3165.06	-2963.96	3907.96	-2755.65		JVM-3	BRAF_mut	lymphoid_neoplasm_other	Ulixertinib	catERKi	ERK1, ERK2	-1.7	-358.66	904.753	484.811	2499.96	2158.32	-1331.77	1223.54	3045.94	2936.42	862.205	1438.91
KP-1N	KRAS_mut	pancreas	Ulixertinib	catERKi	ERK1, ERK2	1.1	446.271	-664.733	-1866.76	-1670.74	-1579.44	-1661.66	-967.21	-3165.06	-2963.96	3907.96	-2755.65		JVM-3	BRAF_mut	lymphoid_neoplasm_other	Ulixertinib	catERKi	ERK1, ERK2	-0.5	-358.66	904.753	484.811	2499.96	2158.32	-1331.77	1223.54	3045.94	2936.42	862.205	1438.91
KP-3	KRAS_mut	pancreas	Ulixertinib	catERKi	ERK1, ERK2	0.9	1079.32	-196.159	-277.22	-524.249	127.118	102.436	-93.7209	-1697.99	234.357	5817.76	-985.65		K5	BRAF_mut	thyroid	Ulixertinib	catERKi	ERK1, ERK2	-1.1	3424.75	3128.17	962.447	746.13	2216.07	1195.53	2327.96	-1000.26	1537.92	6388.86	567.945
KP-3	KRAS_mut	pancreas	Ulixertinib	catERKi	ERK1, ERK2	1.5	1079.32	-196.159	-277.22	-524.249	127.118	102.436	-93.7209	-1697.99	234.357	5817.76	-985.65		K5	BRAF_mut	thyroid	Ulixertinib	catERKi	ERK1, ERK2	-0.9	3424.75	3128.17	962.447	746.13	2216.07	1195.53	2327.96	-1000.26	1537.92	6388.86	567.945
KP-N-YN	NF1_mut	neuroblastoma	Ulixertinib	catERKi	ERK1, ERK2	0.7	342.095	837.027	-739.345	-796.268	622.435	1925.13	362.226	-1327.94	-706.419	4398.07	1242.68		KARPAS-620	KRAS_mut	haematopoietic_neoplasm_other	Ulixertinib	catERKi	ERK1, ERK2	0.3	49.0037	662.117	806.509	2003.21	2382.22	-174.112	356.437	1865.42	2036.9	3570.87	1812.29
KP-N-YN	NF1_mut	neuroblastoma	Ulixertinib	catERKi	ERK1, ERK2	0.9	342.095	837.027	-739.345	-796.268	622.435	1925.13	362.226	-1327.94	-706.419	4398.07	1242.68		KARPAS-620	KRAS_mut	haematopoietic_neoplasm_other	Ulixertinib	catERKi	ERK1, ERK2	-1.7	49.0037	662.117	806.509	2003.21	2382.22	-174.112	356.437	1865.42	2036.9	3570.87	1812.29
KS-1	NF1_mut	glioma	Ulixertinib	catERKi	ERK1, ERK2	-1.1	450.291	2040.8	-630.272	-774.075	108.409	-2703.69	2113.76	-1467.8	-1258.53	4667.1	953.384		KINGS-1	NF1_mut	glioma	Ulixertinib	catERKi	ERK1, ERK2	0.7	2654.26	5149.76	2339.11	1407.27	2292.66	-166.861	4834.35	-59.8204	208.086	6925.97	3493.9
KS-1	NF1_mut	glioma	Ulixertinib	catERKi	ERK1, ERK2	0.6	450.291	2040.8	-630.272	-774.075	108.409	-2703.69	2113.76	-1467.8	-1258.53	4667.1	953.384		KINGS-1	NF1_mut	glioma	Ulixertinib	catERKi	ERK1, ERK2	0.6	2654.26	5149.76	2339.11	1407.27	2292.66	-166.861	4834.35	-59.8204	208.086	6925.97	3493.9
LCLC-97TM1	KRAS_mut	lung_NSCLC_large_cell	Ulixertinib	catERKi	ERK1, ERK2	-0.4	1845.71	1298.84	1061.63	460.68	2346.52	-221.469	1342.96	-1823.8	-419.898	5705.54	-275.247		KOPN-8	KRAS_mut	B_cell_leukemia	Ulixertinib	catERKi	ERK1, ERK2	-1.1	415.991	1325.5	1780.69	2848.89	3335.48	373.516	1062.12	3471.78	2667.37	4391.44	2698.81
LCLC-97TM1	KRAS_mut	lung_NSCLC_large_cell	Ulixertinib	catERKi	ERK1, ERK2	0.1	1845.71	1298.84	1061.63	460.68	2346.52	-221.469	1342.96	-1823.8	-419.898	5705.54	-275.247		KOPN-8	KRAS_mut	B_cell_leukemia	Ulixertinib	catERKi	ERK1, ERK2	-0.8	415.991	1325.5	1780.69	2848.89	3335.48	373.516	1062.12	3471.78	2667.37	4391.44	2698.81
LoVo	KRAS_mut	large_intestine	Ulixertinib	catERKi	ERK1, ERK2	-1.4	789.404	-1223.9	391.245	-381.308	1769.25	1849.72	-958.736	-2495.19	1266.11	5792.25	-764.934		KP-2	KRAS_mut	pancreas	Ulixertinib	catERKi	ERK1, ERK2	0.3	3304.53	1647.09	1655.15	886.975	2913.91	978.428	2098.64	-2145.91	358.678	6386.65	-454.145
LoVo	KRAS_mut	large_intestine	Ulixertinib	catERKi	ERK1, ERK2	-1.3	789.404	-1223.9	391.245	-381.308	1769.25	1849.72	-958.736	-2495.19	1266.11	5792.25	-764.934		KP-2	KRAS_mut	pancreas	Ulixertinib	catERKi	ERK1, ERK2	-0.2	3304.53	1647.09	1655.15	886.975	2913.91	978.428	2098.64	-2145.91	358.678	6386.65	-454.145
LS-123	KRAS_mut	large_intestine	Ulixertinib	catERKi	ERK1, ERK2	-0.6	1409.86	-460.168	897.307	-152.403	1961.09	1292.35	-504.005	-2061.84	148.08	6395.56	-1161.53		KP-4	KRAS_mut	pancreas	Ulixertinib	catERKi	ERK1, ERK2	-0.3	1095.34	1215.26	-245.182	-514.598	-360.868	-803.963	848.592	-2853.83	-1960.37	5844.93	-889.547
LS-123	KRAS_mut	large_intestine	Ulixertinib	catERKi	ERK1, ERK2	0.6	1409.86	-460.168	897.307	-152.403	1961.09	1292.35	-504.005	-2061.84	148.08	6395.56	-1161.53		KP-4	KRAS_mut	pancreas	Ulixertinib	catERKi	ERK1, ERK2	-1.9	1095.34	1215.26	-245.182	-514.598	-360.868	-803.963	848.592	-2853.83	-1960.37	5844.93	-889.547
LU-99A	KRAS_mut	lung_NSCLC_large_cell	Ulixertinib	catERKi	ERK1, ERK2	-0.1	1719.02	2805.98	1193.66	285.496	940.132	-1559.04	2519.88	-2180.03	-1137.45	5946.04	-501.449		KYSE-410	KRAS_mut	oesophagus	Ulixertinib	catERKi	ERK1, ERK2	0.3	966.929	-2168.76	-1101.67	-927.625	744.983	366.307	-1463.2	-2618.38	-1230.17	3875.59	-3054.36
LU-99A	KRAS_mut	lung_NSCLC_large_cell	Ulixertinib	catERKi	ERK1, ERK2	0.3	1719.02	2805.98	1193.66	285.496	940.132	-1559.04	2519.88	-2180.03	-1137.45	5946.04	-501.449		KYSE-410	KRAS_mut	oesophagus	Ulixertinib	catERKi	ERK1, ERK2	0.5	966.929	-2168.76	-1101.67	-927.625	744.983	366.307	-1463.2	-2618.38	-1230.17	3875.59	-3054.36
MHH-CALL-2	NF1_mut	B_cell_leukemia	Ulixertinib	catERKi	ERK1, ERK2	-0.3	1424.78	2542.85	1900.24	3140.85	2476.26	506.289	2199.08	3032.27	1120.82	2733.5	1890.27		LCLC-103H	NF1_mut	lung_NSCLC_large_cell	Ulixertinib	catERKi	ERK1, ERK2	2.2	975.911	1912.15	228.662	252.229	1412.63	-1183.61	706.093	-868.843	-781.416	2867.06	507.835
MHH-CALL-2	NF1_mut	B_cell_leukemia	Ulixertinib	catERKi	ERK1, ERK2	-0.3	1424.78	2542.85	1900.24	3140.85	2476.26	506.289	2199.08	3032.27	1120.82	2733.5	1890.27		LCLC-103H	NF1_mut	lung_NSCLC_large_cell	Ulixertinib	catERKi	ERK1, ERK2	-0.3	975.911	1912.15	228.662	252.229	1412.63	-1183.61	706.093	-868.843	-781.416	2867.06	507.835
MIA-PaCa-2	KRAS_mut	pancreas	Ulixertinib	catERKi	ERK1, ERK2	-0.6	-142.827	714.604	418.368	-466.169	1411.96	-2084.09	488.791	-745.764	-27.6108	6169.2	1847.62		LS-180	KRAS_mut	large_intestine	Ulixertinib	catERKi	ERK1, ERK2	-0.2	834.764	-1143.72	144.804	-505.882	1433.68	2210.68	-1058.48	-1308.49	2477.22	6334.11	-61.2503
MIA-PaCa-2	KRAS_mut	pancreas	Ulixertinib	catERKi	ERK1, ERK2	-0.1	-142.827	714.604	418.368	-466.169	1411.96	-2084.09	488.791	-745.764	-27.6108	6169.2	1847.62		LS-180	KRAS_mut	large_intestine	Ulixertinib	catERKi	ERK1, ERK2	-1.2	834.764	-1143.72	144.804	-505.882	1433.68	2210.68	-1058.48	-1308.49	2477.22	6334.11	-61.2503
ML-2	KRAS_mut	acute_myeloid_leukaemia	Ulixertinib	catERKi	ERK1, ERK2	-1.9	-997.337	172.247	1345.08	3099.16	3112.92	-693.033	28.6025	4324.1	2227.75	265.473	1947.03		LS-411N	BRAF_mut	large_intestine	Ulixertinib	catERKi	ERK1, ERK2	-2	808.112	-952.806	28.578	-101.112	1824.19	1986.4	-722.374	-1568.26	2441.43	5765.93	11.6592
ML-2	KRAS_mut	acute_myeloid_leukaemia	Ulixertinib	catERKi	ERK1, ERK2	-1.2	-997.337	172.247	1345.08	3099.16	3112.92	-693.033	28.6025	4324.1	2227.75	265.473	1947.03		LS-411N	BRAF_mut	large_intestine	Ulixertinib	catERKi	ERK1, ERK2	-1.6	808.112	-952.806	28.578	-101.112	1824.19	1986.4	-722.374	-1568.26	2441.43	5765.93	11.6592
MOLT-4	NF1_mut	lymphoblastic_leukemia	Ulixertinib	catERKi	ERK1, ERK2	-1.5	-1180.79	-927.826	-1325.6	1100.29	-263.652	-1202.41	-1153.33	464.488	-1137.72	-1968.82	-1740.28		LU-65	KRAS_mut	lung_NSCLC_large_cell	Ulixertinib	catERKi	ERK1, ERK2	-1.5	481.861	2005.43	-1.03406	-362.816	1168.32	1554.38	1316.09	-1912.45	75.2275	6649.49	172.844
MOLT-4	NF1_mut	lymphoblastic_leukemia	Ulixertinib	catERKi	ERK1, ERK2	0.7	-1180.79	-927.826	-1325.6	1100.29	-263.652	-1202.41	-1153.33	464.488	-1137.72	-1968.82	-1740.28		LU-65	KRAS_mut	lung_NSCLC_large_cell	Ulixertinib	catERKi	ERK1, ERK2	-1.1	481.861	2005.43	-1.03406	-362.816	1168.32	1554.38	1316.09	-1912.45	75.2275	6649.49	172.844
NCI-H1573	KRAS_mut	lung_NSCLC_adenocarcinoma	Ulixertinib	catERKi	ERK1, ERK2	0.2	1678.03	-131.702	-160.179	-214.764	789.64	1939.07	-370.884	-2199.87	226.022	6032.25	-1279.11		M14	BRAF_mut	melanoma	Ulixertinib	catERKi	ERK1, ERK2	-2.3	3473.84	5570.72	3846.63	2861.23	4687.32	-1272.3	5845.95	2027.26	2695.44	5932.93	5522.45
NCI-H1573	KRAS_mut	lung_NSCLC_adenocarcinoma	Ulixertinib	catERKi	ERK1, ERK2	0.3	1678.03	-131.702	-160.179	-214.764	789.64	1939.07	-370.884	-2199.87	226.022	6032.25	-1279.11		M14	BRAF_mut	melanoma	Ulixertinib	catERKi	ERK1, ERK2	-1.9	3473.84	5570.72	3846.63	2861.23	4687.32	-1272.3	5845.95	2027.26	2695.44	5932.93	5522.45
NCI-H1651	NF1_mut	lung_NSCLC_adenocarcinoma	Ulixertinib	catERKi	ERK1, ERK2	0.9	2239.49	1583.15	484.054	478.861	1410.88	485.31	1410.08	-1962.62	-445.038	2403.22	211.321		MDA-MB-157	NF1_mut	breast	Ulixertinib	catERKi	ERK1, ERK2	1	-1034.99	-1065.23	-288.403	-673.432	-279.213	1076.2	-1008.62	-1918.85	-1375.63	1020.49	-180.974
NCI-H1651	NF1_mut	lung_NSCLC_adenocarcinoma	Ulixertinib	catERKi	ERK1, ERK2	1	2239.49	1583.15	484.054	478.861	1410.88	485.31	1410.08	-1962.62	-445.038	2403.22	211.321		MDA-MB-157	NF1_mut	breast	Ulixertinib	catERKi	ERK1, ERK2	-1.7	-1034.99	-1065.23	-288.403	-673.432	-279.213	1076.2	-1008.62	-1918.85	-1375.63	1020.49	-180.974
NCI-H1755	BRAF_mut	lung_NSCLC_adenocarcinoma	Ulixertinib	catERKi	ERK1, ERK2	-0.8	486.175	1242.75	339.313	-9.96248	-211.284	-292.31	298.451	-1931.8	-1541.16	4458.26	-1094.41		Mewo	NF1_mut	melanoma	Ulixertinib	catERKi	ERK1, ERK2	0.2	2347.83	4475.17	2654.64	1593.45	3564.12	-1313.87	4208.24	395.911	2053.82	5237.36	4631.39
NCI-H1755	BRAF_mut	lung_NSCLC_adenocarcinoma	Ulixertinib	catERKi	ERK1, ERK2	-0.4	486.175	1242.75	339.313	-9.96248	-211.284	-292.31	298.451	-1931.8	-1541.16	4458.26	-1094.41		Mewo	NF1_mut	melanoma	Ulixertinib	catERKi	ERK1, ERK2	0.9	2347.83	4475.17	2654.64	1593.45	3564.12	-1313.87	4208.24	395.911	2053.82	5237.36	4631.39
NCI-H1792	KRAS_mut	lung_NSCLC_adenocarcinoma	Ulixertinib	catERKi	ERK1, ERK2	-1.3	2943.24	3433.65	836.843	937.253	1530.59	133.455	3421.09	-1775.99	-914.896	5171.25	-411.298		MFE-319	BRAF_mut	endometrium	Ulixertinib	catERKi	ERK1, ERK2	0.3	708.495	-357.844	-188.204	-678.799	1501.74	1321.42	-408.858	-1749.52	215.193	6879.9	217.828
NCI-H1792	KRAS_mut	lung_NSCLC_adenocarcinoma	Ulixertinib	catERKi	ERK1, ERK2	-0.7	2943.24	3433.65	836.843	937.253	1530.59	133.455	3421.09	-1775.99	-914.896	5171.25	-411.298		MFE-319	BRAF_mut	endometrium	Ulixertinib	catERKi	ERK1, ERK2	1	708.495	-357.844	-188.204	-678.799	1501.74	1321.42	-408.858	-1749.52	215.193	6879.9	217.828
NCI-H2009	KRAS_mut	lung_NSCLC_adenocarcinoma	Ulixertinib	catERKi	ERK1, ERK2	0.5	1468.69	1900.46	163.153	265.577	2596.06	628.214	1391.77	-1267.78	384.209	4955.33	-412.978		MKN28	NF1_mut	stomach	Ulixertinib	catERKi	ERK1, ERK2	-0.2	1050.3	-874.371	241.037	-608.855	797.986	1067.48	-890.603	-2008.8	-0.0752719	5233.45	-1738.22
NCI-H2009	KRAS_mut	lung_NSCLC_adenocarcinoma	Ulixertinib	catERKi	ERK1, ERK2	0.5	1468.69	1900.46	163.153	265.577	2596.06	628.214	1391.77	-1267.78	384.209	4955.33	-412.978		MKN28	NF1_mut	stomach	Ulixertinib	catERKi	ERK1, ERK2	-1.6	1050.3	-874.371	241.037	-608.855	797.986	1067.48	-890.603	-2008.8	-0.0752719	5233.45	-1738.22
NCI-H2122	KRAS_mut	lung_NSCLC_adenocarcinoma	Ulixertinib	catERKi	ERK1, ERK2	-1.4	2468.5	1363.65	588.433	318.781	1561.67	1453.57	1203.42	-2300.51	-51.8077	5195.1	-729.249		MM1S	KRAS_mut	myeloma	Ulixertinib	catERKi	ERK1, ERK2	0.1	-586.778	990.26	264.802	1741.66	2345.28	-1006.68	741.405	1680.03	2347.86	497.824	2077.1
NCI-H2122	KRAS_mut	lung_NSCLC_adenocarcinoma	Ulixertinib	catERKi	ERK1, ERK2	-1.1	2468.5	1363.65	588.433	318.781	1561.67	1453.57	1203.42	-2300.51	-51.8077	5195.1	-729.249		MM1S	KRAS_mut	myeloma	Ulixertinib	catERKi	ERK1, ERK2	-0.6	-586.778	990.26	264.802	1741.66	2345.28	-1006.68	741.405	1680.03	2347.86	497.824	2077.1
NCI-H23	KRAS_mut	lung_NSCLC_adenocarcinoma	Ulixertinib	catERKi	ERK1, ERK2	-0.2	1478.95	1020.62	-1114.69	-770.921	-265.749	-1109.52	553.793	-2539.28	-685.185	6120.85	-525.508		NCI-H1155	KRAS_mut	lung_NSCLC_large_cell	Ulixertinib	catERKi	ERK1, ERK2	0.3	-300.513	-140.565	-205.601	-621.637	-513.828	1677.65	-230.322	-3095.42	-2163.98	4792.57	-1230.56
NCI-H23	KRAS_mut	lung_NSCLC_adenocarcinoma	Ulixertinib	catERKi	ERK1, ERK2	0.6	1478.95	1020.62	-1114.69	-770.921	-265.749	-1109.52	553.793	-2539.28	-685.185	6120.85	-525.508		NCI-H1155	KRAS_mut	lung_NSCLC_large_cell	Ulixertinib	catERKi	ERK1, ERK2	0.2	-300.513	-140.565	-205.601	-621.637	-513.828	1677.65	-230.322	-3095.42	-2163.98	4792.57	-1230.56
NCI-H358	KRAS_mut	lung_NSCLC_adenocarcinoma	Ulixertinib	catERKi	ERK1, ERK2	-0.6	1840.92	1442.44	1535.52	931.231	1970.7	948.289	1520.37	-958.273	-3.22641	6402.23	-336.344		NCI-H1355	KRAS_mut	lung_NSCLC_adenocarcinoma	Ulixertinib	catERKi	ERK1, ERK2	0.3	868.755	-226.716	182.206	-493.219	-374.835	990.047	-475.96	-2051.15	-970.192	4849.61	-1484.24
NCI-H358	KRAS_mut	lung_NSCLC_adenocarcinoma	Ulixertinib	catERKi	ERK1, ERK2	-0.3	1840.92	1442.44	1535.52	931.231	1970.7	948.289	1520.37	-958.273	-3.22641	6402.23	-336.344		NCI-H1355	KRAS_mut	lung_NSCLC_adenocarcinoma	Ulixertinib	catERKi	ERK1, ERK2	0.8	868.755	-226.716	182.206	-493.219	-374.835	990.047	-475.96	-2051.15	-970.192	4849.61	-1484.24
NCI-H650	KRAS_mut	lung_NSCLC_adenocarcinoma	Ulixertinib	catERKi	ERK1, ERK2	0.2	2427.78	2712.16	-198.353	6.66113	477.894	-56.3862	1557.16	-2178.6	-1775.09	6168.62	-154.055		NCI-H1666	BRAF_mut	lung_NSCLC_adenocarcinoma	Ulixertinib	catERKi	ERK1, ERK2	-0.8	2867.86	-344.312	-44.5598	549.865	1832.26	2137.87	-121.182	-1260.7	1158.95	3957.13	-704.341
NCI-H650	KRAS_mut	lung_NSCLC_adenocarcinoma	Ulixertinib	catERKi	ERK1, ERK2	0.4	2427.78	2712.16	-198.353	6.66113	477.894	-56.3862	1557.16	-2178.6	-1775.09	6168.62	-154.055		NCI-H1666	BRAF_mut	lung_NSCLC_adenocarcinoma	Ulixertinib	catERKi	ERK1, ERK2	-0.6	2867.86	-344.312	-44.5598	549.865	1832.26	2137.87	-121.182	-1260.7	1158.95	3957.13	-704.341
NCI-H747	KRAS_mut	large_intestine	Ulixertinib	catERKi	ERK1, ERK2	-1.4	1497.61	-768.527	964.866	204.812	1864.37	1338.37	-392.885	-2174.44	-195.162	5399.4	-2235.72		NCI-H1838	NF1_mut	lung_NSCLC_adenocarcinoma	Ulixertinib	catERKi	ERK1, ERK2	3.5	939.448	462.002	-297.835	-538.749	561.23	-1974.76	838.593	-1928.69	-1372.94	4868.4	-1718.38
NCI-H747	KRAS_mut	large_intestine	Ulixertinib	catERKi	ERK1, ERK2	-1.2	1497.61	-768.527	964.866	204.812	1864.37	1338.37	-392.885	-2174.44	-195.162	5399.4	-2235.72		NCI-H1838	NF1_mut	lung_NSCLC_adenocarcinoma	Ulixertinib	catERKi	ERK1, ERK2	2.3	939.448	462.002	-297.835	-538.749	561.23	-1974.76	838.593	-1928.69	-1372.94	4868.4	-1718.38
NEC8	NF1_mut	testis	Ulixertinib	catERKi	ERK1, ERK2	0.7	-13.7598	349.85	-246.152	-596.86	2013.1	387.916	-28.6182	-1231.18	1883.22	4225.09	1635.54		NCI-H1944	KRAS_mut	lung_NSCLC_adenocarcinoma	Ulixertinib	catERKi	ERK1, ERK2	-0.5	1761.25	628.827	516.373	485.317	-714.032	276.726	210.179	-2571.54	-1229.53	2792.65	-2307.66
NEC8	NF1_mut	testis	Ulixertinib	catERKi	ERK1, ERK2	-0.6	-13.7598	349.85	-246.152	-596.86	2013.1	387.916	-28.6182	-1231.18	1883.22	4225.09	1635.54		NCI-H1944	KRAS_mut	lung_NSCLC_adenocarcinoma	Ulixertinib	catERKi	ERK1, ERK2	0.8	1761.25	628.827	516.373	485.317	-714.032	276.726	210.179	-2571.54	-1229.53	2792.65	-2307.66
NOMO-1	KRAS_mut	acute_myeloid_leukaemia	Ulixertinib	catERKi	ERK1, ERK2	-1.3	-424.536	1751.18	3640.71	4851.96	4076.45	-420.435	1323.94	5802.56	3019.91	-1760.63	2789.36		NCI-H2347	KRAS_mut	lung_NSCLC_adenocarcinoma	Ulixertinib	catERKi	ERK1, ERK2	1.2	2627.02	2032.14	1980.78	1349.01	2833.18	612.033	1971.91	-736.761	749.788	7024.5	976.674
NOMO-1	KRAS_mut	acute_myeloid_leukaemia	Ulixertinib	catERKi	ERK1, ERK2	-1.1	-424.536	1751.18	3640.71	4851.96	4076.45	-420.435	1323.94	5802.56	3019.91	-1760.63	2789.36		NCI-H2347	KRAS_mut	lung_NSCLC_adenocarcinoma	Ulixertinib	catERKi	ERK1, ERK2	2	2627.02	2032.14	1980.78	1349.01	2833.18	612.033	1971.91	-736.761	749.788	7024.5	976.674
OC-314	BRAF_mut	ovary	Ulixertinib	catERKi	ERK1, ERK2	0.2	546.614	-1199.85	-717.515	-1008.53	-109.611	405.828	-477.624	-2702.7	-998.51	2753.24	-1940.78		NCI-H441	KRAS_mut	lung_NSCLC_adenocarcinoma	Ulixertinib	catERKi	ERK1, ERK2	2.3	1364.61	1108.79	1170.97	681.863	2078.08	-69.6343	1080.33	-1364.97	-667.589	6290.52	-1306.04
OC-314	BRAF_mut	ovary	Ulixertinib	catERKi	ERK1, ERK2	0.3	546.614	-1199.85	-717.515	-1008.53	-109.611	405.828	-477.624	-2702.7	-998.51	2753.24	-1940.78		NCI-H441	KRAS_mut	lung_NSCLC_adenocarcinoma	Ulixertinib	catERKi	ERK1, ERK2	2.4	1364.61	1108.79	1170.97	681.863	2078.08	-69.6343	1080.33	-1364.97	-667.589	6290.52	-1306.04
OCI-AML5	NF1_mut	acute_myeloid_leukaemia	Ulixertinib	catERKi	ERK1, ERK2	-0.9	-416.863	760.641	1229.46	2944.96	3142.5	-50.4556	475.211	3491.93	2908.21	137.481	1661.38		NCI-H727	KRAS_mut	lung_NSCLC_carcinoid	Ulixertinib	catERKi	ERK1, ERK2	-1.3	2184.42	1838.37	1571.12	1179.01	2631.28	3240.73	1746.31	-236.303	2396.01	7174.55	1443.73
PANC-02-03	KRAS_mut	pancreas	Ulixertinib	catERKi	ERK1, ERK2	-1	1290.75	-908.651	273.292	-479.785	1075.15	185.459	-448.205	-2741.76	-799.855	5694.74	-1698.98		NCI-H727	KRAS_mut	lung_NSCLC_carcinoid	Ulixertinib	catERKi	ERK1, ERK2	-1.3	2184.42	1838.37	1571.12	1179.01	2631.28	3240.73	1746.31	-236.303	2396.01	7174.55	1443.73
PANC-02-03	KRAS_mut	pancreas	Ulixertinib	catERKi	ERK1, ERK2	-0.7	1290.75	-908.651	273.292	-479.785	1075.15	185.459	-448.205	-2741.76	-799.855	5694.74	-1698.98		NH-12	NF1_mut	neuroblastoma	Ulixertinib	catERKi	ERK1, ERK2	0.3	1261.84	1326.14	117.146	-83.4289	445.35	2057.2	911.321	-1049.1	-520.789	5027.27	1242.36
PANC-04-03	KRAS_mut	pancreas	Ulixertinib	catERKi	ERK1, ERK2	0.4	2212.36	-811.204	781.166	231.248	2532.23	964.361	125.766	-2631.62	384.152	6411.94	-1885.55		NH-12	NF1_mut	neuroblastoma	Ulixertinib	catERKi	ERK1, ERK2	0.4	1261.84	1326.14	117.146	-83.4289	445.35	2057.2	911.321	-1049.1	-520.789	5027.27	1242.36
PANC-04-03	KRAS_mut	pancreas	Ulixertinib	catERKi	ERK1, ERK2	1	2212.36	-811.204	781.166	231.248	2532.23	964.361	125.766	-2631.62	384.152	6411.94	-1885.55		OV-56	KRAS_mut	ovary	Ulixertinib	catERKi	ERK1, ERK2	3	3262.96	3166.95	1770.72	1916.8	1884.78	1609.37	2700.28	77.9951	1376.05	5954.99	519.315
PANC-10-05	KRAS_mut	pancreas	Ulixertinib	catERKi	ERK1, ERK2	-0.9	-32.5355	-2119.43	57.4911	-737.81	1066.83	-722.879	-2158.15	-2122.52	-16.4235	4415.89	-1520.89		OV-56	KRAS_mut	ovary	Ulixertinib	catERKi	ERK1, ERK2	1.9	3262.96	3166.95	1770.72	1916.8	1884.78	1609.37	2700.28	77.9951	1376.05	5954.99	519.315
PANC-10-05	KRAS_mut	pancreas	Ulixertinib	catERKi	ERK1, ERK2	0.4	-32.5355	-2119.43	57.4911	-737.81	1066.83	-722.879	-2158.15	-2122.52	-16.4235	4415.89	-1520.89		OVCAR-5	KRAS_mut	ovary	Ulixertinib	catERKi	ERK1, ERK2	-0.4	2401	1616.12	906.392	207.637	1908.74	355.523	1934.76	-1498.26	4.94953	6348.75	-72.661
PA-TU-8988T	KRAS_mut	pancreas	Ulixertinib	catERKi	ERK1, ERK2	-0.8	-628.673	-737.771	-820.905	-1082.98	342.724	-1444.47	-808.53	-2546.03	-930.749	5351.21	-1678.28		OVCAR-5	KRAS_mut	ovary	Ulixertinib	catERKi	ERK1, ERK2	-0.2	2401	1616.12	906.392	207.637	1908.74	355.523	1934.76	-1498.26	4.94953	6348.75	-72.661
PA-TU-8988T	KRAS_mut	pancreas	Ulixertinib	catERKi	ERK1, ERK2	0.6	-628.673	-737.771	-820.905	-1082.98	342.724	-1444.47	-808.53	-2546.03	-930.749	5351.21	-1678.28		PANC-03-27	KRAS_mut	pancreas	Ulixertinib	catERKi	ERK1, ERK2	0.8	2474.24	884.268	643.06	863.224	2070.95	1673.81	985.309	-1772.32	759.327	5873.67	-1144.74
PSN1	KRAS_mut	pancreas	Ulixertinib	catERKi	ERK1, ERK2	-2.1	3928.99	3966.82	2445.67	2045.47	2784.82	2981.61	3280.67	-372.996	295.957	7080.76	1940.58		PANC-03-27	KRAS_mut	pancreas	Ulixertinib	catERKi	ERK1, ERK2	-0.4	2474.24	884.268	643.06	863.224	2070.95	1673.81	985.309	-1772.32	759.327	5873.67	-1144.74
PSN1	KRAS_mut	pancreas	Ulixertinib	catERKi	ERK1, ERK2	-1.5	3928.99	3966.82	2445.67	2045.47	2784.82	2981.61	3280.67	-372.996	295.957	7080.76	1940.58		PANC-08-13	KRAS_mut	pancreas	Ulixertinib	catERKi	ERK1, ERK2	2.2	2754.1	1122.03	1533.4	1666.78	3126.74	1783.82	1339.07	-359.369	574.591	6769.6	-1122.18
RL95-2	BRAF_mut	endometrium	Ulixertinib	catERKi	ERK1, ERK2	-0.7	-320.793	-2425.57	-588.529	-1180.45	-30.3151	507.62	-2407.03	-2448.85	110.59	3923.58	-2390.91		PANC-08-13	KRAS_mut	pancreas	Ulixertinib	catERKi	ERK1, ERK2	2	2754.1	1122.03	1533.4	1666.78	3126.74	1783.82	1339.07	-359.369	574.591	6769.6	-1122.18
RL95-2	BRAF_mut	endometrium	Ulixertinib	catERKi	ERK1, ERK2	-0.5	-320.793	-2425.57	-588.529	-1180.45	-30.3151	507.62	-2407.03	-2448.85	110.59	3923.58	-2390.91		PA-TU-8902	KRAS_mut	pancreas	Ulixertinib	catERKi	ERK1, ERK2	0.2	1908.51	-297.683	820.93	202.49	1858.14	104.66	192.692	-1253.04	407.639	5976.62	360.605
RPMI-8226	KRAS_mut	myeloma	Ulixertinib	catERKi	ERK1, ERK2	-0.6	-1047.19	719.059	13.0656	1516.33	926.498	-1263.47	480.667	871.268	1085.12	147.253	-1623.51		PA-TU-8902	KRAS_mut	pancreas	Ulixertinib	catERKi	ERK1, ERK2	1	1908.51	-297.683	820.93	202.49	1858.14	104.66	192.692	-1253.04	407.639	5976.62	360.605
RPMI-8226	KRAS_mut	myeloma	Ulixertinib	catERKi	ERK1, ERK2	-0.2	-1047.19	719.059	13.0656	1516.33	926.498	-1263.47	480.667	871.268	1085.12	147.253	-1623.51		PL4	KRAS_mut	pancreas	Ulixertinib	catERKi	ERK1, ERK2	-1	3504.48	1488.33	1882.56	1447.71	3549.98	2650.76	1389.74	284.084	1456.7	7057.86	382.418
SHP-77	KRAS_mut	lung_small_cell_carcinoma	Ulixertinib	catERKi	ERK1, ERK2	-0.3	-93.8755	2372.69	722.645	-537.461	516.38	2284.45	2182.93	-1960.54	-331.817	5829.89	1115.39		PL4	KRAS_mut	pancreas	Ulixertinib	catERKi	ERK1, ERK2	0.7	3504.48	1488.33	1882.56	1447.71	3549.98	2650.76	1389.74	284.084	1456.7	7057.86	382.418
SHP-77	KRAS_mut	lung_small_cell_carcinoma	Ulixertinib	catERKi	ERK1, ERK2	-0.1	-93.8755	2372.69	722.645	-537.461	516.38	2284.45	2182.93	-1960.54	-331.817	5829.89	1115.39		RCM-1	KRAS_mut	large_intestine	Ulixertinib	catERKi	ERK1, ERK2	-1.1	1595.12	-682.074	1284.72	395.76	1925.11	1749.81	-574.952	-1519.29	972.847	6024.49	-92.7653
SJSA-1	KRAS_mut	bone_other	Ulixertinib	catERKi	ERK1, ERK2	-0.1	3732.44	5509.44	2707.83	2726	4375.22	1402.95	5042.64	2043.99	3243.71	6272.84	4985.95		RCM-1	KRAS_mut	large_intestine	Ulixertinib	catERKi	ERK1, ERK2	0.4	1595.12	-682.074	1284.72	395.76	1925.11	1749.81	-574.952	-1519.29	972.847	6024.49	-92.7653
SJSA-1	KRAS_mut	bone_other	Ulixertinib	catERKi	ERK1, ERK2	0.2	3732.44	5509.44	2707.83	2726	4375.22	1402.95	5042.64	2043.99	3243.71	6272.84	4985.95		RD	NF1_mut	rhabdomyosarcoma	Ulixertinib	catERKi	ERK1, ERK2	0.7	2056.71	4301.77	1965.09	1854.24	3102.49	710.257	4217.52	386.252	1616.88	6760.78	3275.74
SK-CO-1	KRAS_mut	large_intestine	Ulixertinib	catERKi	ERK1, ERK2	-2.2	-297.998	-1455.27	-1221.99	-999.767	1844.93	1857.99	-985.128	-1967.78	1274.09	3882.38	-541.288		RD	NF1_mut	rhabdomyosarcoma	Ulixertinib	catERKi	ERK1, ERK2	-0.6	2056.71	4301.77	1965.09	1854.24	3102.49	710.257	4217.52	386.252	1616.88	6760.78	3275.74
SK-CO-1	KRAS_mut	large_intestine	Ulixertinib	catERKi	ERK1, ERK2	-2	-297.998	-1455.27	-1221.99	-999.767	1844.93	1857.99	-985.128	-1967.78	1274.09	3882.38	-541.288		RKN	KRAS_mut	ovary	Ulixertinib	catERKi	ERK1, ERK2	0.5	3244.37	3186.83	756.73	865.449	1588.31	181.749	2562.38	-304.426	756.754	5831.75	1814.43
SK-GT-4	KRAS_mut	oesophagus	Ulixertinib	catERKi	ERK1, ERK2	0.1	2779.63	571.179	632.166	-142.294	1868.24	1124.99	1325.72	-2386.57	-32.93	5686.13	-5.48443		RKN	KRAS_mut	ovary	Ulixertinib	catERKi	ERK1, ERK2	-0.4	3244.37	3186.83	756.73	865.449	1588.31	181.749	2562.38	-304.426	756.754	5831.75	1814.43
SK-GT-4	KRAS_mut	oesophagus	Ulixertinib	catERKi	ERK1, ERK2	0.3	2779.63	571.179	632.166	-142.294	1868.24	1124.99	1325.72	-2386.57	-32.93	5686.13	-5.48443		RPMI-7951	BRAF_mut	melanoma	Ulixertinib	catERKi	ERK1, ERK2	-0.3	2111.2	4391.18	767.034	753.455	2183.11	-2131.58	4021.59	-161.217	223.157	5778.38	3104.2
SK-HEP-1	BRAF_mut	liver	Ulixertinib	catERKi	ERK1, ERK2	-0.8	2587.02	3366.49	2279.35	1504.63	1682.25	-2021.05	3018.18	-845.599	-937.09	6826.64	1042.9		RPMI-7951	BRAF_mut	melanoma	Ulixertinib	catERKi	ERK1, ERK2	-0.4	2111.2	4391.18	767.034	753.455	2183.11	-2131.58	4021.59	-161.217	223.157	5778.38	3104.2
SK-HEP-1	BRAF_mut	liver	Ulixertinib	catERKi	ERK1, ERK2	1	2587.02	3366.49	2279.35	1504.63	1682.25	-2021.05	3018.18	-845.599	-937.09	6826.64	1042.9		SH-4	BRAF_mut	melanoma	Ulixertinib	catERKi	ERK1, ERK2	-2.3	3955.66	6939.29	4732.39	3615.87	6202.23	-798.564	7032.57	3085.47	4202.15	6780.37	7104.2
SK-LMS-1	NF1_mut	soft_tissue_other	Ulixertinib	catERKi	ERK1, ERK2	-0.3	1827.05	3445.09	554.445	172.948	1823.53	-1190.67	3069.44	-1423.52	56.4587	6120.58	1848.11		SH-4	BRAF_mut	melanoma	Ulixertinib	catERKi	ERK1, ERK2	-1.3	3955.66	6939.29	4732.39	3615.87	6202.23	-798.564	7032.57	3085.47	4202.15	6780.37	7104.2
SK-LMS-1	NF1_mut	soft_tissue_other	Ulixertinib	catERKi	ERK1, ERK2	0.5	1827.05	3445.09	554.445	172.948	1823.53	-1190.67	3069.44	-1423.52	56.4587	6120.58	1848.11		SISO	KRAS_mut	cervix	Ulixertinib	catERKi	ERK1, ERK2	0.8	1228.83	-428.649	-610.528	-1023.63	653.457	1542.1	-841.844	-2771.17	-545.059	4962.11	-1259.89
SK-MEL-1	BRAF_mut	melanoma	Ulixertinib	catERKi	ERK1, ERK2	-1.3	3630.21	6259.29	4483.42	3023.04	5724.46	303.956	6529.02	2831.71	3811.71	7295.8	6585.13		SISO	KRAS_mut	cervix	Ulixertinib	catERKi	ERK1, ERK2	0.8	1228.83	-428.649	-610.528	-1023.63	653.457	1542.1	-841.844	-2771.17	-545.059	4962.11	-1259.89
SK-MEL-1	BRAF_mut	melanoma	Ulixertinib	catERKi	ERK1, ERK2	-0.7	3630.21	6259.29	4483.42	3023.04	5724.46	303.956	6529.02	2831.71	3811.71	7295.8	6585.13		SK-LU-1	KRAS_mut	lung_NSCLC_adenocarcinoma	Ulixertinib	catERKi	ERK1, ERK2	1.4	809.68	2995.73	788.839	763.332	295.341	-1472.25	2358.21	-1629.51	-1633.46	6193.04	369.715
SK-MES-1	NF1_mut	lung_NSCLC_squamous_cell_carcinoma	Ulixertinib	catERKi	ERK1, ERK2	-0.1	3149.13	3492.95	126.208	329.082	1566.64	-307.765	3563.08	-2176.08	-1136.63	5401	-489.947		SK-LU-1	KRAS_mut	lung_NSCLC_adenocarcinoma	Ulixertinib	catERKi	ERK1, ERK2	0.3	809.68	2995.73	788.839	763.332	295.341	-1472.25	2358.21	-1629.51	-1633.46	6193.04	369.715
SK-MES-1	NF1_mut	lung_NSCLC_squamous_cell_carcinoma	Ulixertinib	catERKi	ERK1, ERK2	0.1	3149.13	3492.95	126.208	329.082	1566.64	-307.765	3563.08	-2176.08	-1136.63	5401	-489.947		SK-MEL-24	BRAF_mut	melanoma	Ulixertinib	catERKi	ERK1, ERK2	0.6	4394.55	6424.88	4813.11	3408.13	5644.21	-556.006	6582.92	2515.28	3096.39	7347.74	6539.19
SNU-407	KRAS_mut	large_intestine	Ulixertinib	catERKi	ERK1, ERK2	-0.1	210.817	-2087.99	127.856	-949.842	838.294	1875.08	-1699.26	-2568.99	484.39	4951.68	-1560.02		SK-MEL-24	BRAF_mut	melanoma	Ulixertinib	catERKi	ERK1, ERK2	0.2	4394.55	6424.88	4813.11	3408.13	5644.21	-556.006	6582.92	2515.28	3096.39	7347.74	6539.19
SU8686	KRAS_mut	pancreas	Ulixertinib	catERKi	ERK1, ERK2	1.6	3763.8	1760.06	1611.36	1355.63	2924.31	1267.47	2211.46	-971.755	689.155	6810.28	-1556.09		SNG-M	KRAS_mut	endometrium	Ulixertinib	catERKi	ERK1, ERK2	0.2	179.756	-162.266	63.4541	359.831	-174.292	408.014	220.404	-761.878	-204.701	6140.87	-1383.21
SU8686	KRAS_mut	pancreas	Ulixertinib	catERKi	ERK1, ERK2	1.8	3763.8	1760.06	1611.36	1355.63	2924.31	1267.47	2211.46	-971.755	689.155	6810.28	-1556.09		SNG-M	KRAS_mut	endometrium	Ulixertinib	catERKi	ERK1, ERK2	0.6	179.756	-162.266	63.4541	359.831	-174.292	408.014	220.404	-761.878	-204.701	6140.87	-1383.21
SW1116	KRAS_mut	large_intestine	Ulixertinib	catERKi	ERK1, ERK2	-0.3	2083.5	-1500.17	1644.99	708.247	2623.45	2443.46	-861.132	-1199.34	2356.33	4535.6	-120.287		SNU-175	KRAS_mut	large_intestine	Ulixertinib	catERKi	ERK1, ERK2	-0.8	-688.202	-2279.7	-1015.58	-1242.01	-11.6961	817.193	-2293.79	-2710.12	-565.619	4099.56	-1165.65
SW1116	KRAS_mut	large_intestine	Ulixertinib	catERKi	ERK1, ERK2	1.3	2083.5	-1500.17	1644.99	708.247	2623.45	2443.46	-861.132	-1199.34	2356.33	4535.6	-120.287		SNU-175	KRAS_mut	large_intestine	Ulixertinib	catERKi	ERK1, ERK2	-0.9	-688.202	-2279.7	-1015.58	-1242.01	-11.6961	817.193	-2293.79	-2710.12	-565.619	4099.56	-1165.65
SW1417	BRAF_mut	large_intestine	Ulixertinib	catERKi	ERK1, ERK2	-0.8	1764.6	2.96962	1100.69	310.217	2243.87	1305.46	-103.016	-1376.54	874.064	7117.42	846.25		SNU-61	KRAS_mut	large_intestine	Ulixertinib	catERKi	ERK1, ERK2	-0.3	1996.48	-1272.59	627.464	-146.476	2099.5	2002.28	-1075.23	-1891.81	2488.1	4947.8	74.4057
SW1417	BRAF_mut	large_intestine	Ulixertinib	catERKi	ERK1, ERK2	0.2	1764.6	2.96962	1100.69	310.217	2243.87	1305.46	-103.016	-1376.54	874.064	7117.42	846.25		SNU-C2B	KRAS_mut	large_intestine	Ulixertinib	catERKi	ERK1, ERK2	0.5	1357.54	-48.0969	371.063	36.8408	2000.69	2801.44	-0.438752	-1489.69	1739.97	6584.59	683.612
SW1573	KRAS_mut	lung_NSCLC_adenocarcinoma	Ulixertinib	catERKi	ERK1, ERK2	1	1276.75	890.57	-224.225	-478.757	-77.6882	-829.722	-337.467	-2468.12	-1520.63	6405.26	-907.877		SNU-C2B	KRAS_mut	large_intestine	Ulixertinib	catERKi	ERK1, ERK2	0.7	1357.54	-48.0969	371.063	36.8408	2000.69	2801.44	-0.438752	-1489.69	1739.97	6584.59	683.612
SW1573	KRAS_mut	lung_NSCLC_adenocarcinoma	Ulixertinib	catERKi	ERK1, ERK2	1.3	1276.75	890.57	-224.225	-478.757	-77.6882	-829.722	-337.467	-2468.12	-1520.63	6405.26	-907.877		SNU-C5	BRAF_mut	large_intestine	Ulixertinib	catERKi	ERK1, ERK2	-0.5	1762.24	-495.703	858.863	324.067	2339.65	736.45	425.332	-2172.82	80.4186	7100.94	-682.901
SW1990	KRAS_mut	pancreas	Ulixertinib	catERKi	ERK1, ERK2	0.6	2647.6	1131.8	1514.82	1311.96	2053.81	1469.68	1267.49	-625.939	646.326	6413.8	459.299		SNU-C5	BRAF_mut	large_intestine	Ulixertinib	catERKi	ERK1, ERK2	-0.4	1762.24	-495.703	858.863	324.067	2339.65	736.45	425.332	-2172.82	80.4186	7100.94	-682.901
SW1990	KRAS_mut	pancreas	Ulixertinib	catERKi	ERK1, ERK2	1.4	2647.6	1131.8	1514.82	1311.96	2053.81	1469.68	1267.49	-625.939	646.326	6413.8	459.299		SUIT-2	KRAS_mut	pancreas	Ulixertinib	catERKi	ERK1, ERK2	0.4	3085.87	914.963	1245.49	522.093	1565.65	1490.91	904.979	-1930.56	342.315	6790.23	-309.77
SW620	KRAS_mut	large_intestine	Ulixertinib	catERKi	ERK1, ERK2	-0.9	761.208	-314.688	180.366	-59.7024	1933.93	183.07	-457.796	-798.379	515.812	6917.96	-5.2235		SUIT-2	KRAS_mut	pancreas	Ulixertinib	catERKi	ERK1, ERK2	1.1	3085.87	914.963	1245.49	522.093	1565.65	1490.91	904.979	-1930.56	342.315	6790.23	-309.77
SW620	KRAS_mut	large_intestine	Ulixertinib	catERKi	ERK1, ERK2	-0.6	761.208	-314.688	180.366	-59.7024	1933.93	183.07	-457.796	-798.379	515.812	6917.96	-5.2235		SW1463	KRAS_mut	large_intestine	Ulixertinib	catERKi	ERK1, ERK2	-1.5	1327.67	-802.195	627.014	162.462	1389.94	2097.43	-748.835	-1336.94	1915.23	5031.94	-122.408
SW626	KRAS_mut	ovary	Ulixertinib	catERKi	ERK1, ERK2	-0.5	1026.45	480.942	465.404	-87.6204	1012.06	97.6967	202.36	-1752.97	159.543	6737.58	-402.883		SW1463	KRAS_mut	large_intestine	Ulixertinib	catERKi	ERK1, ERK2	-1.1	1327.67	-802.195	627.014	162.462	1389.94	2097.43	-748.835	-1336.94	1915.23	5031.94	-122.408
SW626	KRAS_mut	ovary	Ulixertinib	catERKi	ERK1, ERK2	0.2	1026.45	480.942	465.404	-87.6204	1012.06	97.6967	202.36	-1752.97	159.543	6737.58	-402.883		SW837	KRAS_mut	large_intestine	Ulixertinib	catERKi	ERK1, ERK2	-0.3	2139.33	-1556.76	1036.07	-64.8435	1843.38	2286.61	-1199.92	-1867.31	1127.93	5277.96	-1265.61
SW684	NF1_mut	fibrosarcoma	Ulixertinib	catERKi	ERK1, ERK2	1.5	1621.81	3063.97	1620.85	634.548	2777.1	-1840.98	2510.02	-480.516	-115.102	6018.22	2932.93		SW837	KRAS_mut	large_intestine	Ulixertinib	catERKi	ERK1, ERK2	0.5	2139.33	-1556.76	1036.07	-64.8435	1843.38	2286.61	-1199.92	-1867.31	1127.93	5277.96	-1265.61
SW684	NF1_mut	fibrosarcoma	Ulixertinib	catERKi	ERK1, ERK2	1.9	1621.81	3063.97	1620.85	634.548	2777.1	-1840.98	2510.02	-480.516	-115.102	6018.22	2932.93		SW982	BRAF_mut	soft_tissue_other	Ulixertinib	catERKi	ERK1, ERK2	-0.7	3198.92	4162.51	1879.52	946.77	2811.89	-302.293	3849.99	-540.459	502.981	5577.72	2495.38
SW756	KRAS_mut	cervix	Ulixertinib	catERKi	ERK1, ERK2	0.5	1457.5	697.312	-55.3179	-359.032	343.307	-348.123	-308.196	-2227.17	-1393.04	6039.46	-1538.38		SW982	BRAF_mut	soft_tissue_other	Ulixertinib	catERKi	ERK1, ERK2	-0.6	3198.92	4162.51	1879.52	946.77	2811.89	-302.293	3849.99	-540.459	502.981	5577.72	2495.38
SW756	KRAS_mut	cervix	Ulixertinib	catERKi	ERK1, ERK2	1.1	1457.5	697.312	-55.3179	-359.032	343.307	-348.123	-308.196	-2227.17	-1393.04	6039.46	-1538.38		T84	KRAS_mut	large_intestine	Ulixertinib	catERKi	ERK1, ERK2	0.3	1209.5	-545.906	1116.26	477.313	2276.03	1875.83	-462.826	-786.338	2492.17	4860.46	1030.53
SW872	BRAF_mut	soft_tissue_other	Ulixertinib	catERKi	ERK1, ERK2	0.8	3416.32	3760.19	2050.37	940.628	2157.79	286.848	3409.86	68.6759	476.718	6390.32	2473.2		T84	KRAS_mut	large_intestine	Ulixertinib	catERKi	ERK1, ERK2	-0.4	1209.5	-545.906	1116.26	477.313	2276.03	1875.83	-462.826	-786.338	2492.17	4860.46	1030.53
SW872	BRAF_mut	soft_tissue_other	Ulixertinib	catERKi	ERK1, ERK2	1.3	3416.32	3760.19	2050.37	940.628	2157.79	286.848	3409.86	68.6759	476.718	6390.32	2473.2		TGBC11TKB	KRAS_mut	stomach	Ulixertinib	catERKi	ERK1, ERK2	0.2	-651.944	-1470.19	-394.739	-1101.11	802.244	1066.02	-1584.91	-2060.23	460.076	6092.85	-913.282
SW900	KRAS_mut	lung_NSCLC_squamous_cell_carcinoma	Ulixertinib	catERKi	ERK1, ERK2	-0.1	3253.54	2852.38	1264.65	1132.16	2875.22	1878.72	2879.44	-188.668	941.582	6494.7	1756.91		TGBC11TKB	KRAS_mut	stomach	Ulixertinib	catERKi	ERK1, ERK2	-0.8	-651.944	-1470.19	-394.739	-1101.11	802.244	1066.02	-1584.91	-2060.23	460.076	6092.85	-913.282
SW900	KRAS_mut	lung_NSCLC_squamous_cell_carcinoma	Ulixertinib	catERKi	ERK1, ERK2	0.1	3253.54	2852.38	1264.65	1132.16	2875.22	1878.72	2879.44	-188.668	941.582	6494.7	1756.91		U251	NF1_mut	glioma	Ulixertinib	catERKi	ERK1, ERK2	0.2	1725.75	3820.27	1898.38	659.672	2185.39	405.541	3819.99	-575.906	968.9	6267.16	3105.96
SW948	KRAS_mut	large_intestine	Ulixertinib	catERKi	ERK1, ERK2	-0.8	802.564	-1209.86	-3.66645	-520.747	1108.22	1871.75	-1263.5	-1876.33	1978.41	4487.75	-686.937		U251	NF1_mut	glioma	Ulixertinib	catERKi	ERK1, ERK2	0.5	1725.75	3820.27	1898.38	659.672	2185.39	405.541	3819.99	-575.906	968.9	6267.16	3105.96
SW948	KRAS_mut	large_intestine	Ulixertinib	catERKi	ERK1, ERK2	-0.1	802.564	-1209.86	-3.66645	-520.747	1108.22	1871.75	-1263.5	-1876.33	1978.41	4487.75	-686.937		U-266	BRAF_mut	myeloma	Ulixertinib	catERKi	ERK1, ERK2	0.3	-801.998	70.346	128.328	829.257	1840.86	-938.894	51.0246	152.008	1699.85	-839.622	1253.77
TC-71	NF1_mut	ewings_sarcoma	Ulixertinib	catERKi	ERK1, ERK2	-0.2	-1947.47	62.4345	-1965.97	-1250.71	-895.907	-1148.41	-109.22	-1591.75	-1659.46	2137.22	-237.185		U-266	BRAF_mut	myeloma	Ulixertinib	catERKi	ERK1, ERK2	-0.5	-801.998	70.346	128.328	829.257	1840.86	-938.894	51.0246	152.008	1699.85	-839.622	1253.77
TC-71	NF1_mut	ewings_sarcoma	Ulixertinib	catERKi	ERK1, ERK2	0.5	-1947.47	62.4345	-1965.97	-1250.71	-895.907	-1148.41	-109.22	-1591.75	-1659.46	2137.22	-237.185		UACC-62	BRAF_mut	melanoma	Ulixertinib	catERKi	ERK1, ERK2	-2.2	4182.49	6438.55	3725.57	2482.89	5253.77	-108.476	6245.23	2206.42	3062.54	6806.79	6713.93
TGW	NF1_mut	neuroblastoma	Ulixertinib	catERKi	ERK1, ERK2	-2.2	-131.591	84.0062	-877.121	-1069.4	-35.3883	2335.45	-124.409	-2040.22	-927.39	5081.05	257.067		UACC-62	BRAF_mut	melanoma	Ulixertinib	catERKi	ERK1, ERK2	-1.5	4182.49	6438.55	3725.57	2482.89	5253.77	-108.476	6245.23	2206.42	3062.54	6806.79	6713.93
TGW	NF1_mut	neuroblastoma	Ulixertinib	catERKi	ERK1, ERK2	-0.5	-131.591	84.0062	-877.121	-1069.4	-35.3883	2335.45	-124.409	-2040.22	-927.39	5081.05	257.067		UM-UC-3	KRAS_mut	bladder	Ulixertinib	catERKi	ERK1, ERK2	1.6	351.79	2137.03	-94.7197	-297.624	-207.018	-2311.14	914.051	-1659.38	-1418.94	5960.38	275.901
U-87-MG	NF1_mut	glioma	Ulixertinib	catERKi	ERK1, ERK2	0.1	1639.1	3468.5	-648.128	-203.34	-641.892	-1516.14	2864.98	-2798.46	-1714.32	3570.11	-647.819		UM-UC-3	KRAS_mut	bladder	Ulixertinib	catERKi	ERK1, ERK2	1.1	351.79	2137.03	-94.7197	-297.624	-207.018	-2311.14	914.051	-1659.38	-1418.94	5960.38	275.901
U-87-MG	NF1_mut	glioma	Ulixertinib	catERKi	ERK1, ERK2	0.8	1639.1	3468.5	-648.128	-203.34	-641.892	-1516.14	2864.98	-2798.46	-1714.32	3570.11	-647.819		WIL2-NS	KRAS_mut	lymphoid_neoplasm_other	Ulixertinib	catERKi	ERK1, ERK2	-0.5	-996.604	-944.28	-176.038	1884.89	1805.46	-921.232	-1142.8	2522.49	1567.96	372.357	596.8
UACC-257	BRAF_mut	melanoma	Ulixertinib	catERKi	ERK1, ERK2	-1.5	4035.34	6704.17	4581.68	3879.09	5562.31	-236.32	6634.95	2691.02	3356.39	7439.14	7111.26		WIL2-NS	KRAS_mut	lymphoid_neoplasm_other	Ulixertinib	catERKi	ERK1, ERK2	-1.5	-996.604	-944.28	-176.038	1884.89	1805.46	-921.232	-1142.8	2522.49	1567.96	372.357	596.8
UACC-257	BRAF_mut	melanoma	Ulixertinib	catERKi	ERK1, ERK2	-1.4	4035.34	6704.17	4581.68	3879.09	5562.31	-236.32	6634.95	2691.02	3356.39	7439.14	7111.26		WM-115	BRAF_mut	melanoma	Ulixertinib	catERKi	ERK1, ERK2	0.4	4585.55	5964.2	3247.31	2049.3	4300.57	893.892	5856.01	798.907	2046.88	7292.98	5217.18
WM1552C	BRAF_mut	melanoma	Ulixertinib	catERKi	ERK1, ERK2	-0.6	3131.32	2583.72	791.297	605.861	1183.11	197.805	2069.38	-620.188	-135.232	6582.13	1110.75		WM-115	BRAF_mut	melanoma	Ulixertinib	catERKi	ERK1, ERK2	-0.2	4585.55	5964.2	3247.31	2049.3	4300.57	893.892	5856.01	798.907	2046.88	7292.98	5217.18
WM1552C	BRAF_mut	melanoma	Ulixertinib	catERKi	ERK1, ERK2	0.2	3131.32	2583.72	791.297	605.861	1183.11	197.805	2069.38	-620.188	-135.232	6582.13	1110.75		WM278	BRAF_mut	melanoma	Ulixertinib	catERKi	ERK1, ERK2	-1	4691.42	6322.62	3970.43	2966.92	5262.02	-463.531	6233.42	2026.76	2355.4	6931.92	5888.25
WM35	BRAF_mut	melanoma	Ulixertinib	catERKi	ERK1, ERK2	-1.7	4072.52	6499.33	4521.05	3210.47	5798.92	-723.315	6174.44	2332.14	3618.04	6503.68	6937.17		WM278	BRAF_mut	melanoma	Ulixertinib	catERKi	ERK1, ERK2	-0.7	4691.42	6322.62	3970.43	2966.92	5262.02	-463.531	6233.42	2026.76	2355.4	6931.92	5888.25
WM35	BRAF_mut	melanoma	Ulixertinib	catERKi	ERK1, ERK2	-1.4	4072.52	6499.33	4521.05	3210.47	5798.92	-723.315	6174.44	2332.14	3618.04	6503.68	6937.17		WM793B	BRAF_mut	melanoma	Ulixertinib	catERKi	ERK1, ERK2	-0.9	3886.11	4793.03	2204.41	1680.13	3814.28	329.895	4866.41	456.764	1591.16	7258.56	4343.23
8505C	BRAF_mut	thyroid	SCH772984	dualERKi	ERK1, ERK2	-0.4	1731.32	1622.98	839.867	328.452	1315.87	-40.6398	1111.76	-1520.55	-489.488	6427.69	886.66		WM793B	BRAF_mut	melanoma	Ulixertinib	catERKi	ERK1, ERK2	0.6	3886.11	4793.03	2204.41	1680.13	3814.28	329.895	4866.41	456.764	1591.16	7258.56	4343.23
A101D	BRAF_mut	melanoma	SCH772984	dualERKi	ERK1, ERK2	-0.8	4622.5	6170.37	3795.75	2911.59	4893	-729.032	6183.6	2067.36	2423.28	7265.39	5915.91		YAPC	KRAS_mut	pancreas	Ulixertinib	catERKi	ERK1, ERK2	1.4	1917.6	609.857	1178.51	1379.37	2311.99	729.905	515.852	-12.0297	672.16	6806.04	-61.7617
A375	BRAF_mut	melanoma	SCH772984	dualERKi	ERK1, ERK2	-1.6	3542.39	5262.68	3206.65	1806.98	4385.35	-344.065	5306.18	1197.85	1983.72	7002.31	5365.33		YAPC	KRAS_mut	pancreas	Ulixertinib	catERKi	ERK1, ERK2	1.3	1917.6	609.857	1178.51	1379.37	2311.99	729.905	515.852	-12.0297	672.16	6806.04	-61.7617
A549	KRAS_mut	lung_NSCLC_adenocarcinoma	SCH772984	dualERKi	ERK1, ERK2	-0.9	2777.74	955.729	-132.519	-171.858	-977.206	1069.23	782.325	-2991.86	-1670.26	4823.35	-1471.16		8305C	BRAF_mut	thyroid	SCH772984	dualERKi	ERK1, ERK2	-0.1	2977.8	3384.16	1243.14	1180.38	1547.76	1394.58	2848.05	-1728.82	-379.4	6074.03	524.792
A673	BRAF_mut	rhabdomyosarcoma	SCH772984	dualERKi	ERK1, ERK2	0.8	-634.394	513.834	-1308.12	-946.39	-184.12	67.4634	357.759	-2019.98	-1039.05	5182.59	-525.482		A2058	BRAF_mut	melanoma	SCH772984	dualERKi	ERK1, ERK2	-0.5	3474.26	6129.32	3624.73	2506.47	4913.04	-853.14	6113.19	1911.46	3029.87	6752.29	6451.56
AGS	KRAS_mut	stomach	SCH772984	dualERKi	ERK1, ERK2	-2.6	76.4851	-1762.16	30.2761	-983.244	1080.48	1482.7	-1992.08	-2177.94	221.996	6022.6	-1358.55		A427	KRAS_mut	lung_NSCLC_not_specified	SCH772984	dualERKi	ERK1, ERK2	-0.9	109.965	-706.108	-884.509	-1435.5	-111.754	-1740.47	-749.832	-2724.02	-1886.38	5807.4	-972.225
AMO-1	KRAS_mut	haematopoietic_neoplasm_other	SCH772984	dualERKi	ERK1, ERK2	-0.4	-1308.55	-320.34	238.393	1032.06	2192.35	-665.502	-377.84	1106.3	2030.82	1095.32	1940.93		ABC-1	NF1_mut	lung_NSCLC_adenocarcinoma	SCH772984	dualERKi	ERK1, ERK2	1.5	528.602	-1600.26	-1108.33	-1805.61	21.9326	593.348	-1673.36	-1971.85	-606.577	3643	244.565
AsPC-1	KRAS_mut	pancreas	SCH772984	dualERKi	ERK1, ERK2	0.4	2985.95	795.882	1067.98	1451.41	2096.94	1397.45	1257.85	-1444.15	-233.304	7113.12	-1045.14		AM-38	BRAF_mut	glioma	SCH772984	dualERKi	ERK1, ERK2	-0.8	1045.55	2593.54	1142.37	401.352	1501.23	-2581.56	2597.01	-1820.24	-1228.82	5690.41	-25.2286
BHT-101	BRAF_mut	thyroid	SCH772984	dualERKi	ERK1, ERK2	-1.4	1914.8	1373.19	1075.93	556.65	2205.3	1116.73	1016.63	-258.212	1411.96	5234.72	1369.33		B-CPAP	BRAF_mut	thyroid	SCH772984	dualERKi	ERK1, ERK2	0.2	3174.53	2667.61	767.709	1341.86	2007.57	1173.27	2163.87	46.8471	644.66	5661.46	510.168
CAL-62	KRAS_mut	thyroid	SCH772984	dualERKi	ERK1, ERK2	-0.1	591.292	768.564	-158.59	-688.409	871.046	-1201.04	671.789	-2419.37	-1422.1	5784.43	-4.52919		C32	BRAF_mut	melanoma	SCH772984	dualERKi	ERK1, ERK2	-1.8	4415.23	6878.17	4464.63	3561.34	5908.86	-424.484	6727.6	2731.55	3423.26	6835.84	6848.17
CAPAN-2	KRAS_mut	pancreas	SCH772984	dualERKi	ERK1, ERK2	-0.1	1791.81	-1034.37	282.629	-271.04	1274.11	659.024	-763.442	-2387.98	-380.673	5401.53	-1946.25		Calu-6	KRAS_mut	lung_NSCLC_adenocarcinoma	SCH772984	dualERKi	ERK1, ERK2	-1.7	2435.27	3354.1	2035.75	1200.88	2032.46	1350.22	2981.56	-281.288	361.939	7288.56	1954.02
CL-34	BRAF_mut	large_intestine	SCH772984	dualERKi	ERK1, ERK2	-2.7	702.941	-467.803	-36.0819	-75.1238	1121.91	1660.58	-830.198	-1906.73	2781.37	5021.33	-733.831		CAPAN-1	KRAS_mut	pancreas	SCH772984	dualERKi	ERK1, ERK2	-0.7	2900.57	1363.43	1316.76	1256.91	3012.08	1847.63	1560.59	-1247.09	1658.32	5883.13	-768.865
CL-40	KRAS_mut	large_intestine	SCH772984	dualERKi	ERK1, ERK2	-0.9	1887.75	-1083.67	264.172	-370.903	1040.12	2633.99	-1013.58	-2514.85	2920.86	6397.29	-56.3303		CCRF-CEM	KRAS_mut	lymphoblastic_leukemia	SCH772984	dualERKi	ERK1, ERK2	0.4	-420.319	718.958	149.282	2145.48	1258.62	-1483.29	422.094	1600.2	-460.314	-482.865	381.205
COLO-679	BRAF_mut	melanoma	SCH772984	dualERKi	ERK1, ERK2	-2.1	3873.7	6434.79	4048.9	2756.48	5081.8	13.0059	6394.82	1715.52	3295.14	7458.56	6467.84		CFPAC-1	KRAS_mut	pancreas	SCH772984	dualERKi	ERK1, ERK2	0.5	3522.18	2215.24	2234.84	1841.41	2989.62	1605.91	2290.08	-656.866	796.224	6538.06	-156.911
COLO-792	NF1_mut	melanoma	SCH772984	dualERKi	ERK1, ERK2	-1.2	2870.06	4181.93	3102.93	1560.21	4142.41	-485.444	4149.67	1061.06	2232.95	6127.84	5107.25		CL-11	KRAS_mut	large_intestine	SCH772984	dualERKi	ERK1, ERK2	-1	2681.27	-218.158	1475.99	93.913	2674.64	3128.18	424.6	-2344.1	2071.93	7006.25	121.18
COR-L23	KRAS_mut	lung_NSCLC_large_cell	SCH772984	dualERKi	ERK1, ERK2	0.1	2078.61	2718.8	2218.2	1535.3	3334.64	761.769	2488.55	-25.6565	1338.22	6568.98	1394.95		COLO-205	BRAF_mut	large_intestine	SCH772984	dualERKi	ERK1, ERK2	-2.4	780.403	-717.218	402.557	-43.2414	1538.28	1916.01	-908.857	-1381.94	1377.63	6643.97	-86.9006
DAN-G	KRAS_mut	pancreas	SCH772984	dualERKi	ERK1, ERK2	-0.5	2754.48	1468.46	913.655	1825.98	2701.92	1205.9	1796.01	321.435	1385.66	6650.93	66.9812		COLO-668	KRAS_mut	lung_small_cell_carcinoma	SCH772984	dualERKi	ERK1, ERK2	0.4	1267.13	1509.46	1434.74	1582.66	1294.34	3113.24	1240.85	-258.993	1146.73	5605.68	582.591
DBTRG-05MG	BRAF_mut	glioma	SCH772984	dualERKi	ERK1, ERK2	0.4	2514.44	4653.01	2316.73	1312.31	2272.04	-40.9936	4254.53	-199.709	1143.58	6866.86	3144.22		COLO-678	KRAS_mut	large_intestine	SCH772984	dualERKi	ERK1, ERK2	-0.3	826.903	-1149.15	330.173	-909.438	1516.03	193.679	-560.328	-3033.78	-837.647	5671.2	-1284.78
DOV13	NF1_mut	ovary	SCH772984	dualERKi	ERK1, ERK2	0.8	2158.23	1518.84	989.292	598.423	838.312	-215.758	1467.51	-1598.35	-662.684	5500.4	-629.926		COLO-829	BRAF_mut	melanoma	SCH772984	dualERKi	ERK1, ERK2	-1.1	3697.51	6437.13	4035.19	2931.52	4984.11	-1025.72	6167.09	2217.2	2966.19	6490.72	6422.99
DU-145	NF1_mut	prostate	SCH772984	dualERKi	ERK1, ERK2	1.6	-872.328	-1993.57	-1673.37	-1626.78	-1906.38	-1831.76	-2334.74	-2673.52	-2544.42	3846.04	-2299.33		CW-2	NF1_mut	large_intestine	SCH772984	dualERKi	ERK1, ERK2	0.3	1332.51	-1671.21	413.908	-707.227	1107.76	2160.27	-1359.6	-2223.39	2067.64	4399.78	-176.575
DU-4475	BRAF_mut	breast	SCH772984	dualERKi	ERK1, ERK2	-3.3	1718.54	600.096	1040.03	-368.646	2065.67	3457.94	155.894	-998.99	1457.14	6250.34	952.486		EN	NF1_mut	endometrium	SCH772984	dualERKi	ERK1, ERK2	0.8	-890.304	-1098.3	-1236.49	-1381.26	414.918	-589.698	-1547.62	-1481.67	-271.016	3259.87	-127.819
EGI-1	KRAS_mut	biliary_tract	SCH772984	dualERKi	ERK1, ERK2	1.8	2022.84	37.4127	1771.67	1036.11	3127.57	1681.01	344.966	-1001.43	913.02	6571.49	-771.413		EPLC-272H	NF1_mut	lung_NSCLC_squamous_cell_carcinoma	SCH772984	dualERKi	ERK1, ERK2	-0.6	2282.62	-360.893	41.8222	-317.691	2198.62	435.743	-209.29	-2260.56	-20.2694	5340.11	-1719.01
EMC-BAC-2	KRAS_mut	lung_NSCLC_adenocarcinoma	SCH772984	dualERKi	ERK1, ERK2	-0.5	1190.59	1037.05	12.3381	-710.773	2.97613	26.054	839.627	-2488.21	87.1147	5403.98	-268.757		ES5	NF1_mut	ewings_sarcoma	SCH772984	dualERKi	ERK1, ERK2	0.6	-1439.1	-896.703	-2581.54	-1909.07	-1661.03	-930.543	-716.281	-3150.68	-1996.73	976.257	-1558.18
ES-2	BRAF_mut	ovary	SCH772984	dualERKi	ERK1, ERK2	-0.7	2326.73	4095.77	1194.27	850.169	2280.87	-2289.69	4034.26	-308.938	-699.067	6761.43	2903.76		G-361	BRAF_mut	melanoma	SCH772984	dualERKi	ERK1, ERK2	-1.4	2952.6	5406.08	3585.94	2337.52	4012.48	-1419.36	4811.17	1554.57	2520.15	5799.58	5596.86
FTC-133	NF1_mut	thyroid	SCH772984	dualERKi	ERK1, ERK2	1.7	2528.76	3586.38	978.859	726.469	2135.92	-1308.28	2942.12	-940.879	520.967	3208.32	2594.1		GB-1	NF1_mut	glioma	SCH772984	dualERKi	ERK1, ERK2	1.7	1050.74	2514.63	865.131	831.201	620.244	534.497	2070.69	-375.89	-74.8389	5412.23	288.94
G-MEL	BRAF_mut	melanoma	SCH772984	dualERKi	ERK1, ERK2	-2	3204.53	6035.41	4648.33	3943.53	5777	-1121.54	5923.6	3457.81	3348.24	7353.94	6427.79		GCT	BRAF_mut	soft_tissue_other	SCH772984	dualERKi	ERK1, ERK2	0.1	1692.72	3295.89	873.884	1023.28	2411.72	-1610.43	2651.56	496.391	605.438	4472.06	2755.38
GP5d	KRAS_mut	large_intestine	SCH772984	dualERKi	ERK1, ERK2	-0.1	591.472	-1219.37	-168.471	-600.287	1164.47	1005.31	-1406.89	-1597.32	1365.97	3784.49	-411.222		HCC1569	NF1_mut	breast	SCH772984	dualERKi	ERK1, ERK2	-0.1	195.81	509.3	-6.25533	-286.327	1063.23	1242.46	344.222	-772.67	832.65	1706.36	1499.77
HEC-1	KRAS_mut	endometrium	SCH772984	dualERKi	ERK1, ERK2	1.6	684.676	2122.96	830.449	333.255	351.657	-447.024	1787.5	-1298.96	-232.891	5296.31	941.348		HCC2998	KRAS_mut	large_intestine	SCH772984	dualERKi	ERK1, ERK2	-2.3	535.811	-1936.42	-353.435	-699.964	995.25	823.26	-1951.69	-2212.42	656.742	4775.68	-1699.04
HOP-62	KRAS_mut	lung_NSCLC_adenocarcinoma	SCH772984	dualERKi	ERK1, ERK2	-0.1	3344.21	3655.87	1010.16	214.79	2901.31	261.466	3591.47	-872.666	-38.702	6689.39	2810.38		HCC-44	KRAS_mut	lung_NSCLC_adenocarcinoma	SCH772984	dualERKi	ERK1, ERK2	-0.9	788.188	543.516	-999.557	-533.866	-303.996	-68.3872	-144.036	-1720.58	-1632.66	5039.92	-1264.62
HOP-92	NF1_mut	lung_NSCLC_large_cell	SCH772984	dualERKi	ERK1, ERK2	-0.2	2170.8	3396.3	701.613	1247	2534.07	131.501	2500.35	-522.045	846.904	5399.77	1645.41		HCT-15	KRAS_mut	large_intestine	SCH772984	dualERKi	ERK1, ERK2	0.3	-226.141	-2446.83	-139.175	-1377.84	324.43	993.126	-2488.93	-2613.85	29.204	4143.11	-2107.49
HPAF-II	KRAS_mut	pancreas	SCH772984	dualERKi	ERK1, ERK2	-0.8	2245.47	-1175.3	624.851	18.5297	1595.45	1278.97	-567.833	-2187.26	112.826	6676.37	-1316.26		HMV-II	BRAF_mut	melanoma	SCH772984	dualERKi	ERK1, ERK2	-1.8	3306.12	5765.03	4077.83	2868.51	5693.65	-409.175	5874.41	2537.47	3408.94	6994.29	6631.72
HT-115	NF1_mut	large_intestine	SCH772984	dualERKi	ERK1, ERK2	-0.1	2214.94	-1303.6	612.81	-189.413	1212.46	2725.73	-1196.06	-2388.11	3106.57	5191.44	-1311.77		HPAC	KRAS_mut	pancreas	SCH772984	dualERKi	ERK1, ERK2	-0.7	3167.06	997.271	1377.17	1035.27	3122.67	1732.68	1350.95	-1431.8	607.655	7558.36	265.887
HT-29	BRAF_mut	large_intestine	SCH772984	dualERKi	ERK1, ERK2	-2	1372.95	-641.371	441.656	-103.887	1335.03	2149.37	-518.755	-2115.29	1432.48	5166.69	220.466		Hs-633T	KRAS_mut	fibrosarcoma	SCH772984	dualERKi	ERK1, ERK2	-0.8	3693.93	4441.24	2668.2	2051.29	3838.83	343.302	3919.86	995.118	2237.25	6232.94	3789.62
HuP-T3	KRAS_mut	pancreas	SCH772984	dualERKi	ERK1, ERK2	-0.4	2020.63	-623.863	483.233	-410.324	1795.14	1405.66	40.8968	-2813.5	107.347	5532.4	-689.75		Hs-766T	KRAS_mut	pancreas	SCH772984	dualERKi	ERK1, ERK2	-0.3	2211.21	2122.02	349.136	636.518	1078.21	-569.923	1861.31	-2542.62	-1399.08	6770.6	-1068
IHH-4	BRAF_mut	thyroid	SCH772984	dualERKi	ERK1, ERK2	-1.1	1728.42	3179.42	1532.85	1195.25	2881.17	-1555.74	1902.47	569.561	724.215	5618.34	3126.44		HT-144	BRAF_mut	melanoma	SCH772984	dualERKi	ERK1, ERK2	-2.2	3957.47	6441.86	4254.28	3030.28	5074.65	-852.411	6203.78	2137.73	2730.48	6587.93	6413.89
IST-MEL1	BRAF_mut	melanoma	SCH772984	dualERKi	ERK1, ERK2	-0.3	4290.43	5473.52	3331.65	2288.09	4357.04	-795.056	5381.65	1204.54	1266.1	7051.47	5154.38		HT55	BRAF_mut	large_intestine	SCH772984	dualERKi	ERK1, ERK2	-1.5	453.873	-1361.46	-122.124	-326.302	1151.35	1954.13	-1493.1	-1343.42	1554.22	4135.26	-189.38
IST-SL2	BRAF_mut	lung_small_cell_carcinoma	SCH772984	dualERKi	ERK1, ERK2	0.5	-1764.63	-3380.1	-2069.12	-2175.94	-1851.88	700.913	-3362.93	-3776.17	-2767.8	-2457.04	-3157.18		HTC-C3	BRAF_mut	thyroid	SCH772984	dualERKi	ERK1, ERK2	-0.5	2539.13	467.307	651.804	34.1627	1924.5	259.881	990.858	-2472.25	-758.041	5601.08	-2033.36
KALS-1	NF1_mut	glioma	SCH772984	dualERKi	ERK1, ERK2	-0.5	1019.24	3232.92	565.228	498.738	1643.89	-388.513	2858.45	-643.584	172.453	5166.63	1315.38		HuCCT1	KRAS_mut	biliary_tract	SCH772984	dualERKi	ERK1, ERK2	-0.7	2324.27	-157.006	558.465	409.527	1700.48	1042.68	266.579	-2124.7	-486.301	6339.74	-1683.04
KP-1N	KRAS_mut	pancreas	SCH772984	dualERKi	ERK1, ERK2	1.7	446.271	-664.733	-1866.76	-1670.74	-1579.44	-1661.66	-967.21	-3165.06	-2963.96	3907.96	-2755.65		HuP-T4	KRAS_mut	pancreas	SCH772984	dualERKi	ERK1, ERK2	0.8	1128.84	-1680.85	-4.05167	-583.009	921.652	2447.41	-1243.81	-2772.78	825.141	3039.54	-1858.39
KP-3	KRAS_mut	pancreas	SCH772984	dualERKi	ERK1, ERK2	1.9	1079.32	-196.159	-277.22	-524.249	127.118	102.436	-93.7209	-1697.99	234.357	5817.76	-985.65		IA-LM	KRAS_mut	lung_NSCLC_large_cell	SCH772984	dualERKi	ERK1, ERK2	0.9	2323.89	2991.38	1655.09	1026.87	2215.73	-52.1279	2777.62	-1494.58	-700.042	7048.24	1302.91
KP-N-YN	NF1_mut	neuroblastoma	SCH772984	dualERKi	ERK1, ERK2	0.4	342.095	837.027	-739.345	-796.268	622.435	1925.13	362.226	-1327.94	-706.419	4398.07	1242.68		IGR-37	BRAF_mut	melanoma	SCH772984	dualERKi	ERK1, ERK2	-1.6	3075.89	5366.81	3238.78	2537.66	4298.22	-629.829	4869.12	1453.09	2525.29	6358.52	5668.76
KS-1	NF1_mut	glioma	SCH772984	dualERKi	ERK1, ERK2	-0.4	450.291	2040.8	-630.272	-774.075	108.409	-2703.69	2113.76	-1467.8	-1258.53	4667.1	953.384		JVM-3	BRAF_mut	lymphoid_neoplasm_other	SCH772984	dualERKi	ERK1, ERK2	-0.9	-358.66	904.753	484.811	2499.96	2158.32	-1331.77	1223.54	3045.94	2936.42	862.205	1438.91
LCLC-97TM1	KRAS_mut	lung_NSCLC_large_cell	SCH772984	dualERKi	ERK1, ERK2	-0.8	1845.71	1298.84	1061.63	460.68	2346.52	-221.469	1342.96	-1823.8	-419.898	5705.54	-275.247		K5	BRAF_mut	thyroid	SCH772984	dualERKi	ERK1, ERK2	-0.9	3424.75	3128.17	962.447	746.13	2216.07	1195.53	2327.96	-1000.26	1537.92	6388.86	567.945
LoVo	KRAS_mut	large_intestine	SCH772984	dualERKi	ERK1, ERK2	-1	789.404	-1223.9	391.245	-381.308	1769.25	1849.72	-958.736	-2495.19	1266.11	5792.25	-764.934		KARPAS-620	KRAS_mut	haematopoietic_neoplasm_other	SCH772984	dualERKi	ERK1, ERK2	-0.2	49.0037	662.117	806.509	2003.21	2382.22	-174.112	356.437	1865.42	2036.9	3570.87	1812.29
LS-123	KRAS_mut	large_intestine	SCH772984	dualERKi	ERK1, ERK2	-0.1	1409.86	-460.168	897.307	-152.403	1961.09	1292.35	-504.005	-2061.84	148.08	6395.56	-1161.53		KINGS-1	NF1_mut	glioma	SCH772984	dualERKi	ERK1, ERK2	0.7	2654.26	5149.76	2339.11	1407.27	2292.66	-166.861	4834.35	-59.8204	208.086	6925.97	3493.9
LU-99A	KRAS_mut	lung_NSCLC_large_cell	SCH772984	dualERKi	ERK1, ERK2	-0.4	1719.02	2805.98	1193.66	285.496	940.132	-1559.04	2519.88	-2180.03	-1137.45	5946.04	-501.449		KOPN-8	KRAS_mut	B_cell_leukemia	SCH772984	dualERKi	ERK1, ERK2	-0.4	415.991	1325.5	1780.69	2848.89	3335.48	373.516	1062.12	3471.78	2667.37	4391.44	2698.81
MHH-CALL-2	NF1_mut	B_cell_leukemia	SCH772984	dualERKi	ERK1, ERK2	0.4	1424.78	2542.85	1900.24	3140.85	2476.26	506.289	2199.08	3032.27	1120.82	2733.5	1890.27		KP-2	KRAS_mut	pancreas	SCH772984	dualERKi	ERK1, ERK2	-0.1	3304.53	1647.09	1655.15	886.975	2913.91	978.428	2098.64	-2145.91	358.678	6386.65	-454.145
MIA-PaCa-2	KRAS_mut	pancreas	SCH772984	dualERKi	ERK1, ERK2	-0.5	-142.827	714.604	418.368	-466.169	1411.96	-2084.09	488.791	-745.764	-27.6108	6169.2	1847.62		KP-4	KRAS_mut	pancreas	SCH772984	dualERKi	ERK1, ERK2	0.3	1095.34	1215.26	-245.182	-514.598	-360.868	-803.963	848.592	-2853.83	-1960.37	5844.93	-889.547
ML-2	KRAS_mut	acute_myeloid_leukaemia	SCH772984	dualERKi	ERK1, ERK2	-1.8	-997.337	172.247	1345.08	3099.16	3112.92	-693.033	28.6025	4324.1	2227.75	265.473	1947.03		KYSE-410	KRAS_mut	oesophagus	SCH772984	dualERKi	ERK1, ERK2	0.1	966.929	-2168.76	-1101.67	-927.625	744.983	366.307	-1463.2	-2618.38	-1230.17	3875.59	-3054.36
MOLT-4	NF1_mut	lymphoblastic_leukemia	SCH772984	dualERKi	ERK1, ERK2	0.3	-1180.79	-927.826	-1325.6	1100.29	-263.652	-1202.41	-1153.33	464.488	-1137.72	-1968.82	-1740.28		LCLC-103H	NF1_mut	lung_NSCLC_large_cell	SCH772984	dualERKi	ERK1, ERK2	0.9	975.911	1912.15	228.662	252.229	1412.63	-1183.61	706.093	-868.843	-781.416	2867.06	507.835
NCI-H1573	KRAS_mut	lung_NSCLC_adenocarcinoma	SCH772984	dualERKi	ERK1, ERK2	0.5	1678.03	-131.702	-160.179	-214.764	789.64	1939.07	-370.884	-2199.87	226.022	6032.25	-1279.11		LS-180	KRAS_mut	large_intestine	SCH772984	dualERKi	ERK1, ERK2	-0.6	834.764	-1143.72	144.804	-505.882	1433.68	2210.68	-1058.48	-1308.49	2477.22	6334.11	-61.2503
NCI-H1651	NF1_mut	lung_NSCLC_adenocarcinoma	SCH772984	dualERKi	ERK1, ERK2	1	2239.49	1583.15	484.054	478.861	1410.88	485.31	1410.08	-1962.62	-445.038	2403.22	211.321		LS-411N	BRAF_mut	large_intestine	SCH772984	dualERKi	ERK1, ERK2	-1.5	808.112	-952.806	28.578	-101.112	1824.19	1986.4	-722.374	-1568.26	2441.43	5765.93	11.6592
NCI-H1755	BRAF_mut	lung_NSCLC_adenocarcinoma	SCH772984	dualERKi	ERK1, ERK2	-0.5	486.175	1242.75	339.313	-9.96248	-211.284	-292.31	298.451	-1931.8	-1541.16	4458.26	-1094.41		LU-65	KRAS_mut	lung_NSCLC_large_cell	SCH772984	dualERKi	ERK1, ERK2	-2.1	481.861	2005.43	-1.03406	-362.816	1168.32	1554.38	1316.09	-1912.45	75.2275	6649.49	172.844
NCI-H1792	KRAS_mut	lung_NSCLC_adenocarcinoma	SCH772984	dualERKi	ERK1, ERK2	-0.4	2943.24	3433.65	836.843	937.253	1530.59	133.455	3421.09	-1775.99	-914.896	5171.25	-411.298		M14	BRAF_mut	melanoma	SCH772984	dualERKi	ERK1, ERK2	-2.3	3473.84	5570.72	3846.63	2861.23	4687.32	-1272.3	5845.95	2027.26	2695.44	5932.93	5522.45
NCI-H2009	KRAS_mut	lung_NSCLC_adenocarcinoma	SCH772984	dualERKi	ERK1, ERK2	-0.2	1468.69	1900.46	163.153	265.577	2596.06	628.214	1391.77	-1267.78	384.209	4955.33	-412.978		MDA-MB-157	NF1_mut	breast	SCH772984	dualERKi	ERK1, ERK2	0.9	-1034.99	-1065.23	-288.403	-673.432	-279.213	1076.2	-1008.62	-1918.85	-1375.63	1020.49	-180.974
NCI-H2122	KRAS_mut	lung_NSCLC_adenocarcinoma	SCH772984	dualERKi	ERK1, ERK2	-1.3	2468.5	1363.65	588.433	318.781	1561.67	1453.57	1203.42	-2300.51	-51.8077	5195.1	-729.249		Mewo	NF1_mut	melanoma	SCH772984	dualERKi	ERK1, ERK2	-0.2	2347.83	4475.17	2654.64	1593.45	3564.12	-1313.87	4208.24	395.911	2053.82	5237.36	4631.39
NCI-H23	KRAS_mut	lung_NSCLC_adenocarcinoma	SCH772984	dualERKi	ERK1, ERK2	1.1	1478.95	1020.62	-1114.69	-770.921	-265.749	-1109.52	553.793	-2539.28	-685.185	6120.85	-525.508		MFE-319	BRAF_mut	endometrium	SCH772984	dualERKi	ERK1, ERK2	0.4	708.495	-357.844	-188.204	-678.799	1501.74	1321.42	-408.858	-1749.52	215.193	6879.9	217.828
NCI-H358	KRAS_mut	lung_NSCLC_adenocarcinoma	SCH772984	dualERKi	ERK1, ERK2	-0.6	1840.92	1442.44	1535.52	931.231	1970.7	948.289	1520.37	-958.273	-3.22641	6402.23	-336.344		MKN28	NF1_mut	stomach	SCH772984	dualERKi	ERK1, ERK2	-0.7	1050.3	-874.371	241.037	-608.855	797.986	1067.48	-890.603	-2008.8	-0.0752719	5233.45	-1738.22
NCI-H650	KRAS_mut	lung_NSCLC_adenocarcinoma	SCH772984	dualERKi	ERK1, ERK2	0.2	2427.78	2712.16	-198.353	6.66113	477.894	-56.3862	1557.16	-2178.6	-1775.09	6168.62	-154.055		MM1S	KRAS_mut	myeloma	SCH772984	dualERKi	ERK1, ERK2	0.3	-586.778	990.26	264.802	1741.66	2345.28	-1006.68	741.405	1680.03	2347.86	497.824	2077.1
NCI-H747	KRAS_mut	large_intestine	SCH772984	dualERKi	ERK1, ERK2	-1.6	1497.61	-768.527	964.866	204.812	1864.37	1338.37	-392.885	-2174.44	-195.162	5399.4	-2235.72		NCI-H1155	KRAS_mut	lung_NSCLC_large_cell	SCH772984	dualERKi	ERK1, ERK2	0.6	-300.513	-140.565	-205.601	-621.637	-513.828	1677.65	-230.322	-3095.42	-2163.98	4792.57	-1230.56
NEC8	NF1_mut	testis	SCH772984	dualERKi	ERK1, ERK2	-0.2	-13.7598	349.85	-246.152	-596.86	2013.1	387.916	-28.6182	-1231.18	1883.22	4225.09	1635.54		NCI-H1355	KRAS_mut	lung_NSCLC_adenocarcinoma	SCH772984	dualERKi	ERK1, ERK2	0.2	868.755	-226.716	182.206	-493.219	-374.835	990.047	-475.96	-2051.15	-970.192	4849.61	-1484.24
NOMO-1	KRAS_mut	acute_myeloid_leukaemia	SCH772984	dualERKi	ERK1, ERK2	-1.5	-424.536	1751.18	3640.71	4851.96	4076.45	-420.435	1323.94	5802.56	3019.91	-1760.63	2789.36		NCI-H1666	BRAF_mut	lung_NSCLC_adenocarcinoma	SCH772984	dualERKi	ERK1, ERK2	-0.7	2867.86	-344.312	-44.5598	549.865	1832.26	2137.87	-121.182	-1260.7	1158.95	3957.13	-704.341
OC-314	BRAF_mut	ovary	SCH772984	dualERKi	ERK1, ERK2	0.3	546.614	-1199.85	-717.515	-1008.53	-109.611	405.828	-477.624	-2702.7	-998.51	2753.24	-1940.78		NCI-H1838	NF1_mut	lung_NSCLC_adenocarcinoma	SCH772984	dualERKi	ERK1, ERK2	2	939.448	462.002	-297.835	-538.749	561.23	-1974.76	838.593	-1928.69	-1372.94	4868.4	-1718.38
OCI-AML5	NF1_mut	acute_myeloid_leukaemia	SCH772984	dualERKi	ERK1, ERK2	-0.8	-416.863	760.641	1229.46	2944.96	3142.5	-50.4556	475.211	3491.93	2908.21	137.481	1661.38		NCI-H1944	KRAS_mut	lung_NSCLC_adenocarcinoma	SCH772984	dualERKi	ERK1, ERK2	-0.2	1761.25	628.827	516.373	485.317	-714.032	276.726	210.179	-2571.54	-1229.53	2792.65	-2307.66
OVK-18	KRAS_mut	ovary	SCH772984	dualERKi	ERK1, ERK2	-0.1	-217.712	442.201	-396.788	-979.143	-796.735	-145.705	81.638	-1869.33	-511.355	2067.65	182.018		NCI-H2347	KRAS_mut	lung_NSCLC_adenocarcinoma	SCH772984	dualERKi	ERK1, ERK2	1.1	2627.02	2032.14	1980.78	1349.01	2833.18	612.033	1971.91	-736.761	749.788	7024.5	976.674
PANC-02-03	KRAS_mut	pancreas	SCH772984	dualERKi	ERK1, ERK2	-1.3	1290.75	-908.651	273.292	-479.785	1075.15	185.459	-448.205	-2741.76	-799.855	5694.74	-1698.98		NCI-H441	KRAS_mut	lung_NSCLC_adenocarcinoma	SCH772984	dualERKi	ERK1, ERK2	1.5	1364.61	1108.79	1170.97	681.863	2078.08	-69.6343	1080.33	-1364.97	-667.589	6290.52	-1306.04
PANC-04-03	KRAS_mut	pancreas	SCH772984	dualERKi	ERK1, ERK2	-0.4	2212.36	-811.204	781.166	231.248	2532.23	964.361	125.766	-2631.62	384.152	6411.94	-1885.55		NCI-H727	KRAS_mut	lung_NSCLC_carcinoid	SCH772984	dualERKi	ERK1, ERK2	-1.3	2184.42	1838.37	1571.12	1179.01	2631.28	3240.73	1746.31	-236.303	2396.01	7174.55	1443.73
PANC-10-05	KRAS_mut	pancreas	SCH772984	dualERKi	ERK1, ERK2	-0.1	-32.5355	-2119.43	57.4911	-737.81	1066.83	-722.879	-2158.15	-2122.52	-16.4235	4415.89	-1520.89		NH-12	NF1_mut	neuroblastoma	SCH772984	dualERKi	ERK1, ERK2	-0.2	1261.84	1326.14	117.146	-83.4289	445.35	2057.2	911.321	-1049.1	-520.789	5027.27	1242.36
PA-TU-8988T	KRAS_mut	pancreas	SCH772984	dualERKi	ERK1, ERK2	-0.3	-628.673	-737.771	-820.905	-1082.98	342.724	-1444.47	-808.53	-2546.03	-930.749	5351.21	-1678.28		OV-56	KRAS_mut	ovary	SCH772984	dualERKi	ERK1, ERK2	2.1	3262.96	3166.95	1770.72	1916.8	1884.78	1609.37	2700.28	77.9951	1376.05	5954.99	519.315
PSN1	KRAS_mut	pancreas	SCH772984	dualERKi	ERK1, ERK2	-1.7	3928.99	3966.82	2445.67	2045.47	2784.82	2981.61	3280.67	-372.996	295.957	7080.76	1940.58		OVCAR-5	KRAS_mut	ovary	SCH772984	dualERKi	ERK1, ERK2	-1	2401	1616.12	906.392	207.637	1908.74	355.523	1934.76	-1498.26	4.94953	6348.75	-72.661
RL95-2	BRAF_mut	endometrium	SCH772984	dualERKi	ERK1, ERK2	-0.3	-320.793	-2425.57	-588.529	-1180.45	-30.3151	507.62	-2407.03	-2448.85	110.59	3923.58	-2390.91		PANC-03-27	KRAS_mut	pancreas	SCH772984	dualERKi	ERK1, ERK2	-0.3	2474.24	884.268	643.06	863.224	2070.95	1673.81	985.309	-1772.32	759.327	5873.67	-1144.74
RPMI-8226	KRAS_mut	myeloma	SCH772984	dualERKi	ERK1, ERK2	0.1	-1047.19	719.059	13.0656	1516.33	926.498	-1263.47	480.667	871.268	1085.12	147.253	-1623.51		PANC-08-13	KRAS_mut	pancreas	SCH772984	dualERKi	ERK1, ERK2	1.1	2754.1	1122.03	1533.4	1666.78	3126.74	1783.82	1339.07	-359.369	574.591	6769.6	-1122.18
SHP-77	KRAS_mut	lung_small_cell_carcinoma	SCH772984	dualERKi	ERK1, ERK2	0.8	-93.8755	2372.69	722.645	-537.461	516.38	2284.45	2182.93	-1960.54	-331.817	5829.89	1115.39		PA-TU-8902	KRAS_mut	pancreas	SCH772984	dualERKi	ERK1, ERK2	0.4	1908.51	-297.683	820.93	202.49	1858.14	104.66	192.692	-1253.04	407.639	5976.62	360.605
SJSA-1	KRAS_mut	bone_other	SCH772984	dualERKi	ERK1, ERK2	-0.2	3732.44	5509.44	2707.83	2726	4375.22	1402.95	5042.64	2043.99	3243.71	6272.84	4985.95		PL4	KRAS_mut	pancreas	SCH772984	dualERKi	ERK1, ERK2	-0.7	3504.48	1488.33	1882.56	1447.71	3549.98	2650.76	1389.74	284.084	1456.7	7057.86	382.418
SK-CO-1	KRAS_mut	large_intestine	SCH772984	dualERKi	ERK1, ERK2	-2.6	-297.998	-1455.27	-1221.99	-999.767	1844.93	1857.99	-985.128	-1967.78	1274.09	3882.38	-541.288		QGP-1	KRAS_mut	pancreas	SCH772984	dualERKi	ERK1, ERK2	1.1	1903.69	2232.73	681.249	443.107	1953.78	3329.23	1860.94	-1031.25	1472.54	6480.11	1467.81
SK-GT-4	KRAS_mut	oesophagus	SCH772984	dualERKi	ERK1, ERK2	-0.5	2779.63	571.179	632.166	-142.294	1868.24	1124.99	1325.72	-2386.57	-32.93	5686.13	-5.48443		RCM-1	KRAS_mut	large_intestine	SCH772984	dualERKi	ERK1, ERK2	-0.9	1595.12	-682.074	1284.72	395.76	1925.11	1749.81	-574.952	-1519.29	972.847	6024.49	-92.7653
SK-HEP-1	BRAF_mut	liver	SCH772984	dualERKi	ERK1, ERK2	0.6	2587.02	3366.49	2279.35	1504.63	1682.25	-2021.05	3018.18	-845.599	-937.09	6826.64	1042.9		RD	NF1_mut	rhabdomyosarcoma	SCH772984	dualERKi	ERK1, ERK2	-0.3	2056.71	4301.77	1965.09	1854.24	3102.49	710.257	4217.52	386.252	1616.88	6760.78	3275.74
SK-LMS-1	NF1_mut	soft_tissue_other	SCH772984	dualERKi	ERK1, ERK2	-0.3	1827.05	3445.09	554.445	172.948	1823.53	-1190.67	3069.44	-1423.52	56.4587	6120.58	1848.11		RKN	KRAS_mut	ovary	SCH772984	dualERKi	ERK1, ERK2	0.1	3244.37	3186.83	756.73	865.449	1588.31	181.749	2562.38	-304.426	756.754	5831.75	1814.43
SKM-1	KRAS_mut	haematopoietic_neoplasm_other	SCH772984	dualERKi	ERK1, ERK2	-2.2	447.069	2131.65	2779.1	3928.48	3611.92	-140.135	1804.95	4371.7	3082.51	1504.32	3122.72		RPMI-7951	BRAF_mut	melanoma	SCH772984	dualERKi	ERK1, ERK2	-0.1	2111.2	4391.18	767.034	753.455	2183.11	-2131.58	4021.59	-161.217	223.157	5778.38	3104.2
SK-MEL-1	BRAF_mut	melanoma	SCH772984	dualERKi	ERK1, ERK2	-0.8	3630.21	6259.29	4483.42	3023.04	5724.46	303.956	6529.02	2831.71	3811.71	7295.8	6585.13		SH-4	BRAF_mut	melanoma	SCH772984	dualERKi	ERK1, ERK2	-2.1	3955.66	6939.29	4732.39	3615.87	6202.23	-798.564	7032.57	3085.47	4202.15	6780.37	7104.2
SK-MES-1	NF1_mut	lung_NSCLC_squamous_cell_carcinoma	SCH772984	dualERKi	ERK1, ERK2	-0.1	3149.13	3492.95	126.208	329.082	1566.64	-307.765	3563.08	-2176.08	-1136.63	5401	-489.947		SISO	KRAS_mut	cervix	SCH772984	dualERKi	ERK1, ERK2	1.7	1228.83	-428.649	-610.528	-1023.63	653.457	1542.1	-841.844	-2771.17	-545.059	4962.11	-1259.89
SNU-407	KRAS_mut	large_intestine	SCH772984	dualERKi	ERK1, ERK2	-0.7	210.817	-2087.99	127.856	-949.842	838.294	1875.08	-1699.26	-2568.99	484.39	4951.68	-1560.02		SK-LU-1	KRAS_mut	lung_NSCLC_adenocarcinoma	SCH772984	dualERKi	ERK1, ERK2	0.1	809.68	2995.73	788.839	763.332	295.341	-1472.25	2358.21	-1629.51	-1633.46	6193.04	369.715
SU8686	KRAS_mut	pancreas	SCH772984	dualERKi	ERK1, ERK2	0.5	3763.8	1760.06	1611.36	1355.63	2924.31	1267.47	2211.46	-971.755	689.155	6810.28	-1556.09		SK-MEL-24	BRAF_mut	melanoma	SCH772984	dualERKi	ERK1, ERK2	-0.2	4394.55	6424.88	4813.11	3408.13	5644.21	-556.006	6582.92	2515.28	3096.39	7347.74	6539.19
SW1116	KRAS_mut	large_intestine	SCH772984	dualERKi	ERK1, ERK2	-0.3	2083.5	-1500.17	1644.99	708.247	2623.45	2443.46	-861.132	-1199.34	2356.33	4535.6	-120.287		SK-MEL-5	BRAF_mut	melanoma	SCH772984	dualERKi	ERK1, ERK2	-0.6	4094.53	5850.84	4176.5	3085.56	5078.69	453.373	5520.54	2451.38	3377.8	5878	6376.67
SW1417	BRAF_mut	large_intestine	SCH772984	dualERKi	ERK1, ERK2	-1.2	1764.6	2.96962	1100.69	310.217	2243.87	1305.46	-103.016	-1376.54	874.064	7117.42	846.25		SNG-M	KRAS_mut	endometrium	SCH772984	dualERKi	ERK1, ERK2	0.3	179.756	-162.266	63.4541	359.831	-174.292	408.014	220.404	-761.878	-204.701	6140.87	-1383.21
SW1573	KRAS_mut	lung_NSCLC_adenocarcinoma	SCH772984	dualERKi	ERK1, ERK2	2	1276.75	890.57	-224.225	-478.757	-77.6882	-829.722	-337.467	-2468.12	-1520.63	6405.26	-907.877		SNU-1040	NF1_mut	large_intestine	SCH772984	dualERKi	ERK1, ERK2	0.3	529.098	-1397.79	-154.35	-101.338	563.489	2347.15	-1442.74	-1851.35	1483.99	4256.68	-1632.62
SW1990	KRAS_mut	pancreas	SCH772984	dualERKi	ERK1, ERK2	0.5	2647.6	1131.8	1514.82	1311.96	2053.81	1469.68	1267.49	-625.939	646.326	6413.8	459.299		SNU-175	KRAS_mut	large_intestine	SCH772984	dualERKi	ERK1, ERK2	-1.1	-688.202	-2279.7	-1015.58	-1242.01	-11.6961	817.193	-2293.79	-2710.12	-565.619	4099.56	-1165.65
SW620	KRAS_mut	large_intestine	SCH772984	dualERKi	ERK1, ERK2	-1	761.208	-314.688	180.366	-59.7024	1933.93	183.07	-457.796	-798.379	515.812	6917.96	-5.2235		SNU-61	KRAS_mut	large_intestine	SCH772984	dualERKi	ERK1, ERK2	-0.5	1996.48	-1272.59	627.464	-146.476	2099.5	2002.28	-1075.23	-1891.81	2488.1	4947.8	74.4057
SW626	KRAS_mut	ovary	SCH772984	dualERKi	ERK1, ERK2	-1	1026.45	480.942	465.404	-87.6204	1012.06	97.6967	202.36	-1752.97	159.543	6737.58	-402.883		SNU-C2B	KRAS_mut	large_intestine	SCH772984	dualERKi	ERK1, ERK2	0.3	1357.54	-48.0969	371.063	36.8408	2000.69	2801.44	-0.438752	-1489.69	1739.97	6584.59	683.612
SW684	NF1_mut	fibrosarcoma	SCH772984	dualERKi	ERK1, ERK2	0.8	1621.81	3063.97	1620.85	634.548	2777.1	-1840.98	2510.02	-480.516	-115.102	6018.22	2932.93		SNU-C5	BRAF_mut	large_intestine	SCH772984	dualERKi	ERK1, ERK2	-0.3	1762.24	-495.703	858.863	324.067	2339.65	736.45	425.332	-2172.82	80.4186	7100.94	-682.901
SW756	KRAS_mut	cervix	SCH772984	dualERKi	ERK1, ERK2	0.9	1457.5	697.312	-55.3179	-359.032	343.307	-348.123	-308.196	-2227.17	-1393.04	6039.46	-1538.38		SUIT-2	KRAS_mut	pancreas	SCH772984	dualERKi	ERK1, ERK2	0.4	3085.87	914.963	1245.49	522.093	1565.65	1490.91	904.979	-1930.56	342.315	6790.23	-309.77
SW872	BRAF_mut	soft_tissue_other	SCH772984	dualERKi	ERK1, ERK2	0.9	3416.32	3760.19	2050.37	940.628	2157.79	286.848	3409.86	68.6759	476.718	6390.32	2473.2		SW1463	KRAS_mut	large_intestine	SCH772984	dualERKi	ERK1, ERK2	-0.6	1327.67	-802.195	627.014	162.462	1389.94	2097.43	-748.835	-1336.94	1915.23	5031.94	-122.408
SW900	KRAS_mut	lung_NSCLC_squamous_cell_carcinoma	SCH772984	dualERKi	ERK1, ERK2	-0.3	3253.54	2852.38	1264.65	1132.16	2875.22	1878.72	2879.44	-188.668	941.582	6494.7	1756.91		SW837	KRAS_mut	large_intestine	SCH772984	dualERKi	ERK1, ERK2	-0.6	2139.33	-1556.76	1036.07	-64.8435	1843.38	2286.61	-1199.92	-1867.31	1127.93	5277.96	-1265.61
SW948	KRAS_mut	large_intestine	SCH772984	dualERKi	ERK1, ERK2	-0.6	802.564	-1209.86	-3.66645	-520.747	1108.22	1871.75	-1263.5	-1876.33	1978.41	4487.75	-686.937		SW982	BRAF_mut	soft_tissue_other	SCH772984	dualERKi	ERK1, ERK2	-0.3	3198.92	4162.51	1879.52	946.77	2811.89	-302.293	3849.99	-540.459	502.981	5577.72	2495.38
TC-71	NF1_mut	ewings_sarcoma	SCH772984	dualERKi	ERK1, ERK2	0.9	-1947.47	62.4345	-1965.97	-1250.71	-895.907	-1148.41	-109.22	-1591.75	-1659.46	2137.22	-237.185		T84	KRAS_mut	large_intestine	SCH772984	dualERKi	ERK1, ERK2	-0.1	1209.5	-545.906	1116.26	477.313	2276.03	1875.83	-462.826	-786.338	2492.17	4860.46	1030.53
TGW	NF1_mut	neuroblastoma	SCH772984	dualERKi	ERK1, ERK2	0.6	-131.591	84.0062	-877.121	-1069.4	-35.3883	2335.45	-124.409	-2040.22	-927.39	5081.05	257.067		TGBC11TKB	KRAS_mut	stomach	SCH772984	dualERKi	ERK1, ERK2	-1	-651.944	-1470.19	-394.739	-1101.11	802.244	1066.02	-1584.91	-2060.23	460.076	6092.85	-913.282
U-87-MG	NF1_mut	glioma	SCH772984	dualERKi	ERK1, ERK2	0.4	1639.1	3468.5	-648.128	-203.34	-641.892	-1516.14	2864.98	-2798.46	-1714.32	3570.11	-647.819		U251	NF1_mut	glioma	SCH772984	dualERKi	ERK1, ERK2	1.2	1725.75	3820.27	1898.38	659.672	2185.39	405.541	3819.99	-575.906	968.9	6267.16	3105.96
UACC-257	BRAF_mut	melanoma	SCH772984	dualERKi	ERK1, ERK2	-1.4	4035.34	6704.17	4581.68	3879.09	5562.31	-236.32	6634.95	2691.02	3356.39	7439.14	7111.26		U-266	BRAF_mut	myeloma	SCH772984	dualERKi	ERK1, ERK2	-0.7	-801.998	70.346	128.328	829.257	1840.86	-938.894	51.0246	152.008	1699.85	-839.622	1253.77
WM1552C	BRAF_mut	melanoma	SCH772984	dualERKi	ERK1, ERK2	-0.3	3131.32	2583.72	791.297	605.861	1183.11	197.805	2069.38	-620.188	-135.232	6582.13	1110.75		UACC-62	BRAF_mut	melanoma	SCH772984	dualERKi	ERK1, ERK2	-1.9	4182.49	6438.55	3725.57	2482.89	5253.77	-108.476	6245.23	2206.42	3062.54	6806.79	6713.93
WM35	BRAF_mut	melanoma	SCH772984	dualERKi	ERK1, ERK2	-2.2	4072.52	6499.33	4521.05	3210.47	5798.92	-723.315	6174.44	2332.14	3618.04	6503.68	6937.17		UM-UC-3	KRAS_mut	bladder	SCH772984	dualERKi	ERK1, ERK2	0.7	351.79	2137.03	-94.7197	-297.624	-207.018	-2311.14	914.051	-1659.38	-1418.94	5960.38	275.901
8505C	BRAF_mut	thyroid	PD0325901	MEK1/2i	MEK1, MEK2	-0.8	1731.32	1622.98	839.867	328.452	1315.87	-40.6398	1111.76	-1520.55	-489.488	6427.69	886.66		WIL2-NS	KRAS_mut	lymphoid_neoplasm_other	SCH772984	dualERKi	ERK1, ERK2	0.6	-996.604	-944.28	-176.038	1884.89	1805.46	-921.232	-1142.8	2522.49	1567.96	372.357	596.8
8505C	BRAF_mut	thyroid	PD0325901	MEK1/2i	MEK1, MEK2	-0.1	1731.32	1622.98	839.867	328.452	1315.87	-40.6398	1111.76	-1520.55	-489.488	6427.69	886.66		WM-115	BRAF_mut	melanoma	SCH772984	dualERKi	ERK1, ERK2	-0.4	4585.55	5964.2	3247.31	2049.3	4300.57	893.892	5856.01	798.907	2046.88	7292.98	5217.18
A101D	BRAF_mut	melanoma	PD0325901	MEK1/2i	MEK1, MEK2	-1.6	4622.5	6170.37	3795.75	2911.59	4893	-729.032	6183.6	2067.36	2423.28	7265.39	5915.91		WM278	BRAF_mut	melanoma	SCH772984	dualERKi	ERK1, ERK2	-1.1	4691.42	6322.62	3970.43	2966.92	5262.02	-463.531	6233.42	2026.76	2355.4	6931.92	5888.25
A101D	BRAF_mut	melanoma	PD0325901	MEK1/2i	MEK1, MEK2	-1.3	4622.5	6170.37	3795.75	2911.59	4893	-729.032	6183.6	2067.36	2423.28	7265.39	5915.91		WM793B	BRAF_mut	melanoma	SCH772984	dualERKi	ERK1, ERK2	-0.3	3886.11	4793.03	2204.41	1680.13	3814.28	329.895	4866.41	456.764	1591.16	7258.56	4343.23
A375	BRAF_mut	melanoma	PD0325901	MEK1/2i	MEK1, MEK2	-2.4	3542.39	5262.68	3206.65	1806.98	4385.35	-344.065	5306.18	1197.85	1983.72	7002.31	5365.33		YAPC	KRAS_mut	pancreas	SCH772984	dualERKi	ERK1, ERK2	0.8	1917.6	609.857	1178.51	1379.37	2311.99	729.905	515.852	-12.0297	672.16	6806.04	-61.7617
A375	BRAF_mut	melanoma	PD0325901	MEK1/2i	MEK1, MEK2	-2.2	3542.39	5262.68	3206.65	1806.98	4385.35	-344.065	5306.18	1197.85	1983.72	7002.31	5365.33		451Lu	BRAF_mut	melanoma	PD0325901	MEK1/2i	MEK1, MEK2	-2.6	3496.45	6713.8	4377.71	2843.46	5523.35	-1105.88	6526.38	2635.48	3498.65	6143.45	7348.56
A549	KRAS_mut	lung_NSCLC_adenocarcinoma	PD0325901	MEK1/2i	MEK1, MEK2	-1.7	2777.74	955.729	-132.519	-171.858	-977.206	1069.23	782.325	-2991.86	-1670.26	4823.35	-1471.16		451Lu	BRAF_mut	melanoma	Refametinib	MEK1/2i	MEK1, MEK2	-2.5	3496.45	6713.8	4377.71	2843.46	5523.35	-1105.88	6526.38	2635.48	3498.65	6143.45	7348.56
A549	KRAS_mut	lung_NSCLC_adenocarcinoma	PD0325901	MEK1/2i	MEK1, MEK2	-1.2	2777.74	955.729	-132.519	-171.858	-977.206	1069.23	782.325	-2991.86	-1670.26	4823.35	-1471.16		451Lu	BRAF_mut	melanoma	Refametinib	MEK1/2i	MEK1, MEK2	-1.8	3496.45	6713.8	4377.71	2843.46	5523.35	-1105.88	6526.38	2635.48	3498.65	6143.45	7348.56
A673	BRAF_mut	rhabdomyosarcoma	PD0325901	MEK1/2i	MEK1, MEK2	0.5	-634.394	513.834	-1308.12	-946.39	-184.12	67.4634	357.759	-2019.98	-1039.05	5182.59	-525.482		451Lu	BRAF_mut	melanoma	Selumetinib	MEK1/2i	MEK1, MEK2	1	3496.45	6713.8	4377.71	2843.46	5523.35	-1105.88	6526.38	2635.48	3498.65	6143.45	7348.56
A673	BRAF_mut	rhabdomyosarcoma	PD0325901	MEK1/2i	MEK1, MEK2	0.2	-634.394	513.834	-1308.12	-946.39	-184.12	67.4634	357.759	-2019.98	-1039.05	5182.59	-525.482		451Lu	BRAF_mut	melanoma	Selumetinib	MEK1/2i	MEK1, MEK2	-2.1	3496.45	6713.8	4377.71	2843.46	5523.35	-1105.88	6526.38	2635.48	3498.65	6143.45	7348.56
AGS	KRAS_mut	stomach	PD0325901	MEK1/2i	MEK1, MEK2	-1.9	76.4851	-1762.16	30.2761	-983.244	1080.48	1482.7	-1992.08	-2177.94	221.996	6022.6	-1358.55		451Lu	BRAF_mut	melanoma	Trametinib	MEK1/2i	MEK1, MEK2	-1.8	3496.45	6713.8	4377.71	2843.46	5523.35	-1105.88	6526.38	2635.48	3498.65	6143.45	7348.56
AGS	KRAS_mut	stomach	PD0325901	MEK1/2i	MEK1, MEK2	-1.8	76.4851	-1762.16	30.2761	-983.244	1080.48	1482.7	-1992.08	-2177.94	221.996	6022.6	-1358.55		8305C	BRAF_mut	thyroid	PD0325901	MEK1/2i	MEK1, MEK2	-1	2977.8	3384.16	1243.14	1180.38	1547.76	1394.58	2848.05	-1728.82	-379.4	6074.03	524.792
AMO-1	KRAS_mut	haematopoietic_neoplasm_other	PD0325901	MEK1/2i	MEK1, MEK2	-0.3	-1308.55	-320.34	238.393	1032.06	2192.35	-665.502	-377.84	1106.3	2030.82	1095.32	1940.93		8305C	BRAF_mut	thyroid	PD0325901	MEK1/2i	MEK1, MEK2	-0.5	2977.8	3384.16	1243.14	1180.38	1547.76	1394.58	2848.05	-1728.82	-379.4	6074.03	524.792
AMO-1	KRAS_mut	haematopoietic_neoplasm_other	PD0325901	MEK1/2i	MEK1, MEK2	-0.9	-1308.55	-320.34	238.393	1032.06	2192.35	-665.502	-377.84	1106.3	2030.82	1095.32	1940.93		8305C	BRAF_mut	thyroid	Refametinib	MEK1/2i	MEK1, MEK2	-1	2977.8	3384.16	1243.14	1180.38	1547.76	1394.58	2848.05	-1728.82	-379.4	6074.03	524.792
AsPC-1	KRAS_mut	pancreas	PD0325901	MEK1/2i	MEK1, MEK2	-1.3	2985.95	795.882	1067.98	1451.41	2096.94	1397.45	1257.85	-1444.15	-233.304	7113.12	-1045.14		8305C	BRAF_mut	thyroid	Refametinib	MEK1/2i	MEK1, MEK2	-0.9	2977.8	3384.16	1243.14	1180.38	1547.76	1394.58	2848.05	-1728.82	-379.4	6074.03	524.792
AsPC-1	KRAS_mut	pancreas	PD0325901	MEK1/2i	MEK1, MEK2	-0.4	2985.95	795.882	1067.98	1451.41	2096.94	1397.45	1257.85	-1444.15	-233.304	7113.12	-1045.14		8305C	BRAF_mut	thyroid	Selumetinib	MEK1/2i	MEK1, MEK2	-1.1	2977.8	3384.16	1243.14	1180.38	1547.76	1394.58	2848.05	-1728.82	-379.4	6074.03	524.792
BHT-101	BRAF_mut	thyroid	PD0325901	MEK1/2i	MEK1, MEK2	-2	1914.8	1373.19	1075.93	556.65	2205.3	1116.73	1016.63	-258.212	1411.96	5234.72	1369.33		8305C	BRAF_mut	thyroid	Selumetinib	MEK1/2i	MEK1, MEK2	-0.8	2977.8	3384.16	1243.14	1180.38	1547.76	1394.58	2848.05	-1728.82	-379.4	6074.03	524.792
BHT-101	BRAF_mut	thyroid	PD0325901	MEK1/2i	MEK1, MEK2	-1.8	1914.8	1373.19	1075.93	556.65	2205.3	1116.73	1016.63	-258.212	1411.96	5234.72	1369.33		8305C	BRAF_mut	thyroid	Selumetinib	MEK1/2i	MEK1, MEK2	-0.8	2977.8	3384.16	1243.14	1180.38	1547.76	1394.58	2848.05	-1728.82	-379.4	6074.03	524.792
CAL-62	KRAS_mut	thyroid	PD0325901	MEK1/2i	MEK1, MEK2	-0.8	591.292	768.564	-158.59	-688.409	871.046	-1201.04	671.789	-2419.37	-1422.1	5784.43	-4.52919		8305C	BRAF_mut	thyroid	Trametinib	MEK1/2i	MEK1, MEK2	-0.9	2977.8	3384.16	1243.14	1180.38	1547.76	1394.58	2848.05	-1728.82	-379.4	6074.03	524.792
CAL-62	KRAS_mut	thyroid	PD0325901	MEK1/2i	MEK1, MEK2	-0.3	591.292	768.564	-158.59	-688.409	871.046	-1201.04	671.789	-2419.37	-1422.1	5784.43	-4.52919		8305C	BRAF_mut	thyroid	Trametinib	MEK1/2i	MEK1, MEK2	0.2	2977.8	3384.16	1243.14	1180.38	1547.76	1394.58	2848.05	-1728.82	-379.4	6074.03	524.792
CAPAN-2	KRAS_mut	pancreas	PD0325901	MEK1/2i	MEK1, MEK2	-0.7	1791.81	-1034.37	282.629	-271.04	1274.11	659.024	-763.442	-2387.98	-380.673	5401.53	-1946.25		A2058	BRAF_mut	melanoma	PD0325901	MEK1/2i	MEK1, MEK2	-0.4	3474.26	6129.32	3624.73	2506.47	4913.04	-853.14	6113.19	1911.46	3029.87	6752.29	6451.56
CAPAN-2	KRAS_mut	pancreas	PD0325901	MEK1/2i	MEK1, MEK2	-1.1	1791.81	-1034.37	282.629	-271.04	1274.11	659.024	-763.442	-2387.98	-380.673	5401.53	-1946.25		A2058	BRAF_mut	melanoma	PD0325901	MEK1/2i	MEK1, MEK2	-1.1	3474.26	6129.32	3624.73	2506.47	4913.04	-853.14	6113.19	1911.46	3029.87	6752.29	6451.56
CL-34	BRAF_mut	large_intestine	PD0325901	MEK1/2i	MEK1, MEK2	-1.9	702.941	-467.803	-36.0819	-75.1238	1121.91	1660.58	-830.198	-1906.73	2781.37	5021.33	-733.831		A2058	BRAF_mut	melanoma	Refametinib	MEK1/2i	MEK1, MEK2	-0.5	3474.26	6129.32	3624.73	2506.47	4913.04	-853.14	6113.19	1911.46	3029.87	6752.29	6451.56
CL-34	BRAF_mut	large_intestine	PD0325901	MEK1/2i	MEK1, MEK2	0.2	702.941	-467.803	-36.0819	-75.1238	1121.91	1660.58	-830.198	-1906.73	2781.37	5021.33	-733.831		A2058	BRAF_mut	melanoma	Selumetinib	MEK1/2i	MEK1, MEK2	-0.6	3474.26	6129.32	3624.73	2506.47	4913.04	-853.14	6113.19	1911.46	3029.87	6752.29	6451.56
CL-40	KRAS_mut	large_intestine	PD0325901	MEK1/2i	MEK1, MEK2	-0.4	1887.75	-1083.67	264.172	-370.903	1040.12	2633.99	-1013.58	-2514.85	2920.86	6397.29	-56.3303		A2058	BRAF_mut	melanoma	Trametinib	MEK1/2i	MEK1, MEK2	-0.3	3474.26	6129.32	3624.73	2506.47	4913.04	-853.14	6113.19	1911.46	3029.87	6752.29	6451.56
CL-40	KRAS_mut	large_intestine	PD0325901	MEK1/2i	MEK1, MEK2	-1.8	1887.75	-1083.67	264.172	-370.903	1040.12	2633.99	-1013.58	-2514.85	2920.86	6397.29	-56.3303		A427	KRAS_mut	lung_NSCLC_not_specified	PD0325901	MEK1/2i	MEK1, MEK2	0.1	109.965	-706.108	-884.509	-1435.5	-111.754	-1740.47	-749.832	-2724.02	-1886.38	5807.4	-972.225
COLO-679	BRAF_mut	melanoma	PD0325901	MEK1/2i	MEK1, MEK2	-1.9	3873.7	6434.79	4048.9	2756.48	5081.8	13.0059	6394.82	1715.52	3295.14	7458.56	6467.84		A427	KRAS_mut	lung_NSCLC_not_specified	PD0325901	MEK1/2i	MEK1, MEK2	0.1	109.965	-706.108	-884.509	-1435.5	-111.754	-1740.47	-749.832	-2724.02	-1886.38	5807.4	-972.225
COLO-679	BRAF_mut	melanoma	PD0325901	MEK1/2i	MEK1, MEK2	-2	3873.7	6434.79	4048.9	2756.48	5081.8	13.0059	6394.82	1715.52	3295.14	7458.56	6467.84		A427	KRAS_mut	lung_NSCLC_not_specified	Refametinib	MEK1/2i	MEK1, MEK2	-0.2	109.965	-706.108	-884.509	-1435.5	-111.754	-1740.47	-749.832	-2724.02	-1886.38	5807.4	-972.225
COLO-792	NF1_mut	melanoma	PD0325901	MEK1/2i	MEK1, MEK2	-1.4	2870.06	4181.93	3102.93	1560.21	4142.41	-485.444	4149.67	1061.06	2232.95	6127.84	5107.25		A427	KRAS_mut	lung_NSCLC_not_specified	Refametinib	MEK1/2i	MEK1, MEK2	0.1	109.965	-706.108	-884.509	-1435.5	-111.754	-1740.47	-749.832	-2724.02	-1886.38	5807.4	-972.225
COLO-792	NF1_mut	melanoma	PD0325901	MEK1/2i	MEK1, MEK2	-1	2870.06	4181.93	3102.93	1560.21	4142.41	-485.444	4149.67	1061.06	2232.95	6127.84	5107.25		A427	KRAS_mut	lung_NSCLC_not_specified	Selumetinib	MEK1/2i	MEK1, MEK2	-0.7	109.965	-706.108	-884.509	-1435.5	-111.754	-1740.47	-749.832	-2724.02	-1886.38	5807.4	-972.225
COLO-800	BRAF_mut	melanoma	PD0325901	MEK1/2i	MEK1, MEK2	0.6	4414.96	6387.45	4455.12	3655.37	5629.96	398.786	6594.65	3129.38	4093.02	6899.86	6827.34		A427	KRAS_mut	lung_NSCLC_not_specified	Selumetinib	MEK1/2i	MEK1, MEK2	0.1	109.965	-706.108	-884.509	-1435.5	-111.754	-1740.47	-749.832	-2724.02	-1886.38	5807.4	-972.225
COR-L23	KRAS_mut	lung_NSCLC_large_cell	PD0325901	MEK1/2i	MEK1, MEK2	-0.3	2078.61	2718.8	2218.2	1535.3	3334.64	761.769	2488.55	-25.6565	1338.22	6568.98	1394.95		A427	KRAS_mut	lung_NSCLC_not_specified	Selumetinib	MEK1/2i	MEK1, MEK2	-0.1	109.965	-706.108	-884.509	-1435.5	-111.754	-1740.47	-749.832	-2724.02	-1886.38	5807.4	-972.225
COR-L23	KRAS_mut	lung_NSCLC_large_cell	PD0325901	MEK1/2i	MEK1, MEK2	0.8	2078.61	2718.8	2218.2	1535.3	3334.64	761.769	2488.55	-25.6565	1338.22	6568.98	1394.95		ABC-1	NF1_mut	lung_NSCLC_adenocarcinoma	PD0325901	MEK1/2i	MEK1, MEK2	-1.1	528.602	-1600.26	-1108.33	-1805.61	21.9326	593.348	-1673.36	-1971.85	-606.577	3643	244.565
CP50-MEL-B	BRAF_mut	melanoma	PD0325901	MEK1/2i	MEK1, MEK2	-2.2	2761.62	5452.46	3477.42	2036.19	4352.54	-1140.78	5287.34	1208.62	2301.88	6144.34	5685.59		ABC-1	NF1_mut	lung_NSCLC_adenocarcinoma	PD0325901	MEK1/2i	MEK1, MEK2	1.6	528.602	-1600.26	-1108.33	-1805.61	21.9326	593.348	-1673.36	-1971.85	-606.577	3643	244.565
D-502MG	NF1_mut	glioma	PD0325901	MEK1/2i	MEK1, MEK2	-0.6	2481.22	2872.92	1104.52	-118.203	1134.33	26.7275	3117.63	-1651.4	14.5234	5601.28	776.386		ABC-1	NF1_mut	lung_NSCLC_adenocarcinoma	Refametinib	MEK1/2i	MEK1, MEK2	1.3	528.602	-1600.26	-1108.33	-1805.61	21.9326	593.348	-1673.36	-1971.85	-606.577	3643	244.565
D-566MG	NF1_mut	glioma	PD0325901	MEK1/2i	MEK1, MEK2	-0.1	812.262	1829.89	-976.623	-205.727	-168.798	-1342.42	1485.13	-1325.18	-966.965	2912.38	-255.14		ABC-1	NF1_mut	lung_NSCLC_adenocarcinoma	Refametinib	MEK1/2i	MEK1, MEK2	0.6	528.602	-1600.26	-1108.33	-1805.61	21.9326	593.348	-1673.36	-1971.85	-606.577	3643	244.565
DAN-G	KRAS_mut	pancreas	PD0325901	MEK1/2i	MEK1, MEK2	-0.4	2754.48	1468.46	913.655	1825.98	2701.92	1205.9	1796.01	321.435	1385.66	6650.93	66.9812		ABC-1	NF1_mut	lung_NSCLC_adenocarcinoma	Selumetinib	MEK1/2i	MEK1, MEK2	-0.4	528.602	-1600.26	-1108.33	-1805.61	21.9326	593.348	-1673.36	-1971.85	-606.577	3643	244.565
DAN-G	KRAS_mut	pancreas	PD0325901	MEK1/2i	MEK1, MEK2	-0.6	2754.48	1468.46	913.655	1825.98	2701.92	1205.9	1796.01	321.435	1385.66	6650.93	66.9812		ABC-1	NF1_mut	lung_NSCLC_adenocarcinoma	Selumetinib	MEK1/2i	MEK1, MEK2	1	528.602	-1600.26	-1108.33	-1805.61	21.9326	593.348	-1673.36	-1971.85	-606.577	3643	244.565
DBTRG-05MG	BRAF_mut	glioma	PD0325901	MEK1/2i	MEK1, MEK2	-0.4	2514.44	4653.01	2316.73	1312.31	2272.04	-40.9936	4254.53	-199.709	1143.58	6866.86	3144.22		ABC-1	NF1_mut	lung_NSCLC_adenocarcinoma	Selumetinib	MEK1/2i	MEK1, MEK2	1.5	528.602	-1600.26	-1108.33	-1805.61	21.9326	593.348	-1673.36	-1971.85	-606.577	3643	244.565
DBTRG-05MG	BRAF_mut	glioma	PD0325901	MEK1/2i	MEK1, MEK2	0.4	2514.44	4653.01	2316.73	1312.31	2272.04	-40.9936	4254.53	-199.709	1143.58	6866.86	3144.22		ABC-1	NF1_mut	lung_NSCLC_adenocarcinoma	Trametinib	MEK1/2i	MEK1, MEK2	0.2	528.602	-1600.26	-1108.33	-1805.61	21.9326	593.348	-1673.36	-1971.85	-606.577	3643	244.565
DOV13	NF1_mut	ovary	PD0325901	MEK1/2i	MEK1, MEK2	-1.5	2158.23	1518.84	989.292	598.423	838.312	-215.758	1467.51	-1598.35	-662.684	5500.4	-629.926		AM-38	BRAF_mut	glioma	PD0325901	MEK1/2i	MEK1, MEK2	0.4	1045.55	2593.54	1142.37	401.352	1501.23	-2581.56	2597.01	-1820.24	-1228.82	5690.41	-25.2286
DOV13	NF1_mut	ovary	PD0325901	MEK1/2i	MEK1, MEK2	0.7	2158.23	1518.84	989.292	598.423	838.312	-215.758	1467.51	-1598.35	-662.684	5500.4	-629.926		AM-38	BRAF_mut	glioma	PD0325901	MEK1/2i	MEK1, MEK2	-1.1	1045.55	2593.54	1142.37	401.352	1501.23	-2581.56	2597.01	-1820.24	-1228.82	5690.41	-25.2286
DU-145	NF1_mut	prostate	PD0325901	MEK1/2i	MEK1, MEK2	1.5	-872.328	-1993.57	-1673.37	-1626.78	-1906.38	-1831.76	-2334.74	-2673.52	-2544.42	3846.04	-2299.33		AM-38	BRAF_mut	glioma	Refametinib	MEK1/2i	MEK1, MEK2	0.4	1045.55	2593.54	1142.37	401.352	1501.23	-2581.56	2597.01	-1820.24	-1228.82	5690.41	-25.2286
DU-145	NF1_mut	prostate	PD0325901	MEK1/2i	MEK1, MEK2	1.2	-872.328	-1993.57	-1673.37	-1626.78	-1906.38	-1831.76	-2334.74	-2673.52	-2544.42	3846.04	-2299.33		AM-38	BRAF_mut	glioma	Refametinib	MEK1/2i	MEK1, MEK2	1.4	1045.55	2593.54	1142.37	401.352	1501.23	-2581.56	2597.01	-1820.24	-1228.82	5690.41	-25.2286
DU-4475	BRAF_mut	breast	PD0325901	MEK1/2i	MEK1, MEK2	-3.2	1718.54	600.096	1040.03	-368.646	2065.67	3457.94	155.894	-998.99	1457.14	6250.34	952.486		AM-38	BRAF_mut	glioma	Selumetinib	MEK1/2i	MEK1, MEK2	0.7	1045.55	2593.54	1142.37	401.352	1501.23	-2581.56	2597.01	-1820.24	-1228.82	5690.41	-25.2286
DU-4475	BRAF_mut	breast	PD0325901	MEK1/2i	MEK1, MEK2	-2.4	1718.54	600.096	1040.03	-368.646	2065.67	3457.94	155.894	-998.99	1457.14	6250.34	952.486		AM-38	BRAF_mut	glioma	Selumetinib	MEK1/2i	MEK1, MEK2	1.3	1045.55	2593.54	1142.37	401.352	1501.23	-2581.56	2597.01	-1820.24	-1228.82	5690.41	-25.2286
EGI-1	KRAS_mut	biliary_tract	PD0325901	MEK1/2i	MEK1, MEK2	-1	2022.84	37.4127	1771.67	1036.11	3127.57	1681.01	344.966	-1001.43	913.02	6571.49	-771.413		AM-38	BRAF_mut	glioma	Selumetinib	MEK1/2i	MEK1, MEK2	-0.4	1045.55	2593.54	1142.37	401.352	1501.23	-2581.56	2597.01	-1820.24	-1228.82	5690.41	-25.2286
EGI-1	KRAS_mut	biliary_tract	PD0325901	MEK1/2i	MEK1, MEK2	1.2	2022.84	37.4127	1771.67	1036.11	3127.57	1681.01	344.966	-1001.43	913.02	6571.49	-771.413		AM-38	BRAF_mut	glioma	Trametinib	MEK1/2i	MEK1, MEK2	1.4	1045.55	2593.54	1142.37	401.352	1501.23	-2581.56	2597.01	-1820.24	-1228.82	5690.41	-25.2286
EMC-BAC-2	KRAS_mut	lung_NSCLC_adenocarcinoma	PD0325901	MEK1/2i	MEK1, MEK2	-1.2	1190.59	1037.05	12.3381	-710.773	2.97613	26.054	839.627	-2488.21	87.1147	5403.98	-268.757		AM-38	BRAF_mut	glioma	Trametinib	MEK1/2i	MEK1, MEK2	-0.8	1045.55	2593.54	1142.37	401.352	1501.23	-2581.56	2597.01	-1820.24	-1228.82	5690.41	-25.2286
EMC-BAC-2	KRAS_mut	lung_NSCLC_adenocarcinoma	PD0325901	MEK1/2i	MEK1, MEK2	0.3	1190.59	1037.05	12.3381	-710.773	2.97613	26.054	839.627	-2488.21	87.1147	5403.98	-268.757		B-CPAP	BRAF_mut	thyroid	PD0325901	MEK1/2i	MEK1, MEK2	-0.9	3174.53	2667.61	767.709	1341.86	2007.57	1173.27	2163.87	46.8471	644.66	5661.46	510.168
ES-2	BRAF_mut	ovary	PD0325901	MEK1/2i	MEK1, MEK2	-1.5	2326.73	4095.77	1194.27	850.169	2280.87	-2289.69	4034.26	-308.938	-699.067	6761.43	2903.76		B-CPAP	BRAF_mut	thyroid	PD0325901	MEK1/2i	MEK1, MEK2	0.2	3174.53	2667.61	767.709	1341.86	2007.57	1173.27	2163.87	46.8471	644.66	5661.46	510.168
ES-2	BRAF_mut	ovary	PD0325901	MEK1/2i	MEK1, MEK2	-0.6	2326.73	4095.77	1194.27	850.169	2280.87	-2289.69	4034.26	-308.938	-699.067	6761.43	2903.76		B-CPAP	BRAF_mut	thyroid	Refametinib	MEK1/2i	MEK1, MEK2	-0.6	3174.53	2667.61	767.709	1341.86	2007.57	1173.27	2163.87	46.8471	644.66	5661.46	510.168
FTC-133	NF1_mut	thyroid	PD0325901	MEK1/2i	MEK1, MEK2	-0.2	2528.76	3586.38	978.859	726.469	2135.92	-1308.28	2942.12	-940.879	520.967	3208.32	2594.1		B-CPAP	BRAF_mut	thyroid	Refametinib	MEK1/2i	MEK1, MEK2	-0.7	3174.53	2667.61	767.709	1341.86	2007.57	1173.27	2163.87	46.8471	644.66	5661.46	510.168
FTC-133	NF1_mut	thyroid	PD0325901	MEK1/2i	MEK1, MEK2	1.4	2528.76	3586.38	978.859	726.469	2135.92	-1308.28	2942.12	-940.879	520.967	3208.32	2594.1		B-CPAP	BRAF_mut	thyroid	Selumetinib	MEK1/2i	MEK1, MEK2	-1.4	3174.53	2667.61	767.709	1341.86	2007.57	1173.27	2163.87	46.8471	644.66	5661.46	510.168
G-MEL	BRAF_mut	melanoma	PD0325901	MEK1/2i	MEK1, MEK2	-2.9	3204.53	6035.41	4648.33	3943.53	5777	-1121.54	5923.6	3457.81	3348.24	7353.94	6427.79		B-CPAP	BRAF_mut	thyroid	Selumetinib	MEK1/2i	MEK1, MEK2	-0.7	3174.53	2667.61	767.709	1341.86	2007.57	1173.27	2163.87	46.8471	644.66	5661.46	510.168
G-MEL	BRAF_mut	melanoma	PD0325901	MEK1/2i	MEK1, MEK2	-2.8	3204.53	6035.41	4648.33	3943.53	5777	-1121.54	5923.6	3457.81	3348.24	7353.94	6427.79		B-CPAP	BRAF_mut	thyroid	Selumetinib	MEK1/2i	MEK1, MEK2	0.1	3174.53	2667.61	767.709	1341.86	2007.57	1173.27	2163.87	46.8471	644.66	5661.46	510.168
GP5d	KRAS_mut	large_intestine	PD0325901	MEK1/2i	MEK1, MEK2	-0.6	591.472	-1219.37	-168.471	-600.287	1164.47	1005.31	-1406.89	-1597.32	1365.97	3784.49	-411.222		B-CPAP	BRAF_mut	thyroid	Trametinib	MEK1/2i	MEK1, MEK2	-1.1	3174.53	2667.61	767.709	1341.86	2007.57	1173.27	2163.87	46.8471	644.66	5661.46	510.168
HCC202	NF1_mut	breast	PD0325901	MEK1/2i	MEK1, MEK2	1.7	-1544.51	-2972.63	-1757.43	-1736.53	-420.444	-449.59	-2716.42	-3026.67	-2052.2	2241.95	-2703.5		B-CPAP	BRAF_mut	thyroid	Trametinib	MEK1/2i	MEK1, MEK2	0.4	3174.53	2667.61	767.709	1341.86	2007.57	1173.27	2163.87	46.8471	644.66	5661.46	510.168
HEC-1	KRAS_mut	endometrium	PD0325901	MEK1/2i	MEK1, MEK2	1	684.676	2122.96	830.449	333.255	351.657	-447.024	1787.5	-1298.96	-232.891	5296.31	941.348		C32	BRAF_mut	melanoma	PD0325901	MEK1/2i	MEK1, MEK2	-2.3	4415.23	6878.17	4464.63	3561.34	5908.86	-424.484	6727.6	2731.55	3423.26	6835.84	6848.17
HEC-1	KRAS_mut	endometrium	PD0325901	MEK1/2i	MEK1, MEK2	1.1	684.676	2122.96	830.449	333.255	351.657	-447.024	1787.5	-1298.96	-232.891	5296.31	941.348		C32	BRAF_mut	melanoma	PD0325901	MEK1/2i	MEK1, MEK2	-2.2	4415.23	6878.17	4464.63	3561.34	5908.86	-424.484	6727.6	2731.55	3423.26	6835.84	6848.17
HOP-62	KRAS_mut	lung_NSCLC_adenocarcinoma	PD0325901	MEK1/2i	MEK1, MEK2	-1.7	3344.21	3655.87	1010.16	214.79	2901.31	261.466	3591.47	-872.666	-38.702	6689.39	2810.38		C32	BRAF_mut	melanoma	Refametinib	MEK1/2i	MEK1, MEK2	-2.4	4415.23	6878.17	4464.63	3561.34	5908.86	-424.484	6727.6	2731.55	3423.26	6835.84	6848.17
HOP-62	KRAS_mut	lung_NSCLC_adenocarcinoma	PD0325901	MEK1/2i	MEK1, MEK2	-0.6	3344.21	3655.87	1010.16	214.79	2901.31	261.466	3591.47	-872.666	-38.702	6689.39	2810.38		C32	BRAF_mut	melanoma	Refametinib	MEK1/2i	MEK1, MEK2	-1.9	4415.23	6878.17	4464.63	3561.34	5908.86	-424.484	6727.6	2731.55	3423.26	6835.84	6848.17
HOP-92	NF1_mut	lung_NSCLC_large_cell	PD0325901	MEK1/2i	MEK1, MEK2	-0.4	2170.8	3396.3	701.613	1247	2534.07	131.501	2500.35	-522.045	846.904	5399.77	1645.41		C32	BRAF_mut	melanoma	Selumetinib	MEK1/2i	MEK1, MEK2	-2.1	4415.23	6878.17	4464.63	3561.34	5908.86	-424.484	6727.6	2731.55	3423.26	6835.84	6848.17
HOP-92	NF1_mut	lung_NSCLC_large_cell	PD0325901	MEK1/2i	MEK1, MEK2	0.3	2170.8	3396.3	701.613	1247	2534.07	131.501	2500.35	-522.045	846.904	5399.77	1645.41		C32	BRAF_mut	melanoma	Selumetinib	MEK1/2i	MEK1, MEK2	-2.2	4415.23	6878.17	4464.63	3561.34	5908.86	-424.484	6727.6	2731.55	3423.26	6835.84	6848.17
HPAF-II	KRAS_mut	pancreas	PD0325901	MEK1/2i	MEK1, MEK2	-0.8	2245.47	-1175.3	624.851	18.5297	1595.45	1278.97	-567.833	-2187.26	112.826	6676.37	-1316.26		C32	BRAF_mut	melanoma	Trametinib	MEK1/2i	MEK1, MEK2	-2.1	4415.23	6878.17	4464.63	3561.34	5908.86	-424.484	6727.6	2731.55	3423.26	6835.84	6848.17
HPAF-II	KRAS_mut	pancreas	PD0325901	MEK1/2i	MEK1, MEK2	-0.5	2245.47	-1175.3	624.851	18.5297	1595.45	1278.97	-567.833	-2187.26	112.826	6676.37	-1316.26		C32	BRAF_mut	melanoma	Trametinib	MEK1/2i	MEK1, MEK2	-2	4415.23	6878.17	4464.63	3561.34	5908.86	-424.484	6727.6	2731.55	3423.26	6835.84	6848.17
HT-115	NF1_mut	large_intestine	PD0325901	MEK1/2i	MEK1, MEK2	-0.4	2214.94	-1303.6	612.81	-189.413	1212.46	2725.73	-1196.06	-2388.11	3106.57	5191.44	-1311.77		CAL-12T	BRAF_mut	lung_NSCLC_not_specified	PD0325901	MEK1/2i	MEK1, MEK2	-0.3	969.07	-1303.54	-448.329	-1110.77	128.435	1048.89	-1871.82	-2199.54	-656.67	3976.99	-1641.58
HT-115	NF1_mut	large_intestine	PD0325901	MEK1/2i	MEK1, MEK2	0.6	2214.94	-1303.6	612.81	-189.413	1212.46	2725.73	-1196.06	-2388.11	3106.57	5191.44	-1311.77		CAL-12T	BRAF_mut	lung_NSCLC_not_specified	Refametinib	MEK1/2i	MEK1, MEK2	-0.9	969.07	-1303.54	-448.329	-1110.77	128.435	1048.89	-1871.82	-2199.54	-656.67	3976.99	-1641.58
HT-29	BRAF_mut	large_intestine	PD0325901	MEK1/2i	MEK1, MEK2	-1.6	1372.95	-641.371	441.656	-103.887	1335.03	2149.37	-518.755	-2115.29	1432.48	5166.69	220.466		CAL-12T	BRAF_mut	lung_NSCLC_not_specified	Refametinib	MEK1/2i	MEK1, MEK2	-0.2	969.07	-1303.54	-448.329	-1110.77	128.435	1048.89	-1871.82	-2199.54	-656.67	3976.99	-1641.58
HT-29	BRAF_mut	large_intestine	PD0325901	MEK1/2i	MEK1, MEK2	-1.5	1372.95	-641.371	441.656	-103.887	1335.03	2149.37	-518.755	-2115.29	1432.48	5166.69	220.466		CAL-12T	BRAF_mut	lung_NSCLC_not_specified	Selumetinib	MEK1/2i	MEK1, MEK2	-0.7	969.07	-1303.54	-448.329	-1110.77	128.435	1048.89	-1871.82	-2199.54	-656.67	3976.99	-1641.58
HuP-T3	KRAS_mut	pancreas	PD0325901	MEK1/2i	MEK1, MEK2	-1.4	2020.63	-623.863	483.233	-410.324	1795.14	1405.66	40.8968	-2813.5	107.347	5532.4	-689.75		CAL-12T	BRAF_mut	lung_NSCLC_not_specified	Selumetinib	MEK1/2i	MEK1, MEK2	-0.3	969.07	-1303.54	-448.329	-1110.77	128.435	1048.89	-1871.82	-2199.54	-656.67	3976.99	-1641.58
HuP-T3	KRAS_mut	pancreas	PD0325901	MEK1/2i	MEK1, MEK2	-0.5	2020.63	-623.863	483.233	-410.324	1795.14	1405.66	40.8968	-2813.5	107.347	5532.4	-689.75		CAL-12T	BRAF_mut	lung_NSCLC_not_specified	Trametinib	MEK1/2i	MEK1, MEK2	-0.1	969.07	-1303.54	-448.329	-1110.77	128.435	1048.89	-1871.82	-2199.54	-656.67	3976.99	-1641.58
IHH-4	BRAF_mut	thyroid	PD0325901	MEK1/2i	MEK1, MEK2	-1.5	1728.42	3179.42	1532.85	1195.25	2881.17	-1555.74	1902.47	569.561	724.215	5618.34	3126.44		Calu-6	KRAS_mut	lung_NSCLC_adenocarcinoma	PD0325901	MEK1/2i	MEK1, MEK2	0.5	2435.27	3354.1	2035.75	1200.88	2032.46	1350.22	2981.56	-281.288	361.939	7288.56	1954.02
IHH-4	BRAF_mut	thyroid	PD0325901	MEK1/2i	MEK1, MEK2	-1.2	1728.42	3179.42	1532.85	1195.25	2881.17	-1555.74	1902.47	569.561	724.215	5618.34	3126.44		Calu-6	KRAS_mut	lung_NSCLC_adenocarcinoma	PD0325901	MEK1/2i	MEK1, MEK2	-1.1	2435.27	3354.1	2035.75	1200.88	2032.46	1350.22	2981.56	-281.288	361.939	7288.56	1954.02
IST-MEL1	BRAF_mut	melanoma	PD0325901	MEK1/2i	MEK1, MEK2	0.1	4290.43	5473.52	3331.65	2288.09	4357.04	-795.056	5381.65	1204.54	1266.1	7051.47	5154.38		Calu-6	KRAS_mut	lung_NSCLC_adenocarcinoma	Refametinib	MEK1/2i	MEK1, MEK2	-0.2	2435.27	3354.1	2035.75	1200.88	2032.46	1350.22	2981.56	-281.288	361.939	7288.56	1954.02
IST-MEL1	BRAF_mut	melanoma	PD0325901	MEK1/2i	MEK1, MEK2	-0.7	4290.43	5473.52	3331.65	2288.09	4357.04	-795.056	5381.65	1204.54	1266.1	7051.47	5154.38		Calu-6	KRAS_mut	lung_NSCLC_adenocarcinoma	Refametinib	MEK1/2i	MEK1, MEK2	-1	2435.27	3354.1	2035.75	1200.88	2032.46	1350.22	2981.56	-281.288	361.939	7288.56	1954.02
IST-SL2	BRAF_mut	lung_small_cell_carcinoma	PD0325901	MEK1/2i	MEK1, MEK2	1	-1764.63	-3380.1	-2069.12	-2175.94	-1851.88	700.913	-3362.93	-3776.17	-2767.8	-2457.04	-3157.18		Calu-6	KRAS_mut	lung_NSCLC_adenocarcinoma	Selumetinib	MEK1/2i	MEK1, MEK2	-1	2435.27	3354.1	2035.75	1200.88	2032.46	1350.22	2981.56	-281.288	361.939	7288.56	1954.02
IST-SL2	BRAF_mut	lung_small_cell_carcinoma	PD0325901	MEK1/2i	MEK1, MEK2	-0.1	-1764.63	-3380.1	-2069.12	-2175.94	-1851.88	700.913	-3362.93	-3776.17	-2767.8	-2457.04	-3157.18		Calu-6	KRAS_mut	lung_NSCLC_adenocarcinoma	Selumetinib	MEK1/2i	MEK1, MEK2	-0.8	2435.27	3354.1	2035.75	1200.88	2032.46	1350.22	2981.56	-281.288	361.939	7288.56	1954.02
KALS-1	NF1_mut	glioma	PD0325901	MEK1/2i	MEK1, MEK2	-0.5	1019.24	3232.92	565.228	498.738	1643.89	-388.513	2858.45	-643.584	172.453	5166.63	1315.38		Calu-6	KRAS_mut	lung_NSCLC_adenocarcinoma	Selumetinib	MEK1/2i	MEK1, MEK2	-1.2	2435.27	3354.1	2035.75	1200.88	2032.46	1350.22	2981.56	-281.288	361.939	7288.56	1954.02
KALS-1	NF1_mut	glioma	PD0325901	MEK1/2i	MEK1, MEK2	0.1	1019.24	3232.92	565.228	498.738	1643.89	-388.513	2858.45	-643.584	172.453	5166.63	1315.38		Calu-6	KRAS_mut	lung_NSCLC_adenocarcinoma	Trametinib	MEK1/2i	MEK1, MEK2	-1.4	2435.27	3354.1	2035.75	1200.88	2032.46	1350.22	2981.56	-281.288	361.939	7288.56	1954.02
KP-1N	KRAS_mut	pancreas	PD0325901	MEK1/2i	MEK1, MEK2	0.5	446.271	-664.733	-1866.76	-1670.74	-1579.44	-1661.66	-967.21	-3165.06	-2963.96	3907.96	-2755.65		Calu-6	KRAS_mut	lung_NSCLC_adenocarcinoma	Trametinib	MEK1/2i	MEK1, MEK2	-1.4	2435.27	3354.1	2035.75	1200.88	2032.46	1350.22	2981.56	-281.288	361.939	7288.56	1954.02
KP-1N	KRAS_mut	pancreas	PD0325901	MEK1/2i	MEK1, MEK2	1.1	446.271	-664.733	-1866.76	-1670.74	-1579.44	-1661.66	-967.21	-3165.06	-2963.96	3907.96	-2755.65		CAPAN-1	KRAS_mut	pancreas	PD0325901	MEK1/2i	MEK1, MEK2	-0.6	2900.57	1363.43	1316.76	1256.91	3012.08	1847.63	1560.59	-1247.09	1658.32	5883.13	-768.865
KP-3	KRAS_mut	pancreas	PD0325901	MEK1/2i	MEK1, MEK2	-0.8	1079.32	-196.159	-277.22	-524.249	127.118	102.436	-93.7209	-1697.99	234.357	5817.76	-985.65		CAPAN-1	KRAS_mut	pancreas	PD0325901	MEK1/2i	MEK1, MEK2	-0.2	2900.57	1363.43	1316.76	1256.91	3012.08	1847.63	1560.59	-1247.09	1658.32	5883.13	-768.865
KP-3	KRAS_mut	pancreas	PD0325901	MEK1/2i	MEK1, MEK2	1.4	1079.32	-196.159	-277.22	-524.249	127.118	102.436	-93.7209	-1697.99	234.357	5817.76	-985.65		CAPAN-1	KRAS_mut	pancreas	Refametinib	MEK1/2i	MEK1, MEK2	-0.2	2900.57	1363.43	1316.76	1256.91	3012.08	1847.63	1560.59	-1247.09	1658.32	5883.13	-768.865
KP-N-YN	NF1_mut	neuroblastoma	PD0325901	MEK1/2i	MEK1, MEK2	0.9	342.095	837.027	-739.345	-796.268	622.435	1925.13	362.226	-1327.94	-706.419	4398.07	1242.68		CAPAN-1	KRAS_mut	pancreas	Selumetinib	MEK1/2i	MEK1, MEK2	1.3	2900.57	1363.43	1316.76	1256.91	3012.08	1847.63	1560.59	-1247.09	1658.32	5883.13	-768.865
KP-N-YN	NF1_mut	neuroblastoma	PD0325901	MEK1/2i	MEK1, MEK2	-0.2	342.095	837.027	-739.345	-796.268	622.435	1925.13	362.226	-1327.94	-706.419	4398.07	1242.68		CAPAN-1	KRAS_mut	pancreas	Selumetinib	MEK1/2i	MEK1, MEK2	-0.4	2900.57	1363.43	1316.76	1256.91	3012.08	1847.63	1560.59	-1247.09	1658.32	5883.13	-768.865
KS-1	NF1_mut	glioma	PD0325901	MEK1/2i	MEK1, MEK2	-0.2	450.291	2040.8	-630.272	-774.075	108.409	-2703.69	2113.76	-1467.8	-1258.53	4667.1	953.384		CAPAN-1	KRAS_mut	pancreas	Trametinib	MEK1/2i	MEK1, MEK2	-0.5	2900.57	1363.43	1316.76	1256.91	3012.08	1847.63	1560.59	-1247.09	1658.32	5883.13	-768.865
KS-1	NF1_mut	glioma	PD0325901	MEK1/2i	MEK1, MEK2	-0.2	450.291	2040.8	-630.272	-774.075	108.409	-2703.69	2113.76	-1467.8	-1258.53	4667.1	953.384		CCRF-CEM	KRAS_mut	lymphoblastic_leukemia	PD0325901	MEK1/2i	MEK1, MEK2	0.6	-420.319	718.958	149.282	2145.48	1258.62	-1483.29	422.094	1600.2	-460.314	-482.865	381.205
LAN-6	KRAS_mut	neuroblastoma	PD0325901	MEK1/2i	MEK1, MEK2	-0.8	230.37	-376.209	-377.19	-673.121	724.431	763.803	-613.376	-1196.77	94.0327	4259.85	305.798		CCRF-CEM	KRAS_mut	lymphoblastic_leukemia	PD0325901	MEK1/2i	MEK1, MEK2	-0.2	-420.319	718.958	149.282	2145.48	1258.62	-1483.29	422.094	1600.2	-460.314	-482.865	381.205
LCLC-97TM1	KRAS_mut	lung_NSCLC_large_cell	PD0325901	MEK1/2i	MEK1, MEK2	-0.9	1845.71	1298.84	1061.63	460.68	2346.52	-221.469	1342.96	-1823.8	-419.898	5705.54	-275.247		CCRF-CEM	KRAS_mut	lymphoblastic_leukemia	Refametinib	MEK1/2i	MEK1, MEK2	0.9	-420.319	718.958	149.282	2145.48	1258.62	-1483.29	422.094	1600.2	-460.314	-482.865	381.205
LCLC-97TM1	KRAS_mut	lung_NSCLC_large_cell	PD0325901	MEK1/2i	MEK1, MEK2	-0.8	1845.71	1298.84	1061.63	460.68	2346.52	-221.469	1342.96	-1823.8	-419.898	5705.54	-275.247		CCRF-CEM	KRAS_mut	lymphoblastic_leukemia	Refametinib	MEK1/2i	MEK1, MEK2	0.6	-420.319	718.958	149.282	2145.48	1258.62	-1483.29	422.094	1600.2	-460.314	-482.865	381.205
LoVo	KRAS_mut	large_intestine	PD0325901	MEK1/2i	MEK1, MEK2	-1.1	789.404	-1223.9	391.245	-381.308	1769.25	1849.72	-958.736	-2495.19	1266.11	5792.25	-764.934		CCRF-CEM	KRAS_mut	lymphoblastic_leukemia	Selumetinib	MEK1/2i	MEK1, MEK2	0.4	-420.319	718.958	149.282	2145.48	1258.62	-1483.29	422.094	1600.2	-460.314	-482.865	381.205
LoVo	KRAS_mut	large_intestine	PD0325901	MEK1/2i	MEK1, MEK2	-1.1	789.404	-1223.9	391.245	-381.308	1769.25	1849.72	-958.736	-2495.19	1266.11	5792.25	-764.934		CCRF-CEM	KRAS_mut	lymphoblastic_leukemia	Selumetinib	MEK1/2i	MEK1, MEK2	0.4	-420.319	718.958	149.282	2145.48	1258.62	-1483.29	422.094	1600.2	-460.314	-482.865	381.205
LS-123	KRAS_mut	large_intestine	PD0325901	MEK1/2i	MEK1, MEK2	-0.1	1409.86	-460.168	897.307	-152.403	1961.09	1292.35	-504.005	-2061.84	148.08	6395.56	-1161.53		CCRF-CEM	KRAS_mut	lymphoblastic_leukemia	Selumetinib	MEK1/2i	MEK1, MEK2	0.1	-420.319	718.958	149.282	2145.48	1258.62	-1483.29	422.094	1600.2	-460.314	-482.865	381.205
LS-123	KRAS_mut	large_intestine	PD0325901	MEK1/2i	MEK1, MEK2	0.5	1409.86	-460.168	897.307	-152.403	1961.09	1292.35	-504.005	-2061.84	148.08	6395.56	-1161.53		CCRF-CEM	KRAS_mut	lymphoblastic_leukemia	Trametinib	MEK1/2i	MEK1, MEK2	1	-420.319	718.958	149.282	2145.48	1258.62	-1483.29	422.094	1600.2	-460.314	-482.865	381.205
LU-99A	KRAS_mut	lung_NSCLC_large_cell	PD0325901	MEK1/2i	MEK1, MEK2	0.6	1719.02	2805.98	1193.66	285.496	940.132	-1559.04	2519.88	-2180.03	-1137.45	5946.04	-501.449		CCRF-CEM	KRAS_mut	lymphoblastic_leukemia	Trametinib	MEK1/2i	MEK1, MEK2	0.6	-420.319	718.958	149.282	2145.48	1258.62	-1483.29	422.094	1600.2	-460.314	-482.865	381.205
LU-99A	KRAS_mut	lung_NSCLC_large_cell	PD0325901	MEK1/2i	MEK1, MEK2	0.9	1719.02	2805.98	1193.66	285.496	940.132	-1559.04	2519.88	-2180.03	-1137.45	5946.04	-501.449		CFPAC-1	KRAS_mut	pancreas	PD0325901	MEK1/2i	MEK1, MEK2	-0.3	3522.18	2215.24	2234.84	1841.41	2989.62	1605.91	2290.08	-656.866	796.224	6538.06	-156.911
MEL-HO	BRAF_mut	melanoma	PD0325901	MEK1/2i	MEK1, MEK2	-1.9	3564.95	6235.67	4018.14	3171.02	5094.88	-1781.31	5949.51	2121.27	3279.54	7099.79	6348.87		CFPAC-1	KRAS_mut	pancreas	PD0325901	MEK1/2i	MEK1, MEK2	0.4	3522.18	2215.24	2234.84	1841.41	2989.62	1605.91	2290.08	-656.866	796.224	6538.06	-156.911
MHH-CALL-2	NF1_mut	B_cell_leukemia	PD0325901	MEK1/2i	MEK1, MEK2	-0.2	1424.78	2542.85	1900.24	3140.85	2476.26	506.289	2199.08	3032.27	1120.82	2733.5	1890.27		CFPAC-1	KRAS_mut	pancreas	Refametinib	MEK1/2i	MEK1, MEK2	-0.1	3522.18	2215.24	2234.84	1841.41	2989.62	1605.91	2290.08	-656.866	796.224	6538.06	-156.911
MHH-CALL-2	NF1_mut	B_cell_leukemia	PD0325901	MEK1/2i	MEK1, MEK2	-0.1	1424.78	2542.85	1900.24	3140.85	2476.26	506.289	2199.08	3032.27	1120.82	2733.5	1890.27		CFPAC-1	KRAS_mut	pancreas	Refametinib	MEK1/2i	MEK1, MEK2	-0.5	3522.18	2215.24	2234.84	1841.41	2989.62	1605.91	2290.08	-656.866	796.224	6538.06	-156.911
MIA-PaCa-2	KRAS_mut	pancreas	PD0325901	MEK1/2i	MEK1, MEK2	-1.5	-142.827	714.604	418.368	-466.169	1411.96	-2084.09	488.791	-745.764	-27.6108	6169.2	1847.62		CFPAC-1	KRAS_mut	pancreas	Selumetinib	MEK1/2i	MEK1, MEK2	-0.8	3522.18	2215.24	2234.84	1841.41	2989.62	1605.91	2290.08	-656.866	796.224	6538.06	-156.911
MIA-PaCa-2	KRAS_mut	pancreas	PD0325901	MEK1/2i	MEK1, MEK2	-0.8	-142.827	714.604	418.368	-466.169	1411.96	-2084.09	488.791	-745.764	-27.6108	6169.2	1847.62		CFPAC-1	KRAS_mut	pancreas	Selumetinib	MEK1/2i	MEK1, MEK2	-0.3	3522.18	2215.24	2234.84	1841.41	2989.62	1605.91	2290.08	-656.866	796.224	6538.06	-156.911
ML-2	KRAS_mut	acute_myeloid_leukaemia	PD0325901	MEK1/2i	MEK1, MEK2	-0.7	-997.337	172.247	1345.08	3099.16	3112.92	-693.033	28.6025	4324.1	2227.75	265.473	1947.03		CFPAC-1	KRAS_mut	pancreas	Selumetinib	MEK1/2i	MEK1, MEK2	-0.1	3522.18	2215.24	2234.84	1841.41	2989.62	1605.91	2290.08	-656.866	796.224	6538.06	-156.911
ML-2	KRAS_mut	acute_myeloid_leukaemia	PD0325901	MEK1/2i	MEK1, MEK2	-2.1	-997.337	172.247	1345.08	3099.16	3112.92	-693.033	28.6025	4324.1	2227.75	265.473	1947.03		CFPAC-1	KRAS_mut	pancreas	Trametinib	MEK1/2i	MEK1, MEK2	0.2	3522.18	2215.24	2234.84	1841.41	2989.62	1605.91	2290.08	-656.866	796.224	6538.06	-156.911
MOLT-4	NF1_mut	lymphoblastic_leukemia	PD0325901	MEK1/2i	MEK1, MEK2	0.3	-1180.79	-927.826	-1325.6	1100.29	-263.652	-1202.41	-1153.33	464.488	-1137.72	-1968.82	-1740.28		CFPAC-1	KRAS_mut	pancreas	Trametinib	MEK1/2i	MEK1, MEK2	0.1	3522.18	2215.24	2234.84	1841.41	2989.62	1605.91	2290.08	-656.866	796.224	6538.06	-156.911
MOLT-4	NF1_mut	lymphoblastic_leukemia	PD0325901	MEK1/2i	MEK1, MEK2	-0.5	-1180.79	-927.826	-1325.6	1100.29	-263.652	-1202.41	-1153.33	464.488	-1137.72	-1968.82	-1740.28		CL-11	KRAS_mut	large_intestine	PD0325901	MEK1/2i	MEK1, MEK2	-2	2681.27	-218.158	1475.99	93.913	2674.64	3128.18	424.6	-2344.1	2071.93	7006.25	121.18
MZ7-mel	BRAF_mut	melanoma	PD0325901	MEK1/2i	MEK1, MEK2	-1.5	4025.34	5507.67	3522.36	2488.65	4564.15	-798.598	5436.98	1060.3	2674.59	6388.16	5101.57		CL-11	KRAS_mut	large_intestine	PD0325901	MEK1/2i	MEK1, MEK2	-1.9	2681.27	-218.158	1475.99	93.913	2674.64	3128.18	424.6	-2344.1	2071.93	7006.25	121.18
NCI-H1573	KRAS_mut	lung_NSCLC_adenocarcinoma	PD0325901	MEK1/2i	MEK1, MEK2	0.1	1678.03	-131.702	-160.179	-214.764	789.64	1939.07	-370.884	-2199.87	226.022	6032.25	-1279.11		CL-11	KRAS_mut	large_intestine	Refametinib	MEK1/2i	MEK1, MEK2	-1.8	2681.27	-218.158	1475.99	93.913	2674.64	3128.18	424.6	-2344.1	2071.93	7006.25	121.18
NCI-H1573	KRAS_mut	lung_NSCLC_adenocarcinoma	PD0325901	MEK1/2i	MEK1, MEK2	1	1678.03	-131.702	-160.179	-214.764	789.64	1939.07	-370.884	-2199.87	226.022	6032.25	-1279.11		CL-11	KRAS_mut	large_intestine	Refametinib	MEK1/2i	MEK1, MEK2	-1.9	2681.27	-218.158	1475.99	93.913	2674.64	3128.18	424.6	-2344.1	2071.93	7006.25	121.18
NCI-H1651	NF1_mut	lung_NSCLC_adenocarcinoma	PD0325901	MEK1/2i	MEK1, MEK2	0.9	2239.49	1583.15	484.054	478.861	1410.88	485.31	1410.08	-1962.62	-445.038	2403.22	211.321		CL-11	KRAS_mut	large_intestine	Selumetinib	MEK1/2i	MEK1, MEK2	0.5	2681.27	-218.158	1475.99	93.913	2674.64	3128.18	424.6	-2344.1	2071.93	7006.25	121.18
NCI-H1651	NF1_mut	lung_NSCLC_adenocarcinoma	PD0325901	MEK1/2i	MEK1, MEK2	1	2239.49	1583.15	484.054	478.861	1410.88	485.31	1410.08	-1962.62	-445.038	2403.22	211.321		CL-11	KRAS_mut	large_intestine	Selumetinib	MEK1/2i	MEK1, MEK2	-2.2	2681.27	-218.158	1475.99	93.913	2674.64	3128.18	424.6	-2344.1	2071.93	7006.25	121.18
NCI-H1755	BRAF_mut	lung_NSCLC_adenocarcinoma	PD0325901	MEK1/2i	MEK1, MEK2	0.7	486.175	1242.75	339.313	-9.96248	-211.284	-292.31	298.451	-1931.8	-1541.16	4458.26	-1094.41		CL-11	KRAS_mut	large_intestine	Selumetinib	MEK1/2i	MEK1, MEK2	-1.6	2681.27	-218.158	1475.99	93.913	2674.64	3128.18	424.6	-2344.1	2071.93	7006.25	121.18
NCI-H1755	BRAF_mut	lung_NSCLC_adenocarcinoma	PD0325901	MEK1/2i	MEK1, MEK2	1.4	486.175	1242.75	339.313	-9.96248	-211.284	-292.31	298.451	-1931.8	-1541.16	4458.26	-1094.41		CL-11	KRAS_mut	large_intestine	Trametinib	MEK1/2i	MEK1, MEK2	-1.6	2681.27	-218.158	1475.99	93.913	2674.64	3128.18	424.6	-2344.1	2071.93	7006.25	121.18
NCI-H1792	KRAS_mut	lung_NSCLC_adenocarcinoma	PD0325901	MEK1/2i	MEK1, MEK2	-0.4	2943.24	3433.65	836.843	937.253	1530.59	133.455	3421.09	-1775.99	-914.896	5171.25	-411.298		CL-11	KRAS_mut	large_intestine	Trametinib	MEK1/2i	MEK1, MEK2	-2	2681.27	-218.158	1475.99	93.913	2674.64	3128.18	424.6	-2344.1	2071.93	7006.25	121.18
NCI-H1792	KRAS_mut	lung_NSCLC_adenocarcinoma	PD0325901	MEK1/2i	MEK1, MEK2	-0.4	2943.24	3433.65	836.843	937.253	1530.59	133.455	3421.09	-1775.99	-914.896	5171.25	-411.298		COLO-205	BRAF_mut	large_intestine	PD0325901	MEK1/2i	MEK1, MEK2	-1.6	780.403	-717.218	402.557	-43.2414	1538.28	1916.01	-908.857	-1381.94	1377.63	6643.97	-86.9006
NCI-H2009	KRAS_mut	lung_NSCLC_adenocarcinoma	PD0325901	MEK1/2i	MEK1, MEK2	-1.3	1468.69	1900.46	163.153	265.577	2596.06	628.214	1391.77	-1267.78	384.209	4955.33	-412.978		COLO-205	BRAF_mut	large_intestine	PD0325901	MEK1/2i	MEK1, MEK2	-1.9	780.403	-717.218	402.557	-43.2414	1538.28	1916.01	-908.857	-1381.94	1377.63	6643.97	-86.9006
NCI-H2009	KRAS_mut	lung_NSCLC_adenocarcinoma	PD0325901	MEK1/2i	MEK1, MEK2	-1	1468.69	1900.46	163.153	265.577	2596.06	628.214	1391.77	-1267.78	384.209	4955.33	-412.978		COLO-205	BRAF_mut	large_intestine	Refametinib	MEK1/2i	MEK1, MEK2	-2.4	780.403	-717.218	402.557	-43.2414	1538.28	1916.01	-908.857	-1381.94	1377.63	6643.97	-86.9006
NCI-H2122	KRAS_mut	lung_NSCLC_adenocarcinoma	PD0325901	MEK1/2i	MEK1, MEK2	-1.3	2468.5	1363.65	588.433	318.781	1561.67	1453.57	1203.42	-2300.51	-51.8077	5195.1	-729.249		COLO-205	BRAF_mut	large_intestine	Refametinib	MEK1/2i	MEK1, MEK2	-1.8	780.403	-717.218	402.557	-43.2414	1538.28	1916.01	-908.857	-1381.94	1377.63	6643.97	-86.9006
NCI-H2122	KRAS_mut	lung_NSCLC_adenocarcinoma	PD0325901	MEK1/2i	MEK1, MEK2	0.1	2468.5	1363.65	588.433	318.781	1561.67	1453.57	1203.42	-2300.51	-51.8077	5195.1	-729.249		COLO-205	BRAF_mut	large_intestine	Selumetinib	MEK1/2i	MEK1, MEK2	-3.4	780.403	-717.218	402.557	-43.2414	1538.28	1916.01	-908.857	-1381.94	1377.63	6643.97	-86.9006
NCI-H23	KRAS_mut	lung_NSCLC_adenocarcinoma	PD0325901	MEK1/2i	MEK1, MEK2	-0.7	1478.95	1020.62	-1114.69	-770.921	-265.749	-1109.52	553.793	-2539.28	-685.185	6120.85	-525.508		COLO-205	BRAF_mut	large_intestine	Selumetinib	MEK1/2i	MEK1, MEK2	-1.7	780.403	-717.218	402.557	-43.2414	1538.28	1916.01	-908.857	-1381.94	1377.63	6643.97	-86.9006
NCI-H23	KRAS_mut	lung_NSCLC_adenocarcinoma	PD0325901	MEK1/2i	MEK1, MEK2	0.9	1478.95	1020.62	-1114.69	-770.921	-265.749	-1109.52	553.793	-2539.28	-685.185	6120.85	-525.508		COLO-205	BRAF_mut	large_intestine	Selumetinib	MEK1/2i	MEK1, MEK2	-2.2	780.403	-717.218	402.557	-43.2414	1538.28	1916.01	-908.857	-1381.94	1377.63	6643.97	-86.9006
NCI-H2444	KRAS_mut	lung_NSCLC_not_specified	PD0325901	MEK1/2i	MEK1, MEK2	-0.5	2204.65	866.086	337.684	-313.397	2323.62	1779.07	1062.04	-1934.84	87.8427	6915.7	533.248		COLO-205	BRAF_mut	large_intestine	Trametinib	MEK1/2i	MEK1, MEK2	-1.4	780.403	-717.218	402.557	-43.2414	1538.28	1916.01	-908.857	-1381.94	1377.63	6643.97	-86.9006
NCI-H358	KRAS_mut	lung_NSCLC_adenocarcinoma	PD0325901	MEK1/2i	MEK1, MEK2	-0.7	1840.92	1442.44	1535.52	931.231	1970.7	948.289	1520.37	-958.273	-3.22641	6402.23	-336.344		COLO-205	BRAF_mut	large_intestine	Trametinib	MEK1/2i	MEK1, MEK2	-2.4	780.403	-717.218	402.557	-43.2414	1538.28	1916.01	-908.857	-1381.94	1377.63	6643.97	-86.9006
NCI-H358	KRAS_mut	lung_NSCLC_adenocarcinoma	PD0325901	MEK1/2i	MEK1, MEK2	-0.4	1840.92	1442.44	1535.52	931.231	1970.7	948.289	1520.37	-958.273	-3.22641	6402.23	-336.344		COLO-668	KRAS_mut	lung_small_cell_carcinoma	PD0325901	MEK1/2i	MEK1, MEK2	0.5	1267.13	1509.46	1434.74	1582.66	1294.34	3113.24	1240.85	-258.993	1146.73	5605.68	582.591
NCI-H650	KRAS_mut	lung_NSCLC_adenocarcinoma	PD0325901	MEK1/2i	MEK1, MEK2	-0.2	2427.78	2712.16	-198.353	6.66113	477.894	-56.3862	1557.16	-2178.6	-1775.09	6168.62	-154.055		COLO-668	KRAS_mut	lung_small_cell_carcinoma	PD0325901	MEK1/2i	MEK1, MEK2	-0.1	1267.13	1509.46	1434.74	1582.66	1294.34	3113.24	1240.85	-258.993	1146.73	5605.68	582.591
NCI-H650	KRAS_mut	lung_NSCLC_adenocarcinoma	PD0325901	MEK1/2i	MEK1, MEK2	1.7	2427.78	2712.16	-198.353	6.66113	477.894	-56.3862	1557.16	-2178.6	-1775.09	6168.62	-154.055		COLO-668	KRAS_mut	lung_small_cell_carcinoma	Refametinib	MEK1/2i	MEK1, MEK2	-0.1	1267.13	1509.46	1434.74	1582.66	1294.34	3113.24	1240.85	-258.993	1146.73	5605.68	582.591
NCI-H747	KRAS_mut	large_intestine	PD0325901	MEK1/2i	MEK1, MEK2	-1.3	1497.61	-768.527	964.866	204.812	1864.37	1338.37	-392.885	-2174.44	-195.162	5399.4	-2235.72		COLO-668	KRAS_mut	lung_small_cell_carcinoma	Refametinib	MEK1/2i	MEK1, MEK2	0.5	1267.13	1509.46	1434.74	1582.66	1294.34	3113.24	1240.85	-258.993	1146.73	5605.68	582.591
NCI-H747	KRAS_mut	large_intestine	PD0325901	MEK1/2i	MEK1, MEK2	-1.5	1497.61	-768.527	964.866	204.812	1864.37	1338.37	-392.885	-2174.44	-195.162	5399.4	-2235.72		COLO-668	KRAS_mut	lung_small_cell_carcinoma	Selumetinib	MEK1/2i	MEK1, MEK2	0.1	1267.13	1509.46	1434.74	1582.66	1294.34	3113.24	1240.85	-258.993	1146.73	5605.68	582.591
NEC8	NF1_mut	testis	PD0325901	MEK1/2i	MEK1, MEK2	0.1	-13.7598	349.85	-246.152	-596.86	2013.1	387.916	-28.6182	-1231.18	1883.22	4225.09	1635.54		COLO-668	KRAS_mut	lung_small_cell_carcinoma	Selumetinib	MEK1/2i	MEK1, MEK2	0.5	1267.13	1509.46	1434.74	1582.66	1294.34	3113.24	1240.85	-258.993	1146.73	5605.68	582.591
NEC8	NF1_mut	testis	PD0325901	MEK1/2i	MEK1, MEK2	-0.2	-13.7598	349.85	-246.152	-596.86	2013.1	387.916	-28.6182	-1231.18	1883.22	4225.09	1635.54		COLO-668	KRAS_mut	lung_small_cell_carcinoma	Selumetinib	MEK1/2i	MEK1, MEK2	-0.2	1267.13	1509.46	1434.74	1582.66	1294.34	3113.24	1240.85	-258.993	1146.73	5605.68	582.591
NOMO-1	KRAS_mut	acute_myeloid_leukaemia	PD0325901	MEK1/2i	MEK1, MEK2	-2	-424.536	1751.18	3640.71	4851.96	4076.45	-420.435	1323.94	5802.56	3019.91	-1760.63	2789.36		COLO-668	KRAS_mut	lung_small_cell_carcinoma	Trametinib	MEK1/2i	MEK1, MEK2	1	1267.13	1509.46	1434.74	1582.66	1294.34	3113.24	1240.85	-258.993	1146.73	5605.68	582.591
NOMO-1	KRAS_mut	acute_myeloid_leukaemia	PD0325901	MEK1/2i	MEK1, MEK2	-2.4	-424.536	1751.18	3640.71	4851.96	4076.45	-420.435	1323.94	5802.56	3019.91	-1760.63	2789.36		COLO-668	KRAS_mut	lung_small_cell_carcinoma	Trametinib	MEK1/2i	MEK1, MEK2	0.1	1267.13	1509.46	1434.74	1582.66	1294.34	3113.24	1240.85	-258.993	1146.73	5605.68	582.591
OC-314	BRAF_mut	ovary	PD0325901	MEK1/2i	MEK1, MEK2	-0.3	546.614	-1199.85	-717.515	-1008.53	-109.611	405.828	-477.624	-2702.7	-998.51	2753.24	-1940.78		COLO-678	KRAS_mut	large_intestine	PD0325901	MEK1/2i	MEK1, MEK2	-0.8	826.903	-1149.15	330.173	-909.438	1516.03	193.679	-560.328	-3033.78	-837.647	5671.2	-1284.78
OC-314	BRAF_mut	ovary	PD0325901	MEK1/2i	MEK1, MEK2	0.3	546.614	-1199.85	-717.515	-1008.53	-109.611	405.828	-477.624	-2702.7	-998.51	2753.24	-1940.78		COLO-678	KRAS_mut	large_intestine	PD0325901	MEK1/2i	MEK1, MEK2	-0.1	826.903	-1149.15	330.173	-909.438	1516.03	193.679	-560.328	-3033.78	-837.647	5671.2	-1284.78
OCI-AML5	NF1_mut	acute_myeloid_leukaemia	PD0325901	MEK1/2i	MEK1, MEK2	-0.8	-416.863	760.641	1229.46	2944.96	3142.5	-50.4556	475.211	3491.93	2908.21	137.481	1661.38		COLO-678	KRAS_mut	large_intestine	Refametinib	MEK1/2i	MEK1, MEK2	-0.7	826.903	-1149.15	330.173	-909.438	1516.03	193.679	-560.328	-3033.78	-837.647	5671.2	-1284.78
OCI-AML5	NF1_mut	acute_myeloid_leukaemia	PD0325901	MEK1/2i	MEK1, MEK2	-0.9	-416.863	760.641	1229.46	2944.96	3142.5	-50.4556	475.211	3491.93	2908.21	137.481	1661.38		COLO-678	KRAS_mut	large_intestine	Refametinib	MEK1/2i	MEK1, MEK2	-0.3	826.903	-1149.15	330.173	-909.438	1516.03	193.679	-560.328	-3033.78	-837.647	5671.2	-1284.78
OV-7	KRAS_mut	ovary	PD0325901	MEK1/2i	MEK1, MEK2	-0.6	2997.82	2891.57	1352.96	834.014	1834.69	864.222	2719.87	-1649.22	-411.901	6855.34	220.813		COLO-678	KRAS_mut	large_intestine	Selumetinib	MEK1/2i	MEK1, MEK2	-1.8	826.903	-1149.15	330.173	-909.438	1516.03	193.679	-560.328	-3033.78	-837.647	5671.2	-1284.78
OVK-18	KRAS_mut	ovary	PD0325901	MEK1/2i	MEK1, MEK2	-1.6	-217.712	442.201	-396.788	-979.143	-796.735	-145.705	81.638	-1869.33	-511.355	2067.65	182.018		COLO-678	KRAS_mut	large_intestine	Selumetinib	MEK1/2i	MEK1, MEK2	-1.1	826.903	-1149.15	330.173	-909.438	1516.03	193.679	-560.328	-3033.78	-837.647	5671.2	-1284.78
OVK-18	KRAS_mut	ovary	PD0325901	MEK1/2i	MEK1, MEK2	-0.1	-217.712	442.201	-396.788	-979.143	-796.735	-145.705	81.638	-1869.33	-511.355	2067.65	182.018		COLO-678	KRAS_mut	large_intestine	Selumetinib	MEK1/2i	MEK1, MEK2	-0.6	826.903	-1149.15	330.173	-909.438	1516.03	193.679	-560.328	-3033.78	-837.647	5671.2	-1284.78
PANC-02-03	KRAS_mut	pancreas	PD0325901	MEK1/2i	MEK1, MEK2	-1.8	1290.75	-908.651	273.292	-479.785	1075.15	185.459	-448.205	-2741.76	-799.855	5694.74	-1698.98		COLO-678	KRAS_mut	large_intestine	Trametinib	MEK1/2i	MEK1, MEK2	-0.7	826.903	-1149.15	330.173	-909.438	1516.03	193.679	-560.328	-3033.78	-837.647	5671.2	-1284.78
PANC-02-03	KRAS_mut	pancreas	PD0325901	MEK1/2i	MEK1, MEK2	-1.1	1290.75	-908.651	273.292	-479.785	1075.15	185.459	-448.205	-2741.76	-799.855	5694.74	-1698.98		COLO-678	KRAS_mut	large_intestine	Trametinib	MEK1/2i	MEK1, MEK2	-0.3	826.903	-1149.15	330.173	-909.438	1516.03	193.679	-560.328	-3033.78	-837.647	5671.2	-1284.78
PANC-04-03	KRAS_mut	pancreas	PD0325901	MEK1/2i	MEK1, MEK2	-0.6	2212.36	-811.204	781.166	231.248	2532.23	964.361	125.766	-2631.62	384.152	6411.94	-1885.55		COLO-829	BRAF_mut	melanoma	PD0325901	MEK1/2i	MEK1, MEK2	-0.7	3697.51	6437.13	4035.19	2931.52	4984.11	-1025.72	6167.09	2217.2	2966.19	6490.72	6422.99
PANC-04-03	KRAS_mut	pancreas	PD0325901	MEK1/2i	MEK1, MEK2	0.1	2212.36	-811.204	781.166	231.248	2532.23	964.361	125.766	-2631.62	384.152	6411.94	-1885.55		COLO-829	BRAF_mut	melanoma	PD0325901	MEK1/2i	MEK1, MEK2	-1.6	3697.51	6437.13	4035.19	2931.52	4984.11	-1025.72	6167.09	2217.2	2966.19	6490.72	6422.99
PANC-10-05	KRAS_mut	pancreas	PD0325901	MEK1/2i	MEK1, MEK2	-0.3	-32.5355	-2119.43	57.4911	-737.81	1066.83	-722.879	-2158.15	-2122.52	-16.4235	4415.89	-1520.89		COLO-829	BRAF_mut	melanoma	Refametinib	MEK1/2i	MEK1, MEK2	-1	3697.51	6437.13	4035.19	2931.52	4984.11	-1025.72	6167.09	2217.2	2966.19	6490.72	6422.99
PANC-10-05	KRAS_mut	pancreas	PD0325901	MEK1/2i	MEK1, MEK2	0.3	-32.5355	-2119.43	57.4911	-737.81	1066.83	-722.879	-2158.15	-2122.52	-16.4235	4415.89	-1520.89		COLO-829	BRAF_mut	melanoma	Selumetinib	MEK1/2i	MEK1, MEK2	-0.7	3697.51	6437.13	4035.19	2931.52	4984.11	-1025.72	6167.09	2217.2	2966.19	6490.72	6422.99
PA-TU-8988T	KRAS_mut	pancreas	PD0325901	MEK1/2i	MEK1, MEK2	-0.4	-628.673	-737.771	-820.905	-1082.98	342.724	-1444.47	-808.53	-2546.03	-930.749	5351.21	-1678.28		COLO-829	BRAF_mut	melanoma	Selumetinib	MEK1/2i	MEK1, MEK2	-1.4	3697.51	6437.13	4035.19	2931.52	4984.11	-1025.72	6167.09	2217.2	2966.19	6490.72	6422.99
PSN1	KRAS_mut	pancreas	PD0325901	MEK1/2i	MEK1, MEK2	-1.2	3928.99	3966.82	2445.67	2045.47	2784.82	2981.61	3280.67	-372.996	295.957	7080.76	1940.58		COLO-829	BRAF_mut	melanoma	Trametinib	MEK1/2i	MEK1, MEK2	-0.9	3697.51	6437.13	4035.19	2931.52	4984.11	-1025.72	6167.09	2217.2	2966.19	6490.72	6422.99
PSN1	KRAS_mut	pancreas	PD0325901	MEK1/2i	MEK1, MEK2	-1.1	3928.99	3966.82	2445.67	2045.47	2784.82	2981.61	3280.67	-372.996	295.957	7080.76	1940.58		COLO-829	BRAF_mut	melanoma	Trametinib	MEK1/2i	MEK1, MEK2	-1.3	3697.51	6437.13	4035.19	2931.52	4984.11	-1025.72	6167.09	2217.2	2966.19	6490.72	6422.99
RCH-ACV	KRAS_mut	B_cell_leukemia	PD0325901	MEK1/2i	MEK1, MEK2	0.8	387.292	1162.52	1379.42	2685.82	2917	236.204	961.796	3295.8	1890.63	2314.68	2559.48		CW-2	NF1_mut	large_intestine	PD0325901	MEK1/2i	MEK1, MEK2	0.9	1332.51	-1671.21	413.908	-707.227	1107.76	2160.27	-1359.6	-2223.39	2067.64	4399.78	-176.575
RL95-2	BRAF_mut	endometrium	PD0325901	MEK1/2i	MEK1, MEK2	-1.5	-320.793	-2425.57	-588.529	-1180.45	-30.3151	507.62	-2407.03	-2448.85	110.59	3923.58	-2390.91		CW-2	NF1_mut	large_intestine	PD0325901	MEK1/2i	MEK1, MEK2	0.4	1332.51	-1671.21	413.908	-707.227	1107.76	2160.27	-1359.6	-2223.39	2067.64	4399.78	-176.575
RL95-2	BRAF_mut	endometrium	PD0325901	MEK1/2i	MEK1, MEK2	-0.4	-320.793	-2425.57	-588.529	-1180.45	-30.3151	507.62	-2407.03	-2448.85	110.59	3923.58	-2390.91		CW-2	NF1_mut	large_intestine	Refametinib	MEK1/2i	MEK1, MEK2	0.1	1332.51	-1671.21	413.908	-707.227	1107.76	2160.27	-1359.6	-2223.39	2067.64	4399.78	-176.575
RPMI-8226	KRAS_mut	myeloma	PD0325901	MEK1/2i	MEK1, MEK2	-0.5	-1047.19	719.059	13.0656	1516.33	926.498	-1263.47	480.667	871.268	1085.12	147.253	-1623.51		CW-2	NF1_mut	large_intestine	Refametinib	MEK1/2i	MEK1, MEK2	0.9	1332.51	-1671.21	413.908	-707.227	1107.76	2160.27	-1359.6	-2223.39	2067.64	4399.78	-176.575
RPMI-8226	KRAS_mut	myeloma	PD0325901	MEK1/2i	MEK1, MEK2	-0.8	-1047.19	719.059	13.0656	1516.33	926.498	-1263.47	480.667	871.268	1085.12	147.253	-1623.51		CW-2	NF1_mut	large_intestine	Selumetinib	MEK1/2i	MEK1, MEK2	0.7	1332.51	-1671.21	413.908	-707.227	1107.76	2160.27	-1359.6	-2223.39	2067.64	4399.78	-176.575
RVH-421	BRAF_mut	melanoma	PD0325901	MEK1/2i	MEK1, MEK2	-1.7	4111.3	6606.45	4522.94	3479.99	5316.43	-1362.93	6667.17	2516.95	3544.07	6268.07	6598.83		CW-2	NF1_mut	large_intestine	Selumetinib	MEK1/2i	MEK1, MEK2	0.5	1332.51	-1671.21	413.908	-707.227	1107.76	2160.27	-1359.6	-2223.39	2067.64	4399.78	-176.575
SHP-77	KRAS_mut	lung_small_cell_carcinoma	PD0325901	MEK1/2i	MEK1, MEK2	-0.2	-93.8755	2372.69	722.645	-537.461	516.38	2284.45	2182.93	-1960.54	-331.817	5829.89	1115.39		CW-2	NF1_mut	large_intestine	Selumetinib	MEK1/2i	MEK1, MEK2	0.3	1332.51	-1671.21	413.908	-707.227	1107.76	2160.27	-1359.6	-2223.39	2067.64	4399.78	-176.575
SHP-77	KRAS_mut	lung_small_cell_carcinoma	PD0325901	MEK1/2i	MEK1, MEK2	0.2	-93.8755	2372.69	722.645	-537.461	516.38	2284.45	2182.93	-1960.54	-331.817	5829.89	1115.39		CW-2	NF1_mut	large_intestine	Trametinib	MEK1/2i	MEK1, MEK2	0.9	1332.51	-1671.21	413.908	-707.227	1107.76	2160.27	-1359.6	-2223.39	2067.64	4399.78	-176.575
SJSA-1	KRAS_mut	bone_other	PD0325901	MEK1/2i	MEK1, MEK2	-0.8	3732.44	5509.44	2707.83	2726	4375.22	1402.95	5042.64	2043.99	3243.71	6272.84	4985.95		CW-2	NF1_mut	large_intestine	Trametinib	MEK1/2i	MEK1, MEK2	0.2	1332.51	-1671.21	413.908	-707.227	1107.76	2160.27	-1359.6	-2223.39	2067.64	4399.78	-176.575
SJSA-1	KRAS_mut	bone_other	PD0325901	MEK1/2i	MEK1, MEK2	-0.3	3732.44	5509.44	2707.83	2726	4375.22	1402.95	5042.64	2043.99	3243.71	6272.84	4985.95		D-247MG	NF1_mut	glioma	PD0325901	MEK1/2i	MEK1, MEK2	1	1981.98	3473.12	374.447	-183.958	313.789	-883.563	3077.14	-1632.58	-817.227	5908.6	1380.82
SK-CO-1	KRAS_mut	large_intestine	PD0325901	MEK1/2i	MEK1, MEK2	-1.9	-297.998	-1455.27	-1221.99	-999.767	1844.93	1857.99	-985.128	-1967.78	1274.09	3882.38	-541.288		D-247MG	NF1_mut	glioma	Refametinib	MEK1/2i	MEK1, MEK2	-0.3	1981.98	3473.12	374.447	-183.958	313.789	-883.563	3077.14	-1632.58	-817.227	5908.6	1380.82
SK-CO-1	KRAS_mut	large_intestine	PD0325901	MEK1/2i	MEK1, MEK2	-1.3	-297.998	-1455.27	-1221.99	-999.767	1844.93	1857.99	-985.128	-1967.78	1274.09	3882.38	-541.288		D-247MG	NF1_mut	glioma	Refametinib	MEK1/2i	MEK1, MEK2	-0.3	1981.98	3473.12	374.447	-183.958	313.789	-883.563	3077.14	-1632.58	-817.227	5908.6	1380.82
SK-GT-4	KRAS_mut	oesophagus	PD0325901	MEK1/2i	MEK1, MEK2	-1.8	2779.63	571.179	632.166	-142.294	1868.24	1124.99	1325.72	-2386.57	-32.93	5686.13	-5.48443		D-247MG	NF1_mut	glioma	Selumetinib	MEK1/2i	MEK1, MEK2	1.2	1981.98	3473.12	374.447	-183.958	313.789	-883.563	3077.14	-1632.58	-817.227	5908.6	1380.82
SK-GT-4	KRAS_mut	oesophagus	PD0325901	MEK1/2i	MEK1, MEK2	-1	2779.63	571.179	632.166	-142.294	1868.24	1124.99	1325.72	-2386.57	-32.93	5686.13	-5.48443		D-247MG	NF1_mut	glioma	Selumetinib	MEK1/2i	MEK1, MEK2	0.7	1981.98	3473.12	374.447	-183.958	313.789	-883.563	3077.14	-1632.58	-817.227	5908.6	1380.82
SK-HEP-1	BRAF_mut	liver	PD0325901	MEK1/2i	MEK1, MEK2	-0.7	2587.02	3366.49	2279.35	1504.63	1682.25	-2021.05	3018.18	-845.599	-937.09	6826.64	1042.9		D-247MG	NF1_mut	glioma	Trametinib	MEK1/2i	MEK1, MEK2	-0.3	1981.98	3473.12	374.447	-183.958	313.789	-883.563	3077.14	-1632.58	-817.227	5908.6	1380.82
SK-HEP-1	BRAF_mut	liver	PD0325901	MEK1/2i	MEK1, MEK2	0.3	2587.02	3366.49	2279.35	1504.63	1682.25	-2021.05	3018.18	-845.599	-937.09	6826.64	1042.9		D-542MG	NF1_mut	glioma	PD0325901	MEK1/2i	MEK1, MEK2	-0.5	2164.67	3594.98	1088.38	773.556	1662.61	327.265	3107.38	-693.809	-131.29	5151.4	2014.04
SK-LMS-1	NF1_mut	soft_tissue_other	PD0325901	MEK1/2i	MEK1, MEK2	-1	1827.05	3445.09	554.445	172.948	1823.53	-1190.67	3069.44	-1423.52	56.4587	6120.58	1848.11		D-542MG	NF1_mut	glioma	Refametinib	MEK1/2i	MEK1, MEK2	0.3	2164.67	3594.98	1088.38	773.556	1662.61	327.265	3107.38	-693.809	-131.29	5151.4	2014.04
SK-LMS-1	NF1_mut	soft_tissue_other	PD0325901	MEK1/2i	MEK1, MEK2	0.6	1827.05	3445.09	554.445	172.948	1823.53	-1190.67	3069.44	-1423.52	56.4587	6120.58	1848.11		D-542MG	NF1_mut	glioma	Refametinib	MEK1/2i	MEK1, MEK2	-0.2	2164.67	3594.98	1088.38	773.556	1662.61	327.265	3107.38	-693.809	-131.29	5151.4	2014.04
SKM-1	KRAS_mut	haematopoietic_neoplasm_other	PD0325901	MEK1/2i	MEK1, MEK2	-2.2	447.069	2131.65	2779.1	3928.48	3611.92	-140.135	1804.95	4371.7	3082.51	1504.32	3122.72		D-542MG	NF1_mut	glioma	Selumetinib	MEK1/2i	MEK1, MEK2	1.3	2164.67	3594.98	1088.38	773.556	1662.61	327.265	3107.38	-693.809	-131.29	5151.4	2014.04
SKM-1	KRAS_mut	haematopoietic_neoplasm_other	PD0325901	MEK1/2i	MEK1, MEK2	-2.5	447.069	2131.65	2779.1	3928.48	3611.92	-140.135	1804.95	4371.7	3082.51	1504.32	3122.72		D-542MG	NF1_mut	glioma	Selumetinib	MEK1/2i	MEK1, MEK2	0.5	2164.67	3594.98	1088.38	773.556	1662.61	327.265	3107.38	-693.809	-131.29	5151.4	2014.04
SK-MEL-1	BRAF_mut	melanoma	PD0325901	MEK1/2i	MEK1, MEK2	-1	3630.21	6259.29	4483.42	3023.04	5724.46	303.956	6529.02	2831.71	3811.71	7295.8	6585.13		D-542MG	NF1_mut	glioma	Trametinib	MEK1/2i	MEK1, MEK2	0.8	2164.67	3594.98	1088.38	773.556	1662.61	327.265	3107.38	-693.809	-131.29	5151.4	2014.04
SK-MEL-1	BRAF_mut	melanoma	PD0325901	MEK1/2i	MEK1, MEK2	-1.9	3630.21	6259.29	4483.42	3023.04	5724.46	303.956	6529.02	2831.71	3811.71	7295.8	6585.13		EN	NF1_mut	endometrium	PD0325901	MEK1/2i	MEK1, MEK2	0.1	-890.304	-1098.3	-1236.49	-1381.26	414.918	-589.698	-1547.62	-1481.67	-271.016	3259.87	-127.819
SK-MEL-28	BRAF_mut	melanoma	PD0325901	MEK1/2i	MEK1, MEK2	-2.1	3983.34	6384.83	4483.44	3454.09	5433.5	-1126.22	6239.08	2685.7	3343.95	6534	6641.56		EN	NF1_mut	endometrium	PD0325901	MEK1/2i	MEK1, MEK2	1.1	-890.304	-1098.3	-1236.49	-1381.26	414.918	-589.698	-1547.62	-1481.67	-271.016	3259.87	-127.819
SK-MEL-31	BRAF_mut	melanoma	PD0325901	MEK1/2i	MEK1, MEK2	-0.8	4842.14	6887.61	4686.35	3595.69	5765.64	-767.513	6955	2569.07	3316.34	6781.02	6648.66		EN	NF1_mut	endometrium	Refametinib	MEK1/2i	MEK1, MEK2	0.8	-890.304	-1098.3	-1236.49	-1381.26	414.918	-589.698	-1547.62	-1481.67	-271.016	3259.87	-127.819
SK-MES-1	NF1_mut	lung_NSCLC_squamous_cell_carcinoma	PD0325901	MEK1/2i	MEK1, MEK2	-0.4	3149.13	3492.95	126.208	329.082	1566.64	-307.765	3563.08	-2176.08	-1136.63	5401	-489.947		EN	NF1_mut	endometrium	Selumetinib	MEK1/2i	MEK1, MEK2	1.5	-890.304	-1098.3	-1236.49	-1381.26	414.918	-589.698	-1547.62	-1481.67	-271.016	3259.87	-127.819
SK-MES-1	NF1_mut	lung_NSCLC_squamous_cell_carcinoma	PD0325901	MEK1/2i	MEK1, MEK2	-0.2	3149.13	3492.95	126.208	329.082	1566.64	-307.765	3563.08	-2176.08	-1136.63	5401	-489.947		EN	NF1_mut	endometrium	Selumetinib	MEK1/2i	MEK1, MEK2	1.4	-890.304	-1098.3	-1236.49	-1381.26	414.918	-589.698	-1547.62	-1481.67	-271.016	3259.87	-127.819
SNU-407	KRAS_mut	large_intestine	PD0325901	MEK1/2i	MEK1, MEK2	-1.1	210.817	-2087.99	127.856	-949.842	838.294	1875.08	-1699.26	-2568.99	484.39	4951.68	-1560.02		EN	NF1_mut	endometrium	Selumetinib	MEK1/2i	MEK1, MEK2	1.2	-890.304	-1098.3	-1236.49	-1381.26	414.918	-589.698	-1547.62	-1481.67	-271.016	3259.87	-127.819
SNU-407	KRAS_mut	large_intestine	PD0325901	MEK1/2i	MEK1, MEK2	-0.8	210.817	-2087.99	127.856	-949.842	838.294	1875.08	-1699.26	-2568.99	484.39	4951.68	-1560.02		EN	NF1_mut	endometrium	Trametinib	MEK1/2i	MEK1, MEK2	1.5	-890.304	-1098.3	-1236.49	-1381.26	414.918	-589.698	-1547.62	-1481.67	-271.016	3259.87	-127.819
SU8686	KRAS_mut	pancreas	PD0325901	MEK1/2i	MEK1, MEK2	0.2	3763.8	1760.06	1611.36	1355.63	2924.31	1267.47	2211.46	-971.755	689.155	6810.28	-1556.09		EN	NF1_mut	endometrium	Trametinib	MEK1/2i	MEK1, MEK2	1.2	-890.304	-1098.3	-1236.49	-1381.26	414.918	-589.698	-1547.62	-1481.67	-271.016	3259.87	-127.819
SW1116	KRAS_mut	large_intestine	PD0325901	MEK1/2i	MEK1, MEK2	-1.2	2083.5	-1500.17	1644.99	708.247	2623.45	2443.46	-861.132	-1199.34	2356.33	4535.6	-120.287		EPLC-272H	NF1_mut	lung_NSCLC_squamous_cell_carcinoma	PD0325901	MEK1/2i	MEK1, MEK2	-0.6	2282.62	-360.893	41.8222	-317.691	2198.62	435.743	-209.29	-2260.56	-20.2694	5340.11	-1719.01
SW1116	KRAS_mut	large_intestine	PD0325901	MEK1/2i	MEK1, MEK2	-0.8	2083.5	-1500.17	1644.99	708.247	2623.45	2443.46	-861.132	-1199.34	2356.33	4535.6	-120.287		EPLC-272H	NF1_mut	lung_NSCLC_squamous_cell_carcinoma	PD0325901	MEK1/2i	MEK1, MEK2	0.1	2282.62	-360.893	41.8222	-317.691	2198.62	435.743	-209.29	-2260.56	-20.2694	5340.11	-1719.01
SW1417	BRAF_mut	large_intestine	PD0325901	MEK1/2i	MEK1, MEK2	-0.5	1764.6	2.96962	1100.69	310.217	2243.87	1305.46	-103.016	-1376.54	874.064	7117.42	846.25		EPLC-272H	NF1_mut	lung_NSCLC_squamous_cell_carcinoma	Refametinib	MEK1/2i	MEK1, MEK2	-1.9	2282.62	-360.893	41.8222	-317.691	2198.62	435.743	-209.29	-2260.56	-20.2694	5340.11	-1719.01
SW1417	BRAF_mut	large_intestine	PD0325901	MEK1/2i	MEK1, MEK2	-0.3	1764.6	2.96962	1100.69	310.217	2243.87	1305.46	-103.016	-1376.54	874.064	7117.42	846.25		EPLC-272H	NF1_mut	lung_NSCLC_squamous_cell_carcinoma	Refametinib	MEK1/2i	MEK1, MEK2	-0.7	2282.62	-360.893	41.8222	-317.691	2198.62	435.743	-209.29	-2260.56	-20.2694	5340.11	-1719.01
SW1573	KRAS_mut	lung_NSCLC_adenocarcinoma	PD0325901	MEK1/2i	MEK1, MEK2	0.7	1276.75	890.57	-224.225	-478.757	-77.6882	-829.722	-337.467	-2468.12	-1520.63	6405.26	-907.877		EPLC-272H	NF1_mut	lung_NSCLC_squamous_cell_carcinoma	Selumetinib	MEK1/2i	MEK1, MEK2	-1.2	2282.62	-360.893	41.8222	-317.691	2198.62	435.743	-209.29	-2260.56	-20.2694	5340.11	-1719.01
SW1573	KRAS_mut	lung_NSCLC_adenocarcinoma	PD0325901	MEK1/2i	MEK1, MEK2	1.7	1276.75	890.57	-224.225	-478.757	-77.6882	-829.722	-337.467	-2468.12	-1520.63	6405.26	-907.877		EPLC-272H	NF1_mut	lung_NSCLC_squamous_cell_carcinoma	Selumetinib	MEK1/2i	MEK1, MEK2	-0.2	2282.62	-360.893	41.8222	-317.691	2198.62	435.743	-209.29	-2260.56	-20.2694	5340.11	-1719.01
SW1990	KRAS_mut	pancreas	PD0325901	MEK1/2i	MEK1, MEK2	0.2	2647.6	1131.8	1514.82	1311.96	2053.81	1469.68	1267.49	-625.939	646.326	6413.8	459.299		EPLC-272H	NF1_mut	lung_NSCLC_squamous_cell_carcinoma	Selumetinib	MEK1/2i	MEK1, MEK2	-0.8	2282.62	-360.893	41.8222	-317.691	2198.62	435.743	-209.29	-2260.56	-20.2694	5340.11	-1719.01
SW1990	KRAS_mut	pancreas	PD0325901	MEK1/2i	MEK1, MEK2	0.1	2647.6	1131.8	1514.82	1311.96	2053.81	1469.68	1267.49	-625.939	646.326	6413.8	459.299		EPLC-272H	NF1_mut	lung_NSCLC_squamous_cell_carcinoma	Trametinib	MEK1/2i	MEK1, MEK2	-1.1	2282.62	-360.893	41.8222	-317.691	2198.62	435.743	-209.29	-2260.56	-20.2694	5340.11	-1719.01
SW620	KRAS_mut	large_intestine	PD0325901	MEK1/2i	MEK1, MEK2	-1.6	761.208	-314.688	180.366	-59.7024	1933.93	183.07	-457.796	-798.379	515.812	6917.96	-5.2235		EPLC-272H	NF1_mut	lung_NSCLC_squamous_cell_carcinoma	Trametinib	MEK1/2i	MEK1, MEK2	-0.3	2282.62	-360.893	41.8222	-317.691	2198.62	435.743	-209.29	-2260.56	-20.2694	5340.11	-1719.01
SW620	KRAS_mut	large_intestine	PD0325901	MEK1/2i	MEK1, MEK2	-1.5	761.208	-314.688	180.366	-59.7024	1933.93	183.07	-457.796	-798.379	515.812	6917.96	-5.2235		ES5	NF1_mut	ewings_sarcoma	PD0325901	MEK1/2i	MEK1, MEK2	1.5	-1439.1	-896.703	-2581.54	-1909.07	-1661.03	-930.543	-716.281	-3150.68	-1996.73	976.257	-1558.18
SW626	KRAS_mut	ovary	PD0325901	MEK1/2i	MEK1, MEK2	-1.5	1026.45	480.942	465.404	-87.6204	1012.06	97.6967	202.36	-1752.97	159.543	6737.58	-402.883		ES5	NF1_mut	ewings_sarcoma	PD0325901	MEK1/2i	MEK1, MEK2	0.1	-1439.1	-896.703	-2581.54	-1909.07	-1661.03	-930.543	-716.281	-3150.68	-1996.73	976.257	-1558.18
SW626	KRAS_mut	ovary	PD0325901	MEK1/2i	MEK1, MEK2	-0.9	1026.45	480.942	465.404	-87.6204	1012.06	97.6967	202.36	-1752.97	159.543	6737.58	-402.883		ES5	NF1_mut	ewings_sarcoma	Refametinib	MEK1/2i	MEK1, MEK2	0.7	-1439.1	-896.703	-2581.54	-1909.07	-1661.03	-930.543	-716.281	-3150.68	-1996.73	976.257	-1558.18
SW684	NF1_mut	fibrosarcoma	PD0325901	MEK1/2i	MEK1, MEK2	1.3	1621.81	3063.97	1620.85	634.548	2777.1	-1840.98	2510.02	-480.516	-115.102	6018.22	2932.93		ES5	NF1_mut	ewings_sarcoma	Refametinib	MEK1/2i	MEK1, MEK2	1.5	-1439.1	-896.703	-2581.54	-1909.07	-1661.03	-930.543	-716.281	-3150.68	-1996.73	976.257	-1558.18
SW684	NF1_mut	fibrosarcoma	PD0325901	MEK1/2i	MEK1, MEK2	1.4	1621.81	3063.97	1620.85	634.548	2777.1	-1840.98	2510.02	-480.516	-115.102	6018.22	2932.93		ES5	NF1_mut	ewings_sarcoma	Selumetinib	MEK1/2i	MEK1, MEK2	0.6	-1439.1	-896.703	-2581.54	-1909.07	-1661.03	-930.543	-716.281	-3150.68	-1996.73	976.257	-1558.18
SW756	KRAS_mut	cervix	PD0325901	MEK1/2i	MEK1, MEK2	-1.3	1457.5	697.312	-55.3179	-359.032	343.307	-348.123	-308.196	-2227.17	-1393.04	6039.46	-1538.38		ES5	NF1_mut	ewings_sarcoma	Selumetinib	MEK1/2i	MEK1, MEK2	1	-1439.1	-896.703	-2581.54	-1909.07	-1661.03	-930.543	-716.281	-3150.68	-1996.73	976.257	-1558.18
SW756	KRAS_mut	cervix	PD0325901	MEK1/2i	MEK1, MEK2	0.7	1457.5	697.312	-55.3179	-359.032	343.307	-348.123	-308.196	-2227.17	-1393.04	6039.46	-1538.38		ES5	NF1_mut	ewings_sarcoma	Selumetinib	MEK1/2i	MEK1, MEK2	0.3	-1439.1	-896.703	-2581.54	-1909.07	-1661.03	-930.543	-716.281	-3150.68	-1996.73	976.257	-1558.18
SW872	BRAF_mut	soft_tissue_other	PD0325901	MEK1/2i	MEK1, MEK2	-1.6	3416.32	3760.19	2050.37	940.628	2157.79	286.848	3409.86	68.6759	476.718	6390.32	2473.2		ES5	NF1_mut	ewings_sarcoma	Trametinib	MEK1/2i	MEK1, MEK2	1.4	-1439.1	-896.703	-2581.54	-1909.07	-1661.03	-930.543	-716.281	-3150.68	-1996.73	976.257	-1558.18
SW872	BRAF_mut	soft_tissue_other	PD0325901	MEK1/2i	MEK1, MEK2	0.6	3416.32	3760.19	2050.37	940.628	2157.79	286.848	3409.86	68.6759	476.718	6390.32	2473.2		G-361	BRAF_mut	melanoma	PD0325901	MEK1/2i	MEK1, MEK2	-2.9	2952.6	5406.08	3585.94	2337.52	4012.48	-1419.36	4811.17	1554.57	2520.15	5799.58	5596.86
SW900	KRAS_mut	lung_NSCLC_squamous_cell_carcinoma	PD0325901	MEK1/2i	MEK1, MEK2	0.9	3253.54	2852.38	1264.65	1132.16	2875.22	1878.72	2879.44	-188.668	941.582	6494.7	1756.91		G-361	BRAF_mut	melanoma	PD0325901	MEK1/2i	MEK1, MEK2	-1.7	2952.6	5406.08	3585.94	2337.52	4012.48	-1419.36	4811.17	1554.57	2520.15	5799.58	5596.86
SW900	KRAS_mut	lung_NSCLC_squamous_cell_carcinoma	PD0325901	MEK1/2i	MEK1, MEK2	0.2	3253.54	2852.38	1264.65	1132.16	2875.22	1878.72	2879.44	-188.668	941.582	6494.7	1756.91		G-361	BRAF_mut	melanoma	Refametinib	MEK1/2i	MEK1, MEK2	-2.1	2952.6	5406.08	3585.94	2337.52	4012.48	-1419.36	4811.17	1554.57	2520.15	5799.58	5596.86
SW948	KRAS_mut	large_intestine	PD0325901	MEK1/2i	MEK1, MEK2	-0.2	802.564	-1209.86	-3.66645	-520.747	1108.22	1871.75	-1263.5	-1876.33	1978.41	4487.75	-686.937		G-361	BRAF_mut	melanoma	Refametinib	MEK1/2i	MEK1, MEK2	-1.4	2952.6	5406.08	3585.94	2337.52	4012.48	-1419.36	4811.17	1554.57	2520.15	5799.58	5596.86
SW948	KRAS_mut	large_intestine	PD0325901	MEK1/2i	MEK1, MEK2	-0.6	802.564	-1209.86	-3.66645	-520.747	1108.22	1871.75	-1263.5	-1876.33	1978.41	4487.75	-686.937		G-361	BRAF_mut	melanoma	Selumetinib	MEK1/2i	MEK1, MEK2	0.9	2952.6	5406.08	3585.94	2337.52	4012.48	-1419.36	4811.17	1554.57	2520.15	5799.58	5596.86
TC-71	NF1_mut	ewings_sarcoma	PD0325901	MEK1/2i	MEK1, MEK2	0.8	-1947.47	62.4345	-1965.97	-1250.71	-895.907	-1148.41	-109.22	-1591.75	-1659.46	2137.22	-237.185		G-361	BRAF_mut	melanoma	Selumetinib	MEK1/2i	MEK1, MEK2	-1.6	2952.6	5406.08	3585.94	2337.52	4012.48	-1419.36	4811.17	1554.57	2520.15	5799.58	5596.86
TC-71	NF1_mut	ewings_sarcoma	PD0325901	MEK1/2i	MEK1, MEK2	0.5	-1947.47	62.4345	-1965.97	-1250.71	-895.907	-1148.41	-109.22	-1591.75	-1659.46	2137.22	-237.185		G-361	BRAF_mut	melanoma	Selumetinib	MEK1/2i	MEK1, MEK2	-1.4	2952.6	5406.08	3585.94	2337.52	4012.48	-1419.36	4811.17	1554.57	2520.15	5799.58	5596.86
TGW	NF1_mut	neuroblastoma	PD0325901	MEK1/2i	MEK1, MEK2	-0.3	-131.591	84.0062	-877.121	-1069.4	-35.3883	2335.45	-124.409	-2040.22	-927.39	5081.05	257.067		G-361	BRAF_mut	melanoma	Trametinib	MEK1/2i	MEK1, MEK2	-1.7	2952.6	5406.08	3585.94	2337.52	4012.48	-1419.36	4811.17	1554.57	2520.15	5799.58	5596.86
TGW	NF1_mut	neuroblastoma	PD0325901	MEK1/2i	MEK1, MEK2	0.7	-131.591	84.0062	-877.121	-1069.4	-35.3883	2335.45	-124.409	-2040.22	-927.39	5081.05	257.067		G-361	BRAF_mut	melanoma	Trametinib	MEK1/2i	MEK1, MEK2	-1.6	2952.6	5406.08	3585.94	2337.52	4012.48	-1419.36	4811.17	1554.57	2520.15	5799.58	5596.86
U-87-MG	NF1_mut	glioma	PD0325901	MEK1/2i	MEK1, MEK2	0.1	1639.1	3468.5	-648.128	-203.34	-641.892	-1516.14	2864.98	-2798.46	-1714.32	3570.11	-647.819		GB-1	NF1_mut	glioma	PD0325901	MEK1/2i	MEK1, MEK2	0.5	1050.74	2514.63	865.131	831.201	620.244	534.497	2070.69	-375.89	-74.8389	5412.23	288.94
U-87-MG	NF1_mut	glioma	PD0325901	MEK1/2i	MEK1, MEK2	0.6	1639.1	3468.5	-648.128	-203.34	-641.892	-1516.14	2864.98	-2798.46	-1714.32	3570.11	-647.819		GB-1	NF1_mut	glioma	PD0325901	MEK1/2i	MEK1, MEK2	1.8	1050.74	2514.63	865.131	831.201	620.244	534.497	2070.69	-375.89	-74.8389	5412.23	288.94
UACC-257	BRAF_mut	melanoma	PD0325901	MEK1/2i	MEK1, MEK2	-1.7	4035.34	6704.17	4581.68	3879.09	5562.31	-236.32	6634.95	2691.02	3356.39	7439.14	7111.26		GB-1	NF1_mut	glioma	Refametinib	MEK1/2i	MEK1, MEK2	-0.6	1050.74	2514.63	865.131	831.201	620.244	534.497	2070.69	-375.89	-74.8389	5412.23	288.94
UACC-257	BRAF_mut	melanoma	PD0325901	MEK1/2i	MEK1, MEK2	-1.6	4035.34	6704.17	4581.68	3879.09	5562.31	-236.32	6634.95	2691.02	3356.39	7439.14	7111.26		GB-1	NF1_mut	glioma	Refametinib	MEK1/2i	MEK1, MEK2	0.3	1050.74	2514.63	865.131	831.201	620.244	534.497	2070.69	-375.89	-74.8389	5412.23	288.94
UWB1.289	NF1_mut	ovary	PD0325901	MEK1/2i	MEK1, MEK2	0.1	1975.77	1379.11	757.025	689.402	1416.9	738.63	1237.66	-1005.18	1849.24	5146.54	790.937		GB-1	NF1_mut	glioma	Selumetinib	MEK1/2i	MEK1, MEK2	-0.3	1050.74	2514.63	865.131	831.201	620.244	534.497	2070.69	-375.89	-74.8389	5412.23	288.94
WM1552C	BRAF_mut	melanoma	PD0325901	MEK1/2i	MEK1, MEK2	-0.4	3131.32	2583.72	791.297	605.861	1183.11	197.805	2069.38	-620.188	-135.232	6582.13	1110.75		GB-1	NF1_mut	glioma	Selumetinib	MEK1/2i	MEK1, MEK2	0.8	1050.74	2514.63	865.131	831.201	620.244	534.497	2070.69	-375.89	-74.8389	5412.23	288.94
WM1552C	BRAF_mut	melanoma	PD0325901	MEK1/2i	MEK1, MEK2	-0.7	3131.32	2583.72	791.297	605.861	1183.11	197.805	2069.38	-620.188	-135.232	6582.13	1110.75		GB-1	NF1_mut	glioma	Selumetinib	MEK1/2i	MEK1, MEK2	1.6	1050.74	2514.63	865.131	831.201	620.244	534.497	2070.69	-375.89	-74.8389	5412.23	288.94
WM35	BRAF_mut	melanoma	PD0325901	MEK1/2i	MEK1, MEK2	-1.3	4072.52	6499.33	4521.05	3210.47	5798.92	-723.315	6174.44	2332.14	3618.04	6503.68	6937.17		GB-1	NF1_mut	glioma	Trametinib	MEK1/2i	MEK1, MEK2	-0.2	1050.74	2514.63	865.131	831.201	620.244	534.497	2070.69	-375.89	-74.8389	5412.23	288.94
WM35	BRAF_mut	melanoma	PD0325901	MEK1/2i	MEK1, MEK2	-1.6	4072.52	6499.33	4521.05	3210.47	5798.92	-723.315	6174.44	2332.14	3618.04	6503.68	6937.17		GB-1	NF1_mut	glioma	Trametinib	MEK1/2i	MEK1, MEK2	0.9	1050.74	2514.63	865.131	831.201	620.244	534.497	2070.69	-375.89	-74.8389	5412.23	288.94
8505C	BRAF_mut	thyroid	Refametinib	MEK1/2i	MEK1, MEK2	-0.6	1731.32	1622.98	839.867	328.452	1315.87	-40.6398	1111.76	-1520.55	-489.488	6427.69	886.66		GCT	BRAF_mut	soft_tissue_other	PD0325901	MEK1/2i	MEK1, MEK2	-0.3	1692.72	3295.89	873.884	1023.28	2411.72	-1610.43	2651.56	496.391	605.438	4472.06	2755.38
A101D	BRAF_mut	melanoma	Refametinib	MEK1/2i	MEK1, MEK2	-1.7	4622.5	6170.37	3795.75	2911.59	4893	-729.032	6183.6	2067.36	2423.28	7265.39	5915.91		GCT	BRAF_mut	soft_tissue_other	Refametinib	MEK1/2i	MEK1, MEK2	0.9	1692.72	3295.89	873.884	1023.28	2411.72	-1610.43	2651.56	496.391	605.438	4472.06	2755.38
A101D	BRAF_mut	melanoma	Refametinib	MEK1/2i	MEK1, MEK2	-1.2	4622.5	6170.37	3795.75	2911.59	4893	-729.032	6183.6	2067.36	2423.28	7265.39	5915.91		GCT	BRAF_mut	soft_tissue_other	Refametinib	MEK1/2i	MEK1, MEK2	0.3	1692.72	3295.89	873.884	1023.28	2411.72	-1610.43	2651.56	496.391	605.438	4472.06	2755.38
A375	BRAF_mut	melanoma	Refametinib	MEK1/2i	MEK1, MEK2	-2.1	3542.39	5262.68	3206.65	1806.98	4385.35	-344.065	5306.18	1197.85	1983.72	7002.31	5365.33		GCT	BRAF_mut	soft_tissue_other	Selumetinib	MEK1/2i	MEK1, MEK2	-1	1692.72	3295.89	873.884	1023.28	2411.72	-1610.43	2651.56	496.391	605.438	4472.06	2755.38
A375	BRAF_mut	melanoma	Refametinib	MEK1/2i	MEK1, MEK2	-2.1	3542.39	5262.68	3206.65	1806.98	4385.35	-344.065	5306.18	1197.85	1983.72	7002.31	5365.33		GCT	BRAF_mut	soft_tissue_other	Selumetinib	MEK1/2i	MEK1, MEK2	0.5	1692.72	3295.89	873.884	1023.28	2411.72	-1610.43	2651.56	496.391	605.438	4472.06	2755.38
A549	KRAS_mut	lung_NSCLC_adenocarcinoma	Refametinib	MEK1/2i	MEK1, MEK2	-2	2777.74	955.729	-132.519	-171.858	-977.206	1069.23	782.325	-2991.86	-1670.26	4823.35	-1471.16		GCT	BRAF_mut	soft_tissue_other	Selumetinib	MEK1/2i	MEK1, MEK2	-0.2	1692.72	3295.89	873.884	1023.28	2411.72	-1610.43	2651.56	496.391	605.438	4472.06	2755.38
A549	KRAS_mut	lung_NSCLC_adenocarcinoma	Refametinib	MEK1/2i	MEK1, MEK2	-1.4	2777.74	955.729	-132.519	-171.858	-977.206	1069.23	782.325	-2991.86	-1670.26	4823.35	-1471.16		GCT	BRAF_mut	soft_tissue_other	Trametinib	MEK1/2i	MEK1, MEK2	0.5	1692.72	3295.89	873.884	1023.28	2411.72	-1610.43	2651.56	496.391	605.438	4472.06	2755.38
A673	BRAF_mut	rhabdomyosarcoma	Refametinib	MEK1/2i	MEK1, MEK2	0.5	-634.394	513.834	-1308.12	-946.39	-184.12	67.4634	357.759	-2019.98	-1039.05	5182.59	-525.482		GCT	BRAF_mut	soft_tissue_other	Trametinib	MEK1/2i	MEK1, MEK2	0.3	1692.72	3295.89	873.884	1023.28	2411.72	-1610.43	2651.56	496.391	605.438	4472.06	2755.38
A673	BRAF_mut	rhabdomyosarcoma	Refametinib	MEK1/2i	MEK1, MEK2	0.3	-634.394	513.834	-1308.12	-946.39	-184.12	67.4634	357.759	-2019.98	-1039.05	5182.59	-525.482		HCC1569	NF1_mut	breast	PD0325901	MEK1/2i	MEK1, MEK2	0.3	195.81	509.3	-6.25533	-286.327	1063.23	1242.46	344.222	-772.67	832.65	1706.36	1499.77
AGS	KRAS_mut	stomach	Refametinib	MEK1/2i	MEK1, MEK2	-1.9	76.4851	-1762.16	30.2761	-983.244	1080.48	1482.7	-1992.08	-2177.94	221.996	6022.6	-1358.55		HCC1569	NF1_mut	breast	PD0325901	MEK1/2i	MEK1, MEK2	0.9	195.81	509.3	-6.25533	-286.327	1063.23	1242.46	344.222	-772.67	832.65	1706.36	1499.77
AMO-1	KRAS_mut	haematopoietic_neoplasm_other	Refametinib	MEK1/2i	MEK1, MEK2	-0.3	-1308.55	-320.34	238.393	1032.06	2192.35	-665.502	-377.84	1106.3	2030.82	1095.32	1940.93		HCC1569	NF1_mut	breast	Refametinib	MEK1/2i	MEK1, MEK2	0.6	195.81	509.3	-6.25533	-286.327	1063.23	1242.46	344.222	-772.67	832.65	1706.36	1499.77
AMO-1	KRAS_mut	haematopoietic_neoplasm_other	Refametinib	MEK1/2i	MEK1, MEK2	0.1	-1308.55	-320.34	238.393	1032.06	2192.35	-665.502	-377.84	1106.3	2030.82	1095.32	1940.93		HCC1569	NF1_mut	breast	Refametinib	MEK1/2i	MEK1, MEK2	0.3	195.81	509.3	-6.25533	-286.327	1063.23	1242.46	344.222	-772.67	832.65	1706.36	1499.77
AsPC-1	KRAS_mut	pancreas	Refametinib	MEK1/2i	MEK1, MEK2	-1.4	2985.95	795.882	1067.98	1451.41	2096.94	1397.45	1257.85	-1444.15	-233.304	7113.12	-1045.14		HCC1569	NF1_mut	breast	Selumetinib	MEK1/2i	MEK1, MEK2	0.9	195.81	509.3	-6.25533	-286.327	1063.23	1242.46	344.222	-772.67	832.65	1706.36	1499.77
AsPC-1	KRAS_mut	pancreas	Refametinib	MEK1/2i	MEK1, MEK2	-0.9	2985.95	795.882	1067.98	1451.41	2096.94	1397.45	1257.85	-1444.15	-233.304	7113.12	-1045.14		HCC1569	NF1_mut	breast	Selumetinib	MEK1/2i	MEK1, MEK2	1.2	195.81	509.3	-6.25533	-286.327	1063.23	1242.46	344.222	-772.67	832.65	1706.36	1499.77
BHT-101	BRAF_mut	thyroid	Refametinib	MEK1/2i	MEK1, MEK2	-2.1	1914.8	1373.19	1075.93	556.65	2205.3	1116.73	1016.63	-258.212	1411.96	5234.72	1369.33		HCC1569	NF1_mut	breast	Selumetinib	MEK1/2i	MEK1, MEK2	0.9	195.81	509.3	-6.25533	-286.327	1063.23	1242.46	344.222	-772.67	832.65	1706.36	1499.77
BHT-101	BRAF_mut	thyroid	Refametinib	MEK1/2i	MEK1, MEK2	-2	1914.8	1373.19	1075.93	556.65	2205.3	1116.73	1016.63	-258.212	1411.96	5234.72	1369.33		HCC1569	NF1_mut	breast	Trametinib	MEK1/2i	MEK1, MEK2	0.2	195.81	509.3	-6.25533	-286.327	1063.23	1242.46	344.222	-772.67	832.65	1706.36	1499.77
CAL-62	KRAS_mut	thyroid	Refametinib	MEK1/2i	MEK1, MEK2	-1	591.292	768.564	-158.59	-688.409	871.046	-1201.04	671.789	-2419.37	-1422.1	5784.43	-4.52919		HCC1569	NF1_mut	breast	Trametinib	MEK1/2i	MEK1, MEK2	0.5	195.81	509.3	-6.25533	-286.327	1063.23	1242.46	344.222	-772.67	832.65	1706.36	1499.77
CAL-62	KRAS_mut	thyroid	Refametinib	MEK1/2i	MEK1, MEK2	-0.9	591.292	768.564	-158.59	-688.409	871.046	-1201.04	671.789	-2419.37	-1422.1	5784.43	-4.52919		HCC2998	KRAS_mut	large_intestine	PD0325901	MEK1/2i	MEK1, MEK2	-1.4	535.811	-1936.42	-353.435	-699.964	995.25	823.26	-1951.69	-2212.42	656.742	4775.68	-1699.04
CAPAN-2	KRAS_mut	pancreas	Refametinib	MEK1/2i	MEK1, MEK2	-1	1791.81	-1034.37	282.629	-271.04	1274.11	659.024	-763.442	-2387.98	-380.673	5401.53	-1946.25		HCC2998	KRAS_mut	large_intestine	PD0325901	MEK1/2i	MEK1, MEK2	-1.8	535.811	-1936.42	-353.435	-699.964	995.25	823.26	-1951.69	-2212.42	656.742	4775.68	-1699.04
CAPAN-2	KRAS_mut	pancreas	Refametinib	MEK1/2i	MEK1, MEK2	-0.3	1791.81	-1034.37	282.629	-271.04	1274.11	659.024	-763.442	-2387.98	-380.673	5401.53	-1946.25		HCC2998	KRAS_mut	large_intestine	Refametinib	MEK1/2i	MEK1, MEK2	-2.1	535.811	-1936.42	-353.435	-699.964	995.25	823.26	-1951.69	-2212.42	656.742	4775.68	-1699.04
CL-34	BRAF_mut	large_intestine	Refametinib	MEK1/2i	MEK1, MEK2	-1.9	702.941	-467.803	-36.0819	-75.1238	1121.91	1660.58	-830.198	-1906.73	2781.37	5021.33	-733.831		HCC2998	KRAS_mut	large_intestine	Refametinib	MEK1/2i	MEK1, MEK2	-1.2	535.811	-1936.42	-353.435	-699.964	995.25	823.26	-1951.69	-2212.42	656.742	4775.68	-1699.04
CL-34	BRAF_mut	large_intestine	Refametinib	MEK1/2i	MEK1, MEK2	-1.9	702.941	-467.803	-36.0819	-75.1238	1121.91	1660.58	-830.198	-1906.73	2781.37	5021.33	-733.831		HCC2998	KRAS_mut	large_intestine	Selumetinib	MEK1/2i	MEK1, MEK2	-2.6	535.811	-1936.42	-353.435	-699.964	995.25	823.26	-1951.69	-2212.42	656.742	4775.68	-1699.04
CL-40	KRAS_mut	large_intestine	Refametinib	MEK1/2i	MEK1, MEK2	-1	1887.75	-1083.67	264.172	-370.903	1040.12	2633.99	-1013.58	-2514.85	2920.86	6397.29	-56.3303		HCC2998	KRAS_mut	large_intestine	Selumetinib	MEK1/2i	MEK1, MEK2	-2.1	535.811	-1936.42	-353.435	-699.964	995.25	823.26	-1951.69	-2212.42	656.742	4775.68	-1699.04
CL-40	KRAS_mut	large_intestine	Refametinib	MEK1/2i	MEK1, MEK2	-0.9	1887.75	-1083.67	264.172	-370.903	1040.12	2633.99	-1013.58	-2514.85	2920.86	6397.29	-56.3303		HCC2998	KRAS_mut	large_intestine	Selumetinib	MEK1/2i	MEK1, MEK2	-2.4	535.811	-1936.42	-353.435	-699.964	995.25	823.26	-1951.69	-2212.42	656.742	4775.68	-1699.04
COLO-679	BRAF_mut	melanoma	Refametinib	MEK1/2i	MEK1, MEK2	-2.4	3873.7	6434.79	4048.9	2756.48	5081.8	13.0059	6394.82	1715.52	3295.14	7458.56	6467.84		HCC2998	KRAS_mut	large_intestine	Trametinib	MEK1/2i	MEK1, MEK2	-2.4	535.811	-1936.42	-353.435	-699.964	995.25	823.26	-1951.69	-2212.42	656.742	4775.68	-1699.04
COLO-679	BRAF_mut	melanoma	Refametinib	MEK1/2i	MEK1, MEK2	-1.9	3873.7	6434.79	4048.9	2756.48	5081.8	13.0059	6394.82	1715.52	3295.14	7458.56	6467.84		HCC-44	KRAS_mut	lung_NSCLC_adenocarcinoma	PD0325901	MEK1/2i	MEK1, MEK2	-1.6	788.188	543.516	-999.557	-533.866	-303.996	-68.3872	-144.036	-1720.58	-1632.66	5039.92	-1264.62
COLO-792	NF1_mut	melanoma	Refametinib	MEK1/2i	MEK1, MEK2	-1.4	2870.06	4181.93	3102.93	1560.21	4142.41	-485.444	4149.67	1061.06	2232.95	6127.84	5107.25		HCC-44	KRAS_mut	lung_NSCLC_adenocarcinoma	PD0325901	MEK1/2i	MEK1, MEK2	-0.7	788.188	543.516	-999.557	-533.866	-303.996	-68.3872	-144.036	-1720.58	-1632.66	5039.92	-1264.62
COLO-792	NF1_mut	melanoma	Refametinib	MEK1/2i	MEK1, MEK2	-1.3	2870.06	4181.93	3102.93	1560.21	4142.41	-485.444	4149.67	1061.06	2232.95	6127.84	5107.25		HCC-44	KRAS_mut	lung_NSCLC_adenocarcinoma	Refametinib	MEK1/2i	MEK1, MEK2	-1.7	788.188	543.516	-999.557	-533.866	-303.996	-68.3872	-144.036	-1720.58	-1632.66	5039.92	-1264.62
COLO-800	BRAF_mut	melanoma	Refametinib	MEK1/2i	MEK1, MEK2	0.7	4414.96	6387.45	4455.12	3655.37	5629.96	398.786	6594.65	3129.38	4093.02	6899.86	6827.34		HCC-44	KRAS_mut	lung_NSCLC_adenocarcinoma	Refametinib	MEK1/2i	MEK1, MEK2	-0.8	788.188	543.516	-999.557	-533.866	-303.996	-68.3872	-144.036	-1720.58	-1632.66	5039.92	-1264.62
COLO-800	BRAF_mut	melanoma	Refametinib	MEK1/2i	MEK1, MEK2	0.8	4414.96	6387.45	4455.12	3655.37	5629.96	398.786	6594.65	3129.38	4093.02	6899.86	6827.34		HCC-44	KRAS_mut	lung_NSCLC_adenocarcinoma	Selumetinib	MEK1/2i	MEK1, MEK2	-1.8	788.188	543.516	-999.557	-533.866	-303.996	-68.3872	-144.036	-1720.58	-1632.66	5039.92	-1264.62
COR-L23	KRAS_mut	lung_NSCLC_large_cell	Refametinib	MEK1/2i	MEK1, MEK2	-0.4	2078.61	2718.8	2218.2	1535.3	3334.64	761.769	2488.55	-25.6565	1338.22	6568.98	1394.95		HCC-44	KRAS_mut	lung_NSCLC_adenocarcinoma	Selumetinib	MEK1/2i	MEK1, MEK2	-0.5	788.188	543.516	-999.557	-533.866	-303.996	-68.3872	-144.036	-1720.58	-1632.66	5039.92	-1264.62
COR-L23	KRAS_mut	lung_NSCLC_large_cell	Refametinib	MEK1/2i	MEK1, MEK2	-0.2	2078.61	2718.8	2218.2	1535.3	3334.64	761.769	2488.55	-25.6565	1338.22	6568.98	1394.95		HCC-44	KRAS_mut	lung_NSCLC_adenocarcinoma	Selumetinib	MEK1/2i	MEK1, MEK2	-0.4	788.188	543.516	-999.557	-533.866	-303.996	-68.3872	-144.036	-1720.58	-1632.66	5039.92	-1264.62
CP50-MEL-B	BRAF_mut	melanoma	Refametinib	MEK1/2i	MEK1, MEK2	-2.5	2761.62	5452.46	3477.42	2036.19	4352.54	-1140.78	5287.34	1208.62	2301.88	6144.34	5685.59		HCC-44	KRAS_mut	lung_NSCLC_adenocarcinoma	Trametinib	MEK1/2i	MEK1, MEK2	-1.2	788.188	543.516	-999.557	-533.866	-303.996	-68.3872	-144.036	-1720.58	-1632.66	5039.92	-1264.62
CP50-MEL-B	BRAF_mut	melanoma	Refametinib	MEK1/2i	MEK1, MEK2	-2	2761.62	5452.46	3477.42	2036.19	4352.54	-1140.78	5287.34	1208.62	2301.88	6144.34	5685.59		HCC-44	KRAS_mut	lung_NSCLC_adenocarcinoma	Trametinib	MEK1/2i	MEK1, MEK2	-0.8	788.188	543.516	-999.557	-533.866	-303.996	-68.3872	-144.036	-1720.58	-1632.66	5039.92	-1264.62
D-502MG	NF1_mut	glioma	Refametinib	MEK1/2i	MEK1, MEK2	-0.2	2481.22	2872.92	1104.52	-118.203	1134.33	26.7275	3117.63	-1651.4	14.5234	5601.28	776.386		HCT-15	KRAS_mut	large_intestine	PD0325901	MEK1/2i	MEK1, MEK2	-0.2	-226.141	-2446.83	-139.175	-1377.84	324.43	993.126	-2488.93	-2613.85	29.204	4143.11	-2107.49
D-502MG	NF1_mut	glioma	Refametinib	MEK1/2i	MEK1, MEK2	0.2	2481.22	2872.92	1104.52	-118.203	1134.33	26.7275	3117.63	-1651.4	14.5234	5601.28	776.386		HCT-15	KRAS_mut	large_intestine	PD0325901	MEK1/2i	MEK1, MEK2	0.2	-226.141	-2446.83	-139.175	-1377.84	324.43	993.126	-2488.93	-2613.85	29.204	4143.11	-2107.49
D-566MG	NF1_mut	glioma	Refametinib	MEK1/2i	MEK1, MEK2	-0.2	812.262	1829.89	-976.623	-205.727	-168.798	-1342.42	1485.13	-1325.18	-966.965	2912.38	-255.14		HCT-15	KRAS_mut	large_intestine	Refametinib	MEK1/2i	MEK1, MEK2	-0.4	-226.141	-2446.83	-139.175	-1377.84	324.43	993.126	-2488.93	-2613.85	29.204	4143.11	-2107.49
DAN-G	KRAS_mut	pancreas	Refametinib	MEK1/2i	MEK1, MEK2	-0.4	2754.48	1468.46	913.655	1825.98	2701.92	1205.9	1796.01	321.435	1385.66	6650.93	66.9812		HCT-15	KRAS_mut	large_intestine	Selumetinib	MEK1/2i	MEK1, MEK2	1.4	-226.141	-2446.83	-139.175	-1377.84	324.43	993.126	-2488.93	-2613.85	29.204	4143.11	-2107.49
DAN-G	KRAS_mut	pancreas	Refametinib	MEK1/2i	MEK1, MEK2	-0.2	2754.48	1468.46	913.655	1825.98	2701.92	1205.9	1796.01	321.435	1385.66	6650.93	66.9812		HCT-15	KRAS_mut	large_intestine	Selumetinib	MEK1/2i	MEK1, MEK2	0.8	-226.141	-2446.83	-139.175	-1377.84	324.43	993.126	-2488.93	-2613.85	29.204	4143.11	-2107.49
DBTRG-05MG	BRAF_mut	glioma	Refametinib	MEK1/2i	MEK1, MEK2	-0.4	2514.44	4653.01	2316.73	1312.31	2272.04	-40.9936	4254.53	-199.709	1143.58	6866.86	3144.22		HCT-15	KRAS_mut	large_intestine	Selumetinib	MEK1/2i	MEK1, MEK2	0.1	-226.141	-2446.83	-139.175	-1377.84	324.43	993.126	-2488.93	-2613.85	29.204	4143.11	-2107.49
DBTRG-05MG	BRAF_mut	glioma	Refametinib	MEK1/2i	MEK1, MEK2	-0.2	2514.44	4653.01	2316.73	1312.31	2272.04	-40.9936	4254.53	-199.709	1143.58	6866.86	3144.22		HCT-15	KRAS_mut	large_intestine	Trametinib	MEK1/2i	MEK1, MEK2	1	-226.141	-2446.83	-139.175	-1377.84	324.43	993.126	-2488.93	-2613.85	29.204	4143.11	-2107.49
DOV13	NF1_mut	ovary	Refametinib	MEK1/2i	MEK1, MEK2	-0.7	2158.23	1518.84	989.292	598.423	838.312	-215.758	1467.51	-1598.35	-662.684	5500.4	-629.926		HCT-15	KRAS_mut	large_intestine	Trametinib	MEK1/2i	MEK1, MEK2	0.3	-226.141	-2446.83	-139.175	-1377.84	324.43	993.126	-2488.93	-2613.85	29.204	4143.11	-2107.49
DOV13	NF1_mut	ovary	Refametinib	MEK1/2i	MEK1, MEK2	-0.5	2158.23	1518.84	989.292	598.423	838.312	-215.758	1467.51	-1598.35	-662.684	5500.4	-629.926		HMV-II	BRAF_mut	melanoma	PD0325901	MEK1/2i	MEK1, MEK2	-1.7	3306.12	5765.03	4077.83	2868.51	5693.65	-409.175	5874.41	2537.47	3408.94	6994.29	6631.72
DU-145	NF1_mut	prostate	Refametinib	MEK1/2i	MEK1, MEK2	-1	-872.328	-1993.57	-1673.37	-1626.78	-1906.38	-1831.76	-2334.74	-2673.52	-2544.42	3846.04	-2299.33		HMV-II	BRAF_mut	melanoma	Refametinib	MEK1/2i	MEK1, MEK2	-1.4	3306.12	5765.03	4077.83	2868.51	5693.65	-409.175	5874.41	2537.47	3408.94	6994.29	6631.72
DU-145	NF1_mut	prostate	Refametinib	MEK1/2i	MEK1, MEK2	-0.6	-872.328	-1993.57	-1673.37	-1626.78	-1906.38	-1831.76	-2334.74	-2673.52	-2544.42	3846.04	-2299.33		HMV-II	BRAF_mut	melanoma	Selumetinib	MEK1/2i	MEK1, MEK2	-1.7	3306.12	5765.03	4077.83	2868.51	5693.65	-409.175	5874.41	2537.47	3408.94	6994.29	6631.72
DU-4475	BRAF_mut	breast	Refametinib	MEK1/2i	MEK1, MEK2	-2.7	1718.54	600.096	1040.03	-368.646	2065.67	3457.94	155.894	-998.99	1457.14	6250.34	952.486		HMV-II	BRAF_mut	melanoma	Selumetinib	MEK1/2i	MEK1, MEK2	-2	3306.12	5765.03	4077.83	2868.51	5693.65	-409.175	5874.41	2537.47	3408.94	6994.29	6631.72
DU-4475	BRAF_mut	breast	Refametinib	MEK1/2i	MEK1, MEK2	-2.4	1718.54	600.096	1040.03	-368.646	2065.67	3457.94	155.894	-998.99	1457.14	6250.34	952.486		HMV-II	BRAF_mut	melanoma	Trametinib	MEK1/2i	MEK1, MEK2	-1.9	3306.12	5765.03	4077.83	2868.51	5693.65	-409.175	5874.41	2537.47	3408.94	6994.29	6631.72
EGI-1	KRAS_mut	biliary_tract	Refametinib	MEK1/2i	MEK1, MEK2	-1	2022.84	37.4127	1771.67	1036.11	3127.57	1681.01	344.966	-1001.43	913.02	6571.49	-771.413		HMV-II	BRAF_mut	melanoma	Trametinib	MEK1/2i	MEK1, MEK2	-1.8	3306.12	5765.03	4077.83	2868.51	5693.65	-409.175	5874.41	2537.47	3408.94	6994.29	6631.72
EGI-1	KRAS_mut	biliary_tract	Refametinib	MEK1/2i	MEK1, MEK2	-0.9	2022.84	37.4127	1771.67	1036.11	3127.57	1681.01	344.966	-1001.43	913.02	6571.49	-771.413		HPAC	KRAS_mut	pancreas	PD0325901	MEK1/2i	MEK1, MEK2	-0.8	3167.06	997.271	1377.17	1035.27	3122.67	1732.68	1350.95	-1431.8	607.655	7558.36	265.887
EMC-BAC-2	KRAS_mut	lung_NSCLC_adenocarcinoma	Refametinib	MEK1/2i	MEK1, MEK2	-1.1	1190.59	1037.05	12.3381	-710.773	2.97613	26.054	839.627	-2488.21	87.1147	5403.98	-268.757		HPAC	KRAS_mut	pancreas	PD0325901	MEK1/2i	MEK1, MEK2	0.6	3167.06	997.271	1377.17	1035.27	3122.67	1732.68	1350.95	-1431.8	607.655	7558.36	265.887
EMC-BAC-2	KRAS_mut	lung_NSCLC_adenocarcinoma	Refametinib	MEK1/2i	MEK1, MEK2	-0.4	1190.59	1037.05	12.3381	-710.773	2.97613	26.054	839.627	-2488.21	87.1147	5403.98	-268.757		HPAC	KRAS_mut	pancreas	Refametinib	MEK1/2i	MEK1, MEK2	-1.2	3167.06	997.271	1377.17	1035.27	3122.67	1732.68	1350.95	-1431.8	607.655	7558.36	265.887
ES-2	BRAF_mut	ovary	Refametinib	MEK1/2i	MEK1, MEK2	-1	2326.73	4095.77	1194.27	850.169	2280.87	-2289.69	4034.26	-308.938	-699.067	6761.43	2903.76		HPAC	KRAS_mut	pancreas	Refametinib	MEK1/2i	MEK1, MEK2	0.3	3167.06	997.271	1377.17	1035.27	3122.67	1732.68	1350.95	-1431.8	607.655	7558.36	265.887
ES-2	BRAF_mut	ovary	Refametinib	MEK1/2i	MEK1, MEK2	-0.3	2326.73	4095.77	1194.27	850.169	2280.87	-2289.69	4034.26	-308.938	-699.067	6761.43	2903.76		HPAC	KRAS_mut	pancreas	Selumetinib	MEK1/2i	MEK1, MEK2	-2.1	3167.06	997.271	1377.17	1035.27	3122.67	1732.68	1350.95	-1431.8	607.655	7558.36	265.887
FTC-133	NF1_mut	thyroid	Refametinib	MEK1/2i	MEK1, MEK2	-0.2	2528.76	3586.38	978.859	726.469	2135.92	-1308.28	2942.12	-940.879	520.967	3208.32	2594.1		HPAC	KRAS_mut	pancreas	Selumetinib	MEK1/2i	MEK1, MEK2	0.7	3167.06	997.271	1377.17	1035.27	3122.67	1732.68	1350.95	-1431.8	607.655	7558.36	265.887
FTC-133	NF1_mut	thyroid	Refametinib	MEK1/2i	MEK1, MEK2	0.5	2528.76	3586.38	978.859	726.469	2135.92	-1308.28	2942.12	-940.879	520.967	3208.32	2594.1		HPAC	KRAS_mut	pancreas	Selumetinib	MEK1/2i	MEK1, MEK2	-0.9	3167.06	997.271	1377.17	1035.27	3122.67	1732.68	1350.95	-1431.8	607.655	7558.36	265.887
G-MEL	BRAF_mut	melanoma	Refametinib	MEK1/2i	MEK1, MEK2	-2.6	3204.53	6035.41	4648.33	3943.53	5777	-1121.54	5923.6	3457.81	3348.24	7353.94	6427.79		HPAC	KRAS_mut	pancreas	Trametinib	MEK1/2i	MEK1, MEK2	-0.6	3167.06	997.271	1377.17	1035.27	3122.67	1732.68	1350.95	-1431.8	607.655	7558.36	265.887
G-MEL	BRAF_mut	melanoma	Refametinib	MEK1/2i	MEK1, MEK2	-2.5	3204.53	6035.41	4648.33	3943.53	5777	-1121.54	5923.6	3457.81	3348.24	7353.94	6427.79		Hs-633T	KRAS_mut	fibrosarcoma	PD0325901	MEK1/2i	MEK1, MEK2	-1.7	3693.93	4441.24	2668.2	2051.29	3838.83	343.302	3919.86	995.118	2237.25	6232.94	3789.62
GP5d	KRAS_mut	large_intestine	Refametinib	MEK1/2i	MEK1, MEK2	-0.1	591.472	-1219.37	-168.471	-600.287	1164.47	1005.31	-1406.89	-1597.32	1365.97	3784.49	-411.222		Hs-633T	KRAS_mut	fibrosarcoma	PD0325901	MEK1/2i	MEK1, MEK2	-0.6	3693.93	4441.24	2668.2	2051.29	3838.83	343.302	3919.86	995.118	2237.25	6232.94	3789.62
GP5d	KRAS_mut	large_intestine	Refametinib	MEK1/2i	MEK1, MEK2	0.5	591.472	-1219.37	-168.471	-600.287	1164.47	1005.31	-1406.89	-1597.32	1365.97	3784.49	-411.222		Hs-633T	KRAS_mut	fibrosarcoma	Refametinib	MEK1/2i	MEK1, MEK2	-1.7	3693.93	4441.24	2668.2	2051.29	3838.83	343.302	3919.86	995.118	2237.25	6232.94	3789.62
HCC202	NF1_mut	breast	Refametinib	MEK1/2i	MEK1, MEK2	1.6	-1544.51	-2972.63	-1757.43	-1736.53	-420.444	-449.59	-2716.42	-3026.67	-2052.2	2241.95	-2703.5		Hs-633T	KRAS_mut	fibrosarcoma	Refametinib	MEK1/2i	MEK1, MEK2	-1.1	3693.93	4441.24	2668.2	2051.29	3838.83	343.302	3919.86	995.118	2237.25	6232.94	3789.62
HCC202	NF1_mut	breast	Refametinib	MEK1/2i	MEK1, MEK2	1.8	-1544.51	-2972.63	-1757.43	-1736.53	-420.444	-449.59	-2716.42	-3026.67	-2052.2	2241.95	-2703.5		Hs-633T	KRAS_mut	fibrosarcoma	Selumetinib	MEK1/2i	MEK1, MEK2	-2.1	3693.93	4441.24	2668.2	2051.29	3838.83	343.302	3919.86	995.118	2237.25	6232.94	3789.62
HEC-1	KRAS_mut	endometrium	Refametinib	MEK1/2i	MEK1, MEK2	0.5	684.676	2122.96	830.449	333.255	351.657	-447.024	1787.5	-1298.96	-232.891	5296.31	941.348		Hs-633T	KRAS_mut	fibrosarcoma	Selumetinib	MEK1/2i	MEK1, MEK2	-1.3	3693.93	4441.24	2668.2	2051.29	3838.83	343.302	3919.86	995.118	2237.25	6232.94	3789.62
HEC-1	KRAS_mut	endometrium	Refametinib	MEK1/2i	MEK1, MEK2	1.1	684.676	2122.96	830.449	333.255	351.657	-447.024	1787.5	-1298.96	-232.891	5296.31	941.348		Hs-633T	KRAS_mut	fibrosarcoma	Trametinib	MEK1/2i	MEK1, MEK2	-1.6	3693.93	4441.24	2668.2	2051.29	3838.83	343.302	3919.86	995.118	2237.25	6232.94	3789.62
HOP-62	KRAS_mut	lung_NSCLC_adenocarcinoma	Refametinib	MEK1/2i	MEK1, MEK2	-0.9	3344.21	3655.87	1010.16	214.79	2901.31	261.466	3591.47	-872.666	-38.702	6689.39	2810.38		Hs-633T	KRAS_mut	fibrosarcoma	Trametinib	MEK1/2i	MEK1, MEK2	-0.6	3693.93	4441.24	2668.2	2051.29	3838.83	343.302	3919.86	995.118	2237.25	6232.94	3789.62
HOP-62	KRAS_mut	lung_NSCLC_adenocarcinoma	Refametinib	MEK1/2i	MEK1, MEK2	-0.6	3344.21	3655.87	1010.16	214.79	2901.31	261.466	3591.47	-872.666	-38.702	6689.39	2810.38		Hs-766T	KRAS_mut	pancreas	PD0325901	MEK1/2i	MEK1, MEK2	-1.4	2211.21	2122.02	349.136	636.518	1078.21	-569.923	1861.31	-2542.62	-1399.08	6770.6	-1068
HOP-92	NF1_mut	lung_NSCLC_large_cell	Refametinib	MEK1/2i	MEK1, MEK2	-1.2	2170.8	3396.3	701.613	1247	2534.07	131.501	2500.35	-522.045	846.904	5399.77	1645.41		Hs-766T	KRAS_mut	pancreas	PD0325901	MEK1/2i	MEK1, MEK2	-0.7	2211.21	2122.02	349.136	636.518	1078.21	-569.923	1861.31	-2542.62	-1399.08	6770.6	-1068
HOP-92	NF1_mut	lung_NSCLC_large_cell	Refametinib	MEK1/2i	MEK1, MEK2	-0.7	2170.8	3396.3	701.613	1247	2534.07	131.501	2500.35	-522.045	846.904	5399.77	1645.41		Hs-766T	KRAS_mut	pancreas	Refametinib	MEK1/2i	MEK1, MEK2	-0.9	2211.21	2122.02	349.136	636.518	1078.21	-569.923	1861.31	-2542.62	-1399.08	6770.6	-1068
HPAF-II	KRAS_mut	pancreas	Refametinib	MEK1/2i	MEK1, MEK2	-1.1	2245.47	-1175.3	624.851	18.5297	1595.45	1278.97	-567.833	-2187.26	112.826	6676.37	-1316.26		Hs-766T	KRAS_mut	pancreas	Refametinib	MEK1/2i	MEK1, MEK2	-0.6	2211.21	2122.02	349.136	636.518	1078.21	-569.923	1861.31	-2542.62	-1399.08	6770.6	-1068
HPAF-II	KRAS_mut	pancreas	Refametinib	MEK1/2i	MEK1, MEK2	-0.8	2245.47	-1175.3	624.851	18.5297	1595.45	1278.97	-567.833	-2187.26	112.826	6676.37	-1316.26		Hs-766T	KRAS_mut	pancreas	Selumetinib	MEK1/2i	MEK1, MEK2	0.9	2211.21	2122.02	349.136	636.518	1078.21	-569.923	1861.31	-2542.62	-1399.08	6770.6	-1068
HT-115	NF1_mut	large_intestine	Refametinib	MEK1/2i	MEK1, MEK2	-0.5	2214.94	-1303.6	612.81	-189.413	1212.46	2725.73	-1196.06	-2388.11	3106.57	5191.44	-1311.77		Hs-766T	KRAS_mut	pancreas	Selumetinib	MEK1/2i	MEK1, MEK2	-0.5	2211.21	2122.02	349.136	636.518	1078.21	-569.923	1861.31	-2542.62	-1399.08	6770.6	-1068
HT-115	NF1_mut	large_intestine	Refametinib	MEK1/2i	MEK1, MEK2	-0.2	2214.94	-1303.6	612.81	-189.413	1212.46	2725.73	-1196.06	-2388.11	3106.57	5191.44	-1311.77		Hs-766T	KRAS_mut	pancreas	Trametinib	MEK1/2i	MEK1, MEK2	-0.1	2211.21	2122.02	349.136	636.518	1078.21	-569.923	1861.31	-2542.62	-1399.08	6770.6	-1068
HT-29	BRAF_mut	large_intestine	Refametinib	MEK1/2i	MEK1, MEK2	-2	1372.95	-641.371	441.656	-103.887	1335.03	2149.37	-518.755	-2115.29	1432.48	5166.69	220.466		Hs-766T	KRAS_mut	pancreas	Trametinib	MEK1/2i	MEK1, MEK2	-0.3	2211.21	2122.02	349.136	636.518	1078.21	-569.923	1861.31	-2542.62	-1399.08	6770.6	-1068
HT-29	BRAF_mut	large_intestine	Refametinib	MEK1/2i	MEK1, MEK2	-1.9	1372.95	-641.371	441.656	-103.887	1335.03	2149.37	-518.755	-2115.29	1432.48	5166.69	220.466		HT-144	BRAF_mut	melanoma	PD0325901	MEK1/2i	MEK1, MEK2	-1.9	3957.47	6441.86	4254.28	3030.28	5074.65	-852.411	6203.78	2137.73	2730.48	6587.93	6413.89
HuP-T3	KRAS_mut	pancreas	Refametinib	MEK1/2i	MEK1, MEK2	-0.9	2020.63	-623.863	483.233	-410.324	1795.14	1405.66	40.8968	-2813.5	107.347	5532.4	-689.75		HT-144	BRAF_mut	melanoma	PD0325901	MEK1/2i	MEK1, MEK2	-2.1	3957.47	6441.86	4254.28	3030.28	5074.65	-852.411	6203.78	2137.73	2730.48	6587.93	6413.89
IHH-4	BRAF_mut	thyroid	Refametinib	MEK1/2i	MEK1, MEK2	-1.5	1728.42	3179.42	1532.85	1195.25	2881.17	-1555.74	1902.47	569.561	724.215	5618.34	3126.44		HT-144	BRAF_mut	melanoma	Refametinib	MEK1/2i	MEK1, MEK2	-2.4	3957.47	6441.86	4254.28	3030.28	5074.65	-852.411	6203.78	2137.73	2730.48	6587.93	6413.89
IHH-4	BRAF_mut	thyroid	Refametinib	MEK1/2i	MEK1, MEK2	-1.3	1728.42	3179.42	1532.85	1195.25	2881.17	-1555.74	1902.47	569.561	724.215	5618.34	3126.44		HT-144	BRAF_mut	melanoma	Refametinib	MEK1/2i	MEK1, MEK2	-1.7	3957.47	6441.86	4254.28	3030.28	5074.65	-852.411	6203.78	2137.73	2730.48	6587.93	6413.89
IST-MEL1	BRAF_mut	melanoma	Refametinib	MEK1/2i	MEK1, MEK2	-0.7	4290.43	5473.52	3331.65	2288.09	4357.04	-795.056	5381.65	1204.54	1266.1	7051.47	5154.38		HT-144	BRAF_mut	melanoma	Selumetinib	MEK1/2i	MEK1, MEK2	-3.1	3957.47	6441.86	4254.28	3030.28	5074.65	-852.411	6203.78	2137.73	2730.48	6587.93	6413.89
IST-MEL1	BRAF_mut	melanoma	Refametinib	MEK1/2i	MEK1, MEK2	-0.5	4290.43	5473.52	3331.65	2288.09	4357.04	-795.056	5381.65	1204.54	1266.1	7051.47	5154.38		HT-144	BRAF_mut	melanoma	Selumetinib	MEK1/2i	MEK1, MEK2	-1.6	3957.47	6441.86	4254.28	3030.28	5074.65	-852.411	6203.78	2137.73	2730.48	6587.93	6413.89
IST-SL2	BRAF_mut	lung_small_cell_carcinoma	Refametinib	MEK1/2i	MEK1, MEK2	0.9	-1764.63	-3380.1	-2069.12	-2175.94	-1851.88	700.913	-3362.93	-3776.17	-2767.8	-2457.04	-3157.18		HT-144	BRAF_mut	melanoma	Selumetinib	MEK1/2i	MEK1, MEK2	-1.9	3957.47	6441.86	4254.28	3030.28	5074.65	-852.411	6203.78	2137.73	2730.48	6587.93	6413.89
IST-SL2	BRAF_mut	lung_small_cell_carcinoma	Refametinib	MEK1/2i	MEK1, MEK2	1.5	-1764.63	-3380.1	-2069.12	-2175.94	-1851.88	700.913	-3362.93	-3776.17	-2767.8	-2457.04	-3157.18		HT-144	BRAF_mut	melanoma	Trametinib	MEK1/2i	MEK1, MEK2	-1.5	3957.47	6441.86	4254.28	3030.28	5074.65	-852.411	6203.78	2137.73	2730.48	6587.93	6413.89
KALS-1	NF1_mut	glioma	Refametinib	MEK1/2i	MEK1, MEK2	-0.6	1019.24	3232.92	565.228	498.738	1643.89	-388.513	2858.45	-643.584	172.453	5166.63	1315.38		HT-144	BRAF_mut	melanoma	Trametinib	MEK1/2i	MEK1, MEK2	-2.1	3957.47	6441.86	4254.28	3030.28	5074.65	-852.411	6203.78	2137.73	2730.48	6587.93	6413.89
KALS-1	NF1_mut	glioma	Refametinib	MEK1/2i	MEK1, MEK2	0.1	1019.24	3232.92	565.228	498.738	1643.89	-388.513	2858.45	-643.584	172.453	5166.63	1315.38		HT55	BRAF_mut	large_intestine	PD0325901	MEK1/2i	MEK1, MEK2	-0.6	453.873	-1361.46	-122.124	-326.302	1151.35	1954.13	-1493.1	-1343.42	1554.22	4135.26	-189.38
KP-1N	KRAS_mut	pancreas	Refametinib	MEK1/2i	MEK1, MEK2	-0.2	446.271	-664.733	-1866.76	-1670.74	-1579.44	-1661.66	-967.21	-3165.06	-2963.96	3907.96	-2755.65		HT55	BRAF_mut	large_intestine	PD0325901	MEK1/2i	MEK1, MEK2	-1.2	453.873	-1361.46	-122.124	-326.302	1151.35	1954.13	-1493.1	-1343.42	1554.22	4135.26	-189.38
KP-1N	KRAS_mut	pancreas	Refametinib	MEK1/2i	MEK1, MEK2	0.6	446.271	-664.733	-1866.76	-1670.74	-1579.44	-1661.66	-967.21	-3165.06	-2963.96	3907.96	-2755.65		HT55	BRAF_mut	large_intestine	Refametinib	MEK1/2i	MEK1, MEK2	-0.5	453.873	-1361.46	-122.124	-326.302	1151.35	1954.13	-1493.1	-1343.42	1554.22	4135.26	-189.38
KP-3	KRAS_mut	pancreas	Refametinib	MEK1/2i	MEK1, MEK2	-0.5	1079.32	-196.159	-277.22	-524.249	127.118	102.436	-93.7209	-1697.99	234.357	5817.76	-985.65		HT55	BRAF_mut	large_intestine	Refametinib	MEK1/2i	MEK1, MEK2	-0.2	453.873	-1361.46	-122.124	-326.302	1151.35	1954.13	-1493.1	-1343.42	1554.22	4135.26	-189.38
KP-3	KRAS_mut	pancreas	Refametinib	MEK1/2i	MEK1, MEK2	-0.1	1079.32	-196.159	-277.22	-524.249	127.118	102.436	-93.7209	-1697.99	234.357	5817.76	-985.65		HT55	BRAF_mut	large_intestine	Selumetinib	MEK1/2i	MEK1, MEK2	1.3	453.873	-1361.46	-122.124	-326.302	1151.35	1954.13	-1493.1	-1343.42	1554.22	4135.26	-189.38
KP-N-YN	NF1_mut	neuroblastoma	Refametinib	MEK1/2i	MEK1, MEK2	0.9	342.095	837.027	-739.345	-796.268	622.435	1925.13	362.226	-1327.94	-706.419	4398.07	1242.68		HT55	BRAF_mut	large_intestine	Selumetinib	MEK1/2i	MEK1, MEK2	-0.5	453.873	-1361.46	-122.124	-326.302	1151.35	1954.13	-1493.1	-1343.42	1554.22	4135.26	-189.38
KP-N-YN	NF1_mut	neuroblastoma	Refametinib	MEK1/2i	MEK1, MEK2	1.3	342.095	837.027	-739.345	-796.268	622.435	1925.13	362.226	-1327.94	-706.419	4398.07	1242.68		HT55	BRAF_mut	large_intestine	Selumetinib	MEK1/2i	MEK1, MEK2	-1.3	453.873	-1361.46	-122.124	-326.302	1151.35	1954.13	-1493.1	-1343.42	1554.22	4135.26	-189.38
KS-1	NF1_mut	glioma	Refametinib	MEK1/2i	MEK1, MEK2	-0.9	450.291	2040.8	-630.272	-774.075	108.409	-2703.69	2113.76	-1467.8	-1258.53	4667.1	953.384		HT55	BRAF_mut	large_intestine	Trametinib	MEK1/2i	MEK1, MEK2	-1.2	453.873	-1361.46	-122.124	-326.302	1151.35	1954.13	-1493.1	-1343.42	1554.22	4135.26	-189.38
KS-1	NF1_mut	glioma	Refametinib	MEK1/2i	MEK1, MEK2	-0.6	450.291	2040.8	-630.272	-774.075	108.409	-2703.69	2113.76	-1467.8	-1258.53	4667.1	953.384		HTC-C3	BRAF_mut	thyroid	PD0325901	MEK1/2i	MEK1, MEK2	-2.1	2539.13	467.307	651.804	34.1627	1924.5	259.881	990.858	-2472.25	-758.041	5601.08	-2033.36
LAN-6	KRAS_mut	neuroblastoma	Refametinib	MEK1/2i	MEK1, MEK2	-1.3	230.37	-376.209	-377.19	-673.121	724.431	763.803	-613.376	-1196.77	94.0327	4259.85	305.798		HTC-C3	BRAF_mut	thyroid	PD0325901	MEK1/2i	MEK1, MEK2	-1.1	2539.13	467.307	651.804	34.1627	1924.5	259.881	990.858	-2472.25	-758.041	5601.08	-2033.36
LAN-6	KRAS_mut	neuroblastoma	Refametinib	MEK1/2i	MEK1, MEK2	-0.3	230.37	-376.209	-377.19	-673.121	724.431	763.803	-613.376	-1196.77	94.0327	4259.85	305.798		HTC-C3	BRAF_mut	thyroid	Refametinib	MEK1/2i	MEK1, MEK2	-2	2539.13	467.307	651.804	34.1627	1924.5	259.881	990.858	-2472.25	-758.041	5601.08	-2033.36
LCLC-97TM1	KRAS_mut	lung_NSCLC_large_cell	Refametinib	MEK1/2i	MEK1, MEK2	-1.6	1845.71	1298.84	1061.63	460.68	2346.52	-221.469	1342.96	-1823.8	-419.898	5705.54	-275.247		HTC-C3	BRAF_mut	thyroid	Refametinib	MEK1/2i	MEK1, MEK2	-1.7	2539.13	467.307	651.804	34.1627	1924.5	259.881	990.858	-2472.25	-758.041	5601.08	-2033.36
LCLC-97TM1	KRAS_mut	lung_NSCLC_large_cell	Refametinib	MEK1/2i	MEK1, MEK2	-0.5	1845.71	1298.84	1061.63	460.68	2346.52	-221.469	1342.96	-1823.8	-419.898	5705.54	-275.247		HTC-C3	BRAF_mut	thyroid	Selumetinib	MEK1/2i	MEK1, MEK2	-3	2539.13	467.307	651.804	34.1627	1924.5	259.881	990.858	-2472.25	-758.041	5601.08	-2033.36
LoVo	KRAS_mut	large_intestine	Refametinib	MEK1/2i	MEK1, MEK2	-1.6	789.404	-1223.9	391.245	-381.308	1769.25	1849.72	-958.736	-2495.19	1266.11	5792.25	-764.934		HTC-C3	BRAF_mut	thyroid	Selumetinib	MEK1/2i	MEK1, MEK2	-2	2539.13	467.307	651.804	34.1627	1924.5	259.881	990.858	-2472.25	-758.041	5601.08	-2033.36
LoVo	KRAS_mut	large_intestine	Refametinib	MEK1/2i	MEK1, MEK2	-0.7	789.404	-1223.9	391.245	-381.308	1769.25	1849.72	-958.736	-2495.19	1266.11	5792.25	-764.934		HTC-C3	BRAF_mut	thyroid	Selumetinib	MEK1/2i	MEK1, MEK2	-1.2	2539.13	467.307	651.804	34.1627	1924.5	259.881	990.858	-2472.25	-758.041	5601.08	-2033.36
LS-123	KRAS_mut	large_intestine	Refametinib	MEK1/2i	MEK1, MEK2	-0.6	1409.86	-460.168	897.307	-152.403	1961.09	1292.35	-504.005	-2061.84	148.08	6395.56	-1161.53		HTC-C3	BRAF_mut	thyroid	Trametinib	MEK1/2i	MEK1, MEK2	-1.6	2539.13	467.307	651.804	34.1627	1924.5	259.881	990.858	-2472.25	-758.041	5601.08	-2033.36
LS-123	KRAS_mut	large_intestine	Refametinib	MEK1/2i	MEK1, MEK2	0.1	1409.86	-460.168	897.307	-152.403	1961.09	1292.35	-504.005	-2061.84	148.08	6395.56	-1161.53		HTC-C3	BRAF_mut	thyroid	Trametinib	MEK1/2i	MEK1, MEK2	-1	2539.13	467.307	651.804	34.1627	1924.5	259.881	990.858	-2472.25	-758.041	5601.08	-2033.36
LU-99A	KRAS_mut	lung_NSCLC_large_cell	Refametinib	MEK1/2i	MEK1, MEK2	-0.5	1719.02	2805.98	1193.66	285.496	940.132	-1559.04	2519.88	-2180.03	-1137.45	5946.04	-501.449		HuCCT1	KRAS_mut	biliary_tract	PD0325901	MEK1/2i	MEK1, MEK2	-0.5	2324.27	-157.006	558.465	409.527	1700.48	1042.68	266.579	-2124.7	-486.301	6339.74	-1683.04
LU-99A	KRAS_mut	lung_NSCLC_large_cell	Refametinib	MEK1/2i	MEK1, MEK2	-0.2	1719.02	2805.98	1193.66	285.496	940.132	-1559.04	2519.88	-2180.03	-1137.45	5946.04	-501.449		HuCCT1	KRAS_mut	biliary_tract	PD0325901	MEK1/2i	MEK1, MEK2	-0.9	2324.27	-157.006	558.465	409.527	1700.48	1042.68	266.579	-2124.7	-486.301	6339.74	-1683.04
MEL-HO	BRAF_mut	melanoma	Refametinib	MEK1/2i	MEK1, MEK2	-2.5	3564.95	6235.67	4018.14	3171.02	5094.88	-1781.31	5949.51	2121.27	3279.54	7099.79	6348.87		HuCCT1	KRAS_mut	biliary_tract	Refametinib	MEK1/2i	MEK1, MEK2	-1.1	2324.27	-157.006	558.465	409.527	1700.48	1042.68	266.579	-2124.7	-486.301	6339.74	-1683.04
MEL-HO	BRAF_mut	melanoma	Refametinib	MEK1/2i	MEK1, MEK2	-2.5	3564.95	6235.67	4018.14	3171.02	5094.88	-1781.31	5949.51	2121.27	3279.54	7099.79	6348.87		HuCCT1	KRAS_mut	biliary_tract	Refametinib	MEK1/2i	MEK1, MEK2	-1.3	2324.27	-157.006	558.465	409.527	1700.48	1042.68	266.579	-2124.7	-486.301	6339.74	-1683.04
MHH-CALL-2	NF1_mut	B_cell_leukemia	Refametinib	MEK1/2i	MEK1, MEK2	-0.4	1424.78	2542.85	1900.24	3140.85	2476.26	506.289	2199.08	3032.27	1120.82	2733.5	1890.27		HuCCT1	KRAS_mut	biliary_tract	Selumetinib	MEK1/2i	MEK1, MEK2	-1.6	2324.27	-157.006	558.465	409.527	1700.48	1042.68	266.579	-2124.7	-486.301	6339.74	-1683.04
MHH-CALL-2	NF1_mut	B_cell_leukemia	Refametinib	MEK1/2i	MEK1, MEK2	0.8	1424.78	2542.85	1900.24	3140.85	2476.26	506.289	2199.08	3032.27	1120.82	2733.5	1890.27		HuCCT1	KRAS_mut	biliary_tract	Selumetinib	MEK1/2i	MEK1, MEK2	-1.5	2324.27	-157.006	558.465	409.527	1700.48	1042.68	266.579	-2124.7	-486.301	6339.74	-1683.04
MIA-PaCa-2	KRAS_mut	pancreas	Refametinib	MEK1/2i	MEK1, MEK2	-1.2	-142.827	714.604	418.368	-466.169	1411.96	-2084.09	488.791	-745.764	-27.6108	6169.2	1847.62		HuCCT1	KRAS_mut	biliary_tract	Selumetinib	MEK1/2i	MEK1, MEK2	-0.7	2324.27	-157.006	558.465	409.527	1700.48	1042.68	266.579	-2124.7	-486.301	6339.74	-1683.04
ML-2	KRAS_mut	acute_myeloid_leukaemia	Refametinib	MEK1/2i	MEK1, MEK2	-1.2	-997.337	172.247	1345.08	3099.16	3112.92	-693.033	28.6025	4324.1	2227.75	265.473	1947.03		HuCCT1	KRAS_mut	biliary_tract	Trametinib	MEK1/2i	MEK1, MEK2	-1.6	2324.27	-157.006	558.465	409.527	1700.48	1042.68	266.579	-2124.7	-486.301	6339.74	-1683.04
ML-2	KRAS_mut	acute_myeloid_leukaemia	Refametinib	MEK1/2i	MEK1, MEK2	-0.1	-997.337	172.247	1345.08	3099.16	3112.92	-693.033	28.6025	4324.1	2227.75	265.473	1947.03		HuCCT1	KRAS_mut	biliary_tract	Trametinib	MEK1/2i	MEK1, MEK2	-0.5	2324.27	-157.006	558.465	409.527	1700.48	1042.68	266.579	-2124.7	-486.301	6339.74	-1683.04
MOLT-4	NF1_mut	lymphoblastic_leukemia	Refametinib	MEK1/2i	MEK1, MEK2	0.6	-1180.79	-927.826	-1325.6	1100.29	-263.652	-1202.41	-1153.33	464.488	-1137.72	-1968.82	-1740.28		HuP-T4	KRAS_mut	pancreas	PD0325901	MEK1/2i	MEK1, MEK2	-1.8	1128.84	-1680.85	-4.05167	-583.009	921.652	2447.41	-1243.81	-2772.78	825.141	3039.54	-1858.39
MOLT-4	NF1_mut	lymphoblastic_leukemia	Refametinib	MEK1/2i	MEK1, MEK2	0.8	-1180.79	-927.826	-1325.6	1100.29	-263.652	-1202.41	-1153.33	464.488	-1137.72	-1968.82	-1740.28		HuP-T4	KRAS_mut	pancreas	PD0325901	MEK1/2i	MEK1, MEK2	0.5	1128.84	-1680.85	-4.05167	-583.009	921.652	2447.41	-1243.81	-2772.78	825.141	3039.54	-1858.39
MZ7-mel	BRAF_mut	melanoma	Refametinib	MEK1/2i	MEK1, MEK2	-2	4025.34	5507.67	3522.36	2488.65	4564.15	-798.598	5436.98	1060.3	2674.59	6388.16	5101.57		HuP-T4	KRAS_mut	pancreas	Refametinib	MEK1/2i	MEK1, MEK2	-1.5	1128.84	-1680.85	-4.05167	-583.009	921.652	2447.41	-1243.81	-2772.78	825.141	3039.54	-1858.39
MZ7-mel	BRAF_mut	melanoma	Refametinib	MEK1/2i	MEK1, MEK2	-1.7	4025.34	5507.67	3522.36	2488.65	4564.15	-798.598	5436.98	1060.3	2674.59	6388.16	5101.57		HuP-T4	KRAS_mut	pancreas	Selumetinib	MEK1/2i	MEK1, MEK2	-1	1128.84	-1680.85	-4.05167	-583.009	921.652	2447.41	-1243.81	-2772.78	825.141	3039.54	-1858.39
NCI-H1573	KRAS_mut	lung_NSCLC_adenocarcinoma	Refametinib	MEK1/2i	MEK1, MEK2	-0.2	1678.03	-131.702	-160.179	-214.764	789.64	1939.07	-370.884	-2199.87	226.022	6032.25	-1279.11		HuP-T4	KRAS_mut	pancreas	Selumetinib	MEK1/2i	MEK1, MEK2	0.7	1128.84	-1680.85	-4.05167	-583.009	921.652	2447.41	-1243.81	-2772.78	825.141	3039.54	-1858.39
NCI-H1573	KRAS_mut	lung_NSCLC_adenocarcinoma	Refametinib	MEK1/2i	MEK1, MEK2	0.8	1678.03	-131.702	-160.179	-214.764	789.64	1939.07	-370.884	-2199.87	226.022	6032.25	-1279.11		HuP-T4	KRAS_mut	pancreas	Trametinib	MEK1/2i	MEK1, MEK2	-0.1	1128.84	-1680.85	-4.05167	-583.009	921.652	2447.41	-1243.81	-2772.78	825.141	3039.54	-1858.39
NCI-H1651	NF1_mut	lung_NSCLC_adenocarcinoma	Refametinib	MEK1/2i	MEK1, MEK2	0.9	2239.49	1583.15	484.054	478.861	1410.88	485.31	1410.08	-1962.62	-445.038	2403.22	211.321		IA-LM	KRAS_mut	lung_NSCLC_large_cell	PD0325901	MEK1/2i	MEK1, MEK2	-0.6	2323.89	2991.38	1655.09	1026.87	2215.73	-52.1279	2777.62	-1494.58	-700.042	7048.24	1302.91
NCI-H1651	NF1_mut	lung_NSCLC_adenocarcinoma	Refametinib	MEK1/2i	MEK1, MEK2	1	2239.49	1583.15	484.054	478.861	1410.88	485.31	1410.08	-1962.62	-445.038	2403.22	211.321		IA-LM	KRAS_mut	lung_NSCLC_large_cell	PD0325901	MEK1/2i	MEK1, MEK2	0.2	2323.89	2991.38	1655.09	1026.87	2215.73	-52.1279	2777.62	-1494.58	-700.042	7048.24	1302.91
NCI-H1755	BRAF_mut	lung_NSCLC_adenocarcinoma	Refametinib	MEK1/2i	MEK1, MEK2	-0.1	486.175	1242.75	339.313	-9.96248	-211.284	-292.31	298.451	-1931.8	-1541.16	4458.26	-1094.41		IA-LM	KRAS_mut	lung_NSCLC_large_cell	Refametinib	MEK1/2i	MEK1, MEK2	0.1	2323.89	2991.38	1655.09	1026.87	2215.73	-52.1279	2777.62	-1494.58	-700.042	7048.24	1302.91
NCI-H1755	BRAF_mut	lung_NSCLC_adenocarcinoma	Refametinib	MEK1/2i	MEK1, MEK2	0.2	486.175	1242.75	339.313	-9.96248	-211.284	-292.31	298.451	-1931.8	-1541.16	4458.26	-1094.41		IA-LM	KRAS_mut	lung_NSCLC_large_cell	Refametinib	MEK1/2i	MEK1, MEK2	0.4	2323.89	2991.38	1655.09	1026.87	2215.73	-52.1279	2777.62	-1494.58	-700.042	7048.24	1302.91
NCI-H1792	KRAS_mut	lung_NSCLC_adenocarcinoma	Refametinib	MEK1/2i	MEK1, MEK2	-1.3	2943.24	3433.65	836.843	937.253	1530.59	133.455	3421.09	-1775.99	-914.896	5171.25	-411.298		IA-LM	KRAS_mut	lung_NSCLC_large_cell	Selumetinib	MEK1/2i	MEK1, MEK2	1.5	2323.89	2991.38	1655.09	1026.87	2215.73	-52.1279	2777.62	-1494.58	-700.042	7048.24	1302.91
NCI-H1792	KRAS_mut	lung_NSCLC_adenocarcinoma	Refametinib	MEK1/2i	MEK1, MEK2	-0.7	2943.24	3433.65	836.843	937.253	1530.59	133.455	3421.09	-1775.99	-914.896	5171.25	-411.298		IA-LM	KRAS_mut	lung_NSCLC_large_cell	Selumetinib	MEK1/2i	MEK1, MEK2	0.2	2323.89	2991.38	1655.09	1026.87	2215.73	-52.1279	2777.62	-1494.58	-700.042	7048.24	1302.91
NCI-H2009	KRAS_mut	lung_NSCLC_adenocarcinoma	Refametinib	MEK1/2i	MEK1, MEK2	-0.9	1468.69	1900.46	163.153	265.577	2596.06	628.214	1391.77	-1267.78	384.209	4955.33	-412.978		IA-LM	KRAS_mut	lung_NSCLC_large_cell	Selumetinib	MEK1/2i	MEK1, MEK2	0.6	2323.89	2991.38	1655.09	1026.87	2215.73	-52.1279	2777.62	-1494.58	-700.042	7048.24	1302.91
NCI-H2009	KRAS_mut	lung_NSCLC_adenocarcinoma	Refametinib	MEK1/2i	MEK1, MEK2	-0.3	1468.69	1900.46	163.153	265.577	2596.06	628.214	1391.77	-1267.78	384.209	4955.33	-412.978		IA-LM	KRAS_mut	lung_NSCLC_large_cell	Trametinib	MEK1/2i	MEK1, MEK2	0.5	2323.89	2991.38	1655.09	1026.87	2215.73	-52.1279	2777.62	-1494.58	-700.042	7048.24	1302.91
NCI-H2122	KRAS_mut	lung_NSCLC_adenocarcinoma	Refametinib	MEK1/2i	MEK1, MEK2	-0.8	2468.5	1363.65	588.433	318.781	1561.67	1453.57	1203.42	-2300.51	-51.8077	5195.1	-729.249		IA-LM	KRAS_mut	lung_NSCLC_large_cell	Trametinib	MEK1/2i	MEK1, MEK2	1	2323.89	2991.38	1655.09	1026.87	2215.73	-52.1279	2777.62	-1494.58	-700.042	7048.24	1302.91
NCI-H2122	KRAS_mut	lung_NSCLC_adenocarcinoma	Refametinib	MEK1/2i	MEK1, MEK2	-0.3	2468.5	1363.65	588.433	318.781	1561.67	1453.57	1203.42	-2300.51	-51.8077	5195.1	-729.249		IGR-37	BRAF_mut	melanoma	PD0325901	MEK1/2i	MEK1, MEK2	-2.9	3075.89	5366.81	3238.78	2537.66	4298.22	-629.829	4869.12	1453.09	2525.29	6358.52	5668.76
NCI-H23	KRAS_mut	lung_NSCLC_adenocarcinoma	Refametinib	MEK1/2i	MEK1, MEK2	-0.5	1478.95	1020.62	-1114.69	-770.921	-265.749	-1109.52	553.793	-2539.28	-685.185	6120.85	-525.508		IGR-37	BRAF_mut	melanoma	PD0325901	MEK1/2i	MEK1, MEK2	-2.6	3075.89	5366.81	3238.78	2537.66	4298.22	-629.829	4869.12	1453.09	2525.29	6358.52	5668.76
NCI-H23	KRAS_mut	lung_NSCLC_adenocarcinoma	Refametinib	MEK1/2i	MEK1, MEK2	0.1	1478.95	1020.62	-1114.69	-770.921	-265.749	-1109.52	553.793	-2539.28	-685.185	6120.85	-525.508		IGR-37	BRAF_mut	melanoma	Refametinib	MEK1/2i	MEK1, MEK2	-3	3075.89	5366.81	3238.78	2537.66	4298.22	-629.829	4869.12	1453.09	2525.29	6358.52	5668.76
NCI-H2444	KRAS_mut	lung_NSCLC_not_specified	Refametinib	MEK1/2i	MEK1, MEK2	0.1	2204.65	866.086	337.684	-313.397	2323.62	1779.07	1062.04	-1934.84	87.8427	6915.7	533.248		IGR-37	BRAF_mut	melanoma	Refametinib	MEK1/2i	MEK1, MEK2	-3.1	3075.89	5366.81	3238.78	2537.66	4298.22	-629.829	4869.12	1453.09	2525.29	6358.52	5668.76
NCI-H2444	KRAS_mut	lung_NSCLC_not_specified	Refametinib	MEK1/2i	MEK1, MEK2	0.9	2204.65	866.086	337.684	-313.397	2323.62	1779.07	1062.04	-1934.84	87.8427	6915.7	533.248		IGR-37	BRAF_mut	melanoma	Selumetinib	MEK1/2i	MEK1, MEK2	-3.9	3075.89	5366.81	3238.78	2537.66	4298.22	-629.829	4869.12	1453.09	2525.29	6358.52	5668.76
NCI-H358	KRAS_mut	lung_NSCLC_adenocarcinoma	Refametinib	MEK1/2i	MEK1, MEK2	-0.2	1840.92	1442.44	1535.52	931.231	1970.7	948.289	1520.37	-958.273	-3.22641	6402.23	-336.344		IGR-37	BRAF_mut	melanoma	Selumetinib	MEK1/2i	MEK1, MEK2	-3	3075.89	5366.81	3238.78	2537.66	4298.22	-629.829	4869.12	1453.09	2525.29	6358.52	5668.76
NCI-H358	KRAS_mut	lung_NSCLC_adenocarcinoma	Refametinib	MEK1/2i	MEK1, MEK2	0.2	1840.92	1442.44	1535.52	931.231	1970.7	948.289	1520.37	-958.273	-3.22641	6402.23	-336.344		IGR-37	BRAF_mut	melanoma	Selumetinib	MEK1/2i	MEK1, MEK2	-2.8	3075.89	5366.81	3238.78	2537.66	4298.22	-629.829	4869.12	1453.09	2525.29	6358.52	5668.76
NCI-H650	KRAS_mut	lung_NSCLC_adenocarcinoma	Refametinib	MEK1/2i	MEK1, MEK2	-0.3	2427.78	2712.16	-198.353	6.66113	477.894	-56.3862	1557.16	-2178.6	-1775.09	6168.62	-154.055		IGR-37	BRAF_mut	melanoma	Trametinib	MEK1/2i	MEK1, MEK2	-2.2	3075.89	5366.81	3238.78	2537.66	4298.22	-629.829	4869.12	1453.09	2525.29	6358.52	5668.76
NCI-H650	KRAS_mut	lung_NSCLC_adenocarcinoma	Refametinib	MEK1/2i	MEK1, MEK2	0.4	2427.78	2712.16	-198.353	6.66113	477.894	-56.3862	1557.16	-2178.6	-1775.09	6168.62	-154.055		IGR-37	BRAF_mut	melanoma	Trametinib	MEK1/2i	MEK1, MEK2	-2.1	3075.89	5366.81	3238.78	2537.66	4298.22	-629.829	4869.12	1453.09	2525.29	6358.52	5668.76
NCI-H747	KRAS_mut	large_intestine	Refametinib	MEK1/2i	MEK1, MEK2	-2.2	1497.61	-768.527	964.866	204.812	1864.37	1338.37	-392.885	-2174.44	-195.162	5399.4	-2235.72		JVM-3	BRAF_mut	lymphoid_neoplasm_other	PD0325901	MEK1/2i	MEK1, MEK2	-0.3	-358.66	904.753	484.811	2499.96	2158.32	-1331.77	1223.54	3045.94	2936.42	862.205	1438.91
NCI-H747	KRAS_mut	large_intestine	Refametinib	MEK1/2i	MEK1, MEK2	-1.1	1497.61	-768.527	964.866	204.812	1864.37	1338.37	-392.885	-2174.44	-195.162	5399.4	-2235.72		JVM-3	BRAF_mut	lymphoid_neoplasm_other	PD0325901	MEK1/2i	MEK1, MEK2	-1.2	-358.66	904.753	484.811	2499.96	2158.32	-1331.77	1223.54	3045.94	2936.42	862.205	1438.91
NEC8	NF1_mut	testis	Refametinib	MEK1/2i	MEK1, MEK2	0.1	-13.7598	349.85	-246.152	-596.86	2013.1	387.916	-28.6182	-1231.18	1883.22	4225.09	1635.54		JVM-3	BRAF_mut	lymphoid_neoplasm_other	Refametinib	MEK1/2i	MEK1, MEK2	-0.3	-358.66	904.753	484.811	2499.96	2158.32	-1331.77	1223.54	3045.94	2936.42	862.205	1438.91
NEC8	NF1_mut	testis	Refametinib	MEK1/2i	MEK1, MEK2	0.7	-13.7598	349.85	-246.152	-596.86	2013.1	387.916	-28.6182	-1231.18	1883.22	4225.09	1635.54		JVM-3	BRAF_mut	lymphoid_neoplasm_other	Refametinib	MEK1/2i	MEK1, MEK2	0.2	-358.66	904.753	484.811	2499.96	2158.32	-1331.77	1223.54	3045.94	2936.42	862.205	1438.91
NOMO-1	KRAS_mut	acute_myeloid_leukaemia	Refametinib	MEK1/2i	MEK1, MEK2	-2.6	-424.536	1751.18	3640.71	4851.96	4076.45	-420.435	1323.94	5802.56	3019.91	-1760.63	2789.36		JVM-3	BRAF_mut	lymphoid_neoplasm_other	Selumetinib	MEK1/2i	MEK1, MEK2	-0.9	-358.66	904.753	484.811	2499.96	2158.32	-1331.77	1223.54	3045.94	2936.42	862.205	1438.91
NOMO-1	KRAS_mut	acute_myeloid_leukaemia	Refametinib	MEK1/2i	MEK1, MEK2	-2.3	-424.536	1751.18	3640.71	4851.96	4076.45	-420.435	1323.94	5802.56	3019.91	-1760.63	2789.36		JVM-3	BRAF_mut	lymphoid_neoplasm_other	Selumetinib	MEK1/2i	MEK1, MEK2	0.1	-358.66	904.753	484.811	2499.96	2158.32	-1331.77	1223.54	3045.94	2936.42	862.205	1438.91
OC-314	BRAF_mut	ovary	Refametinib	MEK1/2i	MEK1, MEK2	-0.1	546.614	-1199.85	-717.515	-1008.53	-109.611	405.828	-477.624	-2702.7	-998.51	2753.24	-1940.78		JVM-3	BRAF_mut	lymphoid_neoplasm_other	Selumetinib	MEK1/2i	MEK1, MEK2	-0.2	-358.66	904.753	484.811	2499.96	2158.32	-1331.77	1223.54	3045.94	2936.42	862.205	1438.91
OC-314	BRAF_mut	ovary	Refametinib	MEK1/2i	MEK1, MEK2	0.2	546.614	-1199.85	-717.515	-1008.53	-109.611	405.828	-477.624	-2702.7	-998.51	2753.24	-1940.78		JVM-3	BRAF_mut	lymphoid_neoplasm_other	Trametinib	MEK1/2i	MEK1, MEK2	0.1	-358.66	904.753	484.811	2499.96	2158.32	-1331.77	1223.54	3045.94	2936.42	862.205	1438.91
OCI-AML5	NF1_mut	acute_myeloid_leukaemia	Refametinib	MEK1/2i	MEK1, MEK2	-1.4	-416.863	760.641	1229.46	2944.96	3142.5	-50.4556	475.211	3491.93	2908.21	137.481	1661.38		JVM-3	BRAF_mut	lymphoid_neoplasm_other	Trametinib	MEK1/2i	MEK1, MEK2	-0.3	-358.66	904.753	484.811	2499.96	2158.32	-1331.77	1223.54	3045.94	2936.42	862.205	1438.91
OCI-AML5	NF1_mut	acute_myeloid_leukaemia	Refametinib	MEK1/2i	MEK1, MEK2	-1	-416.863	760.641	1229.46	2944.96	3142.5	-50.4556	475.211	3491.93	2908.21	137.481	1661.38		K2	BRAF_mut	melanoma	PD0325901	MEK1/2i	MEK1, MEK2	-2.1	3248.98	6343.61	4423.01	3115.65	5662.22	-844.131	6150.89	3240.03	3412.79	6749.59	6946.52
OV-7	KRAS_mut	ovary	Refametinib	MEK1/2i	MEK1, MEK2	-0.1	2997.82	2891.57	1352.96	834.014	1834.69	864.222	2719.87	-1649.22	-411.901	6855.34	220.813		K2	BRAF_mut	melanoma	Refametinib	MEK1/2i	MEK1, MEK2	-1.2	3248.98	6343.61	4423.01	3115.65	5662.22	-844.131	6150.89	3240.03	3412.79	6749.59	6946.52
OV-7	KRAS_mut	ovary	Refametinib	MEK1/2i	MEK1, MEK2	0.1	2997.82	2891.57	1352.96	834.014	1834.69	864.222	2719.87	-1649.22	-411.901	6855.34	220.813		K2	BRAF_mut	melanoma	Refametinib	MEK1/2i	MEK1, MEK2	-2.4	3248.98	6343.61	4423.01	3115.65	5662.22	-844.131	6150.89	3240.03	3412.79	6749.59	6946.52
OVK-18	KRAS_mut	ovary	Refametinib	MEK1/2i	MEK1, MEK2	-0.8	-217.712	442.201	-396.788	-979.143	-796.735	-145.705	81.638	-1869.33	-511.355	2067.65	182.018		K2	BRAF_mut	melanoma	Selumetinib	MEK1/2i	MEK1, MEK2	1.2	3248.98	6343.61	4423.01	3115.65	5662.22	-844.131	6150.89	3240.03	3412.79	6749.59	6946.52
OVK-18	KRAS_mut	ovary	Refametinib	MEK1/2i	MEK1, MEK2	-0.4	-217.712	442.201	-396.788	-979.143	-796.735	-145.705	81.638	-1869.33	-511.355	2067.65	182.018		K2	BRAF_mut	melanoma	Selumetinib	MEK1/2i	MEK1, MEK2	-2.3	3248.98	6343.61	4423.01	3115.65	5662.22	-844.131	6150.89	3240.03	3412.79	6749.59	6946.52
PANC-02-03	KRAS_mut	pancreas	Refametinib	MEK1/2i	MEK1, MEK2	-1.7	1290.75	-908.651	273.292	-479.785	1075.15	185.459	-448.205	-2741.76	-799.855	5694.74	-1698.98		K2	BRAF_mut	melanoma	Trametinib	MEK1/2i	MEK1, MEK2	-1.6	3248.98	6343.61	4423.01	3115.65	5662.22	-844.131	6150.89	3240.03	3412.79	6749.59	6946.52
PANC-02-03	KRAS_mut	pancreas	Refametinib	MEK1/2i	MEK1, MEK2	-1.1	1290.75	-908.651	273.292	-479.785	1075.15	185.459	-448.205	-2741.76	-799.855	5694.74	-1698.98		K5	BRAF_mut	thyroid	PD0325901	MEK1/2i	MEK1, MEK2	-1.6	3424.75	3128.17	962.447	746.13	2216.07	1195.53	2327.96	-1000.26	1537.92	6388.86	567.945
PANC-04-03	KRAS_mut	pancreas	Refametinib	MEK1/2i	MEK1, MEK2	-1	2212.36	-811.204	781.166	231.248	2532.23	964.361	125.766	-2631.62	384.152	6411.94	-1885.55		K5	BRAF_mut	thyroid	Refametinib	MEK1/2i	MEK1, MEK2	-2.3	3424.75	3128.17	962.447	746.13	2216.07	1195.53	2327.96	-1000.26	1537.92	6388.86	567.945
PANC-04-03	KRAS_mut	pancreas	Refametinib	MEK1/2i	MEK1, MEK2	-0.6	2212.36	-811.204	781.166	231.248	2532.23	964.361	125.766	-2631.62	384.152	6411.94	-1885.55		K5	BRAF_mut	thyroid	Selumetinib	MEK1/2i	MEK1, MEK2	-2.5	3424.75	3128.17	962.447	746.13	2216.07	1195.53	2327.96	-1000.26	1537.92	6388.86	567.945
PANC-10-05	KRAS_mut	pancreas	Refametinib	MEK1/2i	MEK1, MEK2	-0.6	-32.5355	-2119.43	57.4911	-737.81	1066.83	-722.879	-2158.15	-2122.52	-16.4235	4415.89	-1520.89		K5	BRAF_mut	thyroid	Selumetinib	MEK1/2i	MEK1, MEK2	-1.6	3424.75	3128.17	962.447	746.13	2216.07	1195.53	2327.96	-1000.26	1537.92	6388.86	567.945
PA-TU-8988T	KRAS_mut	pancreas	Refametinib	MEK1/2i	MEK1, MEK2	-0.8	-628.673	-737.771	-820.905	-1082.98	342.724	-1444.47	-808.53	-2546.03	-930.749	5351.21	-1678.28		K5	BRAF_mut	thyroid	Trametinib	MEK1/2i	MEK1, MEK2	-1.8	3424.75	3128.17	962.447	746.13	2216.07	1195.53	2327.96	-1000.26	1537.92	6388.86	567.945
PA-TU-8988T	KRAS_mut	pancreas	Refametinib	MEK1/2i	MEK1, MEK2	-0.2	-628.673	-737.771	-820.905	-1082.98	342.724	-1444.47	-808.53	-2546.03	-930.749	5351.21	-1678.28		K5	BRAF_mut	thyroid	Trametinib	MEK1/2i	MEK1, MEK2	-0.9	3424.75	3128.17	962.447	746.13	2216.07	1195.53	2327.96	-1000.26	1537.92	6388.86	567.945
PSN1	KRAS_mut	pancreas	Refametinib	MEK1/2i	MEK1, MEK2	-1.8	3928.99	3966.82	2445.67	2045.47	2784.82	2981.61	3280.67	-372.996	295.957	7080.76	1940.58		KARPAS-620	KRAS_mut	haematopoietic_neoplasm_other	PD0325901	MEK1/2i	MEK1, MEK2	-0.6	49.0037	662.117	806.509	2003.21	2382.22	-174.112	356.437	1865.42	2036.9	3570.87	1812.29
PSN1	KRAS_mut	pancreas	Refametinib	MEK1/2i	MEK1, MEK2	-1.6	3928.99	3966.82	2445.67	2045.47	2784.82	2981.61	3280.67	-372.996	295.957	7080.76	1940.58		KARPAS-620	KRAS_mut	haematopoietic_neoplasm_other	PD0325901	MEK1/2i	MEK1, MEK2	-1.1	49.0037	662.117	806.509	2003.21	2382.22	-174.112	356.437	1865.42	2036.9	3570.87	1812.29
RCH-ACV	KRAS_mut	B_cell_leukemia	Refametinib	MEK1/2i	MEK1, MEK2	0.6	387.292	1162.52	1379.42	2685.82	2917	236.204	961.796	3295.8	1890.63	2314.68	2559.48		KARPAS-620	KRAS_mut	haematopoietic_neoplasm_other	Refametinib	MEK1/2i	MEK1, MEK2	-0.3	49.0037	662.117	806.509	2003.21	2382.22	-174.112	356.437	1865.42	2036.9	3570.87	1812.29
RCH-ACV	KRAS_mut	B_cell_leukemia	Refametinib	MEK1/2i	MEK1, MEK2	0.8	387.292	1162.52	1379.42	2685.82	2917	236.204	961.796	3295.8	1890.63	2314.68	2559.48		KARPAS-620	KRAS_mut	haematopoietic_neoplasm_other	Refametinib	MEK1/2i	MEK1, MEK2	-2.4	49.0037	662.117	806.509	2003.21	2382.22	-174.112	356.437	1865.42	2036.9	3570.87	1812.29
RL95-2	BRAF_mut	endometrium	Refametinib	MEK1/2i	MEK1, MEK2	-1.7	-320.793	-2425.57	-588.529	-1180.45	-30.3151	507.62	-2407.03	-2448.85	110.59	3923.58	-2390.91		KARPAS-620	KRAS_mut	haematopoietic_neoplasm_other	Selumetinib	MEK1/2i	MEK1, MEK2	0.5	49.0037	662.117	806.509	2003.21	2382.22	-174.112	356.437	1865.42	2036.9	3570.87	1812.29
RL95-2	BRAF_mut	endometrium	Refametinib	MEK1/2i	MEK1, MEK2	-0.9	-320.793	-2425.57	-588.529	-1180.45	-30.3151	507.62	-2407.03	-2448.85	110.59	3923.58	-2390.91		KARPAS-620	KRAS_mut	haematopoietic_neoplasm_other	Selumetinib	MEK1/2i	MEK1, MEK2	-2.2	49.0037	662.117	806.509	2003.21	2382.22	-174.112	356.437	1865.42	2036.9	3570.87	1812.29
RPMI-8226	KRAS_mut	myeloma	Refametinib	MEK1/2i	MEK1, MEK2	-0.5	-1047.19	719.059	13.0656	1516.33	926.498	-1263.47	480.667	871.268	1085.12	147.253	-1623.51		KARPAS-620	KRAS_mut	haematopoietic_neoplasm_other	Selumetinib	MEK1/2i	MEK1, MEK2	-1	49.0037	662.117	806.509	2003.21	2382.22	-174.112	356.437	1865.42	2036.9	3570.87	1812.29
RPMI-8226	KRAS_mut	myeloma	Refametinib	MEK1/2i	MEK1, MEK2	-0.3	-1047.19	719.059	13.0656	1516.33	926.498	-1263.47	480.667	871.268	1085.12	147.253	-1623.51		KARPAS-620	KRAS_mut	haematopoietic_neoplasm_other	Trametinib	MEK1/2i	MEK1, MEK2	-1.7	49.0037	662.117	806.509	2003.21	2382.22	-174.112	356.437	1865.42	2036.9	3570.87	1812.29
RVH-421	BRAF_mut	melanoma	Refametinib	MEK1/2i	MEK1, MEK2	-2.1	4111.3	6606.45	4522.94	3479.99	5316.43	-1362.93	6667.17	2516.95	3544.07	6268.07	6598.83		KARPAS-620	KRAS_mut	haematopoietic_neoplasm_other	Trametinib	MEK1/2i	MEK1, MEK2	-0.3	49.0037	662.117	806.509	2003.21	2382.22	-174.112	356.437	1865.42	2036.9	3570.87	1812.29
RVH-421	BRAF_mut	melanoma	Refametinib	MEK1/2i	MEK1, MEK2	-1.1	4111.3	6606.45	4522.94	3479.99	5316.43	-1362.93	6667.17	2516.95	3544.07	6268.07	6598.83		KINGS-1	NF1_mut	glioma	PD0325901	MEK1/2i	MEK1, MEK2	-0.2	2654.26	5149.76	2339.11	1407.27	2292.66	-166.861	4834.35	-59.8204	208.086	6925.97	3493.9
SHP-77	KRAS_mut	lung_small_cell_carcinoma	Refametinib	MEK1/2i	MEK1, MEK2	1.3	-93.8755	2372.69	722.645	-537.461	516.38	2284.45	2182.93	-1960.54	-331.817	5829.89	1115.39		KINGS-1	NF1_mut	glioma	PD0325901	MEK1/2i	MEK1, MEK2	-0.2	2654.26	5149.76	2339.11	1407.27	2292.66	-166.861	4834.35	-59.8204	208.086	6925.97	3493.9
SHP-77	KRAS_mut	lung_small_cell_carcinoma	Refametinib	MEK1/2i	MEK1, MEK2	1.3	-93.8755	2372.69	722.645	-537.461	516.38	2284.45	2182.93	-1960.54	-331.817	5829.89	1115.39		KINGS-1	NF1_mut	glioma	Refametinib	MEK1/2i	MEK1, MEK2	-0.6	2654.26	5149.76	2339.11	1407.27	2292.66	-166.861	4834.35	-59.8204	208.086	6925.97	3493.9
SJSA-1	KRAS_mut	bone_other	Refametinib	MEK1/2i	MEK1, MEK2	-1.9	3732.44	5509.44	2707.83	2726	4375.22	1402.95	5042.64	2043.99	3243.71	6272.84	4985.95		KINGS-1	NF1_mut	glioma	Refametinib	MEK1/2i	MEK1, MEK2	0.5	2654.26	5149.76	2339.11	1407.27	2292.66	-166.861	4834.35	-59.8204	208.086	6925.97	3493.9
SJSA-1	KRAS_mut	bone_other	Refametinib	MEK1/2i	MEK1, MEK2	-0.5	3732.44	5509.44	2707.83	2726	4375.22	1402.95	5042.64	2043.99	3243.71	6272.84	4985.95		KINGS-1	NF1_mut	glioma	Selumetinib	MEK1/2i	MEK1, MEK2	-0.3	2654.26	5149.76	2339.11	1407.27	2292.66	-166.861	4834.35	-59.8204	208.086	6925.97	3493.9
SK-CO-1	KRAS_mut	large_intestine	Refametinib	MEK1/2i	MEK1, MEK2	-1.7	-297.998	-1455.27	-1221.99	-999.767	1844.93	1857.99	-985.128	-1967.78	1274.09	3882.38	-541.288		KINGS-1	NF1_mut	glioma	Selumetinib	MEK1/2i	MEK1, MEK2	0.6	2654.26	5149.76	2339.11	1407.27	2292.66	-166.861	4834.35	-59.8204	208.086	6925.97	3493.9
SK-CO-1	KRAS_mut	large_intestine	Refametinib	MEK1/2i	MEK1, MEK2	-1.4	-297.998	-1455.27	-1221.99	-999.767	1844.93	1857.99	-985.128	-1967.78	1274.09	3882.38	-541.288		KINGS-1	NF1_mut	glioma	Selumetinib	MEK1/2i	MEK1, MEK2	0.5	2654.26	5149.76	2339.11	1407.27	2292.66	-166.861	4834.35	-59.8204	208.086	6925.97	3493.9
SK-GT-4	KRAS_mut	oesophagus	Refametinib	MEK1/2i	MEK1, MEK2	-1.5	2779.63	571.179	632.166	-142.294	1868.24	1124.99	1325.72	-2386.57	-32.93	5686.13	-5.48443		KINGS-1	NF1_mut	glioma	Trametinib	MEK1/2i	MEK1, MEK2	0.4	2654.26	5149.76	2339.11	1407.27	2292.66	-166.861	4834.35	-59.8204	208.086	6925.97	3493.9
SK-GT-4	KRAS_mut	oesophagus	Refametinib	MEK1/2i	MEK1, MEK2	-1.4	2779.63	571.179	632.166	-142.294	1868.24	1124.99	1325.72	-2386.57	-32.93	5686.13	-5.48443		KINGS-1	NF1_mut	glioma	Trametinib	MEK1/2i	MEK1, MEK2	0.4	2654.26	5149.76	2339.11	1407.27	2292.66	-166.861	4834.35	-59.8204	208.086	6925.97	3493.9
SK-HEP-1	BRAF_mut	liver	Refametinib	MEK1/2i	MEK1, MEK2	-0.8	2587.02	3366.49	2279.35	1504.63	1682.25	-2021.05	3018.18	-845.599	-937.09	6826.64	1042.9		KOPN-8	KRAS_mut	B_cell_leukemia	PD0325901	MEK1/2i	MEK1, MEK2	-0.7	415.991	1325.5	1780.69	2848.89	3335.48	373.516	1062.12	3471.78	2667.37	4391.44	2698.81
SK-HEP-1	BRAF_mut	liver	Refametinib	MEK1/2i	MEK1, MEK2	-0.4	2587.02	3366.49	2279.35	1504.63	1682.25	-2021.05	3018.18	-845.599	-937.09	6826.64	1042.9		KOPN-8	KRAS_mut	B_cell_leukemia	PD0325901	MEK1/2i	MEK1, MEK2	-0.9	415.991	1325.5	1780.69	2848.89	3335.48	373.516	1062.12	3471.78	2667.37	4391.44	2698.81
SK-LMS-1	NF1_mut	soft_tissue_other	Refametinib	MEK1/2i	MEK1, MEK2	-0.9	1827.05	3445.09	554.445	172.948	1823.53	-1190.67	3069.44	-1423.52	56.4587	6120.58	1848.11		KOPN-8	KRAS_mut	B_cell_leukemia	Refametinib	MEK1/2i	MEK1, MEK2	-1	415.991	1325.5	1780.69	2848.89	3335.48	373.516	1062.12	3471.78	2667.37	4391.44	2698.81
SK-LMS-1	NF1_mut	soft_tissue_other	Refametinib	MEK1/2i	MEK1, MEK2	-0.9	1827.05	3445.09	554.445	172.948	1823.53	-1190.67	3069.44	-1423.52	56.4587	6120.58	1848.11		KOPN-8	KRAS_mut	B_cell_leukemia	Refametinib	MEK1/2i	MEK1, MEK2	0.6	415.991	1325.5	1780.69	2848.89	3335.48	373.516	1062.12	3471.78	2667.37	4391.44	2698.81
SKM-1	KRAS_mut	haematopoietic_neoplasm_other	Refametinib	MEK1/2i	MEK1, MEK2	-2.6	447.069	2131.65	2779.1	3928.48	3611.92	-140.135	1804.95	4371.7	3082.51	1504.32	3122.72		KOPN-8	KRAS_mut	B_cell_leukemia	Selumetinib	MEK1/2i	MEK1, MEK2	0.2	415.991	1325.5	1780.69	2848.89	3335.48	373.516	1062.12	3471.78	2667.37	4391.44	2698.81
SKM-1	KRAS_mut	haematopoietic_neoplasm_other	Refametinib	MEK1/2i	MEK1, MEK2	-2.5	447.069	2131.65	2779.1	3928.48	3611.92	-140.135	1804.95	4371.7	3082.51	1504.32	3122.72		KOPN-8	KRAS_mut	B_cell_leukemia	Selumetinib	MEK1/2i	MEK1, MEK2	0.3	415.991	1325.5	1780.69	2848.89	3335.48	373.516	1062.12	3471.78	2667.37	4391.44	2698.81
SK-MEL-1	BRAF_mut	melanoma	Refametinib	MEK1/2i	MEK1, MEK2	-1.2	3630.21	6259.29	4483.42	3023.04	5724.46	303.956	6529.02	2831.71	3811.71	7295.8	6585.13		KOPN-8	KRAS_mut	B_cell_leukemia	Selumetinib	MEK1/2i	MEK1, MEK2	0.5	415.991	1325.5	1780.69	2848.89	3335.48	373.516	1062.12	3471.78	2667.37	4391.44	2698.81
SK-MEL-1	BRAF_mut	melanoma	Refametinib	MEK1/2i	MEK1, MEK2	-1	3630.21	6259.29	4483.42	3023.04	5724.46	303.956	6529.02	2831.71	3811.71	7295.8	6585.13		KOPN-8	KRAS_mut	B_cell_leukemia	Trametinib	MEK1/2i	MEK1, MEK2	0.8	415.991	1325.5	1780.69	2848.89	3335.48	373.516	1062.12	3471.78	2667.37	4391.44	2698.81
SK-MEL-28	BRAF_mut	melanoma	Refametinib	MEK1/2i	MEK1, MEK2	-2	3983.34	6384.83	4483.44	3454.09	5433.5	-1126.22	6239.08	2685.7	3343.95	6534	6641.56		KOPN-8	KRAS_mut	B_cell_leukemia	Trametinib	MEK1/2i	MEK1, MEK2	-0.7	415.991	1325.5	1780.69	2848.89	3335.48	373.516	1062.12	3471.78	2667.37	4391.44	2698.81
SK-MEL-28	BRAF_mut	melanoma	Refametinib	MEK1/2i	MEK1, MEK2	-1.9	3983.34	6384.83	4483.44	3454.09	5433.5	-1126.22	6239.08	2685.7	3343.95	6534	6641.56		KP-2	KRAS_mut	pancreas	PD0325901	MEK1/2i	MEK1, MEK2	-1.3	3304.53	1647.09	1655.15	886.975	2913.91	978.428	2098.64	-2145.91	358.678	6386.65	-454.145
SK-MEL-31	BRAF_mut	melanoma	Refametinib	MEK1/2i	MEK1, MEK2	0.2	4842.14	6887.61	4686.35	3595.69	5765.64	-767.513	6955	2569.07	3316.34	6781.02	6648.66		KP-2	KRAS_mut	pancreas	PD0325901	MEK1/2i	MEK1, MEK2	-0.6	3304.53	1647.09	1655.15	886.975	2913.91	978.428	2098.64	-2145.91	358.678	6386.65	-454.145
SK-MEL-31	BRAF_mut	melanoma	Refametinib	MEK1/2i	MEK1, MEK2	1.1	4842.14	6887.61	4686.35	3595.69	5765.64	-767.513	6955	2569.07	3316.34	6781.02	6648.66		KP-2	KRAS_mut	pancreas	Refametinib	MEK1/2i	MEK1, MEK2	-1.8	3304.53	1647.09	1655.15	886.975	2913.91	978.428	2098.64	-2145.91	358.678	6386.65	-454.145
SK-MES-1	NF1_mut	lung_NSCLC_squamous_cell_carcinoma	Refametinib	MEK1/2i	MEK1, MEK2	-0.8	3149.13	3492.95	126.208	329.082	1566.64	-307.765	3563.08	-2176.08	-1136.63	5401	-489.947		KP-2	KRAS_mut	pancreas	Refametinib	MEK1/2i	MEK1, MEK2	-1.2	3304.53	1647.09	1655.15	886.975	2913.91	978.428	2098.64	-2145.91	358.678	6386.65	-454.145
SK-MES-1	NF1_mut	lung_NSCLC_squamous_cell_carcinoma	Refametinib	MEK1/2i	MEK1, MEK2	-0.7	3149.13	3492.95	126.208	329.082	1566.64	-307.765	3563.08	-2176.08	-1136.63	5401	-489.947		KP-2	KRAS_mut	pancreas	Selumetinib	MEK1/2i	MEK1, MEK2	-2.2	3304.53	1647.09	1655.15	886.975	2913.91	978.428	2098.64	-2145.91	358.678	6386.65	-454.145
SNU-407	KRAS_mut	large_intestine	Refametinib	MEK1/2i	MEK1, MEK2	-2.4	210.817	-2087.99	127.856	-949.842	838.294	1875.08	-1699.26	-2568.99	484.39	4951.68	-1560.02		KP-2	KRAS_mut	pancreas	Selumetinib	MEK1/2i	MEK1, MEK2	-1.7	3304.53	1647.09	1655.15	886.975	2913.91	978.428	2098.64	-2145.91	358.678	6386.65	-454.145
SNU-407	KRAS_mut	large_intestine	Refametinib	MEK1/2i	MEK1, MEK2	-1	210.817	-2087.99	127.856	-949.842	838.294	1875.08	-1699.26	-2568.99	484.39	4951.68	-1560.02		KP-2	KRAS_mut	pancreas	Selumetinib	MEK1/2i	MEK1, MEK2	-0.6	3304.53	1647.09	1655.15	886.975	2913.91	978.428	2098.64	-2145.91	358.678	6386.65	-454.145
SU8686	KRAS_mut	pancreas	Refametinib	MEK1/2i	MEK1, MEK2	0.6	3763.8	1760.06	1611.36	1355.63	2924.31	1267.47	2211.46	-971.755	689.155	6810.28	-1556.09		KP-2	KRAS_mut	pancreas	Trametinib	MEK1/2i	MEK1, MEK2	-1.3	3304.53	1647.09	1655.15	886.975	2913.91	978.428	2098.64	-2145.91	358.678	6386.65	-454.145
SW1116	KRAS_mut	large_intestine	Refametinib	MEK1/2i	MEK1, MEK2	-0.6	2083.5	-1500.17	1644.99	708.247	2623.45	2443.46	-861.132	-1199.34	2356.33	4535.6	-120.287		KP-2	KRAS_mut	pancreas	Trametinib	MEK1/2i	MEK1, MEK2	-0.2	3304.53	1647.09	1655.15	886.975	2913.91	978.428	2098.64	-2145.91	358.678	6386.65	-454.145
SW1116	KRAS_mut	large_intestine	Refametinib	MEK1/2i	MEK1, MEK2	-0.3	2083.5	-1500.17	1644.99	708.247	2623.45	2443.46	-861.132	-1199.34	2356.33	4535.6	-120.287		KP-4	KRAS_mut	pancreas	PD0325901	MEK1/2i	MEK1, MEK2	0.5	1095.34	1215.26	-245.182	-514.598	-360.868	-803.963	848.592	-2853.83	-1960.37	5844.93	-889.547
SW1417	BRAF_mut	large_intestine	Refametinib	MEK1/2i	MEK1, MEK2	-0.4	1764.6	2.96962	1100.69	310.217	2243.87	1305.46	-103.016	-1376.54	874.064	7117.42	846.25		KP-4	KRAS_mut	pancreas	PD0325901	MEK1/2i	MEK1, MEK2	-0.2	1095.34	1215.26	-245.182	-514.598	-360.868	-803.963	848.592	-2853.83	-1960.37	5844.93	-889.547
SW1417	BRAF_mut	large_intestine	Refametinib	MEK1/2i	MEK1, MEK2	0.3	1764.6	2.96962	1100.69	310.217	2243.87	1305.46	-103.016	-1376.54	874.064	7117.42	846.25		KP-4	KRAS_mut	pancreas	Refametinib	MEK1/2i	MEK1, MEK2	0.4	1095.34	1215.26	-245.182	-514.598	-360.868	-803.963	848.592	-2853.83	-1960.37	5844.93	-889.547
SW1573	KRAS_mut	lung_NSCLC_adenocarcinoma	Refametinib	MEK1/2i	MEK1, MEK2	0.2	1276.75	890.57	-224.225	-478.757	-77.6882	-829.722	-337.467	-2468.12	-1520.63	6405.26	-907.877		KP-4	KRAS_mut	pancreas	Refametinib	MEK1/2i	MEK1, MEK2	0.1	1095.34	1215.26	-245.182	-514.598	-360.868	-803.963	848.592	-2853.83	-1960.37	5844.93	-889.547
SW1573	KRAS_mut	lung_NSCLC_adenocarcinoma	Refametinib	MEK1/2i	MEK1, MEK2	0.6	1276.75	890.57	-224.225	-478.757	-77.6882	-829.722	-337.467	-2468.12	-1520.63	6405.26	-907.877		KP-4	KRAS_mut	pancreas	Selumetinib	MEK1/2i	MEK1, MEK2	1	1095.34	1215.26	-245.182	-514.598	-360.868	-803.963	848.592	-2853.83	-1960.37	5844.93	-889.547
SW1990	KRAS_mut	pancreas	Refametinib	MEK1/2i	MEK1, MEK2	0.1	2647.6	1131.8	1514.82	1311.96	2053.81	1469.68	1267.49	-625.939	646.326	6413.8	459.299		KP-4	KRAS_mut	pancreas	Selumetinib	MEK1/2i	MEK1, MEK2	-0.3	1095.34	1215.26	-245.182	-514.598	-360.868	-803.963	848.592	-2853.83	-1960.37	5844.93	-889.547
SW1990	KRAS_mut	pancreas	Refametinib	MEK1/2i	MEK1, MEK2	0.5	2647.6	1131.8	1514.82	1311.96	2053.81	1469.68	1267.49	-625.939	646.326	6413.8	459.299		KP-4	KRAS_mut	pancreas	Trametinib	MEK1/2i	MEK1, MEK2	0.3	1095.34	1215.26	-245.182	-514.598	-360.868	-803.963	848.592	-2853.83	-1960.37	5844.93	-889.547
SW620	KRAS_mut	large_intestine	Refametinib	MEK1/2i	MEK1, MEK2	-1.5	761.208	-314.688	180.366	-59.7024	1933.93	183.07	-457.796	-798.379	515.812	6917.96	-5.2235		KP-4	KRAS_mut	pancreas	Trametinib	MEK1/2i	MEK1, MEK2	0.2	1095.34	1215.26	-245.182	-514.598	-360.868	-803.963	848.592	-2853.83	-1960.37	5844.93	-889.547
SW620	KRAS_mut	large_intestine	Refametinib	MEK1/2i	MEK1, MEK2	-1.1	761.208	-314.688	180.366	-59.7024	1933.93	183.07	-457.796	-798.379	515.812	6917.96	-5.2235		KYSE-410	KRAS_mut	oesophagus	PD0325901	MEK1/2i	MEK1, MEK2	-0.4	966.929	-2168.76	-1101.67	-927.625	744.983	366.307	-1463.2	-2618.38	-1230.17	3875.59	-3054.36
SW626	KRAS_mut	ovary	Refametinib	MEK1/2i	MEK1, MEK2	-1.3	1026.45	480.942	465.404	-87.6204	1012.06	97.6967	202.36	-1752.97	159.543	6737.58	-402.883		KYSE-410	KRAS_mut	oesophagus	PD0325901	MEK1/2i	MEK1, MEK2	0.8	966.929	-2168.76	-1101.67	-927.625	744.983	366.307	-1463.2	-2618.38	-1230.17	3875.59	-3054.36
SW626	KRAS_mut	ovary	Refametinib	MEK1/2i	MEK1, MEK2	-0.7	1026.45	480.942	465.404	-87.6204	1012.06	97.6967	202.36	-1752.97	159.543	6737.58	-402.883		KYSE-410	KRAS_mut	oesophagus	Refametinib	MEK1/2i	MEK1, MEK2	-0.6	966.929	-2168.76	-1101.67	-927.625	744.983	366.307	-1463.2	-2618.38	-1230.17	3875.59	-3054.36
SW684	NF1_mut	fibrosarcoma	Refametinib	MEK1/2i	MEK1, MEK2	0.1	1621.81	3063.97	1620.85	634.548	2777.1	-1840.98	2510.02	-480.516	-115.102	6018.22	2932.93		KYSE-410	KRAS_mut	oesophagus	Selumetinib	MEK1/2i	MEK1, MEK2	0.3	966.929	-2168.76	-1101.67	-927.625	744.983	366.307	-1463.2	-2618.38	-1230.17	3875.59	-3054.36
SW684	NF1_mut	fibrosarcoma	Refametinib	MEK1/2i	MEK1, MEK2	0.3	1621.81	3063.97	1620.85	634.548	2777.1	-1840.98	2510.02	-480.516	-115.102	6018.22	2932.93		KYSE-410	KRAS_mut	oesophagus	Selumetinib	MEK1/2i	MEK1, MEK2	0.4	966.929	-2168.76	-1101.67	-927.625	744.983	366.307	-1463.2	-2618.38	-1230.17	3875.59	-3054.36
SW756	KRAS_mut	cervix	Refametinib	MEK1/2i	MEK1, MEK2	-0.8	1457.5	697.312	-55.3179	-359.032	343.307	-348.123	-308.196	-2227.17	-1393.04	6039.46	-1538.38		KYSE-410	KRAS_mut	oesophagus	Trametinib	MEK1/2i	MEK1, MEK2	0.2	966.929	-2168.76	-1101.67	-927.625	744.983	366.307	-1463.2	-2618.38	-1230.17	3875.59	-3054.36
SW756	KRAS_mut	cervix	Refametinib	MEK1/2i	MEK1, MEK2	-0.5	1457.5	697.312	-55.3179	-359.032	343.307	-348.123	-308.196	-2227.17	-1393.04	6039.46	-1538.38		LCLC-103H	NF1_mut	lung_NSCLC_large_cell	PD0325901	MEK1/2i	MEK1, MEK2	1.3	975.911	1912.15	228.662	252.229	1412.63	-1183.61	706.093	-868.843	-781.416	2867.06	507.835
SW872	BRAF_mut	soft_tissue_other	Refametinib	MEK1/2i	MEK1, MEK2	-1.6	3416.32	3760.19	2050.37	940.628	2157.79	286.848	3409.86	68.6759	476.718	6390.32	2473.2		LCLC-103H	NF1_mut	lung_NSCLC_large_cell	PD0325901	MEK1/2i	MEK1, MEK2	1.1	975.911	1912.15	228.662	252.229	1412.63	-1183.61	706.093	-868.843	-781.416	2867.06	507.835
SW872	BRAF_mut	soft_tissue_other	Refametinib	MEK1/2i	MEK1, MEK2	-1.2	3416.32	3760.19	2050.37	940.628	2157.79	286.848	3409.86	68.6759	476.718	6390.32	2473.2		LCLC-103H	NF1_mut	lung_NSCLC_large_cell	Refametinib	MEK1/2i	MEK1, MEK2	1.2	975.911	1912.15	228.662	252.229	1412.63	-1183.61	706.093	-868.843	-781.416	2867.06	507.835
SW900	KRAS_mut	lung_NSCLC_squamous_cell_carcinoma	Refametinib	MEK1/2i	MEK1, MEK2	-0.5	3253.54	2852.38	1264.65	1132.16	2875.22	1878.72	2879.44	-188.668	941.582	6494.7	1756.91		LCLC-103H	NF1_mut	lung_NSCLC_large_cell	Refametinib	MEK1/2i	MEK1, MEK2	1.5	975.911	1912.15	228.662	252.229	1412.63	-1183.61	706.093	-868.843	-781.416	2867.06	507.835
SW900	KRAS_mut	lung_NSCLC_squamous_cell_carcinoma	Refametinib	MEK1/2i	MEK1, MEK2	1.6	3253.54	2852.38	1264.65	1132.16	2875.22	1878.72	2879.44	-188.668	941.582	6494.7	1756.91		LCLC-103H	NF1_mut	lung_NSCLC_large_cell	Selumetinib	MEK1/2i	MEK1, MEK2	0.7	975.911	1912.15	228.662	252.229	1412.63	-1183.61	706.093	-868.843	-781.416	2867.06	507.835
SW948	KRAS_mut	large_intestine	Refametinib	MEK1/2i	MEK1, MEK2	0.1	802.564	-1209.86	-3.66645	-520.747	1108.22	1871.75	-1263.5	-1876.33	1978.41	4487.75	-686.937		LCLC-103H	NF1_mut	lung_NSCLC_large_cell	Selumetinib	MEK1/2i	MEK1, MEK2	1	975.911	1912.15	228.662	252.229	1412.63	-1183.61	706.093	-868.843	-781.416	2867.06	507.835
SW948	KRAS_mut	large_intestine	Refametinib	MEK1/2i	MEK1, MEK2	0.7	802.564	-1209.86	-3.66645	-520.747	1108.22	1871.75	-1263.5	-1876.33	1978.41	4487.75	-686.937		LCLC-103H	NF1_mut	lung_NSCLC_large_cell	Selumetinib	MEK1/2i	MEK1, MEK2	1.3	975.911	1912.15	228.662	252.229	1412.63	-1183.61	706.093	-868.843	-781.416	2867.06	507.835
TC-71	NF1_mut	ewings_sarcoma	Refametinib	MEK1/2i	MEK1, MEK2	0.9	-1947.47	62.4345	-1965.97	-1250.71	-895.907	-1148.41	-109.22	-1591.75	-1659.46	2137.22	-237.185		LCLC-103H	NF1_mut	lung_NSCLC_large_cell	Trametinib	MEK1/2i	MEK1, MEK2	1.1	975.911	1912.15	228.662	252.229	1412.63	-1183.61	706.093	-868.843	-781.416	2867.06	507.835
TC-71	NF1_mut	ewings_sarcoma	Refametinib	MEK1/2i	MEK1, MEK2	1.3	-1947.47	62.4345	-1965.97	-1250.71	-895.907	-1148.41	-109.22	-1591.75	-1659.46	2137.22	-237.185		LCLC-103H	NF1_mut	lung_NSCLC_large_cell	Trametinib	MEK1/2i	MEK1, MEK2	1.4	975.911	1912.15	228.662	252.229	1412.63	-1183.61	706.093	-868.843	-781.416	2867.06	507.835
TGW	NF1_mut	neuroblastoma	Refametinib	MEK1/2i	MEK1, MEK2	-0.1	-131.591	84.0062	-877.121	-1069.4	-35.3883	2335.45	-124.409	-2040.22	-927.39	5081.05	257.067		LS-180	KRAS_mut	large_intestine	PD0325901	MEK1/2i	MEK1, MEK2	-1.2	834.764	-1143.72	144.804	-505.882	1433.68	2210.68	-1058.48	-1308.49	2477.22	6334.11	-61.2503
TGW	NF1_mut	neuroblastoma	Refametinib	MEK1/2i	MEK1, MEK2	0.8	-131.591	84.0062	-877.121	-1069.4	-35.3883	2335.45	-124.409	-2040.22	-927.39	5081.05	257.067		LS-180	KRAS_mut	large_intestine	PD0325901	MEK1/2i	MEK1, MEK2	-0.8	834.764	-1143.72	144.804	-505.882	1433.68	2210.68	-1058.48	-1308.49	2477.22	6334.11	-61.2503
U-87-MG	NF1_mut	glioma	Refametinib	MEK1/2i	MEK1, MEK2	0.1	1639.1	3468.5	-648.128	-203.34	-641.892	-1516.14	2864.98	-2798.46	-1714.32	3570.11	-647.819		LS-180	KRAS_mut	large_intestine	Refametinib	MEK1/2i	MEK1, MEK2	-1	834.764	-1143.72	144.804	-505.882	1433.68	2210.68	-1058.48	-1308.49	2477.22	6334.11	-61.2503
U-87-MG	NF1_mut	glioma	Refametinib	MEK1/2i	MEK1, MEK2	0.2	1639.1	3468.5	-648.128	-203.34	-641.892	-1516.14	2864.98	-2798.46	-1714.32	3570.11	-647.819		LS-180	KRAS_mut	large_intestine	Refametinib	MEK1/2i	MEK1, MEK2	0.4	834.764	-1143.72	144.804	-505.882	1433.68	2210.68	-1058.48	-1308.49	2477.22	6334.11	-61.2503
UACC-257	BRAF_mut	melanoma	Refametinib	MEK1/2i	MEK1, MEK2	-2.1	4035.34	6704.17	4581.68	3879.09	5562.31	-236.32	6634.95	2691.02	3356.39	7439.14	7111.26		LS-180	KRAS_mut	large_intestine	Selumetinib	MEK1/2i	MEK1, MEK2	-1.6	834.764	-1143.72	144.804	-505.882	1433.68	2210.68	-1058.48	-1308.49	2477.22	6334.11	-61.2503
UACC-257	BRAF_mut	melanoma	Refametinib	MEK1/2i	MEK1, MEK2	-1.9	4035.34	6704.17	4581.68	3879.09	5562.31	-236.32	6634.95	2691.02	3356.39	7439.14	7111.26		LS-180	KRAS_mut	large_intestine	Selumetinib	MEK1/2i	MEK1, MEK2	-1.1	834.764	-1143.72	144.804	-505.882	1433.68	2210.68	-1058.48	-1308.49	2477.22	6334.11	-61.2503
UWB1.289	NF1_mut	ovary	Refametinib	MEK1/2i	MEK1, MEK2	0.6	1975.77	1379.11	757.025	689.402	1416.9	738.63	1237.66	-1005.18	1849.24	5146.54	790.937		LS-180	KRAS_mut	large_intestine	Selumetinib	MEK1/2i	MEK1, MEK2	-0.6	834.764	-1143.72	144.804	-505.882	1433.68	2210.68	-1058.48	-1308.49	2477.22	6334.11	-61.2503
UWB1.289	NF1_mut	ovary	Refametinib	MEK1/2i	MEK1, MEK2	0.7	1975.77	1379.11	757.025	689.402	1416.9	738.63	1237.66	-1005.18	1849.24	5146.54	790.937		LS-180	KRAS_mut	large_intestine	Trametinib	MEK1/2i	MEK1, MEK2	-0.1	834.764	-1143.72	144.804	-505.882	1433.68	2210.68	-1058.48	-1308.49	2477.22	6334.11	-61.2503
WM1552C	BRAF_mut	melanoma	Refametinib	MEK1/2i	MEK1, MEK2	-0.9	3131.32	2583.72	791.297	605.861	1183.11	197.805	2069.38	-620.188	-135.232	6582.13	1110.75		LS-180	KRAS_mut	large_intestine	Trametinib	MEK1/2i	MEK1, MEK2	-0.6	834.764	-1143.72	144.804	-505.882	1433.68	2210.68	-1058.48	-1308.49	2477.22	6334.11	-61.2503
WM1552C	BRAF_mut	melanoma	Refametinib	MEK1/2i	MEK1, MEK2	-0.7	3131.32	2583.72	791.297	605.861	1183.11	197.805	2069.38	-620.188	-135.232	6582.13	1110.75		LS-411N	BRAF_mut	large_intestine	PD0325901	MEK1/2i	MEK1, MEK2	-0.8	808.112	-952.806	28.578	-101.112	1824.19	1986.4	-722.374	-1568.26	2441.43	5765.93	11.6592
WM35	BRAF_mut	melanoma	Refametinib	MEK1/2i	MEK1, MEK2	-2.8	4072.52	6499.33	4521.05	3210.47	5798.92	-723.315	6174.44	2332.14	3618.04	6503.68	6937.17		LS-411N	BRAF_mut	large_intestine	PD0325901	MEK1/2i	MEK1, MEK2	-1.7	808.112	-952.806	28.578	-101.112	1824.19	1986.4	-722.374	-1568.26	2441.43	5765.93	11.6592
WM35	BRAF_mut	melanoma	Refametinib	MEK1/2i	MEK1, MEK2	-1.7	4072.52	6499.33	4521.05	3210.47	5798.92	-723.315	6174.44	2332.14	3618.04	6503.68	6937.17		LS-411N	BRAF_mut	large_intestine	Refametinib	MEK1/2i	MEK1, MEK2	-1.5	808.112	-952.806	28.578	-101.112	1824.19	1986.4	-722.374	-1568.26	2441.43	5765.93	11.6592
8505C	BRAF_mut	thyroid	Selumetinib	MEK1/2i	MEK1, MEK2	-0.6	1731.32	1622.98	839.867	328.452	1315.87	-40.6398	1111.76	-1520.55	-489.488	6427.69	886.66		LS-411N	BRAF_mut	large_intestine	Refametinib	MEK1/2i	MEK1, MEK2	-1.6	808.112	-952.806	28.578	-101.112	1824.19	1986.4	-722.374	-1568.26	2441.43	5765.93	11.6592
8505C	BRAF_mut	thyroid	Selumetinib	MEK1/2i	MEK1, MEK2	-0.4	1731.32	1622.98	839.867	328.452	1315.87	-40.6398	1111.76	-1520.55	-489.488	6427.69	886.66		LS-411N	BRAF_mut	large_intestine	Selumetinib	MEK1/2i	MEK1, MEK2	-1.1	808.112	-952.806	28.578	-101.112	1824.19	1986.4	-722.374	-1568.26	2441.43	5765.93	11.6592
8505C	BRAF_mut	thyroid	Selumetinib	MEK1/2i	MEK1, MEK2	0.8	1731.32	1622.98	839.867	328.452	1315.87	-40.6398	1111.76	-1520.55	-489.488	6427.69	886.66		LS-411N	BRAF_mut	large_intestine	Selumetinib	MEK1/2i	MEK1, MEK2	-1	808.112	-952.806	28.578	-101.112	1824.19	1986.4	-722.374	-1568.26	2441.43	5765.93	11.6592
A101D	BRAF_mut	melanoma	Selumetinib	MEK1/2i	MEK1, MEK2	-1.5	4622.5	6170.37	3795.75	2911.59	4893	-729.032	6183.6	2067.36	2423.28	7265.39	5915.91		LS-411N	BRAF_mut	large_intestine	Selumetinib	MEK1/2i	MEK1, MEK2	-2	808.112	-952.806	28.578	-101.112	1824.19	1986.4	-722.374	-1568.26	2441.43	5765.93	11.6592
A101D	BRAF_mut	melanoma	Selumetinib	MEK1/2i	MEK1, MEK2	-1.4	4622.5	6170.37	3795.75	2911.59	4893	-729.032	6183.6	2067.36	2423.28	7265.39	5915.91		LS-411N	BRAF_mut	large_intestine	Trametinib	MEK1/2i	MEK1, MEK2	-1	808.112	-952.806	28.578	-101.112	1824.19	1986.4	-722.374	-1568.26	2441.43	5765.93	11.6592
A101D	BRAF_mut	melanoma	Selumetinib	MEK1/2i	MEK1, MEK2	-1.3	4622.5	6170.37	3795.75	2911.59	4893	-729.032	6183.6	2067.36	2423.28	7265.39	5915.91		LS-411N	BRAF_mut	large_intestine	Trametinib	MEK1/2i	MEK1, MEK2	-1.4	808.112	-952.806	28.578	-101.112	1824.19	1986.4	-722.374	-1568.26	2441.43	5765.93	11.6592
A375	BRAF_mut	melanoma	Selumetinib	MEK1/2i	MEK1, MEK2	-2.2	3542.39	5262.68	3206.65	1806.98	4385.35	-344.065	5306.18	1197.85	1983.72	7002.31	5365.33		LU-65	KRAS_mut	lung_NSCLC_large_cell	PD0325901	MEK1/2i	MEK1, MEK2	2	481.861	2005.43	-1.03406	-362.816	1168.32	1554.38	1316.09	-1912.45	75.2275	6649.49	172.844
A375	BRAF_mut	melanoma	Selumetinib	MEK1/2i	MEK1, MEK2	-1.9	3542.39	5262.68	3206.65	1806.98	4385.35	-344.065	5306.18	1197.85	1983.72	7002.31	5365.33		LU-65	KRAS_mut	lung_NSCLC_large_cell	PD0325901	MEK1/2i	MEK1, MEK2	-1.8	481.861	2005.43	-1.03406	-362.816	1168.32	1554.38	1316.09	-1912.45	75.2275	6649.49	172.844
[truncated: 544 more rows]
[truncated: 3 more columns]
