# Supplementary material for: MAPK inhibitor sensitivity scores predict sensitivity driven by the immune infiltration in pediatric low-grade gliomas
Source: Nat Commun. 2023 Jul 27;14:4533. doi: 10.1038/s41467-023-40235-8 (PMC10374577; doi:10.1038/s41467-023-40235-8)
Supplement: Supplementary file 13 — Supplementary Data 10 [file 41467_2023_40235_MOESM13_ESM.xlsx]

## Sheet: Supplementary Data 10
Gene Name	DKFZ-BT66_Rep1	DKFZ-BT66_Rep2	DKFZ-BT66_Rep3	BT40_Rep1	BT40_Rep2	BT40_Rep3	DKFZ-BT308_Rep1	DKFZ-BT308_Rep2	DKFZ-BT308_Rep3	DKFZ-BT314_Rep1	DKFZ-BT314_Rep2	DKFZ-BT314_Rep3	DKFZ-BT317_Rep1	DKFZ-BT317_Rep2	DKFZ-BT317_Rep3	Multiple_Myeloma_Sample1	Multiple_Myeloma_Sample2	Multiple_Myeloma_Sample3	Multiple_Myeloma_Sample4	Multiple_Myeloma_Sample5	Multiple_Myeloma_Sample6	Multiple_Myeloma_Sample7	Multiple_Myeloma_Sample8	Multiple_Myeloma_Sample9	Multiple_Myeloma_Sample10	Multiple_Myeloma_Sample11	Multiple_Myeloma_Sample12	Multiple_Myeloma_Sample13	Multiple_Myeloma_Sample14	Multiple_Myeloma_Sample15	Multiple_Myeloma_Sample16	Multiple_Myeloma_Sample17	Multiple_Myeloma_Sample18	Multiple_Myeloma_Sample19	Multiple_Myeloma_Sample20	Multiple_Myeloma_Sample21	Multiple_Myeloma_Sample22	Multiple_Myeloma_Sample23	Melanoma_Sample1	Melanoma_Sample2	Melanoma_Sample3	Melanoma_Sample4	Melanoma_Sample5	Melanoma_Sample6	Melanoma_Sample7	Melanoma_Sample8	Melanoma_Sample9	Melanoma_Sample10	Melanoma_Sample11
AAAS	67	51.4	51.7	55	65.1	64.5	116.5	105.6	78.9	126.5	70.4	125.6	59	67	70	87	106.6	107.7	63	149.7	53	140.5	62.7	30.4	105.6	45.7	82.9	89.7	41.8	109	90.3	130.9	47.4	111.6	80.8	93.8	161.7	66.2	172.9	77.7	94.6	89.9	117.3	163.4	73.5	112.5	106.9	33.1	89.1
AACS	172.8	124.4	200.5	89.2	123.5	127.9	235.6	283.5	284.1	221.2	182.7	185.1	161	141	204	92.8	158.5	141.2	170.8	235.8	127.2	104.8	131.7	121.7	130.2	209.7	99	136	122.7	123	79.3	159.4	145	79.6	211.2	148.3	135.1	165.4	139.7	338.7	172.5	161.3	162.9	310.3	269.3	371.1	157.1	221.9	194.6
AAGAB	416.7	364.4	458.2	506.9	547.2	409	368.1	362.6	334.4	384.5	351.9	397.3	339	344	375	90.5	96.5	68.5	124.7	121	88	108	88	88.3	171.3	181.4	104.4	125.6	153.7	116.1	119.3	109.9	99.6	116.2	138.8	94.6	81.4	102.2	390.9	241.5	405	255.9	298.5	279.3	235.9	313.1	431.7	335.1	350.5
AAK1	210.8	261.8	279.9	189.5	183.4	281.6	207.4	227.5	233.7	274.6	298.6	262.2	370	434	462	51.2	47.6	79.2	35.3	70.7	88.2	74.3	81.5	138.2	45.1	49.5	68	75.5	67.1	82.9	44.6	59.3	148.6	79	62.7	142.5	97.6	174.1	333.5	579.9	413.4	256.1	163.5	233.5	301.1	322	301.9	352.1	384.8
AAMDC	106.4	116.6	147.7	208.8	195.1	143.8	103.7	119.9	132.2	204.2	188.4	162.9	165	157	151	55.8	48.1	23.2	40.5	53.4	51.3	34.2	42.1	65.7	25.2	66.7	43.3	36.9	60.2	66.6	54.2	50.6	4.9	56.8	16.9	26.7	23.2	16.6	96.7	353	127	105.7	246.3	98.1	576.9	85.9	171	159.1	195
AAMP	549	517.2	389.7	557	581.5	378.7	568.4	508.4	476.2	416.7	430.2	514.8	604	572	626	161.1	227.4	178.9	139	227.2	104.3	152.7	250.6	123.6	163.8	173.1	163.4	224.3	164.9	145.8	205.4	316.9	175	185.9	200.4	284.9	229.8	383.6	270.7	303.3	334.5	200.3	313.9	249.5	262.9	436.9	225.9	359.8	528.3
AAR2	198.9	189	202.9	153.9	164.8	113.4	189.2	177.3	184.8	171.1	203.4	185.3	195	200	214	150.1	139.4	179.8	152.1	222	163.2	189.6	177.4	199.5	150.4	158.3	160.2	162.4	223.1	242.9	180.1	189.3	171.9	158.5	178.6	189	241.1	198	313.3	180.1	295.4	161.7	435.1	222.4	364.3	174.7	280.5	185.7	232.9
AARS	753.1	741.7	726.1	1291.6	1152.1	1185.6	460.6	524.5	510.9	496.3	388.2	625.8	455	438	447	671.4	716.4	1030.1	591.1	940.2	1169.9	725.5	604.2	854.6	809.1	344.2	791.4	514.4	723.8	866.2	950.4	1386.6	713.2	1123.1	636.2	1240.2	1018.7	1381.6	943.6	739	607.4	880.9	814.7	548.8	721.7	754.5	569.5	794.1	548.5
AASDHPPT	961.7	969.6	1170	1571.6	1488.3	1591.4	891.1	881.3	835	1189.7	1276.4	1247.7	1166	1153	1233	472.3	553.9	749.5	478.8	302.7	393.2	270	495.6	517.4	590.3	574.4	533.4	562	449	296.6	598	323.4	442.7	580.8	397.5	494.1	506.5	820.6	1043.4	1098.7	1093.3	1087.5	599.8	698.7	1719.3	1259.1	1119.5	627.9	940.1
AASS	98.7	92.8	104.9	78.6	56.1	73.4	48.6	45.6	53.5	82.5	76.7	92.7	105	95	84	1.3	21.4	4.1	1.7	1.1	19.2	9.3	12.1	21.6	1.1	19.5	27.6	9.4	26.6	15	8.4	1.2	5.4	38.9	0.9	44.7	33.8	14.9	11.4	31.8	24.8	40.9	111	47.8	19.5	26.8	21.8	21.3	55.4
AATF	455.2	484.7	367.8	310.5	384.1	321.9	312.8	321.4	231	299.6	284.4	350.5	245	274	265	289.6	258.4	164.6	168.4	240.7	129.3	319.3	273.9	300.4	298.3	194.3	319.6	270.8	168.1	183.9	145.5	332.1	216.1	317	258	177.4	303.4	390.9	838	433.1	629.7	502.2	671.3	583.3	625.7	602.2	730.3	532.4	587.4
ABCA1	420.2	462.5	511	716.6	636.1	1003	679.1	777.8	494.3	896.4	1227.8	842.7	758	990	983	93.7	18.4	158.6	19.5	41.1	38.5	261.8	28.6	46.3	11	22.3	173.7	33.2	60.5	136.9	13.9	19.1	74.1	79.3	161.7	24.8	32.1	62.7	16.2	7	173	0.4	6.9	231.6	191.6	194.4	8.7	297.7	269.9
ABCA2	32	17.8	22.4	35.5	7.7	23.4	24.1	25.1	28.2	26.2	33.3	24.3	24	28	19	16.7	4.1	30	5.3	14.2	14.3	8.6	7.6	27	19.8	6.1	7.9	58.3	3.1	5.2	16.6	8.3	25.8	8.5	21.5	3.5	21.9	24.3	51.7	67	50.8	33.1	48.8	21.1	62.5	42.6	25.2	30.5	59
ABCA5	58.9	62.4	63.8	9.3	2.9	1	73	71.4	112.9	56.3	42.8	43.8	210	161	151	49.5	18.6	66.4	47.4	14.5	37.6	19	20	68	0.9	8.9	23.5	30.9	64.1	39.6	8.6	55.8	18.8	69	11.2	46.2	30	73.5	74.9	62.1	97.5	90	108.7	127.1	174.5	47.9	117.7	217.9	58.7
ABCA7	24.1	10.4	13.4	7.7	18.4	20.6	15.9	25.5	37.5	26.6	35.9	30.5	39	28	29	38.5	34.6	40.9	33.8	31.7	48	28.1	29.1	29.5	27.1	56.1	38	32.1	34.9	44.8	28.3	40.4	58.5	10.1	57.2	44.3	27.8	37.8	23.9	38.8	32	12.4	46	28.1	28.1	23.4	43.2	30.2	22.8
ABCB1	22.3	38.9	29.1	7.9	3.7	6.5	4.1	5.3	6.1	17.2	20	19	29	20	27	13.6	30.7	15.5	14.6	14.1	2.8	14	3.9	6.3	4.9	14.1	23	16	38.1	6.7	3	15.2	18.5	20.4	11.9	86.3	5.6	14	1.7	18.1	9.7	10.9	25.9	1.3	32.7	0.8	5	0.5	23
ABCB7	238.1	224.4	247.9	195.2	186.6	245.8	312.1	284.6	274.5	298.9	281.8	294.6	290	295	301	67.9	58.6	70.8	58.3	108.5	62.4	82.5	60.6	43.6	101.8	120.9	76.6	98.4	97.5	27.2	115.6	45.5	39.1	80.5	79.4	62	105.8	36.2	104.4	133.4	115	155.5	135.7	249.9	83.2	114.7	220.3	140.2	177.9
ABCC1	262.1	256	280.5	151.1	125.7	256.6	482.4	472.4	372.3	378.5	347.5	401.6	468	411	429	204.6	74.6	101.7	284.6	304.5	99.1	402.8	285.4	370	153.1	229.3	72.7	142.8	89.6	132	243.1	71.3	165.9	136.7	196.2	117.9	184.3	286.8	119.6	498.4	191.7	201.9	309.1	324.6	166.1	255.3	285.5	184.5	277.7
ABCC10	164.7	174.5	227.5	179.5	161.2	293.3	156.8	172.3	215.9	182.1	191.2	191.1	210	178	141	84.6	71.3	166.1	83.9	120.7	82.3	96.4	58.1	106.7	75.9	77.1	129.3	79.9	111.9	84.6	71.2	85.5	95.9	58.4	154	93.4	106.5	112.1	93.3	137.2	171.3	122.4	145.4	163.2	186.1	98.3	133.6	223.6	132
ABCC4	193.1	203.3	163.3	119.1	117.1	134.1	195.6	141.3	259.4	112.4	170.1	190.8	284	249	303	45	21.4	42.7	70.9	40.7	45.3	60.5	54.3	66.8	84.9	27.3	28.7	40.7	11.2	3.6	4.1	21.2	43.6	81.4	26.9	38.4	43.1	84	85.3	214	269.5	281.8	234.9	155.1	133.8	125	67.3	381.5	209.4
ABCC5	120	139.6	135.3	158.5	146.6	213.4	140.2	123	146.6	128	126	138.3	178	196	165	164.9	104.8	120.1	134.4	149.7	95.3	162.9	130.9	140.9	105.3	110	107.7	119.3	119.5	194.4	103.3	88.1	106.7	157.4	170	142.2	151.9	113.7	147.7	129.5	220.1	173.4	398.3	280.3	183.6	251.9	313.1	201	120.7
ABCD3	841.4	864.8	1058.9	545.2	518.1	537.7	966.4	970.4	915.6	868.1	842.4	752.3	1055	971	917	49.9	159.9	19.6	252.5	44	236.3	91.9	109.1	192.5	144.3	134.4	93.4	74.3	53	150.7	163.4	117.8	134.9	153.5	48.7	89.9	157	86.2	567.6	516.7	478.7	680.7	287.7	577.3	532	834.3	461.1	970.5	433.8
ABCD4	132.1	105	123	87.6	83.9	87.6	142.4	132.1	140.5	151.8	139.2	151.9	171	153	140	19.2	9.2	31.9	30.4	29.2	29.1	23.2	24.2	28	24.9	39.5	17.9	56	44.7	43.2	28.1	37.3	29.2	46.2	49	56.8	33.4	45.9	71.5	142.4	45.7	82.9	108.8	59.5	34.7	74.5	72.6	56.5	54.3
ABCE1	1058.8	1055.4	828.1	1372.8	1477.9	954.6	936.4	892.5	735	1166.8	1099.1	1207.4	676	795	871	394.9	537.4	354.5	467.9	506.1	446.2	671.2	576.1	445.3	499.9	466.2	497.8	434.6	358.8	598.9	359.7	291.9	606.9	666.1	306.9	547.2	323.6	230.7	1218.9	1753.9	730	1416.5	1108.1	1176.9	1513.9	1044	1440.1	1261.5	1112.7
ABCF1	478.5	479.8	476.3	290.1	333.6	372.8	461.2	430.7	450.7	445.1	494.7	500.4	488	490	499	399.1	447.8	364.2	363.9	474	387.3	403.7	526.1	470.5	684.6	404.7	538.1	502.7	477.7	443	588.7	442.5	483	767.1	477.9	474.7	681.8	320.6	504.9	351.5	613.5	838.9	514.5	718.5	596	459.2	542.9	463.1	511.4
ABCF2	367.3	436.1	351.4	483.6	526.8	357.1	314.2	261.7	229.5	333.5	344.5	381.8	233	275	259	357.4	705.2	283.6	246.7	310.1	240.9	565	154.4	246.9	433.2	290.3	382.8	194.7	252.3	176.9	403	172.9	300.6	247.6	254.4	267.5	303.9	272.3	745.3	479.1	768.6	532.7	892.7	678.8	439.1	823.9	710.6	647.7	533.1
ABCG1	44.6	51.8	69.3	5	0.9	3.3	16.9	26.8	9.9	100.3	135.9	112.5	50	101	108	27.6	16.3	53.7	41.6	20.2	20.9	135.2	12.6	19.6	52.7	51.4	28.2	20	31	28.5	21.5	50.7	24.7	19.7	72.8	22	22	60	10.8	4.1	4.5	3.9	7.9	20	4.2	0.8	9.4	6.2	6.5
ABCG4	12.1	9.7	9.4	6.3	13.8	10.3	14.9	18.1	16.4	24.7	13.2	16.2	16	16	24	38.3	20.5	36.1	32	36.9	22.8	26.6	21.4	18.8	23.1	24.2	37.2	25.9	43.2	29.9	24.5	33.8	36	25	31.2	36.2	28.6	41.1	15.5	45.1	25.5	22.2	29.6	30.5	38.8	26.7	13.8	26.2	22.2
ABHD10	289	248.3	404.6	250.4	249.5	322.3	316.3	300	376.6	324.7	303	403.6	434	392	402	209	256.8	192.6	239.2	186.4	211.6	216	123.9	204	156.8	206.7	263.8	159.2	200.9	170.1	60.4	89.8	136.5	175.9	219.7	229.8	285.7	195.8	417.4	246.3	310.9	444.4	533.5	530.3	509.5	431.5	841.7	374.1	337.5
ABHD11	223.3	237.5	217.7	360.9	332.3	293.8	101.2	95.9	132.1	149.7	164.3	163.2	148	140	136	113.4	93.6	106.7	75.8	133.3	102.2	221.9	141.7	75.1	138.1	68.3	138.3	114.7	109	72.7	134.7	93.8	93.3	220.5	107.2	84.2	240.5	100.3	223.7	273.1	242.1	214.7	188.5	237.9	89.3	195.3	180.3	216.5	195.3
ABHD2	414.2	385.1	280.5	119.7	86.8	134.3	368.5	263.1	217.4	222.9	244.1	214.4	147	209	235	103.2	43.2	133	59.2	75.1	60.5	62.9	101.9	41.9	213.3	193	146.3	104.9	222.7	150.2	167	101	95.2	39.4	92.4	685.1	65.1	71.5	847	214.5	593.1	169.1	269.9	126.2	779.9	870.1	219.4	297.2	234.9
ABHD3	700	615.1	855.6	164.2	156.5	138.2	654.8	588.1	595.6	739.7	847.4	613.6	1159	1296	1238	385.4	449	79.7	284.2	211	378.9	165.5	421.1	416.7	887	119.6	153.2	90.5	240.8	150.5	233.4	159.6	62.9	202.2	89.3	147.4	31.5	154.4	160.5	370.6	498.3	495.1	301.7	375	216.1	458.6	646.9	400.8	230.9
ABHD4	259.7	235.6	302.8	182.5	178.7	174.9	357.7	368.8	429.7	284.7	365.9	414.9	457	415	430	433.1	157.6	253.4	138.5	122.4	239.6	152.1	114.5	157.1	71.5	387.7	243.9	255	160.8	187.6	128.9	306.5	183.4	95.2	160.6	292.6	111.3	271.8	85.3	117.9	112.5	128.9	104.2	137	192.7	114.5	85.1	94.2	130.1
ABHD5	138.3	155.5	120.6	87.4	81.2	46	124.9	97.3	99.6	103.4	121.4	97.4	118	138	141	53.5	53.4	51.1	61.2	44	64.1	49.6	36.5	72.8	57.9	92	93.4	78.1	48.8	95.6	56	74.2	46.7	66.5	78.7	43.4	48	41.1	160.6	212.5	155.9	107	167.5	136.6	245.3	176.3	172	128.5	400.3
ABHD6	110.2	107.2	57.7	63.2	66.5	40.9	76.2	74	90.4	73.1	60.7	81.6	68	66	76	13.3	54	65.6	23.3	25.1	16.9	42	36.6	48.3	52.9	83.2	28.9	37.2	62.1	36.2	9.6	26.2	40.8	53.5	76	26.5	26.8	31.7	115.5	115.4	103.4	123.3	226.3	101.1	161.3	61.7	358.9	74.8	62.6
ABI1	485.3	533.1	466.9	697	610.2	519	607	554.7	513.8	539.2	644	520.9	635	565	574	235.8	248.3	234.8	390.5	179.7	423.4	196.6	433.9	227.6	323.9	287.8	353.9	149.1	308.1	141.4	174.4	96	180.8	163.4	98.9	142.3	116.7	256.9	296.1	570.4	240.7	542.9	606.6	316.5	415.8	272.7	580.3	437.1	602.1
ABI2	333.9	260.4	343	221.7	209.6	422.5	252.4	271.3	303.5	444.8	416.9	380.9	383	347	324	109.8	79.1	188.6	147.7	93.9	112.7	83.8	61.5	58.1	44.9	75.1	95.5	166.9	101.9	106.4	190.3	171.4	187.3	152.9	138.1	189.6	195.8	195.7	305.1	285.5	371.3	303.6	353.6	196.5	224.7	645.8	300.5	236.6	237.4
ABL1	568	421.1	692.3	467.1	488	790.4	755.1	789.8	605.6	614.3	499.4	612.7	452	408	399	127.3	104.9	126	101.5	113.2	96.2	147.1	117.2	122.7	204.9	205.5	146.4	181.8	178.9	104.2	211.1	97.8	123.7	275.3	128.2	97.4	109	133.4	145.9	299.1	179.6	250.3	235.5	156	246.3	181.7	122.3	265.2	239.9
ABLIM1	157.7	143	256.4	5.7	9.2	5.8	137.4	132.9	168.5	93.2	81.1	78.1	266	270	270	99	88.1	24.9	59.5	42.4	72.8	152.9	41.9	21.3	628.7	59.1	185.1	76.5	1028.3	18.5	134.6	22.3	21.2	12.9	17.6	28.7	109.9	21.3	15.9	9	106.7	31.8	34.9	37.1	11.2	33.8	47.8	42.6	13.5
ABR	276	257.5	364.1	361.7	402.4	619.4	240.3	286.2	284.6	355.7	307	361.8	366	461	429	25.4	24.3	122.5	43.8	34.3	48.7	76.2	26.6	233.1	106.1	23.4	45.1	136.2	64.3	18.4	72.5	33.5	80.1	45.8	79.1	32.8	87.8	108.8	291.5	298.9	258.4	252.9	646.1	234.9	441.9	320.7	385.9	352.7	357.7
ABT1	139.4	153	120.5	166.4	205.9	91.6	136.8	138.7	119.7	119.1	141.1	137.7	152	161	170	118.5	141.4	147.6	137.6	234	107.4	84.8	138.7	208.1	179.5	106.3	208.1	202.3	92	156.1	257.6	143.6	131.9	301.9	147.8	161.3	189.3	91	175.5	198.4	294.3	267.7	134.6	300.4	180.5	139.6	241.4	185.4	180.1
ABTB2	76.2	90.2	95.5	17.5	13.6	10.9	94	110.1	77.9	91.4	82.9	89.7	68	75	70	31.6	35.9	33.5	36.3	67.1	46.7	20.3	46.8	20.1	58.9	21.1	61.8	35	33.1	25.3	17	25.5	22.2	21.6	30.7	126.1	47.4	44.4	101	30.7	85.3	100.7	23.7	32.3	263	84.8	74.2	53.3	147.1
ACAA1	221.5	226.6	260.3	213.9	237.5	188.9	246.1	225	236.6	180.7	193.8	175.7	264	272	259	78.5	109.3	142.4	96.2	139.8	85.2	95.7	78.2	105.4	83.4	212.5	155.4	132.9	94.6	90.2	120.5	103.2	132	53.3	102	97.5	88.5	139.2	248.2	176.1	350.3	216.7	339.5	206.5	359.9	247.7	329.5	287.7	179.1
ACACA	193.9	195.9	244.4	203.6	176.6	328.5	269.9	282.9	282.4	257	225.3	294.3	246	242	296	359.9	169.3	144.3	199.5	72.5	198.4	225.2	175.4	213.5	319.6	103.1	43	250.8	57.6	94.4	109.7	19.7	97.2	356	191.5	11.6	326.7	123.5	170.7	217.5	194.3	181.2	277.9	183.8	234.7	256.1	266.6	164.1	194.7
ACAD10	33.3	28.2	15.8	28.2	33	6.2	34	29.5	36.9	33.6	29.7	33.4	31	31	44	23.1	25.6	31.5	13.7	42.1	21.7	19.9	40.2	15.8	21.7	5.6	6	20	30.3	17	27.6	33.3	45.1	16.4	23	24	26.5	31.7	44.5	53.5	46.2	33.6	35.6	42.7	22	30.4	45.7	45.5	44.5
ACAD8	426.6	383	420.3	182.8	175.6	209.4	359.8	377.6	326.8	353	370.4	359.9	320	333	287	83.6	104.3	190.3	149.9	94.2	143.5	61	52.6	153.3	59.6	275.3	74.7	113.6	104.6	56.5	131.5	120.8	165.6	82.4	116.9	111	65.7	128	140.5	229.9	167.2	100.6	74.1	95.7	141.6	43.5	120.7	69.9	231.8
ACADM	783.6	718.3	833.5	851.3	873.3	836.2	813.1	791.4	746.5	965.8	1068.3	866.1	1068	1020	1018	89.2	334.9	178.2	374.8	122.6	700.8	164.7	259	231.6	175.4	205.7	257.9	186.5	119.7	397.3	226.1	214.8	329.2	276.4	98.1	266.5	261	245.3	667.5	727.9	539.3	986.9	304.3	984.5	408.7	881.1	743.6	1452.5	329.3
ACADS	41.1	31.1	26.2	34.7	42.2	33.5	39.9	38.1	54.8	43.6	26.4	38.5	52	31	30	20	20	64.9	22.6	16.1	29.3	32.6	16.9	23.4	14.4	16.2	24.6	58	34.7	29.5	21.6	35.3	27.4	26.2	39.5	39.9	27.7	33.6	26.5	43.2	43	41.9	47.1	62.9	31.7	46.1	59.3	41.2	37.7
ACADSB	35.3	56.7	52	102.1	88.6	185.1	68.8	61.1	55.3	46.2	56.5	48.7	56	61	52	1.3	7.2	11.3	3.1	3.6	11.2	9.9	4.1	7.8	3.9	11.8	14.1	6	8.5	9.5	7.3	10.1	5.1	8.8	15.3	16.6	6.8	14.6	38.7	49.5	67.3	50.4	101.9	59.8	32.8	100.3	141.6	44.5	49.7
ACADVL	1529	1596.3	1187.8	417.1	437.1	335.4	1055.9	1068.5	1266.7	1357.8	1362.8	1396.6	1566	1429	1396	132.5	223.4	386.4	145.6	261.2	228.5	161.8	166.2	181.9	286.6	186.5	279.7	165.4	221.2	203	126.5	356.8	645.7	102.8	241.5	534.4	298.1	352	735.2	1257.5	710.3	351.9	265.7	221.9	876.4	305.5	286.1	153.4	776.6
ACAP2	425.1	407.3	544.7	468.5	373.9	677.6	392.9	365.2	404.7	529.4	543.1	403.1	487	525	510	57.2	91	44.5	88.8	41.4	123.1	96.8	94.4	124.6	118	143.5	66.4	71.3	70.6	158.8	111.3	35.4	57.4	133.7	67.4	98.4	128	76.3	382.6	284.9	396.3	312.5	292.8	330.7	465.1	333.3	458.5	452.3	270.5
ACAT1	672.2	617.1	642.4	1188.9	1368.3	1055.9	634.3	634	713.4	639.9	542.5	617.1	499	574	550	810.4	884.1	1049.3	894.3	761.5	997.1	368.5	847.6	887	1184.6	1077	834.3	812.3	885.2	272.2	1347.9	917.7	1052.7	669.6	439.7	745.4	1307.9	1169.9	998.5	1488.3	612.3	1303.9	671.4	935.3	783.1	852.3	1191.9	461.1	1216.7
ACAT2	501.2	478.4	594.4	445.9	458.7	327.3	950	911.7	854.3	600.1	608.2	640.9	678	652	671	214.9	352.5	68	314.5	275.5	250.2	173.2	550.2	775.7	492.9	296.7	421.3	341.3	166.5	423.5	976.4	174.1	113.6	320.9	286.8	185.4	253	260.9	392.9	1144	336.1	709.3	844.5	291.5	361.9	1073	810.4	305	250.5
ACBD3	566.2	516.1	673	451.6	454.5	660.1	629.2	673.5	634.4	403.6	370.3	389.7	606	580	624	320.9	161.8	165.9	171.2	64.2	405.9	244.1	166.8	117.3	176.8	79.2	227.3	205.9	171.8	169.3	235.8	261.1	432.6	208.9	202	133.8	191.8	181.9	546.1	401.4	659.5	630.4	634.2	926	674.7	560.6	455.4	782.1	825.8
ACBD4	24	26.4	19.6	30.1	21.5	16.3	40.3	38	34.2	35.4	43.9	41.4	36	39	30	63.5	34.4	123.4	29.5	50.3	39.4	44.6	26.6	46.4	50	35.9	43.8	49.5	70.5	26.3	51	54.5	68.4	31.9	81.9	36.8	51.2	51.8	33.5	58	27.7	36.4	71.6	47.9	10.4	19.1	67.7	37.2	30.3
ACD	186.1	166.9	196.8	221.7	257.9	284.2	107.6	112.7	87.6	146.2	157.1	170	67	82	88	97.5	110.5	99.8	99.1	84.1	172.5	111.6	81.5	237.1	267.4	90.5	110.7	220.5	71.1	101.7	126.9	87.9	64.7	197.7	69	122.6	193.1	80.9	322.9	308.5	180.7	107.9	177.7	148.8	138.9	148.4	170.9	156.1	263.6
ACIN1	136.8	143.9	84.3	81.4	112.3	74.8	91.7	96.8	111.7	113	161.5	139.4	114	124	115	86.8	58.5	78	114.4	94.6	100	57.7	132.1	124.9	125.9	163.2	86.1	172.8	117.7	108.3	88.9	107.8	63.5	141.2	64.8	101.4	92.5	77.2	177.2	187.3	106.6	208.7	145.9	175.4	100	131.7	120.2	149.1	172.3
ACLY	1105.1	1206.8	1490.5	1032.7	879.6	1207.8	2182.9	2445.3	1813.2	1991.2	2219.3	2620.8	1785	1922	1960	1046.4	929.1	606.8	905.2	647.9	772.1	945.3	1036.8	1026.7	1287.5	605.2	826	726.2	966	518.5	753.5	504.8	941.4	863.2	541	611.5	845.5	749.2	1658.4	1728.5	1747.1	1393.3	1323.1	1219.9	1282.2	1935.2	1518.7	1407.1	1250.5
ACO1	779.6	808.3	842.9	187.8	180	175.2	848	809.5	635.7	356	432.3	528.3	848	793	865	155.7	116.6	153.4	167.9	107.6	167.1	86.6	111	131.3	46.5	173.8	176.3	143.3	155.8	168.3	173.5	156.3	160.8	180	199.3	184.5	190.1	162	113.1	1038.5	212.7	263.5	248	252.3	242.9	109.8	162.9	454.6	358.1
ACO2	516.6	612.5	553.5	301.2	341.1	213.4	605.2	511	581.9	606	702	627.9	737	793	692	275.9	690.2	401.2	367.7	487.7	607.1	578.1	557.7	522.5	364.8	435.2	783.7	281.2	642.2	215.1	573.9	595.3	580.8	406.3	228.2	637.3	310.4	462.1	554.3	398.3	726.2	820.6	908.4	849	605.5	986.6	702.2	726.1	636.1
ACOT13	237	231.4	194.4	587.7	616	394.3	418.7	474.4	427.9	342.7	290.5	355	466	489	541	306.5	205.5	135.1	468	203.2	200.5	210.7	259.6	176.9	260	133.8	316.3	204	185.2	275.4	389.2	201.2	284.6	114.8	288.3	147.2	318.1	144.2	222.6	149.8	506.5	241.1	246	360.4	443.3	168.3	685.8	295.7	522.4
ACOT7	868.9	955.6	848.6	2632.9	2879.6	1947.5	940	1071.4	787.6	830.2	877.3	982.7	523	639	679	211.4	199.3	140.2	217.1	170.4	166.4	302.3	214.3	203.6	337.7	201.1	189.2	287.3	185.8	183.4	250.2	142.9	137.8	239.3	214.5	199.9	283.7	109.3	881.5	1693.5	941.2	1206.1	2666.1	1370.7	1378.6	1411.9	1263	1526.1	637.3
ACOT8	134.3	103.9	176.1	85.1	73.3	51	121.2	121	78.2	143.5	91.1	139.5	183	133	147	64.3	60.4	120.8	59.1	61.3	50.1	105.1	59.4	111.5	34.2	59.8	67.8	70.7	132	53.2	68.4	51.7	102.6	60.4	70.4	107.5	96.4	62.2	187.7	131	181.3	102.3	288.7	224.7	214.5	93.7	130.7	138.1	104.4
ACOT9	397.7	455.9	413.8	478.7	464.5	466.1	537.8	548.8	559.4	404.3	435.1	409	423	506	536	186.3	167	130.6	84.6	141.2	170.7	177.9	40.7	52.4	153.4	215.8	144	102.8	109	88.4	154.6	10.9	95.6	152.3	92.7	78.1	187.2	63.3	337.6	496.4	441.7	462	461.9	513.8	684	399.6	503.5	388.9	577.7
ACOX1	162.8	154	211.8	88.3	96.3	134.4	169.9	182.1	215.5	232.1	239.6	280.1	253	282	260	63.1	31.3	61.1	45.1	30.8	50.8	41.2	32.3	52.9	26	60.9	59.6	44.1	51.3	46.2	30.1	46.4	73.1	34.4	52.5	63.7	41.7	62.3	106.7	128.7	99.7	106.9	130.2	87.7	275.9	101.6	178	105.9	251.4
ACOX3	69.6	66.3	108.2	65.6	66.1	61.7	121.2	84.8	100.6	71.8	70.4	84.7	107	104	100	27.1	20.4	29.7	23.7	42.6	56.6	31.1	31.2	27.2	31.5	35.5	28.5	19.4	28.9	39.9	36.4	33	39.2	61.2	43.2	36.8	30	32.9	34.8	73.8	50.1	73	97.1	38.3	55.5	97.7	50.7	64.7	52.6
ACP1	607.2	678.8	497	966.2	921.3	784.3	715.8	840.6	676.6	767.9	774.8	850	520	778	738	371.5	309.4	340.2	390.3	330.8	229	323.1	466.9	338.3	338.9	262.2	312	672.6	430.4	493.8	483	319.5	313.1	379.6	391.1	472.8	364.7	662.8	1175	1112.2	840.1	882.3	805.1	1014.9	892.5	429.6	770.7	1052.1	1762.7
ACP2	365	341.9	320.2	153.7	154.5	114.4	341	326.1	280.8	356.6	344.3	338.1	383	359	363	83.7	92.5	166.6	113.6	148.8	132.4	120.9	69.4	89	87.4	123.8	238.3	81.5	147.6	119.6	189.6	233	196.9	130.1	111.8	116.7	106.3	172.3	217.7	167.8	115.9	197.8	217.2	167.2	340.1	133.6	206.3	154.1	249.5
ACP6	156.3	136.9	166.9	74	59.9	84.8	180.1	165.8	169.5	265	241.3	306.2	184	184	162	239.6	121.7	424.1	277.6	458	102	415.4	102.5	206.2	337.6	130.8	194.6	246.1	172.4	106.9	132	214.2	369.4	274.4	376.6	108.7	33.7	36.1	209.3	203.5	192.6	325.5	89.1	214.9	766.9	281.8	246.1	346.7	415.7
ACSF2	45.6	40.7	54.7	44.6	54.3	49.2	102.1	114.1	150.3	98.7	93.9	100	133	97	93	48.2	44.6	43.1	26.1	27.1	34.1	37.3	67.2	28.3	33	20.9	24.4	20.8	41.8	24.5	34	43.6	26.2	30	26.3	24.2	29.2	58.2	8.7	4	41.7	14.7	164.7	67.5	78.3	24.5	34.3	80.7	31.3
ACSL1	617.9	856.8	621.1	218.3	213.9	226.8	1220.2	978.5	555	392	377.4	346.8	391	463	446	103.6	55.4	41.9	58.2	27.5	74.7	97.7	73.8	64.5	108.7	88.5	62	49.6	98.9	37.9	60.7	102.4	33	257.5	151.1	22.7	73	51.4	347	358.8	368.9	655.2	1132.1	851.7	705.9	892.3	1316.7	1061.1	211.1
ACSL3	577.2	555.2	659.2	864.5	729.6	820.9	772.2	683.6	692.6	619.1	641.8	541.4	758	836	768	288	217.5	126.5	160.4	357.1	343.8	146.9	244.7	148.2	192.7	103.6	114.5	244.7	184.3	127.4	370.7	132.3	167.5	356.3	140.6	166.1	324	246.1	1366.5	591.7	1465	1753	1161.7	1844.9	1400.1	2085.7	2556.4	814.8	1132.8
ACSL4	665.2	825.3	695.8	344.7	361.9	507.6	481	402.1	313.6	359.5	457.4	249.2	372	414	361	52.6	71.5	21.8	54.3	18.2	80.9	40.4	74.1	54.6	39.3	60.6	59.8	39	28.8	11.2	28.5	18	17.3	46	52.7	16.8	29.9	19.4	99.5	254.2	160.9	137.4	45.7	175.9	109.2	180.5	201.4	248.3	437
ACSL5	19.6	14.7	5.2	2.5	3	2	46.8	33.3	83.2	58.8	40.8	69.5	73	54	58	73.2	78.5	91.2	96.4	101.4	40	91.9	82.2	84.5	77.8	60.7	44.9	43.6	66	18.6	37.6	77.4	27.9	51.1	75.6	42.8	55.7	47.4	1.7	1.1	6.6	14.7	4.6	14.7	3.6	3.9	25.5	20.3	824.1
ACSS3	61.1	49.1	75.1	14.2	10.7	8.9	131.8	126.1	105.7	68.5	72.1	64.4	76	50	66	27.4	27.3	29.8	25.1	31.6	25.4	34.2	19.5	23	22.5	26.9	33.4	19.8	63.1	27.8	21.5	84.7	31.9	30.7	23	42.5	20.3	39.4	9.5	7.9	15.7	32.9	32.5	21.6	57	6.5	23	8.1	11.9
ACTA2	333.8	258.1	376.4	943.7	1006.8	992.7	211.1	210.8	291.6	204.8	123.4	207.7	201	130	133	38.2	33.8	54	42.9	70	28.8	39.5	25.2	50	27.7	52.9	44.1	49.2	50.7	49.2	27.1	48.8	80.5	61.5	35.4	93.5	46.7	55.4	217.7	63.1	190.3	246.1	256.2	123.6	276.7	112.1	42.1	120.4	445
ACTB	5895.8	5512	4896.7	7744.9	8835	5773.2	6854.8	6844.7	7657	5261.9	5277.7	7419.5	5852	5588	5994	3731.8	4847.7	4883	3887.8	5240.4	4209.1	4933.8	3252	3589.5	4295.1	4724.1	5506.1	5661.3	4670.8	3700.8	4975.8	5904.5	4105	3218.1	4840.3	4241.7	5294.3	5246.2	7419.7	10848.5	9407.8	11094.5	10965.9	10527.4	8165.2	9928.7	10539.3	8767.7	6936.5
ACTC1	27.6	40.3	45.6	33.5	13.8	18.7	16.3	31.3	12.1	20.9	22.1	18.7	40	37	40	29.2	35.4	55	41.4	32.1	38.8	34.8	36.6	35.1	45.3	42.6	46.5	32.9	45.5	40	37.6	45.7	24.7	23.4	28.3	34.9	44.9	43.4	23.5	26.7	20.3	29	41.3	29.6	28.1	34.6	37.1	28	42.7
ACTL6A	945.3	805.5	1047.3	1079.4	923.4	871.9	692.6	625.2	616.7	1024.1	1105.3	811.7	637	727	682	114.2	202.6	45.8	197.9	94.3	223.6	151	193.4	233.7	349	153.8	146.1	67.1	88.9	138.4	150.2	49.9	59.1	209.5	61.1	100.9	134.6	84.7	724.9	406.9	473.9	581.7	491.3	461.1	438.6	647.2	816.9	806.5	285.5
ACTN1	2055	2553.2	2514.2	2479.4	2136	2474.7	2624.4	2900.4	2200.9	2114.8	2293.6	2261.9	2004	2253	2286	3.5	2.4	35.1	4.4	43.6	36.6	66.1	1.7	100.1	4.4	171.5	5.3	172.9	1.1	76.2	2.9	77.7	67.1	40.8	139.2	3.1	1.5	32.2	2519.5	2672.6	1745.5	1506.4	1157.2	1603.9	2278.1	2715.9	2026.2	2241.1	2131.5
ACTN2	2.7	3	6.8	1.4	21.8	3.7	10.9	11.8	8.6	14.1	29.2	14	8	17	10	32.7	36.7	33	35.4	30.2	40.2	29.2	19.1	27.6	31.9	39	52.7	23.6	37.4	36.2	25.4	45.6	32.2	29.3	38.8	43.8	41.8	46.1	20.3	1.9	2.5	2.5	1.5	1.9	1.9	3.3	6.1	5.7	2.3
ACTN4	213.5	291.8	216.2	340.5	291.2	262	306	389.9	307.9	664.2	706.5	830.6	303	292	346	306.9	193.9	868.8	158.7	225.3	621.6	385	179.8	482.2	211.9	281.9	397.6	247.4	204.1	290.2	166.1	218	323.1	328.7	373.7	426.1	658.9	379.4	1097.7	621.5	769.4	406	192.7	520.8	585.6	645.5	945.4	481.5	626.1
ACTR10	1103.7	1163.8	1161.3	1109.6	1115.7	1043.4	1361.2	1389.8	1390.6	1141.7	1230.7	1280.8	1343	1444	1392	371.7	220.4	495.2	240.3	334.7	360.4	220.7	248.7	270.1	201.5	189.4	270.1	510.9	375.1	189.3	270	323.5	251.4	477.5	553.7	435.8	397	336.7	581.3	1188.7	618.3	958.7	841.7	944.3	900.9	712.7	759.9	1036.4	948.4
ACTR1A	611.6	557.7	578	594.1	585.1	313.3	613.6	623.1	551.6	729.7	651.8	744.9	434	469	500	167.1	114.2	142.4	75.1	199.3	148.3	117.5	208.7	116.9	82.2	114.7	103.1	171.2	110.3	88	88	127.3	69.3	38.3	245.6	72.7	78.2	85	335.6	479.2	321.5	402.8	436.3	343.3	242.5	626.3	329.6	322.6	661.6
ACTR1B	240.7	231.2	251.6	236	206.7	199.5	282.8	291.1	298.2	280.2	221.8	312.9	306	286	324	207	184.3	188.9	172.9	142.8	170.7	174.2	137	133.6	219.9	182.1	222.8	235.5	234.2	209.6	220.1	292.9	145.7	174	266.8	204.6	179.2	237.4	172.1	438.2	159.7	168	104.6	119.5	165.1	195.2	126.3	148.6	232.8
ACTR2	1727.9	1812.4	1696	2128.9	2102.9	2139.1	1845.3	1765	1733.4	2207.8	2219.8	2287.3	2252	2344	2473	536.8	462.5	463.4	665.3	810.3	551.6	680.9	578.3	695.3	655.4	298.5	488.6	496.2	551.6	456	475.4	673.2	383.3	364.1	585.3	475.9	320.1	497.5	2365.7	3232.1	2322.2	2670.7	1637.9	1666.7	1827.5	2474.6	1993.4	2007.5	1882.5
ACTR3	2555.7	2525.2	2417.7	3931.6	4329.3	3500.6	2987	2749.1	2482.5	2465.5	2640	3116.5	2974	3038	3140	941.8	1740.8	1857.6	1853.7	944.2	1892.7	1182.4	1048.4	1673.3	1484.7	1955.6	1900.6	2050.6	1572.7	1665.5	1917	1308.1	1619.9	1681.8	1815.7	2371.6	1438.3	1676.7	2693.9	4868.4	3618.1	3862	3195.7	3275.2	3861.5	3973.5	2924.6	4304.5	3731.8
ACTR3B	97.3	81	91.2	124.3	165.5	128.5	40	29.6	42.4	51.3	44.6	50.3	37	35	42	26.6	37	26.2	21.9	37.3	39.1	52	20.1	31.2	37.2	37.3	23.5	17.9	13.1	31	24.8	6.6	35.3	24.7	32.9	1.5	39.9	18.9	60.3	59.4	58.7	63.5	90.4	252.7	48.7	84.1	100	102.9	49.7
ACTR5	83.1	91	90.9	81.7	98.9	97.2	59.6	85.2	75.9	62.6	60.1	79.7	58	67	70	36.4	58.6	90.2	69.1	59.4	82.1	73.1	75.3	86.1	46.2	79	51.8	66.3	91.7	93.8	45.7	51	58.2	91.7	66.6	87.2	161.3	75.6	67.5	43.5	42.6	20.7	128.4	96.2	61.4	64.2	53.9	66.3	50.3
ACTR6	525.3	495.7	585.1	478.6	442.4	482.1	549.2	531.3	463.8	585.8	619.1	542.3	552	596	590	19.5	109.5	38.6	112.3	84.6	59.4	95.7	108.3	69.1	97.2	88.9	64.1	117.9	60.5	127.3	126.2	89.2	75.2	175.9	60.7	78.8	103.9	60.1	491.5	199.9	225.3	303.3	296.5	498.1	249.7	385.3	257.9	337.5	266.2
ACTR8	187.6	184.8	168.2	110.4	93	102.8	163.8	167.3	151.3	155.5	149.5	181	164	169	189	28.5	33.3	74.3	46.1	48.8	35.4	36.8	44.5	39.7	32.8	74.3	72.8	35.5	55.2	49.1	59	49.8	56.4	50.9	36.3	45.9	38.6	39.3	253.9	122.3	238.3	150.3	261.7	250.3	280.7	188.5	190.5	254.2	215.4
ACVR1	310.2	310.9	386.2	533.1	640.2	778.2	398.7	332.6	378.6	328.5	342.4	285.5	362	366	346	19.7	44.9	43.9	29.8	20.1	89.1	50.1	85.1	58.5	27.7	33.8	56.8	40.3	16.5	7	10.6	34.6	69.6	76.8	63.3	48.8	83.9	30.6	437	483	599.4	343.7	197.3	455.9	826.7	522.5	343.8	474.4	432.7
ACVR1B	206.7	206	235.6	251.1	248	271.5	286.5	250.3	245.8	201.1	194.5	218.1	254	239	232	61.3	32	31.4	41.7	43.3	36.2	41.6	21.2	42.8	36.6	35.7	42.4	60.7	34.3	35.1	55.2	29.8	37.4	57.7	136.6	49.4	58.2	78	149.4	88.3	175.9	172.5	178.1	161.9	167.9	153.1	64.5	131.7	935.5
ACVR2A	80.6	77	99.1	50	71.5	77.5	51.2	55.9	71.5	86.6	87	67.4	84	65	56	38.6	51.6	53.8	58.1	58.1	68.4	48.7	60.2	58.9	23.8	54.8	78.9	31.4	65.7	32.3	68.7	84	93	34	47.6	73.9	83	79.7	37.1	58.3	49.5	64.1	49.3	37.1	32.7	34.9	35.5	50.5	37.6
ACYP1	485.9	405.3	393.9	237.8	178.9	172.8	587.7	638.2	480.9	637.4	545.2	606	560	545	537	59.9	42.6	55.8	48	63.7	93.4	31	147	127.5	65.5	28.4	52.2	60.1	63.9	66.1	78.8	71.4	35.6	66.8	47.8	73.6	53.3	38.3	175.9	162.5	239.4	289.7	509.2	340.7	321	206.5	699.6	308.3	352.5
ACYP2	157.1	161.7	107.7	56.8	56.5	43.1	110.3	126.1	110	109.3	144.5	99.1	198	219	213	56.2	84.3	55.2	106.3	49.3	62.8	52.3	69.4	19.2	29	99	34.7	49.1	32.8	61.6	16.9	76	27.1	42.6	68.3	74.7	32.9	82.9	55.3	169.3	187.5	36.9	115	62.3	86.7	159.5	44.3	70.3	307.1
ADA	25.2	27.2	23.9	121.7	191.2	137.2	47.8	57.6	54.4	96.6	64.1	70.9	48	43	32	516.1	197.5	241.1	203.4	664.3	331	248.8	1046.9	471.5	86.2	220	193.7	309.5	446.4	122.2	146.1	62.3	720.4	164.6	313.1	306.1	109.2	162.8	97.9	46.9	74.3	82.9	142.9	127.4	57	43.5	175.9	66.3	13.3
ADAM10	1035.3	812.1	1215.6	1242.7	1214.4	1395.6	1296.3	1368.3	1262.8	1090.2	987.4	1119.8	1165	1214	1180	601.9	520.5	227.7	570.4	593.9	339.8	352	335.2	281.4	900.8	548.4	378.3	341.8	446.5	238.3	518	254.9	339.1	737.6	332.1	390.6	358.3	291.9	2755.3	1497.7	2280.2	1169.9	1543.5	1855.5	1782	1151.4	1340.5	1403.6	910.1
ADAM17	371.1	350.8	326	347.3	307.4	471.8	445.1	439	417.3	418.4	372.2	411.1	540	534	508	129.9	81.7	73.3	119.8	70.4	110.5	65.2	152.7	125.2	141.3	76.2	57.9	79.9	83.7	127.1	120.1	79.7	61.3	105	90.8	90.2	124.7	129.2	230.9	134.9	255.8	167.5	192.6	225.9	287.9	116	204.5	207.7	168.8
ADAM19	78.3	67.3	103.6	206.8	264.9	257.7	132.9	128.4	134.5	174.6	149.1	134.7	127	113	117	10.3	11.1	188.6	13.6	44	15.1	26	85.6	16.8	15.5	149.4	44.5	17	46.9	217.9	96.7	21.1	52.6	36.5	105.4	15.9	3.7	48.2	208.7	26	116.5	72.9	22.5	26.1	360.7	160.7	21.7	66.6	88.6
ADAM21	10.5	5.6	22.5	8.3	15.7	13.6	15.5	14.6	25.3	12.7	1.2	1.1	23	19	23	25.8	18.9	56.4	27.1	32.6	36.7	20.3	23.5	31.3	27.2	20.4	29.2	19.4	28.1	38.5	20.2	44.4	24.8	23	30.5	36.5	40.9	37.2	7.4	2.4	4.7	0.7	14.3	8.7	14.8	8.3	17.6	17.5	1.3
ADAM23	26.5	18.8	20.4	70.6	80.3	93.8	54.3	48.7	28.2	51.8	67.7	46.8	20	28	39	50.7	126	82.6	32.8	80	50.5	67	117.7	126.4	329.4	17.8	64.6	84.8	424.5	34	23.7	859.7	55	20.9	18.1	28.6	57.7	262.5	70.1	33.8	60.9	157.9	157.7	122.7	152.9	119.6	89.1	151.7	52.3
ADAM8	31.4	48.1	45.4	3.4	4.2	7.9	89.1	180.8	93	42.9	44.5	30.7	50	52	53	93.9	5.4	15.4	24.8	28.3	4.6	50.5	3.5	74.8	19.3	103.8	5.1	20.6	27.1	4.5	18.3	106.7	4.9	52.6	12.5	82.4	4.4	43.5	14.2	2.1	14.3	9.9	15.8	15.9	6.7	15.6	14.4	2.9	23.4
ADAM9	2332.9	2579.6	2746.1	2281.1	2470.8	2233.1	2426	2322.2	2732.9	2761.7	2809.7	2450.6	3161	3058	3038	103	114.1	104.2	152.4	73.1	176	109.5	116.9	208.4	143.1	81.8	126.2	18.2	128.7	155	208.3	107.6	147.2	169.2	106.2	106	243.8	75	1232.5	3109.3	1615.7	1055.2	861.3	1112.1	1974	905.1	1253.6	1588.9	1284.8
ADAMDEC1	3.4	0.6	10.8	3.8	8.4	4.9	3	6.4	5.4	0.6	3.6	6.5	7	7	6	9.3	8.7	9.3	12.9	5.8	11.9	15.6	5.5	9.4	11	22	26.5	9.4	12	103.8	9.4	14.2	5	5.1	5.6	13.1	8.7	15.4	0.5	3.7	5.8	5.9	7.1	5	8.7	8.4	1.3	3.4	7.1
ADAMTS1	672.1	723.7	816.7	1.9	1.3	0.8	281.2	330.9	157.9	174.2	332.9	210.3	146	140	130	9	35.7	2.1	4.3	1.7	36.2	6.3	1.4	32	13.3	2.1	7.8	4.6	1.3	1	1.3	2.1	18.7	90	11.2	6.4	30.7	10.5	206.3	1725.8	803.9	174.1	88.1	123.4	662	110.1	51.2	148.5	275.1
ADAMTS12	127.9	91.4	99.4	38.4	36.5	31.3	162.7	191	180	98.5	84.1	99.5	88	84	77	31.3	36.8	34.7	31.5	43.2	31.7	34.8	21.1	31.1	33.6	26	38.7	17	36.5	38.9	34.1	36	23.9	23.1	37	40.9	36.3	42.4	5.1	1	13.7	3.7	5.5	1.3	22.8	7.7	6	6.7	11.5
ADAMTS3	66.9	77	88.9	113.5	124	177.9	41.5	47.1	59.1	47.7	45.2	36.3	79	58	75	13.7	10.6	11.8	8.1	12.1	9.8	16.7	5.6	3.5	6.8	9.7	10.6	12.2	5.8	6	4.9	8.5	12.8	47.6	9.1	12.9	16.4	6.9	61	2.7	203.3	8.9	9.5	212.4	40.3	59.9	5.7	112.9	25.3
ADAMTS5	79.7	81.6	66.9	13.9	8.6	0.8	52.2	139.8	25.2	7.4	1.4	5	12	6	12	9	13.4	30.9	17	20.3	15.7	16.5	9.2	12.3	8.9	12.3	19.3	15.8	18.4	25.1	11.3	9.4	22.5	9.9	16.1	15.9	11.1	16.2	8.2	8	12.7	7.1	1.5	5.2	28.1	11.4	1.1	22.5	8.2
ADAMTSL3	7.4	7	9.9	2.3	4.4	3.1	11.5	4.1	10.6	5.3	6.6	5.4	11	4	7	14.7	11.2	13.3	13.7	6.7	12.4	13.4	9	11.3	10.6	10.6	12.7	8.2	15.4	18.4	7.5	14.9	3.5	6.2	6.4	13.2	8.4	10.7	6.5	13.3	1.1	4.3	5.2	6.5	16.1	13.4	6.2	2.7	9.3
ADAMTSL4	22.5	16	18	18.4	16	14.7	21.9	26.5	31.3	10.9	4.9	8.9	11	11	16	19.9	20.3	30.2	23.9	25.7	8.7	25.7	11.5	24.8	1.6	22.5	19.8	20	23	25	16.7	21.3	42.5	9.1	37.5	16.6	29.6	48.2	14	23.9	13.7	8.7	6.8	11.1	11.9	8.5	6.1	11.4	9.8
ADAP2	24.9	21.7	18.9	29.5	20.3	21	16.6	14.6	16.1	12.7	11.8	15.4	18	18	14	30	33.8	28.4	25.7	23.4	40.8	20.5	11.9	28.6	100.8	24.8	30.9	26.9	40.6	33.3	24.2	20.7	23.7	11.3	37.4	47	22.6	42.1	7.8	2.3	13.5	21.3	9.7	15.1	11.3	14.6	12.5	12.8	5.5
ADAR	464.3	487.6	639.6	701.7	762	1199.1	623	665.7	773.4	475.3	536	518.1	700	686	661	872	539	1469.4	854.4	1426.6	1012	1385.6	671.6	927.8	825.5	866.5	935.4	1056.6	612.7	842	571.5	1093.4	920.1	930	1286.4	681.4	1249.9	1183.6	912.2	819.3	586.9	1052.9	986.8	826.7	810.5	606.7	591.7	1309.7	672.9
ADARB1	44.5	63	50.9	54.6	51.3	73.5	53.7	60.7	67	32.3	44	56.7	22	25	22	82.5	1.5	78.9	164.2	2.8	21.7	50.7	37.2	2.1	26.5	13.9	1.3	26.3	1.9	1	2.2	33	2	19.5	24.8	1.6	4.5	101.2	312.2	37.5	218.7	85.1	81.7	72	202.2	72.7	66.3	122.5	18.3
ADAT1	199.7	197.6	191.8	218.1	247.6	229.8	157	175.3	143	189.2	167.1	211.9	207	230	223	65	56.8	58.4	80.3	102.2	86.2	60	180.7	117.2	87.6	75.5	67.9	63.5	48.7	119.4	37.1	76.1	55.2	61.9	62.1	81.3	95.1	76.7	204.1	137.8	143.5	151.4	80.2	72.3	105	251.9	86	150.5	120.9
ADCK2	181.6	184.2	274.3	125	117.6	161.9	118.3	112.9	115.8	94.6	90	97	161	158	122	164.1	99.2	50.6	105.8	138.6	101.2	128.6	68.2	59.4	96.9	37.1	73.4	69	104.9	110.7	280.9	85.6	77.6	77.7	106.4	62.7	119.3	75.9	143.9	217.7	170.7	131.1	133.6	145.5	100.2	321.1	250.6	134.3	173.8
ADCK3	106	100.7	138.3	130.2	121.1	160.4	215.9	228.7	325.6	121.2	127.4	127	310	304	247	212.9	204.2	163.3	120.9	90.6	69.9	182	86.1	70.8	215.2	112	165.3	192.4	208.9	84.6	235	114.5	280.8	66.3	109	198.9	174.4	177.6	152.9	101	74.1	55.7	23.3	117.6	51.7	86.1	38.5	81.9	41
ADCY3	67.6	60.5	103.7	97.5	94.4	155.8	70.7	86.4	63.5	82.2	68.1	84.2	76	94	84	145.8	112.4	165.5	192	110	55.1	126.9	84.3	130.3	170.9	112.9	57.4	185.7	152.5	236.2	112.8	117.7	123	146.7	180.2	277.1	152.6	142	222.7	173.9	124.6	113.5	166.1	153.9	73.3	117.3	138.7	116.6	138.5
ADCY6	95.6	81.9	104.4	39.9	29.2	53	90.2	110.1	133.9	88.1	86.6	95.7	86	88	76	70	31.6	45.4	30.9	58.8	200.2	80.4	23.2	66.8	46.1	91.2	45.7	34.9	38.8	18.6	21.8	40.2	38.7	13.6	102.3	7.3	83.2	24.5	153.1	147.7	131.3	67.3	136.1	179.6	160.7	85.7	88.4	91.5	105.8
ADCY7	45.3	47	90.2	99.4	80.2	363.3	66.8	46.2	56.3	29.1	28	30.2	23	28	25	37.2	57.6	50.6	60.3	42.6	20.9	40.3	44.8	39.6	127.7	39.9	52.2	29.6	35.9	0.9	39.1	25.9	32	20.9	6.2	37.9	53.6	44.1	49.2	9.3	1.7	21.3	22.3	52.9	44.7	24.1	1.4	7.2	82.8
ADD1	450.4	490.5	702.3	390.9	443.5	530.7	781.9	711.8	826	698.3	723.3	693.7	977	839	857	189.1	78.8	201.6	198	209.7	379.5	136.4	191.8	208	115.6	192	144.5	195.9	181.9	209.5	229.3	165.9	191.8	273.3	274	228.7	196.1	158.4	289.4	400	237.4	384.5	335.9	214.5	425.7	320.6	464.7	374	403.4
ADD3	564.5	577	688.8	2148.5	2201.9	2026.2	962.5	792.8	751.8	837.9	761.8	765.6	918	763	772	910.6	185.7	351.2	329.2	960.5	727.1	599.5	670.5	579	127	351.6	961.7	970.5	374.7	238.5	295.2	93	232.6	684.2	374.8	95.5	215	785.5	874.3	148.2	550.1	1285.8	1555.1	813.5	1305.6	939.8	803.9	859.1	170.6
ADH5	763.3	754.5	853.3	1060.9	1075	974	1304.7	1391.9	1289.2	1126.3	1117.5	1336.2	920	884	896	230.9	195	228.7	241.4	268.7	202.1	399.9	238.4	279.1	165	117.1	238	317.5	246.6	242.7	409.1	287.5	422.1	386.8	247.6	226.9	284.3	241.5	881.8	1406.1	992.5	1529.4	1319.9	1014.7	1161.1	957.2	1613.5	1691.1	363.5
ADI1	1133.8	1073.6	1089.9	1183	1342.8	861.7	870.9	964.3	837.5	816.1	846.6	941.7	1161	1284	1291	316.9	401.4	183.6	457.1	196.8	265.5	238.3	213.2	290.8	239.4	362.2	247	88	308.9	287.2	193.9	353.7	152.7	246.2	201.7	382	127	951.7	1207.5	1268.7	1078.5	1386.9	851.6	1261.9	946.3	776.7	1222.2	983.7	1654.8
ADIPOR1	632	645.8	691.8	508.2	480.2	507.2	648	624.2	537.8	496.2	452	423.3	678	704	735	350.3	418.1	274	493.3	395.7	533	567.3	477.4	283.8	337.3	230.6	467.8	338.8	345.7	525.5	418.8	632.2	631.4	426.1	553.8	357.6	248.6	309	494	509.3	459.9	715.1	485.9	643.7	461.3	1332.5	461.2	569	623.7
ADIPOR2	339.6	383.8	383.2	267	294.6	351.5	459.2	454.3	541.8	465.2	384.3	486.6	582	541	492	213.8	259.6	221.8	352	187	209.1	254.4	192.6	207	263.1	228	297.1	298.6	329.9	148.7	314.8	228.7	165.9	370	253.4	278	819.2	297.2	575.1	461.3	618.5	532.2	832.7	793.5	620.1	608.9	928.4	596.1	318.4
ADK	794.6	727.1	648.6	312.5	255.4	283.9	777.6	808.5	786.3	696.5	649.5	745.6	670	795	836	268.9	296.5	254.2	263.8	210.4	209.1	256.8	319.2	199.5	326.7	323.5	340	316.8	297	319.8	301.6	241.4	265.6	297.9	226.3	145.3	239.1	271.2	538.1	1194.1	291.1	406.9	265.2	324.7	300	346.5	517.9	787.2	998.5
ADM	306.8	498.2	291	1170.4	1313.6	1002.1	1862.7	2004.6	1489.9	855.4	946.9	577.8	447	436	428	754.6	75.4	38.5	647.1	439.8	15.8	131.2	840.5	14.8	134.2	879.2	280.4	41.8	122.7	223.9	191.1	228.4	690.6	273.1	287.5	388.4	19.2	17.1	616.8	26.6	563.6	177.1	246.9	173.9	1258.3	957.1	13.5	548.5	1223.9
ADNP	711.2	758.5	967.1	697.8	678.5	1056.1	530.2	498.5	594	620.7	629.2	682.9	615	552	586	349.7	443.4	463.4	420	444.6	386.9	527.2	371.3	496.6	421.1	455.9	408.6	435.6	331.4	341.1	508	180.9	242.1	295.6	367.1	294.6	425.6	419.7	1077.5	503.3	693.9	589.8	1164.5	593.6	749.9	1112.9	756.1	696.9	885.2
ADNP2	138.2	142.2	180.7	135	151.5	246.4	231.9	235.3	246.8	207.2	206.3	224.4	179	196	193	157.3	140.6	208	104.1	110.5	76	154.1	211.4	259.2	205.7	128.4	102	210.4	111.4	164.8	216.8	63.1	135	254.4	54.6	87.2	145.1	115.2	148.9	185.2	108.7	271.7	235.6	233.7	90.9	247.4	244.4	263.7	221
ADO	471.9	507	524	409.1	391.9	429.9	414.1	396.3	354.4	437.9	460.2	475	358	335	351	344.4	226	143.2	331.7	317.2	276.8	186.8	331	154.2	131.3	287.2	217.3	236.1	168.9	528.8	205.5	384	137.8	219.5	505.9	156.5	221.4	321.6	403.5	367.3	278.1	537.5	601.9	359.6	379.1	234.3	375.3	712.1	538.1
ADORA1	30.6	29.6	34.1	7.1	2.4	7.8	42.7	41	36.5	26.3	18.6	18	55	43	42	21.5	15.9	41.5	26.4	22.6	24	26.1	19.3	16.8	25.2	20.4	22	24.5	15.2	23.5	31.6	29.5	21.4	15.4	18.3	17.3	20.3	31.4	27.6	24.9	21	7.5	11.8	39.1	16.5	31.7	29.3	21.3	77.4
ADORA2B	455.3	539.9	403.5	121	126.9	112	184.1	167.5	252.5	266.3	257.6	251.4	341	302	321	41.7	15.3	26.8	12.6	15.3	5.8	17.3	10.7	66.6	4.2	17.7	8.7	239.5	5.6	15.4	61.9	14.6	21.5	67.2	15.8	14.1	8.2	17.2	10.7	219.2	179	114.6	97.9	130.8	660.2	58.7	54.1	182.1	1159.9
ADPGK	488.4	419.6	514.9	342.7	345.7	337.4	396.3	370.1	356.1	314.1	387.9	365.7	481	411	532	543.4	608.7	597.7	464.1	683.2	393.6	555	340.9	348.5	673.8	809.9	517.9	363.8	665.9	464	548.8	484.5	668	386.2	532.7	634.4	546	398.7	618.2	423	493.7	320.3	379.9	446.8	610	318.3	447.1	259.6	307.3
ADRB2	29.9	28.9	19.2	34.5	32.6	36.1	26.4	26.8	53	60	66.5	65	27	36	30	11.4	26.7	27.6	15.2	31.8	19.2	203.7	31.4	27.8	104.2	13	100.4	14	214.4	37.7	50.9	12.2	34.8	141.9	24.4	248.9	18.2	24.5	42.6	1835.3	12.7	16.2	108.5	43.7	21	58.3	15.9	80.4	42.9
ADRBK1	72	57.9	76	111.6	109.4	63.4	60.5	67	63.9	58.2	53.6	73.7	51	39	46	218.6	204.9	206.5	161.2	200.9	161.4	146.8	167.7	184	125.7	218.8	251.3	172.9	198.2	167.2	197.9	282.6	167.1	148.7	221.5	180.1	174.4	238.8	58.7	93.1	77.3	82.2	81.1	58.7	100.7	76.8	93.9	96.5	59.7
ADRBK2	19.8	32.6	37.2	248.3	216.2	340.2	35.2	34.6	26.5	31.5	34.3	38.5	64	64	62	15.1	24.5	42	18.5	20.6	30.2	15.4	51.2	12.7	24.8	8.8	71.4	91.2	61.9	8.9	26.1	27.1	19.8	8.7	11.6	2.5	22.9	21.2	10.5	22.3	11.9	19.7	67.6	32.1	28.1	29.8	2.9	25.5	11.6
ADRM1	690.6	766.7	565.3	779.2	922.5	457.2	717.8	676.3	575.1	769.4	944.2	1008	772	878	979	372.6	569.2	554.3	375.2	754.1	486.6	561.8	609.6	584	402.6	296.1	429.2	698.4	455.5	654.3	674.6	474.4	277.1	560.3	454.9	661.1	545.2	475.2	2085.8	606	991.4	506.7	1585.4	842.5	1026.1	692.2	714.5	810.3	1175.7
ADSL	823.3	881.1	881.3	886.4	904.1	746.3	834.3	817.2	698.4	829.1	852.7	934.7	755	837	929	261.1	529.6	340.8	238.2	595.4	471.9	477.3	440.2	423.4	575.7	381.3	648.7	654.1	642.3	620.4	534.9	542.4	543.2	657.3	279.4	507.6	662.5	449.8	1950.5	1165.1	961.1	1316.9	1379	1540.4	1078.5	1347.1	2002.8	1436.1	1243.3
ADSS	558.8	580.4	668.9	1366.8	1266.5	1200.9	544.9	521.4	473.3	576.2	610.6	537.8	512	521	516	202.5	198.8	188.8	229.1	104.8	438.8	246.9	183.4	203.4	290.8	199.7	131.8	314.8	157.5	328.9	178.3	168.2	195.1	197.1	173.6	145.6	103.9	196.5	574.1	389.8	455.8	758.8	380.8	405.3	587.7	660.7	333.1	566.1	540.7
ADTRP	16.5	20.1	10	1112.2	1124.7	1199	39.4	40.8	14.9	41.3	32.9	38.7	16	32	33	47.8	52.4	52.1	170.1	58.7	63	66.6	159.5	36.1	109.1	47.2	76.3	33.7	232.6	59.8	59.5	44.7	74	41.4	51.1	170.5	34.4	61.8	11.1	5.3	10.9	1.5	3.1	2.3	13.9	13	2.1	26.3	86.7
AEBP1	173.2	143.8	173.7	28	40.5	38.7	224.1	204.6	347.6	76.2	63.3	70.3	216	149	144	5.2	3.3	7.2	3.7	5.2	6.1	2.1	3.1	3.9	3.5	1.4	5.1	88.8	4.4	7.1	10.3	2	1.4	2.6	5.1	1.9	3.7	1.9	140.7	111.7	148.9	246.3	138.8	368.3	255.4	103.9	118.2	164.6	5.7
AEN	95	117.5	109.4	125.9	175.6	134.2	39.7	35.6	40.4	61.3	47.5	70.5	36	48	52	69.6	105.9	85.8	107.5	57.8	67.9	87.6	137.2	65.4	140.6	99.8	84.2	94.5	93.1	123.4	93.1	34.8	123.1	63.4	53.1	207.2	86.3	112	180.1	84.3	203.3	103.7	153.8	293.3	126.5	173.3	161.7	144.3	151.5
AES	226.1	211.6	239.9	408.3	452.3	227.6	215.9	204.2	247.4	302.2	270	380	209	169	164	257.8	1.1	241.7	99.4	133	221	127.2	185.1	89.6	84.1	52.5	85.9	242	171.6	2.4	230.1	387.3	114.3	56.2	155.7	44.1	70.5	138.5	172.7	481.5	135.4	217.9	279.9	196.7	119.3	215.4	228.1	110.7	323.5
AFF1	512.3	513.8	530.7	82.1	52.1	118.5	579.3	558.9	635.7	444.8	473.6	397.1	684	799	809	350.9	415.4	242.1	491.1	375	782	686.7	334.3	797	387.3	344.3	186.1	251.9	465	144.8	183.4	166.1	566.2	569.5	206.5	377.8	292.2	346.8	245.1	261	266.6	531.2	557.5	716.9	564.6	358.8	506.7	390.1	284.3
AFG3L2	1195.4	1193.2	1458.9	1256.7	1184.7	1400.8	1156.1	1197.2	1333.8	991.2	1120.8	999.9	1202	1277	1269	281	283.3	168.1	399.9	254.5	333.6	263.2	284.6	254.1	313.9	261.8	223.4	201.4	298	181.4	279.4	104.3	330	246.1	186.2	244.7	240.1	387.5	890	1144.3	1476.5	1697.1	1658.3	1957.2	1269.9	1626.7	1876.5	2555.1	1569.5
AFTPH	190.8	154.3	184.1	173.7	137.4	199.1	180.7	169.4	175.4	169.5	177.8	156.1	213	189	170	367.9	354.3	354.5	379.9	263.6	309.6	338.2	304.4	327.7	344.4	365.3	343.5	361.3	453.1	361.6	382.7	443.3	388.7	242.6	461.6	347.2	260.5	476.5	271.3	242.7	248	155.1	157	200.7	275.5	262.4	288.6	201.4	145.1
AGA	276.7	279.9	286.6	150.8	134.5	143.9	376.5	384.8	367.2	226.9	210.8	232.5	306	281	274	403.7	236.1	240.5	240.2	221	229	216.2	137.4	141.2	42.4	96.9	117.3	174.6	266.7	121.2	165.4	685	219.8	75.9	227.4	299.8	95.7	161.1	531.5	254.9	469.3	798	584.5	313	871.5	515.2	633.3	713.6	363.9
AGAP1	84.6	90.5	125.2	96.4	84.7	170.4	79.4	76.5	55.4	82.7	74.7	77	58	78	66	97.6	129.2	114.3	138.2	199.4	129.1	113.8	111	149.7	344.5	4.8	139.7	167.1	294	343.9	12.2	10	160.9	349.1	33	4.9	78.8	6.7	70.5	154.4	103.7	117.9	112	70.7	125.9	47.8	63.9	91.8	220.9
AGBL2	4.7	8.2	8.2	8.7	0.9	13.1	10.1	14.4	17.3	12.6	10.5	12.9	18	13	11	7.4	10.8	11.1	10.5	17.7	13.4	9.9	8.1	7	6.6	15.6	14.6	8.1	12	12.1	6	8.8	9.7	11.3	11	16.9	8	17.5	1.6	10.5	6.4	16.1	10.5	2.1	10	9.2	30.1	1.8	14.9
AGBL5	62.1	70.2	77.6	66	57.5	43.2	97.7	85.9	92.8	135.2	109.6	136.4	99	73	94	60.5	82.4	53	57.3	89.2	49.9	92	77.3	30.7	103	35.6	28.7	37.3	102.3	68.9	68.4	105.8	84.5	56.7	77.5	72.8	107.5	82	138.6	109.3	174	113.1	112.5	99.6	49.5	114.3	189.9	112.1	89.2
AGFG1	701.4	662.1	799.1	389.4	397.4	311.9	456.1	356.7	273.1	394.5	408.3	348.8	368	392	394	139.4	179.1	127.4	249.7	168.3	109.6	116.8	238.5	173.2	96.9	197.9	141.7	144.4	100.4	200.1	155.1	124.2	124.3	293.9	138.7	202.2	103.2	165.8	244.3	695.3	364.7	411.7	608.8	386.3	358.2	536.5	353.2	435.1	548.1
AGFG2	58.5	54.2	56.9	65.6	69.7	66.5	35.6	37.8	39.2	62.7	94.4	79.1	41	65	52	52.3	51.3	51.3	30.6	44.7	28.1	58	11.3	32.4	43.3	64.2	64.5	55.8	44.4	82.7	40.2	38.5	21.6	31.4	63.5	24.4	62	50.8	110.7	56	71.7	51.5	48.7	84	47.1	87.8	56.1	56.5	62.2
AGGF1	386.5	416	531.7	239.3	235.8	213.6	453.1	448.2	434.9	466.1	425.7	464.6	494	501	484	138	110	124.9	136.3	120.7	90.1	156.7	137.3	120.3	168.5	139.2	132.1	83.2	114.3	171.9	72.7	124.6	129.1	96.9	150	125.6	86.8	145.4	640.2	253.1	539.6	281.3	234.3	250.7	318.4	265.8	342.9	459.1	331.7
AGK	225.4	208.9	209.8	241	244.5	215.2	182.4	147.2	177.7	180.8	204	218.2	188	165	165	298.9	523.6	319.8	147.2	681.1	417.7	319.6	239	301.9	287.5	178.5	327.8	377.4	104.3	154	122.9	65.9	349.2	316.1	265.3	220.6	554.8	493	525.9	213.2	579.6	287.1	379.8	439.6	1061.2	608.5	497.7	300.5	270.3
AGL	298.6	273.1	445.2	240.1	208.5	373	284.3	311.2	395.6	270.9	306.6	214.4	360	338	274	52	79.4	14.7	152.4	21.1	39.2	41.6	40.5	96.2	38.4	72.3	39.5	52.5	71.9	90.9	37.4	64.4	82	90.3	35.8	119.7	116.9	52.9	188.5	161.7	210.7	276.9	80.1	195.5	63.5	351.1	204.5	527.2	141.9
AGPAT1	183	135.2	220.2	170.2	167	255.4	139.2	155.8	172	148.7	162.8	182.6	157	147	151	585.2	307.2	500	334.2	538.8	341.6	384.9	389	266.4	468.4	240.3	503.3	505.8	467.9	257.5	386.3	401.8	399.6	522	715.5	304.4	587.6	307.1	301.7	286.1	445.7	523.7	171.1	299.7	446.7	239.2	449.1	295.5	209.1
AGPAT2	167.7	160.8	164.2	133.2	114.3	89.4	172.7	186.6	199.3	137	141	150.4	176	161	165	62.8	47.2	137.9	86.1	54.9	133.3	224.3	45.1	110.6	214.2	44.4	78	187	69.3	47.2	232.7	185.9	138.3	72	149.7	50.5	221.8	123.3	204.7	375.1	268.2	252.7	265.6	304.1	186.3	203.8	274.6	312.6	240.3
AGPAT3	82.9	85.9	111.7	96.3	94.1	90.3	181.6	206.6	236.4	190.5	166.2	185.9	272	302	314	47.4	45.2	50.6	40	61.6	16.8	51.8	18.9	39.5	76.3	86.3	27.4	60.8	37.6	37.3	56.7	59.8	47.4	47.8	65.9	85.2	44.2	30.8	118.3	271.9	205.7	165.1	352.5	218.8	256.5	84.9	409.3	193.5	267.3
AGPAT5	652.8	632.5	722.9	576.4	547.8	646.6	475.7	412.4	371.1	625.4	667.6	611.8	414	391	404	171.4	644.3	215.2	364.7	257.9	534.5	240.8	426.1	294.4	329.1	313.6	188.9	139.6	252.5	351.8	181.3	149.2	228.9	466.8	242.6	459.5	390.2	291	491.3	565.8	795.2	627.7	461	459.4	805.5	468.7	903.9	710.5	562.7
AGPS	261	283.5	314.2	414.4	353.4	312.7	220	163.2	191.7	267.3	242.1	248.2	224	263	230	65.3	193.6	156.7	112.5	97.5	101.3	129.4	87.5	112.4	126.9	197.4	170.5	255.7	155.2	166.7	289.2	216	127.3	174.6	114.9	235.8	164.3	153.6	364.9	394.2	242.6	490.1	443.3	457.1	390.4	332.3	344.7	358.2	447.4
AGRN	94	67.5	79.8	22.9	26	30.2	84.5	70.6	75.6	81	56.3	71	66	78	70	44.2	21.2	61.8	34	28.5	17.5	31.5	20.7	73.7	58.9	84	34.3	63.4	47.7	19.3	80	49.5	82.2	31.1	130.9	96.7	96.1	74.3	125.9	309.5	209.8	114.2	99	66.9	67.6	93.3	114.3	83.1	149.5
AGT	19.5	19.4	16.4	12.1	21.7	11.3	20.3	16.4	36.1	19	19.3	7.3	29	19	15	25.2	103.4	39.6	38.8	31.2	37.4	35.8	15.8	23.5	16	43.2	86.7	15.5	34.5	431.2	22.3	37.7	81	16.5	67	87.2	21.7	31.8	13.1	17.1	19.5	13.3	1.9	29.3	2.5	8.1	13.8	32.5	14.6
AGTPBP1	200.2	186.5	209.4	248.1	217.5	373.1	304.4	316.3	283.5	204.2	214.7	188.4	393	399	419	101.8	182.3	47.9	133.4	43	106.3	131.9	151.5	66	68.7	106.7	50.8	30.7	102.9	52.2	188.3	53	101.5	256.3	43.4	126.1	89.9	88.2	131.9	321.4	198.7	157.9	163.8	70.9	99.3	214.6	76.3	205.8	71.5
AGTR1	55.3	48.5	51.8	12.5	11.6	6.7	89.1	94.6	71	397	465.1	543.3	178	211	210	12.8	14.2	17.4	20.7	12.8	16.4	16.8	7.3	17.5	11.2	16.3	17.1	7.3	18.4	20.1	14	17.6	14.2	10.5	13.9	14.5	20.6	18.3	9.2	9	8.4	0.7	5.2	3.7	10.6	8.6	16.3	5.5	9.6
AHCTF1	130.4	141.3	142.4	229.3	211.9	293.8	193.7	226.9	182.6	188.3	174.9	163.6	196	165	175	54.9	50.9	19.5	72.8	33.8	97.2	77.2	46.2	79.2	93.7	53.9	37.6	52.8	35.5	125.9	66.5	72.7	87.2	82.6	13.9	68.8	66.1	45.9	294.5	203.1	195.5	264.4	143.6	204.4	157.5	172.3	155.8	299.6	321.9
AHCY	654	634.9	751.1	1032.9	1091.5	850.8	572.6	584.5	461.3	628.5	592.4	660.2	412	440	472	769.1	475.7	871.2	294.2	684.9	441.3	453.5	694.7	474.6	428.6	371.3	468.1	552.5	897.3	501.3	555.8	404.3	893.9	508	641.2	715.8	1075.2	594.1	796.1	795.4	732.7	623.1	1696.9	1037.3	496	611.2	899.4	703.4	818.4
AHCYL1	1011.8	884.4	1084.7	924.4	893.7	978.8	1433.5	1517.7	1563.6	1207	1122	1204.8	1453	1408	1412	282.1	197.5	306.7	241	217.9	155.8	254.6	208.1	549.3	348.9	286	166.1	288.3	316.2	277.8	278.4	560.6	391.9	268.3	290.4	266.1	491.2	327	780.6	709.7	713.3	1228.9	1003.3	1839.4	732.2	743.7	500.5	1386.5	715.4
AHCYL2	93.9	128.2	148.3	51.6	51.8	59.4	58.2	69.6	64.3	90.7	107.5	70.4	89	78	66	26.8	82.8	77.4	32.2	41.5	75.7	110	49.4	49.4	66.2	110.4	73.7	19.8	50.3	136.6	33.9	46.1	42.2	59.7	57.3	47.1	80.2	56	54.7	57.5	198.1	97.5	90.4	180.4	113.7	1082.5	132.1	207.8	62.9
AHDC1	38.8	38.3	68.7	21.4	26.9	16.3	44.5	44.1	56.1	35.8	21.6	22.5	60	48	48	23.9	23.8	19.1	21.8	33.2	18.5	38.9	40.2	17	22.6	25.2	29.6	25.5	25.1	22.8	27.9	20.3	24.2	62.7	30	22.7	45.2	21	30.5	42	35.5	35.9	23.7	20.1	15	22.2	15.8	24.3	33.7
AHI1	291.3	252.9	253.3	855.8	869.3	1508.4	246	302.3	254.4	281.5	309.3	268.7	256	217	214	36.7	39.7	37.7	64.5	28.1	40.6	51.3	35	37.1	30.9	24.2	38.3	47.3	32.3	51.2	24.2	48.5	45.8	57.8	71.5	30.8	65.6	37.9	44.3	71.3	89.7	96.5	83.8	58.7	167.3	106.7	96.4	116.8	79
AHNAK	227.3	200.6	188.3	254.2	203	491.6	211.7	273.5	373.6	228.7	220.5	208.4	206	221	228	243.6	341.8	181.9	24.9	1556.7	1105.6	356.1	884.3	1381.5	898.5	82	547.6	286.7	503.1	392.8	308.3	244.6	111.3	374.4	85.7	6	315.7	980	1105.1	2413.6	1013.4	780.2	137.6	753.9	1423.2	1335.5	388.3	888.5	2062.6
AHR	495.6	554.7	485.2	15.1	24.3	19.9	338.7	376	444.6	230	244.9	171.4	258	240	234	11	8.3	0.7	22.9	8.8	27	25.2	9.6	38.8	0.6	34.4	18.8	27.5	8.2	0.7	0.8	5.5	3.2	0.4	6.4	0.7	0.2	21.3	293.5	567.9	294	453.9	144.1	170.7	294.2	590.2	85.1	333.3	286.1
AHSA1	1153.5	1111.6	992.3	1316.5	1385.7	924.9	800.5	782	588.9	869.1	871.2	1023.1	722	827	883	422.3	501.9	361.3	455.5	574.6	680.7	368.1	662.7	567.2	895.9	323.6	875.3	769	346.8	627	650.7	438.4	296.6	373.4	399.5	441.6	327.4	214.4	1087.8	948.5	865.2	1111.7	1378.1	784.7	862	1097.3	867.3	535.7	1031.5
AIDA	1483.3	1454.4	1620.7	2147.6	2078.7	2351.5	1980.1	2053.4	1830.9	1434.8	1279	1466.7	1638	1564	1626	177	140.7	65.5	211.9	44.1	154.7	198.9	122.4	96	184	222.3	111.9	141.3	108	278.9	216.8	186.6	187.5	272.8	209	201.6	136.3	52.2	1477.5	1867.3	897.5	1319	924.5	1108.1	1256.3	1156.6	1062	1380.3	2037.7
AIFM1	290	242.2	319.2	206.4	253.1	177.9	276.5	261.8	259.4	210.2	193.5	233.7	241	218	233	473.1	447.5	699.1	391.3	269.2	424.4	322.9	242.9	196.9	359.6	270.6	298.3	238.5	210.8	140.2	253.7	168.5	169.2	233.1	187.6	237.8	297.3	275.2	201.4	232.3	322.6	432.6	550.5	651.5	222.3	245.2	583.3	278.5	1263.4
AIM1	215	291.3	374.1	1.3	9.8	3.7	258	251.9	401.9	285.1	252.8	261.4	340	354	344	32.5	219.4	22.8	29.5	23.9	27	38	9.4	175.3	10.5	173.4	85.1	26.2	36.2	16.7	7.6	13.9	23.2	8.2	133	22.5	28	68.9	128.4	15.9	74.1	21.5	18.3	58.4	45.1	627	1	98.3	979.9
AIMP1	769.8	772.3	582.3	1056.9	1124.1	868.9	827.1	806.3	649.5	644.5	732	738.7	743	780	752	356	472.9	301.6	566.2	510.4	530.1	636.3	656.4	482.1	678.7	539.8	544	609.3	450.8	466.2	576.7	533.5	702.1	530.1	400.7	547.6	458.3	481.8	1098.2	784.3	851	1146.3	937.6	971.7	1238.5	803.5	1219.7	1005.1	928.3
AIMP2	474.6	467.8	465.2	543.5	656.5	454.8	407.6	390.2	365.3	379.5	366.9	389	328	331	360	265	296.1	302.2	409.5	617.3	439	443.8	460.4	737.8	682.6	698.1	635.1	788.9	356.9	487.5	510.2	499.5	510	611.2	441.2	429.3	791.2	494.8	1076.8	888.9	967.9	1270.4	732.7	1367	803.6	523	1126.6	893.9	1145.4
AIP	350	296.4	340.9	485.7	525.7	380	299.8	302.6	329.1	320.7	295.4	354	347	322	333	287	186.5	183.9	304.5	284.6	227.5	144.5	253.6	303.4	217.8	333.5	225.5	495.1	469.1	276.4	404.1	493	248.1	197.9	196.7	191.3	282.7	278	445.6	258.1	285.4	291.8	556.3	258.1	230.3	282.4	372.7	244.2	342.4
AK1	485.5	535.2	491	338.6	357	238.7	444.3	475.4	534.7	453.8	441.9	510.9	411	400	422	37.9	8.9	59.8	8.3	13.4	2.7	46.6	17.7	19.4	64.4	36.2	30.5	28.9	27.5	13.3	51.5	34.3	27.8	110.4	59.6	19.9	9.2	20.5	516.2	565.5	358.2	339.1	489.8	335.9	319.6	451.3	358.4	438.3	523.3
AK2	864	819.8	595.6	924.6	915.7	617.4	812.7	782	713.2	715.7	732.4	772.5	662	674	727	476.7	523.7	401.3	384.6	451.6	246.1	452.5	301.4	406.4	664.6	460.8	319.3	808.7	333.8	355.1	418.3	421.7	682.1	669.8	295	498.1	537.4	544.4	1063.3	951.1	1546.4	1285.1	2529.3	1616.7	1207.6	1407.1	1619.1	1658.5	1457.5
AK5	29.9	37.1	43.8	1.7	1.1	1.4	51.2	62.2	64.3	45.9	48	51.8	30	37	48	15.4	13.3	17.3	20.8	2.7	21.3	4.5	14.7	21.8	13.7	22	9.7	8.6	19.9	45.3	6.3	19.1	30	2.6	14	14.4	17.4	31.9	41.3	484.5	26.5	66.2	33.3	50.9	143.1	62.9	164.5	417.9	879.2
AKAP1	91	105.9	99	112.1	116	148.7	117.7	114.1	141	131.2	160.1	181.5	109	145	121	329.6	292.7	290.5	283.9	283.4	400.1	353.9	344.8	366.6	350.2	306.8	267.1	245.1	409.2	190.4	196.6	324.9	307.7	310.7	171.9	394.9	314.7	424.9	275.9	299.6	267.3	223.3	149.2	181.7	121.5	200.3	153.6	236.6	379.2
AKAP10	184.7	164.6	180.5	93.3	83.6	102.8	124	131.3	120.4	124.7	109.4	106.4	178	137	163	104.4	69.2	145.1	59.1	77.1	99.6	61.8	98.1	95	67	82.1	48.9	139	123.3	92.8	48.3	109.5	69.8	84	128.5	153.3	93.1	116.1	134.1	92.6	85.2	98.5	102.5	52.7	122.6	100.1	76.1	56.1	88.3
AKAP11	579.9	554.5	597.4	512.5	405.9	866.8	635	671.1	746.9	657	714.1	673.7	709	678	687	97.3	125.8	140.6	170.9	95	107.8	112.8	191.3	379.6	264.3	204.4	141.8	95.5	137.9	84.1	179.5	151	111.6	96.4	107.2	88	159.3	182	643.7	405	306	606.4	513.4	462.7	888.1	286	402.4	374.3	267.1
AKAP12	1020.3	1106.9	1324.2	259.4	291.2	811.7	638.3	570	611	840.2	1041.2	926.8	884	1060	1061	16.4	35.1	13.6	1.3	8.7	390.1	26.9	1.5	7.7	4.6	29	4.9	9.8	11.9	6.1	9.9	12.8	17.2	1.5	17.9	6.3	1.6	12.4	2070.6	4855.5	1678.3	341.2	1026.6	736.1	291.7	1406.3	1833.9	497.7	2651.1
AKAP13	69.2	61	64.9	94.3	103.1	200.3	29.5	42.1	43.2	39.9	42.2	42.8	40	56	56	112.9	24.5	100.7	68.1	64.4	72.1	42.7	99.5	82	98.6	162.8	63.5	91.3	126.4	98.2	26.1	85.8	84	122.8	89.3	159.7	80.3	239.5	83	115	121.2	94.1	76.9	142.3	78.5	74.5	66.5	93.1	165.1
AKAP17A	238.9	276.7	227.7	301.8	331.7	416.9	293.6	269.7	303.3	263.1	317.5	283.1	349	308	295	94.2	86.3	99.7	167.7	79.5	143	122.4	150.7	66.8	84	90.9	157.7	85.3	81.5	161.6	89.5	194.3	66.9	78.7	133.7	92.8	72.8	66.6	373.9	247	106.3	159.2	281	216.7	243.3	176.2	262.9	199.9	172.7
AKAP7	137	127.5	203.1	143.4	130.1	242.1	135.8	128.5	116	156.4	153.5	127.4	150	174	139	21.1	21.2	11	28.7	6.9	8.6	13.6	6.9	2.5	4.9	77.4	7	13.9	76.9	7.9	14	11.5	21.2	1.3	50.3	19.7	0.8	5.5	110.8	79.4	85.2	91.2	111.7	93.7	74.3	135.8	142.3	148.5	114.2
AKAP8L	167.9	194.5	157.7	118.1	138.3	115.1	216.6	235.4	271.3	241.1	227.9	238.8	280	270	253	87.5	67.7	58.5	59.8	64.4	66.7	71.2	100.8	87.9	39.5	115.7	96.4	81.4	77.6	64.4	65.6	76.2	61	57.3	101.2	62.4	81.7	110.5	90.9	90.9	83.3	108.7	77.2	182.5	95.5	91.5	73.5	107	95.1
AKAP9	166.7	194.6	124.9	99.1	97.3	241.9	140.3	179.4	229.2	274	279	264.4	320	302	289	163.8	158.1	91.8	114.3	124.6	70.8	107.3	120	71.7	121.4	146.9	135.4	66.2	156.8	110.4	102.7	73.9	128	119.6	75.2	119.8	145.7	141.9	235.9	171.3	487.9	364.3	353.5	329.1	409.3	696.1	610.7	320.1	158.3
AKIP1	242.4	278.7	314.5	381	344	370.5	369.4	364	489.1	288.8	274.9	377.7	437	345	376	63.4	69.7	65.6	51.5	105.1	71.7	69.2	31.9	46.3	36.5	94.3	59.2	57.6	28.9	58.4	53.7	103.6	64.8	48.9	115	94.1	78.1	26.9	290.1	357.5	247.3	367.9	447.4	148.9	318.5	212.8	383.5	292.5	260.1
AKIRIN1	415.3	456.3	486.7	426.7	419.7	335.9	529.2	463.5	430.5	498.9	528.8	503	562	554	508	69.3	80.3	84.8	70.9	85.1	92.4	79.3	56.8	51.3	64	97.1	37.6	121.9	55	115.7	69.3	45.6	70.1	194	116.6	73.4	67.8	76.8	229.3	307.3	463.4	316	513.2	610.6	350.3	255.9	318.9	404.6	329.4
AKR1A1	638	561.7	656.5	826.3	763.9	841	785.2	817.6	790.9	531.6	487.7	602.9	628	489	498	416.3	246	172.4	278.4	366.4	144.7	244.9	253.3	425.7	451	446	328.2	306.5	340.3	426	196.4	463	262.4	185.9	329.5	348.6	300	271.8	130.7	681.6	231.3	323.7	1185.1	443.7	340.5	380.1	500.3	668.7	466.5
AKR1C1	118.2	228.5	110.3	4735.8	5123.6	3480.8	903	915	794.6	287.8	285.2	383.9	360	477	610	46.4	52	53.3	46	38	40.6	39	27	33.7	38.5	32.9	42.9	37.5	46.7	37.4	31.3	52.8	41.5	30.9	39.6	45.8	46.4	51.2	613.5	16.1	72.1	24.9	45.1	43.7	267.1	216.1	23.3	58	641.5
AKR1C3	18.3	43.5	20.1	3145.8	3456.9	2709	179.1	147.5	337	48.6	47.3	52.7	97	96	105	18.4	2.4	0.8	6.8	0.8	1.8	6	3.2	1	9.9	0.5	9.1	2.8	0.3	1.7	0.4	3.7	7.4	4.6	0.9	7.4	2.2	5	90.2	4.5	70.5	5.3	14.5	8.2	196.8	378.9	6.1	14.4	1181
AKR7A2	768.3	785.6	827.1	856	1005.6	543.8	739.8	840	827.6	829.4	772.4	834	732	785	790	303.1	132.3	146.4	157.7	179.8	162.4	112.2	193.4	165.3	283.2	134.8	215.6	188.7	198.8	213.4	193.7	79.3	154.4	148	163.7	221.8	280.5	194.9	693.9	706.4	1073.5	691.6	1444.5	638.8	735.9	371.6	813.4	1119.2	1474.8
AKR7A3	101.2	96.7	116.8	112.8	96.1	75.8	94.5	77.9	69.5	94.2	95.2	97	57	75	70	77.5	56.1	81.9	51.9	71	62.5	82	55.6	45.2	72.1	57.3	63.5	63.6	43.8	75.6	90.4	43	58.5	40.6	65.6	86.5	67.5	89.5	84.5	101	108.1	93.9	207.2	136.4	69.5	68	107.4	111.7	246.3
AKT1	289.9	267.8	291.9	262.6	282.7	159.9	221.4	203.3	201.2	303.4	290.5	307.1	214	243	227	151.7	77.4	114.8	102	198.6	312.3	107.5	134.3	159.9	138.3	189	309.7	253.1	185.1	123.2	233.7	186.3	141.2	147	256.6	159.6	149.9	114.8	304.8	558.6	295.2	357.8	355.3	562.5	299.7	591.2	286.9	353.6	415.7
AKT2	147.4	124.7	161.2	150.7	159.1	144	163.9	167.9	167.1	175.7	178.5	180.4	112	137	152	42.2	45.4	49.2	15	36.3	22.6	28.5	13.2	16.1	21.5	21.2	26.5	41.2	34.6	22	26.7	24.1	43.1	18.2	41.2	32.5	44.2	47.7	242.1	186.8	200.6	162.8	268.8	263	207.9	177.3	215.5	148.9	248.2
AKT3	212.2	211.2	232.1	442.4	383.5	622	299.7	309	231.5	191.4	179.8	174.4	185	183	157	269.6	128	56.7	91.8	122.9	104.4	300.6	87.6	110.2	26.3	27.9	52.7	25.3	146.7	116.4	655.5	59.7	60.8	87.7	34.6	55.4	107.7	241.1	694.4	632.5	496.7	606	465.6	511.7	549.1	296.3	438.6	422.5	633.4
AKTIP	155	178.5	160.2	158.8	140.8	232.8	124.6	144.5	100.1	119.2	128.7	130.2	113	115	111	65.3	73.2	53.6	41.8	25.5	60.9	73.1	66.1	44.8	130.3	72.3	57	67.6	29.5	87.5	22.1	105.6	37.2	63.5	24.9	65	34.9	60.3	137.4	173	117.4	59.6	113.1	104.7	67.1	126.6	165.9	58.1	167
ALAD	252.2	197.3	279.3	159.3	171.9	123.3	297.3	255.8	345.4	230.2	193.3	214.7	312	250	254	44.3	58.1	18	42.3	43.3	44.6	59.6	22.2	38.9	42.7	48.3	57.3	27.9	43.1	87.6	47	24.5	28.2	32.9	36.5	26.9	27.5	42.1	195.7	254.7	257.9	231	106.1	110.7	226.5	215	133.5	272.5	98.9
ALAS1	461.4	585.1	429.2	460.7	506.2	360.1	392.1	391.4	306.1	380.6	348.5	425	426	378	365	113.8	133.8	137.9	270.6	177.8	152.2	164.2	107.1	209.5	154	208.6	144.4	182.7	101.2	116.2	102.5	136.2	116.5	133.6	153.5	70.1	133.6	114.2	470.5	258.6	388.4	455.9	732.1	548.6	437.7	395.3	677.4	429.7	291
ALCAM	1022.3	1012.7	1021.4	1228.7	1056.6	1484.4	1125	1247.8	1405.4	1350.1	1250.8	1498.4	1195	1157	1187	106.7	54.4	76	215.1	119.3	40.4	48.7	72.7	66.7	48.9	24.7	77.5	65.9	249.3	5.4	10.2	90.2	34.6	10.9	73.3	15.4	8.6	19.7	524.7	738.3	862.8	290.9	134.4	202.3	885.7	196.6	100.4	836.8	827.8
ALDH18A1	536.4	509	651.9	326.2	328.2	290.1	419.5	385.5	316.5	515.7	411.7	477.5	453	450	463	321	383.6	341.3	211.8	333	177.9	308.6	259.3	223.9	362.6	388.7	421.9	397.4	322.9	151.6	195.5	281.6	203.6	316.5	333.9	178.5	339.9	246.7	444.8	500.3	445.4	455.9	676.9	493.5	565.8	964.5	603.1	403.2	500.1
ALDH1B1	56.2	51.2	62.5	91.7	69.6	100.2	62.6	52.6	46.1	54.8	44.3	59.1	28	41	41	103.7	86	98.1	63.7	83.1	47.6	79.3	51.8	46.7	53.6	146.8	82.2	62.6	110.9	57.2	78.9	69.5	54.8	39.2	115.6	85.9	83.7	90	109	2.4	101.5	28.9	213.1	194.3	45.7	56.8	170.1	96.5	84.4
ALDH2	128.7	164.2	171	1.7	3.2	1.1	1009.1	928.4	730.4	828.7	894.3	962.2	1229	1552	1609	45.7	61.5	51.2	5	83.2	30.9	21.6	12	168.3	19.1	81.4	40.8	26.6	28.5	35.1	35.3	361.3	32	1.6	29.1	20.9	21.4	75.1	11.1	10.6	4.9	15.5	270.3	416.3	16.2	3.2	1.9	10.6	21
ALDH3A2	884.6	710.8	705.2	152	167.9	144.8	347.5	370.4	456.9	406.6	403.2	352.6	433	428	429	166.4	300.2	171.7	237.5	183.6	228	161.4	353.3	256.3	249.2	242.7	213.8	216.8	235.5	193	321.9	172	271.7	391.9	282.8	159.4	241.4	169.9	423.7	362.2	489.7	431.3	238.5	172.9	245.8	723.5	281.4	173.9	393.9
ALDH3B1	41.7	52.4	57.5	15.1	10.1	14.2	45.1	33.2	65.5	64.3	64.4	58.7	63	50	56	75.1	67.7	4.6	10.3	3.1	3.6	27.7	1.6	11.4	80.9	7	67	3	29.2	4.9	7.6	2.8	6.6	3	2.9	50.1	5	24.3	33.6	91.9	16.5	21.3	28.9	4.7	10.7	31.1	2.4	32.7	90
ALDH6A1	173.2	158	314.9	52.2	32	66.7	240.6	247.8	269.4	169.8	144.5	144	218	194	196	92.6	82.4	335.9	48.5	68.1	153	71.6	68.7	45.9	29.6	55.8	170.8	138.9	33.3	60.9	191.3	156.5	60.4	89	194.8	155.7	82.6	77.3	38.1	66.3	65.1	64.9	131.3	81.7	95.3	37.3	45.7	137.4	120.9
ALDH7A1	345.2	336.2	502.4	452.2	457.1	416.5	520.9	572.9	555.4	776.6	624	655.4	518	495	496	1.4	1.3	2.1	1.5	60.1	1.2	6.8	1.1	1.7	1.1	0.8	0.9	9.2	1.2	1.2	10	34.1	18.4	162	1.3	1.8	1.2	2.5	741	1167.4	574.8	448.7	493.7	533.7	271.9	807.6	345.7	418.7	490.9
ALDH8A1	11	7.1	12.4	4.3	2.9	7.3	11	18.7	21.2	9	18.8	11.7	9	5	5	0.7	8.2	6	6.9	1.8	40.8	8.3	6	9.1	4.8	9.9	6.3	13.3	12.1	14.8	4.2	4.8	22.9	10.8	8.1	15.2	7.3	30.1	1	1.3	3	0.3	4.1	2.3	11.3	0.5	2.3	1.9	19.7
ALDH9A1	1153.8	1077.4	1465.8	866.4	906.8	885.2	1473.2	1316.3	1765.7	1060.6	946.7	1168	1630	1575	1590	316.9	296.3	614.2	421.6	510.6	675.6	405	278.5	430.5	416.8	258.8	465.8	410.5	260.2	326.4	319.3	348.5	492.5	572.9	502.8	231.8	292.6	593.9	497.9	812.1	373	491.3	211.1	353.8	439.9	431.7	393.2	516.2	1203.5
ALDOA	3523.8	3549.9	2897.7	4099.6	4527	2664.1	4083.2	4557.3	4325.8	3606.5	3353.2	4413.7	3943	4121	4388	3055	2308.8	3618.2	2118.7	3825.5	2256.8	2663.2	2684.1	2254	2018.7	1940.2	2456.5	3358	2116.8	1962.3	2981.7	2562.3	3185.4	1642.4	3011.3	2098.5	2152.8	1889.4	4661.7	4292.8	5264.5	4836.8	4598	5641.5	5353.1	5870.9	6785.3	4497.7	3642.6
ALG12	41.7	21.4	32.3	32.2	28.5	28.7	44.7	29.5	34	46.3	42.9	47.5	22	30	32	26.2	3.2	24.2	2.9	12.8	29.2	7.5	37.5	26.3	17.6	11.2	9.4	4.2	35.9	16.2	1.7	39	24.9	19.5	23.3	35.7	31	23.9	71.5	26.3	66.5	65.9	67	43.1	41.5	70.6	75.2	23.3	34.6
ALG13	393.9	446.4	417	228.8	305.5	114.2	353.8	256.8	261.5	346.6	326.6	185.7	298	233	264	178.4	126	142.6	188.5	172.8	137.2	141.5	209.5	92.9	193.2	220.9	257.4	152	187.2	209.7	209.9	140.2	146.6	198.9	117.9	137.3	97.8	89.1	323.4	286.1	382.3	294	353.6	523.4	632.7	361.3	556.6	351.4	1561.9
ALG3	293.9	268.9	222.3	179.2	216.4	151.3	168.7	168.9	135.1	166.5	171	192	114	102	118	435.2	805.3	328.4	414.2	387.4	307.9	349	431.4	530.6	763.4	236.8	535.7	262.1	630.6	386.9	410.6	242.5	508.8	563.4	338.8	308.8	489.5	303.6	337.5	219.4	437.4	358.5	318.5	429.4	478.8	258.1	658	314.6	261.6
ALG5	621.8	664.6	510.8	530.3	544	505.7	854.1	896.3	817.3	799	873.3	901	809	790	838	492.7	437.5	459.1	578.1	302.9	559.5	317.9	573.2	455.6	502.2	260	414	275.1	636.8	385	598.2	741.2	1017.6	386.2	312.6	459.7	496.7	621.4	1151.3	678.3	1264.9	1713.6	1069.1	1145.7	684.8	686.3	1245.4	1077.7	722.6
ALG6	252	214.9	263.1	198.8	184.9	279.2	271.9	301	241.3	297	309.8	340.2	282	285	308	177.7	184.4	214.3	307	138.5	236.4	189	254.7	306.4	243.4	137.5	132.4	251.5	219	200.1	182.9	199	244.4	208.6	164.3	235.1	440.6	168.2	307.9	244.9	454.5	458.7	536.1	490.1	290.7	294.9	370.3	580.7	217.3
ALG8	523.7	530.9	494.9	470.8	500.2	445.7	412	358.2	341.7	483.4	476.3	511.5	501	480	524	753.7	492.6	365.8	503.5	353.7	383.3	385.7	211.5	556.5	691.6	305	298.3	694.2	486.4	393.5	625.9	465.1	565.4	514.4	538	595.4	493.5	276.8	585.5	443.7	612.5	667.3	2091.5	604.9	767.1	326.2	863.9	645.9	595.9
ALG9	169.3	155.4	188.8	121	125.4	138.6	137.5	138.6	134.8	198	185.2	226.9	139	128	132	176.8	61.1	237.7	74.1	83.7	146.2	67	113.6	92.2	156.8	251.3	87.6	101.3	246.1	45.8	210.5	188	303.1	108.4	99.5	155.3	108.5	699.6	153.4	231.7	209	238.3	119.1	180.1	156.7	154	254.3	76.3	279.7
ALKBH1	193.5	166.8	168.8	132.8	127.3	136.4	170	147.3	133.7	157.7	178.1	169.1	163	146	152	154	87	134.8	106.3	132.8	82.6	80	178.5	156.3	108.7	142.8	177.4	253.6	122	219.6	177.6	181.1	154.4	102.6	180	202.1	104.8	98.1	201.7	135.3	126.7	215.5	268.7	283.2	170.2	116.7	150.3	152.8	198.7
ALKBH4	81.4	82.4	76.1	101.4	84.4	61.9	59	60.5	61.7	96.4	78.4	83.3	69	68	69	84.3	62.7	51.7	45.3	89.2	55.9	80.8	57.6	43.2	87.8	47.7	56	62.9	64.4	44.7	101.8	49.7	64.7	75.3	60.9	50.9	59.1	40.1	70.5	38.4	71.7	54.3	67.1	78.7	45.5	75.5	81.1	77.3	67.8
ALMS1	77.7	80.4	97.5	80.3	66.9	100.8	69.3	94.3	83.2	106.8	97.8	90.3	85	83	73	85.1	64.7	132.8	90.4	103.1	139.2	84.7	85.5	129.8	68.6	81	80.6	103.5	62.5	104.7	88.1	98.9	67.9	71.6	114.9	73.4	101.3	99.1	53.7	38.9	51.4	71.8	81	25.5	71.1	101.7	52.9	103.4	76.7
AMBRA1	87.1	102.7	129.6	116.9	115.5	113.1	109.7	107.6	121.1	126.8	136	97.1	137	173	153	48	32.4	40.8	68.2	99.8	59.1	56.2	38	81.2	53.7	67.7	53.2	71.8	13.3	47	76.6	58.6	24.9	122.5	49.8	56.2	33.8	53.1	93.7	104.1	116.3	106.9	138.2	98.9	143.7	103.2	136.1	131.5	114.3
AMD1	727.8	792.6	890	739.2	822.6	694.8	608.8	595.5	503.3	824.4	809	755.3	508	624	634	210	419.7	192.7	274.4	141.7	227.5	209.1	150.3	248.8	283.5	522.2	445.4	144.5	238.6	189.6	296.9	107.1	173.9	204.6	238.5	232.5	175.2	174.8	912.8	966.2	553.9	881.6	677.2	628.9	539.9	1221.3	762.3	473	673.3
AMFR	565.2	598.7	754.2	416.3	356	531.5	477.4	435.7	422.1	111.7	112.7	101.3	268	275	269	71.5	76	65.2	55.1	59.1	86.7	71.7	94.2	91.1	110.5	85.9	48.8	68.6	80.4	64	103.7	67.9	49.5	71.2	46.5	43	84.6	88.3	182.2	268.5	97.9	106.8	36.8	12.4	44.1	122.5	21.5	68.8	19.2
AMMECR1	197.4	216.7	239.6	191.5	201.3	209.1	127.5	146	149.9	201.9	195.9	163.7	186	223	208	106.2	116.4	81.4	121.3	279.9	210.3	164.6	277.6	229.7	207.7	243.9	113	166	215.1	97.6	158.8	68.2	122.8	137.3	66.1	100.1	279.4	113.2	195.7	80.6	236.5	186.5	103.9	223.5	171.8	213.1	273.3	207.9	1204
AMPD2	198.5	192.3	189.1	198.4	224.7	232.6	172.3	188.1	169.1	165.7	152	166.9	145	143	150	109.3	143.5	292.8	183.1	70.4	57.4	105.7	64.5	178.6	109.6	204.7	99.1	152.4	122.5	134.7	106.3	115.6	347.1	165.1	121.2	169.4	238.8	190.4	141.1	129.7	153.4	87.7	77.9	154.9	244	129.5	107.5	156.9	122.9
AMPD3	190.2	194.4	141.9	49.7	57	113.8	187.2	193.2	92.6	103.3	77.7	95.7	106	137	151	32.3	21.7	75.8	41.9	112.2	31.7	36.4	38	66.4	95.7	393.7	39.7	49.4	70.6	47.5	110.6	45.6	72.6	62.6	103.9	92.9	24.5	84	7.1	28.5	16.1	3.8	3.7	15.8	17.3	4.7	3.3	16.5	150.9
AMPH	62.2	53.6	68.7	11	8.7	7.1	163.8	145.4	206.3	33.5	27	18.9	181	195	220	29.9	21.1	30.9	24.7	19.1	9.5	11.9	4.6	12.1	17.7	14.4	12.5	15.8	25.5	15.4	7.9	18	16.5	4	3.9	84.2	16.6	18	23.7	27.7	89.3	3.6	20.8	3.9	127.2	162.7	31.4	142.1	5.4
AMZ2	499.5	578.5	602.4	849.2	907.3	751	950	899.5	837.9	768.6	779.2	778.2	873	1030	1003	381.4	345.5	287.3	412.1	191.6	331.5	222.4	404.8	371.5	259.8	228.8	229.4	232.1	408.8	384	230.6	373.7	378.1	354.7	460	531.5	306.1	264	1389.7	924.5	1103.6	626.9	1224.9	762.1	1597.4	1088.7	1068.6	1175.2	2729.5
ANAPC10	209.3	197.5	179.5	187.7	170.5	134	222.1	237.6	213.4	276.5	258.7	226.1	237	290	233	62.5	49.1	55.8	70.6	33.4	67	87.4	50.6	59.4	33.7	31.9	42.6	37.8	29.2	89.6	36.3	48.4	53.1	124.3	60.9	71.3	31.6	66.8	224.6	301.6	186.1	208.1	202.7	197.1	178.8	170	257.2	232.1	263.9
ANAPC13	1400.3	1426.2	1409.6	568.1	538	565.3	1599.7	1617.8	1554.7	1352.8	1362.8	1545.1	1487	1511	1586	607.2	466.5	421.3	505.9	509.6	473	523.8	477.6	395	592.2	412.5	615.3	501.5	605.3	533.1	412.3	649.6	517.4	508	717.3	628.1	690.5	430.5	1183.8	1600.2	1420.5	1313.2	901.7	880.5	1264.3	1338.1	1507.3	1493.1	1641
ANAPC15	132.8	118.8	137.2	122.7	134	126.4	117	132	83.1	144.7	164.3	175.2	116	114	139	164.8	147.7	197.7	157.7	174.7	183.9	169.5	240.8	122.8	136.7	239.3	151.5	170.4	173.3	148.9	203.7	367.7	151.8	106.1	122.8	121.4	142	103.9	187	179.5	137.3	172.7	376.4	175.8	134.6	211.3	206.7	161.1	227.1
ANAPC2	48.4	56.6	51.4	31.4	49.4	47.3	47	46.8	59	44.1	62.9	46.3	42	46	35	84.7	70.8	118.4	83.1	111.5	65.4	110.1	150.9	80.5	160.3	129.8	74	150.6	118.7	114.7	167.9	88.3	141.8	133.8	168.3	76.8	136.8	42.5	94.3	111.1	70.4	86.7	108.7	91.6	68	60	61.8	67.1	76
ANAPC5	1302.3	1264.2	1360.2	1169.6	1217.5	1112.6	1202.7	1215.5	1282.6	1168.9	1271.6	1215	1337	1351	1416	761.7	1198	764	717.6	986.9	835.4	405.5	815.3	558.5	843.9	541.4	519.7	800.9	1032	637.9	963.3	616.7	873.2	800.4	1088	739.1	974.3	524.2	1203.7	1439.9	1183.9	1496.3	1257.6	1950.9	1729.1	1031.7	1733.3	1153.7	1229.7
ANGEL1	40.9	44.5	28.6	29.5	46.8	37.6	41.8	38.4	44.6	29.2	29.7	39.1	39	30	44	109.6	67.4	124.7	61.4	102.2	90.5	61.8	75.3	75	100.9	77.2	64.8	161.9	93.2	63.8	110	51.2	70	38.2	110.7	91	102.6	102.8	55.1	49.1	57.9	64.5	43.9	80.3	85.6	73.7	49.4	57.4	140.1
ANGEL2	245.8	242.8	285.7	347.5	322.9	480.6	275.5	269.6	269.9	252	286.1	249.6	289	268	259	101.4	76.5	73	150.6	42.2	144.3	146.3	243.3	63.9	77.6	71	122.7	74.3	67.7	75.9	43.7	116.2	122.9	115.5	115.4	63.4	70.4	29.4	261.5	143.3	225.7	313.4	237.5	247.7	192.3	162.3	187.5	255.5	363.3
ANGPT1	46.7	82.8	85.4	229.7	211.3	189.6	146.8	145	173.1	122.4	137.8	112.6	89	64	65	37.3	41.8	41.7	21	42.4	32.9	48.1	24.5	31.7	52.7	39.4	29.3	37.2	46.6	40.4	70.8	51.1	34.4	63.1	72.6	36.7	47	42.6	285.5	88.3	718.3	56.6	15.9	11.2	429.8	240.9	42.2	23	129.7
ANGPTL2	139	159.3	264.4	227.4	221.2	305.2	227.7	256.5	299.8	129.6	133.8	133	140	120	113	43.9	43.5	50	42.9	41.2	42.1	44.9	13.5	33.1	36.4	44.8	53	30.7	37.5	45.7	40.1	49.2	48.7	226.4	45.2	50.7	37.6	64.8	20.7	13.1	20.3	1.9	288.8	176.2	51.1	17	9.1	124.8	29
ANK1	13.6	18.6	33.7	19	25.9	29.8	3.4	7.9	27.8	17.2	10.2	3.6	11	11	20	18.8	10.6	19.5	11	13.5	13.5	12.2	10.6	9.3	13.8	14.3	13.1	3.4	11.7	10.5	10.2	18.2	18.8	31.1	5.9	17.7	14.9	17.6	14.4	8.4	15.3	20.5	31.3	24.2	11.3	13.7	19.2	15	42.1
ANK2	29.3	35	63	16	16.5	31.4	57.3	62.2	92.2	73	66.7	42.9	165	118	114	26.7	64.3	12.4	20.2	15.7	12	21.4	5.2	10.5	9.6	13.7	23.7	12.5	23.9	31.9	24.8	30.7	16.4	32.9	23.1	25.7	44.3	31.1	58.5	100.6	285.9	94.8	223.7	113.5	113.1	225.2	59.3	88.8	115
ANK3	36.6	57.2	60.8	1326	1468.4	1800.8	36	49.4	75.7	279.2	300	274.2	169	136	129	6.7	2.8	0.8	19.1	17.6	1.1	290.8	0.7	72.5	1.2	0.4	104.3	1.1	24.1	1.6	5.7	1.7	1.4	49.3	3	0.8	0.7	0.8	120.7	152.7	77.2	28.5	6	92.3	647.5	73.7	4.1	85	2091.7
ANKFY1	420.1	477.5	685.6	192.3	266.2	414	421.5	509.9	681.8	435.2	334.9	412.1	648	588	623	53.3	54.3	150	47.8	101.2	47.3	63.5	33	65.5	60	71.5	48.8	81.1	45.7	49.1	52.8	83.7	75.3	53.7	73.9	84	55	58	288.9	348.5	313.3	411.1	415	244.9	464.3	305.3	212.8	210.5	228
ANKMY1	21.8	20.8	18.1	33	23.3	24.3	16.7	21.7	23.6	16.4	9.7	13.8	6	6	5	17.1	19.5	19.5	23.4	17.8	12.9	3.1	21.7	3.4	25.6	22.5	18.2	14.9	17.5	15.2	19.4	34.1	15.5	10	33.1	29.9	37.5	41.8	17	21.3	18	8.9	3.7	16.6	8.5	6	17.8	26.5	20.1
ANKMY2	446.6	399.4	549.9	241.5	239.8	326	448.2	435.8	526.9	397	339.8	413.6	676	653	625	44.1	102.7	62.3	46.1	49.9	86.9	100.1	66.6	246.2	126.6	129.2	135.5	140.8	90.9	152.1	124.3	125.4	51.7	126.2	107	79.2	261.9	176	227.1	362.6	286.5	605.6	468.2	442.1	287.7	164.7	409.1	326	911.2
ANKRA2	279.7	252.1	247.8	598.5	562.1	637.7	281.8	295	269.3	304.5	301.2	332	380	310	283	63.6	46.9	40.2	39.5	60.9	48.5	50.4	60.3	31.6	51.4	53.5	64.5	39.3	92.8	112.6	32	47.7	70.9	36.7	104.9	126	50.4	70.5	178.1	122.7	174.5	105.7	102.4	203.6	132.4	116.7	127.6	189.6	117.7
ANKRD10	213.8	247.2	248.8	100.2	95.4	146.8	278.1	373.9	334.7	323.3	381.8	299.5	215	185	186	171.5	44.8	48.3	160.3	43	117.9	82.2	190.4	154.7	69.3	113.3	143.1	113.7	131	249.1	244.8	131.8	125.1	41.6	102.9	77.9	27	184.8	149.5	141.3	256.5	339.2	139.6	204.3	200.1	299.7	122.5	221.3	143.3
ANKRD11	201.2	185.3	109.6	346.8	349.5	371.9	106.3	124.3	138.7	155.2	169	165.4	127	148	137	61.4	81.6	63.7	155.6	61	128.4	58.5	129.4	123.8	79.2	39.5	39.4	40.8	29.3	59.4	38.5	75.7	44.2	90.4	39.6	105.8	55.9	74.3	212.3	423.6	317.5	285.1	175.9	213.7	226.4	237.3	173.3	371.7	228.4
ANKRD12	109.1	133.4	76.6	215.1	244.1	444.7	104.9	139.5	169.4	119.6	130.8	102.2	153	140	135	43.8	107	211.9	72.2	529	198	122.6	333.7	566.2	245.2	318.6	132.6	108.8	412.2	331.9	168.2	172.5	64.5	24.8	81.2	147.4	35.1	271.4	97.2	138.5	141.9	118.5	126.7	103.7	177.1	146.9	127.5	202.9	197.4
ANKRD17	279.9	257.9	279.2	399.8	338.1	472.8	192.3	199.6	128	210.6	255.9	219.6	217	229	191	167.9	139.6	191.6	195.2	155.4	193.8	219.3	148.7	181.8	227.9	144.8	118.6	194.5	136	74.7	105	174.7	158.4	219.9	154.3	230.6	158	95	245	360.2	225.6	364.8	307.3	262.3	270.5	219.1	259.3	269.3	189.3
ANKRD26	49.9	57	46.8	30.4	26.6	55.3	61.8	58.2	67.1	67.3	76.4	71.9	73	87	76	30.4	19.6	24.3	26.7	28.3	40.4	21.8	30.3	27.3	32.6	36.7	31.3	14.6	12.6	23.1	9.3	18.6	32.2	22.3	13	25.4	32.6	31	33.9	49.7	15.2	59.5	17.8	17.5	23.1	18	95.3	20.8	76
ANKRD27	238.9	227.7	303	307.5	340.6	402.4	299.6	313.5	272.2	221.5	161.8	217.8	193	143	170	179.8	134.2	151	190.3	503.9	155.5	419.5	183.7	997.2	168.7	387.8	134.7	317	103.8	112.7	173.4	77.9	126.5	263.5	161.7	114.9	221.8	272.6	349.1	740.7	300	341.5	658.2	583.5	292.4	355.5	531	413.3	503.3
ANKRD28	628.8	649.7	834.9	926.7	859.4	1269.1	732.7	822	909.5	698.8	789.3	658.9	826	884	898	57.9	69.9	95.1	121.6	66.2	56.5	26.2	74.3	103.8	110.7	62.1	71.5	37.3	81.1	60.3	35	58.6	104	100.2	52.8	19	83.7	69.3	1225.8	1348.3	1179.7	1673.1	905.7	1482	923.8	1175	2487.7	1566.4	900.3
ANKRD36	68	74.7	23.3	24.6	20.4	75.9	38.1	45.7	47.1	24.4	26.4	20.6	34	28	24	16.4	19.4	21.2	69.3	10.6	23.1	20.8	35.9	16	16.3	15.6	10.9	1.1	33.6	30.2	17.9	34.6	10.7	16.7	7.9	23.9	12.3	6.8	21.7	57.9	23.4	12	60.3	8.1	17.6	32.5	9.3	24.2	27
ANKRD40	161.4	200.1	239.4	178.6	182.3	263.7	282.3	277.9	288	261.2	257.3	280.5	271	274	287	148.8	122.2	49.6	66	81	126.9	156.5	114.8	119.2	136.4	33.8	91.3	130.2	67.4	143.2	217.4	112.1	109.3	123.3	157.2	98.2	89.8	106.9	234.1	260.7	333.5	178.1	176.2	165.7	223.6	184.7	210.3	182	188.1
ANKRD46	96.2	82.7	124.2	97.7	85.7	130	82.6	80.3	68.7	89.8	75.2	83.8	111	86	82	157.8	147.6	110.4	137.1	151.5	91.2	126.1	74.7	168.3	179.1	109.4	83.9	49.4	97.4	135.4	111.5	50	111.1	107.5	135.8	107	84.8	75.8	59	117.4	226.5	215.1	206.7	195.1	94.7	115.4	140.1	134.3	84.7
ANKRD49	149.6	146.8	134.7	67.5	81.8	125.2	130.3	136.2	157.4	140.4	146.7	152.2	174	177	166	115.1	126.3	237.5	150.5	196	186.4	97.5	240.4	327.4	131.2	212.7	148.4	245.3	220.1	137.1	204.9	286.4	109.5	184.5	246.7	156.9	170.3	230.8	136.5	207.6	157.7	232.6	124.7	173.8	249.3	83.5	266.3	111.5	162.1
ANKRD55	6.4	6.6	6.9	12.6	5.5	5.4	5	7.4	8.3	8.4	8.6	9	12	4	8	15.3	11.4	8.4	10.8	17.4	24.4	27	10.8	15.3	8.2	9.1	11.2	8.9	14.2	60.1	14	22.3	11.5	19.9	14.6	9.3	22.5	17.4	15.9	16.2	11.9	6.5	8.9	6.7	11.3	6.5	14.7	12.9	8.8
ANKRD6	13.6	15.3	15.2	11.6	9.6	16.9	27	26.1	32.6	42	32.5	27	29	28	23	12.4	30	14.7	10.2	8.1	2	6.1	6.3	6.6	0.5	31.3	13.3	4.3	30.6	2.2	86	11.3	10.7	4.9	18	9.9	13.5	11.7	21.6	13.1	55.3	68.6	98.7	48.4	54.3	76.8	58.5	85.2	2.5
ANKS1A	158.2	131.4	231.8	122.4	120.9	153.1	88.6	99.3	114.2	108.4	119.8	91	161	164	130	91.9	70.4	48	54.1	58.6	54.7	45.5	61.9	93	122.5	31.3	54	46	56.7	55.2	83.9	42.7	53.8	80.8	86.3	55.7	79.1	43.1	535.6	116.7	2717.2	262.6	307.1	637.9	214.3	1058.6	767.7	788	95.9
ANKZF1	59.3	42.2	33.4	77.4	65.2	75.7	55.1	64	54.7	70.7	32.8	43.9	43	40	29	74.3	37.8	91.4	18.8	65.4	21.9	19.3	49.4	19.9	22.3	35	21.5	25.9	78.9	5.6	43.8	47.9	41.5	39.2	49.6	63.9	36.6	34.9	77.1	73.7	44.9	58.6	30.4	41.5	90.7	164.1	17.2	49	64.4
ANO10	91.1	100.9	118.8	175.5	205.1	168.5	200.4	181.3	152.3	125	129.6	140	127	130	157	17.3	38.6	46.5	31.3	31.9	47.8	17.7	30.6	52.7	2.3	31.2	41.2	43.4	16.3	45.1	29.5	22.5	47	55	94.7	16.3	90.5	45.3	120.9	133.1	200.5	102	106.2	153.3	284.1	151.3	111.3	117.9	399.5
ANP32A	672.2	585.8	617.5	1115.5	1229	824.4	590.4	602.9	576.7	957.9	775.7	939.4	558	509	537	862	856.2	619.5	1212.3	1249.8	949.7	874	883.1	927.7	1383.9	1419.9	1085.2	808.8	804.9	601.9	1096.8	548.1	722.2	1058.4	651.1	1077.2	804.5	800.6	1288.5	901.5	680.4	1104.2	1143.1	1225.8	324.3	1179.9	892.7	751.9	654.6
ANP32B	2137.4	2114.8	1917.3	2424.4	2478	2261	2644.7	2953.6	2550.4	2157.9	2052.3	2644.8	2363	2516	2722	2494.2	2322.1	1930.9	2133.1	1940.5	2314.3	2141.2	2001.3	1699.3	1872.2	2067.5	2009.4	2112.5	3239.7	2141.6	2331.2	2407.3	1895	2217.4	1682.7	2274.7	2544.9	1978.5	2719.9	3641.9	2280.1	3337.8	1977.3	1639.2	1279.1	3097.3	1655.7	2907.1	1805.5
ANP32E	1496.5	1698.5	1548	1769.3	1520.7	1611.3	1282.2	1555.8	1537.9	1899.2	2046.7	1785.1	1903	1944	1947	698.2	688.8	672.8	946.3	490.9	1494.9	769.3	922.5	896.2	874.2	430.4	734.1	629.9	455.7	1054.1	739.6	583.9	738.8	942.7	495.2	449.8	822.2	727.7	1419.7	1145.1	811.7	1343.7	928.1	953.5	474.5	1237.2	750.3	1662.9	767.5
ANXA1	2448.6	3127.5	2414.3	4902.7	5047.1	3653.1	3196.2	3231.5	3935.2	3415.3	3705.8	3837.2	3628	3811	3844	373.2	1012.8	24.7	19.3	10.8	10.2	312.9	9.9	12.2	8	25.3	840.1	43.4	20.3	9	10.7	15.4	16.3	9.1	15.2	35.2	773.5	19.3	2952.1	5208.9	4446.1	1140	60.5	390.8	3371.3	3648.1	803.1	2031.7	3100.2
ANXA11	1026.3	1035.3	1078.1	622.4	695.7	774.4	582.4	628.3	755.8	474.1	524.7	576.6	652	680	720	349.4	657.5	279.1	122.1	175.5	893.1	209	278.4	264.7	777.3	423.3	492	380.1	659.8	181.9	1097.5	306.5	135	96.4	632.6	806.6	197	172.7	1004.9	1175.5	488.3	809.6	743.1	648.1	390.3	1035.5	436.7	669	1440.7
ANXA2	3858.4	4054.2	3109.8	4645.7	5383.1	3515.5	4839.3	5128.5	5427.5	4195.4	4432.1	5700.6	4668	4800	5050	1247.2	1498.4	1250.2	1071.8	1200.6	1023.3	1543.5	1120.8	1019.6	1125.2	460.9	1616.7	1220.8	1326.5	940.7	1820.6	1120.3	1049.1	1314.5	590.8	234.7	1369.4	1192	6302.5	7191	5977.6	5992.1	7691.4	6173.5	6988.5	6486.6	6663.7	6040.2	6060.3
ANXA2P1	36.3	39.3	39.4	38.3	43	35.3	19.6	33.7	22	75.8	75.3	43.5	59	51	59	1.9	12.9	6.1	8	2.3	8.9	18.4	12.6	13.8	16.5	6.2	29.3	6.7	13	8.8	20.1	2.3	9	18.1	4.2	7.6	21.9	6.8	66.4	42.5	51.2	34.1	20.7	25	63.2	45.3	53.9	41.4	65.3
ANXA3	128.9	180.2	159.6	0.8	8.4	0.4	76.2	44.6	92.9	118.6	154	130.4	110	128	100	10.3	8.6	8.2	10.7	28	8.6	13.2	7.3	28.4	9.1	11.6	18	17.7	27.7	10.6	2.8	6.1	11.5	9.3	51.5	5	7.7	9.6	10.9	7.1	6.3	6.1	48.2	32.8	32.1	5.6	40.6	13.7	5.1
ANXA4	255.2	242.6	321.6	693.7	727.9	695.8	321.4	351.1	416.9	211.2	173.6	200.6	237	171	204	72.5	73.5	53.2	122.8	203.3	138	171.9	101.7	226.8	175.7	77.9	16.9	99.2	125.4	11.9	117	78.4	98.9	92.9	271.6	119.3	129.3	329.3	399.7	520.2	878.6	634.7	583.9	651.3	301.9	870.5	563.3	1067.5	561.4
ANXA5	2922.3	3273.9	2781.8	2993.9	3398.4	2354.1	2772.1	2714.3	2585.8	2544.1	2734.6	2500.6	2819	2734	2744	799.5	643.7	475.2	571.5	519	841	1021.1	777.9	580.5	217.5	336.5	612.5	494.9	597	739.5	796	654.4	662.9	761.1	381.3	420.9	469.3	944.5	2254.1	2806.6	3074.5	4457.6	3513.9	4491.6	4249.1	4072.3	4412.2	4184.1	1629.1
ANXA6	764.1	689	655.9	1270.7	1203.5	767.7	940.4	905.3	1143.4	785.2	703.9	867	737	703	688	346.7	297.2	183.8	421.1	182.3	4.8	500.7	237.2	235.3	3.1	602.5	408.9	69.2	707.2	177.7	230.2	628.3	606.6	191.1	733.8	1603.1	118.5	686.7	582.5	2017.7	316.3	1012.4	926.7	1122.3	572.5	131.7	535.1	738.4	1481.9
ANXA7	1374.6	1485.2	1562.6	1106.4	1123	1252.6	1760.3	1711.9	1790.4	1441.8	1483.8	1772.3	1910	1779	1522	398	534.2	253	319.5	557.6	405.3	437.6	541.5	470.9	386.6	392.8	472.2	401.8	404.5	665.6	391.3	435.9	363.7	364.2	481.9	263.5	329.5	487.7	795.3	995.4	572.5	905.9	650.3	595.1	685.2	944.9	775.9	1116.5	1483
AOC2	9.8	2.9	5.2	8.7	16.8	13.4	12.6	14.9	14.8	16.3	24.5	11.3	17	7	14	29.7	26	35.3	18.7	14.2	24.3	31.8	12.1	16.9	19.3	28.4	18.2	29.6	26.3	27.8	14.6	21.7	25.1	21.3	15.4	33.9	24.7	28.9	16.1	12	6.5	13	16.9	20.8	19.9	21.3	29.1	2.5	9.5
AP1AR	192.9	176.6	198.3	565.9	492.8	398.5	144.7	144.8	110.3	147.5	171	147.9	138	129	121	37	56.9	27.5	71.4	50.9	75.2	63	62.7	68.5	69.9	60.4	26.9	43.2	39.7	194.8	42.2	34.6	31.2	64.5	59.5	54.7	37.9	59.7	135.9	93	93.7	225.6	182.9	243.6	133.1	180.2	287.9	210.3	102.3
AP1B1	99.9	99.5	120.6	26.2	39.4	44.9	89.3	86.1	83.4	103.9	101.9	88.3	127	104	143	50.8	70.8	75.6	48.3	95.3	82.8	78.1	129.6	104.6	135.1	61.7	72.6	102.4	80.6	77.5	38.9	72	58.7	70.9	60.9	61.8	126	41.8	168.3	128.3	151.5	121.7	118	128.9	116	93.8	144.7	75.3	142.5
AP1G1	252.5	252.8	354	256.4	269.9	471.1	259.1	278.4	257.4	254.8	251	287.4	300	317	351	86	93.3	83.6	89.8	120.7	87.6	64.8	103.2	86.6	132.6	117.8	82.1	119.5	21.6	35.9	64	71.6	34.6	118.9	40.2	178.4	81.4	91.4	244.3	253	354.9	303.9	203	224.6	210.3	238.7	225	208.5	165.5
AP1G2	82.2	62	94.6	23.4	10.7	16.8	46.1	53.7	53.7	54.5	42.7	26.3	58	51	48	51.8	23	45	27	26.2	20.5	15.7	23.7	39.9	13.5	123.5	19.5	54.6	77.6	11	41.7	82.3	3.8	1.8	108.3	35.6	57.2	50.4	49.9	63	59.9	56.8	53.6	119	31.3	133.5	60.1	88.3	41.2
AP1S1	450.8	525.2	437.1	694.5	782.7	366.4	318.8	361.7	382.4	430.8	397.1	519.4	395	448	506	80.4	85.4	115.7	100.7	94.1	57.2	80.3	58.8	67.3	73.7	42.9	56.3	59	127.2	45.7	56	74.3	73.8	66.6	111.1	58.9	127.8	44.7	375.9	377.8	566.6	685.3	581.5	399.6	254.3	1551.4	544.6	691.6	743.8
AP1S2	594.2	580	644.5	1094.3	1024.6	902.4	620.3	693.9	645.2	1046.5	1152.5	1285.1	550	606	598	628.1	495.8	110.5	257.8	303.3	583.4	663.3	1041.9	132.3	168.6	887.6	1090	87.7	186.8	120.2	53	122	104.5	180.8	341.7	343.7	85.3	534	1461.3	2303.1	3187.2	2589.5	3323.9	3556.6	5550.9	2263.7	4557.9	1818.3	1032.5
AP2A2	237.8	213	256.6	186.8	200.4	259.5	259.2	202.7	199.4	240.9	230.3	297.4	241	223	236	362	285.1	366.2	271.8	304.2	324.3	221.2	146.6	173.1	138.6	340.4	353	351.5	146	92.4	284.4	194	255	213.5	264	275.4	302.8	140.4	247.9	336.1	287.1	235.9	301.3	273.8	283.7	348.7	216.7	215.3	339.1
AP2B1	342	330.4	425.7	393.2	406.9	391.9	361.4	364.2	374.3	335.9	297.5	357.3	391	408	436	194.5	168.3	206.8	104	97.5	121.6	150.6	179.3	216.4	126.8	208.6	256.2	240.1	149.5	137.6	195.4	253.5	173.6	201.7	169.8	219.5	140.5	282.8	520.9	626.5	461.9	370.9	434.5	444.7	437.8	539.7	591.9	334.3	869.3
AP2S1	1787.7	1743.7	1504.9	2252.9	2816.2	1349.5	2058.3	2035	1965.1	1897.1	1982.8	2107.1	1423	1587	1806	647.3	843.8	506.6	733.4	725.9	705.6	945.2	576.7	1312.3	585.8	354.1	757.5	645.1	470.1	834.7	647.7	884.5	725	1274.8	1063.8	492.2	668	395.6	3536.6	3196.3	2529.9	2425.4	2510.4	2628.5	2661.5	2490.9	1837.9	2285.5	2836.3
AP3B1	400.6	409	412.6	291.2	293.7	368.7	389	384.1	354	288.8	343.8	393.2	306	310	312	232.9	140.1	267.1	188.8	185.4	209.2	156.2	249.5	200.6	291.4	150.1	242.3	187.3	290.5	282	136.1	252.4	205.6	170.7	206.6	193.6	231.1	221.2	399.3	528.9	537.9	397.9	254.3	321.3	297.7	329.8	526.5	328.9	279.5
AP3D1	519.3	528.1	736.3	752	817	964.1	559.9	599.2	673.2	604.8	557.8	644.1	739	659	661	548.3	343.2	477.2	381	310.9	529.2	388.5	456.8	485.1	413.8	766.2	524.3	357.2	593.2	750.1	354.1	668.8	652	478.4	700	489.7	486.8	625.7	633.4	823.7	739.9	455.5	733.1	570.5	722.6	506	696.4	825.2	476.7
AP3M2	188.7	153.5	191.7	134	147.4	196.8	177.5	190	135.5	222.9	166.3	209.5	116	138	143	100.9	127.7	79.4	98.3	182.4	36.9	90.4	75.7	92.5	63.3	192.8	40.7	98.1	78.1	114.9	132.6	131.7	44.8	102.7	120	31.4	112.9	50.6	106.7	294.9	269.9	355.6	460.6	295.1	423.3	280.4	405.2	408.3	233.7
AP3S1	1126.5	1403	1236.5	1940.5	1949	1908	1454.2	1467.7	1293.5	1184.8	1138.9	1185.5	1129	1107	1130	675.2	372.1	519.5	690.4	483.4	365	428.9	546	461.3	658.9	569.5	710.2	367.9	913.8	314	360.8	425.8	876.9	546.4	379.3	498.7	428.2	248.1	1403.9	2028.1	1965.1	1213.5	2441.3	2384.8	1214.2	1635.8	2289.6	1902.4	1597.1
AP4M1	164.5	154.7	163.2	296.5	303.3	187.2	116	96.3	117.9	132.4	97.6	113.6	106	100	122	42.3	37.9	6.1	20.7	20.5	22.9	38.7	5.8	20	26.2	16.6	27.3	35.1	11.5	23.7	49.5	9.1	15.2	26.3	31.1	12.6	83.9	33.1	57.5	42.5	84.7	73.9	108.3	95.9	86.4	86.8	75.8	121.8	177.2
AP4S1	82.7	97.4	84.6	51.2	41.6	53.3	124.5	71.2	95.4	104.7	105	115.5	120	102	92	14.1	5.6	17.4	13.6	10.1	29.4	8.8	21.5	37.6	8.4	29.8	27.9	23	13.5	43.3	29.5	17.4	17.6	17	20.2	29.5	18.6	7.4	78	71.3	23.6	69.7	17.8	40.3	39.2	37	32.9	64.2	70.4
AP5M1	406.7	425.9	534.8	315.8	284.4	405	579.3	523.3	598.1	555.9	534.3	528.5	740	698	682	196.2	88.3	149.6	184.8	103.5	162.7	105.4	161.6	183.2	201	210.1	215.2	290.6	223.3	132.9	238.2	159.7	127.7	276.2	172.8	196.1	144.1	181.6	190.3	328.2	245.1	377.2	354.3	298.7	287.6	380.4	268.7	280.2	275.9
AP5S1	109.8	96	101.2	61	62.6	59.3	102.7	107.9	99	88.8	96.2	124.2	94	108	121	63	32.1	56.9	44.1	76.4	50.4	47.5	59.5	64.4	38.1	57.2	63.3	50.7	69.2	48.8	48.3	63.5	85.6	36.5	51.2	62.8	62.3	91.5	67.7	79.9	242.8	120.1	91	119.3	143.9	67.9	118.5	108.5	145.1
APBA3	95.6	81.9	106	123.7	126.9	133.8	56.4	56.8	59.6	88.1	75.8	89.2	78	60	92	122.9	64.9	195.8	73.4	127.3	63.7	76.1	83.6	151.5	80.3	135.5	118.8	81.8	185.8	146.4	115.3	124.8	122.5	105.1	131	103.3	82.2	110.7	72.4	71.9	84.7	59	100.3	73.1	83.6	36.2	41.5	57.8	110.1
APBB1	50.4	46.2	25	27.4	19.6	19.6	50.4	38.9	61.1	54.8	66.9	51	47	42	40	14.6	19.9	56.6	14.5	32.9	16.3	10.5	15.3	18.2	11.6	19.4	32.2	30.2	17	31.9	9.1	32.9	36.8	13	13.4	19.9	41.1	50.4	39.7	34.7	28.6	36.6	60	48.3	59.9	19.3	17.9	32.9	42.5
APBB2	196.6	166.3	210.7	494.3	470	740.3	179.7	174	142	116.6	93.6	120	155	136	130	50.7	42.7	58.8	47.8	62.1	61	54.4	36.3	31.7	141.8	40.8	45.4	50.2	69.1	63.5	45	67	35	46.3	66.4	47.8	52.1	55.6	65.6	348.6	117.1	76.3	119	73.9	214.2	125.5	29.2	149.2	380.3
APEH	313.7	284.3	310.7	299.3	259.5	213.4	202.9	189.1	175.2	249.1	232.2	248.4	133	133	106	127.8	162.8	209.6	162.8	154.6	124.5	102.2	155.8	179.3	273.6	276.7	290.1	267.5	217.5	89.4	123.2	156.1	176.7	134.3	303.4	82.5	195.7	114	576	353.3	410.7	270.9	722.5	428.8	314.3	261.9	354.3	360.7	363
APEX1	1332.4	1382.4	1175	1668	1822.7	1374.7	1378.6	1371.8	1274.1	1251.1	1261.5	1468.6	1232	1348	1382	749.9	382.3	616.5	353.1	612.8	525.8	386.8	783.4	559.8	701.3	1227.9	928.4	1118.7	791.8	607.3	497.2	419.2	698.5	599.6	541	567.5	707.2	507.8	1924.3	1529.2	803.7	1898.9	1742.6	1639.5	1269	1215.9	934.6	1677.5	1724.3
APEX2	150.2	167	139.7	141.7	134.8	78	96.8	108	113.6	137	199.2	153.2	94	110	96	73.6	86.5	132.1	130.8	109.9	105.2	96.2	113.1	85.6	97.9	155.8	86.1	115.8	128.9	136.8	182.4	107.3	115.4	72.9	102.9	170.8	92.1	107.5	129.7	88.9	92.1	101.8	129.9	167.3	78.1	108.4	202.8	101.8	189.3
APH1A	517.1	626.6	757	641.6	576.2	476.7	572.7	570.7	675.2	564.2	570.3	598.3	648	614	588	311.9	301	350.5	472.1	302.5	551.2	490.7	590.7	466.3	358.3	228.4	316.7	418.8	211.4	342.9	300.8	690.8	278.7	377.7	532.1	357.5	263.7	425.4	312.3	230.6	203.8	559.3	292.3	573.6	194.1	210.3	349	666.9	382.4
APH1B	82.2	78.3	144.3	66.4	72.3	158.3	77.8	89.9	111.4	52.7	39.2	36.8	137	91	106	50.8	31.7	100.9	37.1	47.5	39.8	58.3	31.9	40.9	32.9	57.3	35.5	52.4	101.7	73.6	104.2	93.7	39.9	30.8	51	26.5	40.6	45.9	67	107.5	89.7	25.1	139.9	223.9	73.1	81.2	43.3	85.7	265.1
API5	582.5	597.1	797.8	640.3	644.6	794.6	697.8	652.1	572.7	850.5	808	914.4	807	755	788	200.6	275.4	120.6	288.6	270.8	365.3	244.3	275.9	332.9	245.5	323.4	172.4	132.6	101.6	224.5	274.3	249.4	182.4	444.3	165.3	192.8	247.2	158.1	485	809.5	513.9	464.9	881	576.8	578.3	624.6	739.6	728.3	556.4
APIP	531.2	497.1	533.1	349.1	346.5	348	709.6	737	576.6	484	533.2	520.9	572	580	588	221.5	278	63.8	415.5	132	332.6	202.7	160.8	221.6	239.7	322.1	245.1	232.8	80.2	218.4	293.7	246.5	108.3	391.3	457.2	187.4	206.7	128.6	429.7	700.5	324.4	656.3	928.7	424.1	925.5	556.4	776.7	659.3	527.2
APLP2	2485.7	2590.9	2259.5	4492.6	4780.6	4074.5	2633	2363.9	2702.2	2417	2392.4	2641.2	2835	2541	2552	306.5	307	498.6	158.4	364.7	248.8	151.1	192.2	843.4	195.4	720.2	281.5	730.6	512.1	122.4	1093.3	557.8	306.6	490.3	421.8	563.1	426.5	214.6	1024.3	2423.9	425.9	556.1	424.1	292	548.5	1674.8	1287	351.3	1454.3
APMAP	807.1	728.6	815.8	733.1	678.5	742.4	775.8	745.3	686.1	587.6	588	599.5	607	600	601	549.3	293.6	265.9	348.3	446.2	303	316.6	391.5	417	286.5	531.1	292.6	295.3	604	264.1	430.8	327	764.2	551	517.6	435.9	437.7	459.3	792.1	743	1553.3	468.2	427.9	805.5	1495.9	887.8	421.5	521.2	597.5
APOBEC3B	201.9	164.9	301.4	1287.6	1046.7	901.8	519.4	477.4	384.1	637.1	631.9	538	550	558	530	84.7	87.2	432	197.6	104.1	60.7	70.9	8.2	157.6	265.4	88.1	55.8	64.8	522.6	300.5	370.3	257.4	452.3	220.8	79.9	101.3	14.6	634.2	1159.5	1184.5	419.9	448.4	157.9	290.9	584.7	971.8	921.3	198.5	1583.9
APOBEC3G	79	88.5	127.2	180.9	136.2	255.6	116.6	142.7	197.1	148.4	137.2	98.4	238	192	167	22.2	27.3	153.7	27.1	316.1	2	29.5	169.8	188.4	52.8	398.7	11.2	78.2	138.5	23.3	160.5	26.7	162.2	55.4	71.3	9.1	2.2	153.5	215.7	135.5	246.2	19.7	39	103.1	411.3	126.1	14.2	23.8	97.5
APOE	1518.5	1017.9	1070	0.8	0.9	0.6	358.8	145.2	252	178.8	137.2	136.9	340	224	141	53.7	43.1	50.6	36.7	50.9	32.3	59.5	25.5	27.1	33.5	39.7	66.9	30.3	40.7	33.5	46.4	29.5	42.1	41.6	41.2	55.9	25.5	60	49.5	23.4	42.9	263.4	359.3	1406.8	50.8	94.9	387.1	259.9	17.2
APOL1	30.7	38.3	33	2.8	2.2	10.4	153.9	137.5	336.8	12.3	14.7	16.1	90	76	59	6.8	11.6	8.6	14.2	4	6.9	37.2	8.1	346.8	13.3	413.3	24.4	6.1	254.7	13.6	18	29.5	120.6	17.3	134.6	319.9	4.7	23.6	47.1	2.5	33.9	15.7	12.7	31.5	56.1	38	113.4	30.2	18.1
APOL2	109.2	94.8	103	60.2	68.7	43.3	142.6	89.2	152.3	130	102.8	147.8	192	215	215	16.7	6	24.4	26.7	41.5	29.4	11.3	16.9	49.3	7.1	81.8	47.4	18.5	69.5	28.1	5.8	9.2	29.7	21.6	31.2	45.2	5.6	22.8	68.5	51	85.5	53.8	33.2	37.2	112.9	76.7	101.9	29.9	15.3
APOL3	91.1	77.4	81.6	11.3	19.6	13.4	51.8	55.9	86.9	53	42	46.3	75	64	70	12.7	9	20.2	62.6	12	2.4	66.5	8.2	60.8	12	322.6	10.6	5.3	71.6	10.9	7.9	17.1	54.3	17.9	118.5	24.1	6.2	62.8	30.3	23.7	31.5	2	2.1	18.4	18.4	18.4	59.4	1.9	62.1
APOL6	32.5	43.4	48.3	30.3	26.3	51.6	44.4	44.4	87.3	51.9	57.8	62.3	76	63	64	50.6	49.3	248.6	47.3	37.3	101.3	57.2	42.5	72.8	53.5	89.9	100.3	16.6	114	44.8	31.9	182.1	48.8	42.2	44.3	102.2	112.4	68.9	51.4	23.7	37.2	32.9	3.8	30.8	70.9	67.7	68.3	18.7	44.9
APOM	50.5	39.8	43.2	11.1	15	20	42.9	43.2	57.5	44	50.4	42.5	60	43	58	49.6	48.5	52.1	51.3	49.1	47.6	48.5	34.8	26.2	58	74.6	72.4	55.6	68.2	67.9	50.8	93.1	66.4	41	72.2	77.7	59.6	63.2	33.9	30.8	43.9	39.5	55.5	21.3	19.5	30.5	61.5	28.7	41.7
APOO	539.5	491.4	442.3	301.6	322.6	215.9	389.7	373.5	381.7	422.4	423.5	494.8	449	487	564	240.2	330	235.9	249.3	281.8	390	321.2	251.8	209.5	488.6	244.2	282	256.2	232.6	192.7	329.9	205.7	258.5	343.4	347.6	192.1	208.9	240.1	296.9	197.3	582.1	539.8	682.4	760.3	297.5	574.9	705.7	346.6	292.6
APOOL	270.8	309.9	271.2	135.2	115.4	182.5	267	263.3	218.8	281.2	290.5	234.5	266	309	301	76.7	73.4	43	101.6	39.4	77.4	73.2	75.7	48.4	77.8	157.3	78	41.1	72.5	87.8	90.9	49.5	54.1	117.2	73.8	82.6	92.1	101.7	94.3	184	221.4	170.7	203.9	218.7	240.2	190.3	255.6	210.1	173.1
APP	1829.4	1951.9	2179.3	3569.6	3558.2	3029.6	1978.7	1550.3	1491.1	2186.8	1999.1	2565.4	1667	2108	2114	267.8	476.2	327	255.8	226.6	314.3	406.9	140.5	356.2	504.4	676.7	336.6	25.9	108	57.7	17.5	364.5	672.8	435	63.5	42	546.6	38.7	1128.5	1418.5	2614.1	1503.6	62.3	682.6	1084.1	1707.1	1045.3	1197.1	1337.3
APPBP2	184.3	192.4	231	176.6	182.7	272.2	258.6	268.9	289.7	355.3	333.4	296.7	366	357	339	130.1	74.5	114.9	101.5	92.4	97.6	129.2	126.4	109.9	85.5	100.9	78.4	84	129.7	244.5	53.2	101.4	98.4	129.8	113.2	112.9	85.4	156.1	308.9	250.3	357.5	278.5	269.1	248.7	442.1	226.3	379.3	359.4	545.9
APPL1	218.5	206.5	183.3	171.9	153.9	274	144.7	123.8	151.1	247.5	215.5	222.8	144	157	152	23.8	79.3	37.5	70.5	42.5	47.4	57.1	49	109.2	49.9	103.2	74.2	36.1	65.8	75.7	47.9	24	36.5	70.3	32.6	30.3	59.7	51.5	204.7	188.9	168.8	147.6	305.8	190.1	169.3	289.9	259.7	190.1	232.7
APPL2	68.3	79.8	103.5	95.2	86.2	118.3	63.2	65.5	77.6	64.4	70.9	87.5	49	59	51	35.3	26.1	32.4	32.9	60.2	26.2	42	44.7	76	39.5	27.7	18.2	37.8	53	43.9	39.6	49.5	34.9	34.5	26	26.4	30.6	25.2	275.9	625.3	149.1	107.2	88.1	186.6	204.9	117.3	64.3	148.7	264.9
APRT	516.8	446.8	425.2	632.3	716.5	387.8	220.6	223	216.9	339.6	306.9	362.1	147	144	154	698.6	721	406.5	425.8	601	612.6	433.8	718.8	323.6	490.2	356.1	480.4	774	341.7	313.5	374.8	290.1	421.5	411	286.9	500.9	600.8	427.6	480.3	446.2	497.1	285.4	304.7	292.7	279.8	303.1	217.9	560.7	367
APTX	329.1	326	335.5	242.1	197.8	244.4	284	288.1	307.6	284.9	321.2	333.7	342	327	350	157.3	173.1	116.8	156.7	128.4	168.9	137.6	161.1	97.4	115.4	139.6	128.3	112.1	82.6	116.8	166.5	131.8	104.9	148.7	166.1	174.4	194.6	84.1	185.5	252.7	193.7	268.2	378.3	176.9	232.8	98.7	231.1	367.3	192.8
AQR	281.6	269.5	319.8	197.7	197.8	266.3	195.3	193.2	172.2	187.4	201.3	209.2	202	205	215	248	193.1	165.4	220.9	297.6	176	220.8	161.7	200	197.3	428.5	243.6	268.2	231.8	216.2	221.4	242.6	172.4	160.9	283.2	251	165	189.5	322.8	275.3	266.6	302.7	295.1	364.3	182.5	259.1	328.9	278.5	366.7
AR	58.3	65.7	69.3	24.6	11.7	10.2	67.4	72.8	106	58	58.8	67.9	106	100	102	23	13.9	22	21.7	19.8	37.1	13.9	11.8	16.2	14.8	18.7	22	15.2	25.2	15.4	18.9	28.7	14.7	17	12.3	19.2	19.6	27.1	40.8	88.5	47.5	17.7	3.2	17	34.9	25.4	12.2	19.8	98.4
ARAF	242.5	244.9	191.4	101.8	95.2	100.7	167.1	183.4	197.2	154.5	148.6	184.1	166	177	140	452.5	220.8	238.7	267	229.3	229.4	319.8	214.2	148.6	205	285.8	474.8	201	262.3	233.2	199.6	205.2	246.5	141.7	203.6	206.9	144.6	179.6	181.7	165.3	125.1	143.9	151.3	204.3	210.7	160.2	209.5	107.9	273.3
ARAP1	73.8	66.2	77	65.6	45.4	99	70.9	72.5	75.6	59.9	52.2	64.9	81	87	84	88.3	62.8	84.1	71.1	84.8	82.6	70.2	35.6	66.7	70.2	121.7	87.9	66	49.5	60.2	53.5	140.1	84.1	52.1	65.3	101.8	62.7	75.4	27.1	84.9	20.1	61.4	117.8	95.7	38.4	41.7	36.5	36.2	61.6
ARCN1	805.2	765.9	859.2	555.7	685.8	590	658.9	625.3	609.1	671.2	659.1	668.7	727	714	724	368.8	337.2	522.3	375.7	312.3	425.8	236.6	431.5	462.4	457	926.3	323	467.5	388.1	215.4	588.6	764.5	536.4	431.6	304.5	338	468.5	523.5	653.7	971.5	524.1	686.7	305.4	659.5	1388.9	905.7	801.9	361.5	1177.5
ARF4	3427.6	3783.3	2948.7	3412.2	3546.7	2680	3516.5	3859.8	3553.8	3143.4	3473.8	3670.4	3176	3397	3443	533.9	600.6	344.6	903.8	399.5	818.7	468	945.1	607.6	820.8	988.1	725.7	380	521.3	401.2	670.9	826.8	587.5	756	758	358.7	671.9	496.9	3155.1	3770.4	3526.3	3118.4	3570.8	2953.3	5537.5	3551.4	3220.2	3492.6	3008.5
ARF5	342.3	353.7	414.1	361.1	412.9	390.1	374.2	385.9	379.5	361.9	339	516.5	363	356	412	310.6	262.6	191	132	310.1	188.6	257	158.4	136.6	259.6	333.5	270	176.8	173.7	186.1	379.1	217.1	163	229.7	249.7	121.7	291.7	194.7	317.1	245.9	347.3	240.1	298.1	297.3	191.5	460.9	277.4	251.6	148.4
ARF6	1121.6	1063.8	1210.9	1872	1720.8	2264.3	1361.8	1287.4	1281.8	1220.3	1259.8	1297.1	1241	1208	1221	528.5	294.3	343.4	191.8	217.2	242.6	332.5	266	353.3	391.8	421.5	496.7	475.9	776.4	579.5	564	440.3	543.6	489.1	457.8	734	475.7	503.1	1322.1	1060.7	1153.7	1680.3	1156.9	1075.1	1037.5	1983.4	756.3	1664.7	815.1
ARFGAP1	133.4	160.2	168.1	126.7	124.7	84.6	150.5	187.3	139.2	114.6	135.2	137.7	102	124	137	99	69.4	154.3	57.2	106.4	84.9	95.2	95.2	88.7	45.7	62.5	66	72.8	114.4	64.1	134.1	97.3	67.7	102.7	127.1	95.3	185.6	109.2	174.9	88.2	150.7	81.2	186.5	185.4	173.1	64.3	146.8	132.5	106.5
ARFGAP2	199.2	191.6	194.6	262.9	274	193.2	216.2	197.5	219.2	202.5	176.1	215.6	238	207	223	338.8	267.3	344.1	234.1	319.9	287.5	212.3	149.9	152.4	346.5	413.3	330.6	237.2	347.2	175.5	385.6	290.6	330.9	409.4	278.3	314.6	419.4	266.2	252.9	340.9	209.5	226.4	336.6	250.7	382.7	217.9	235	210.1	305.8
ARFGAP3	705.1	737.8	802.2	553.6	518.6	627.4	730.8	741.5	761.4	921.4	991.3	701	894	855	885	89.3	141.9	142.4	165.8	92.2	156.8	168.1	240.4	107	149.6	134.3	184.5	64	195	196.8	75.3	244.9	128.6	120.6	54.4	96	125	205.7	449.4	275.9	402.7	408.4	355.4	438.1	856.3	719.3	509.6	540.1	479.6
ARFGEF1	240.4	252.6	375.9	342.3	335.5	542.3	257.2	281	267.6	286.7	217	248.7	343	336	378	261.4	210.1	281.3	206.9	267.3	179.1	171.8	161.9	228.1	71.8	180.5	88.9	195.4	150.1	163.2	107	194.3	110.5	119.9	190.7	148	173	122.4	258.4	226.2	684.6	215.1	223.3	214.6	193.7	228.3	213.8	319.5	209.3
ARFGEF2	443.6	492.3	604.6	343.2	319.8	512.2	371.3	357.6	370	299	301.5	281.4	480	469	481	306.5	279.3	213.7	308.2	223	316.4	242	348.2	473	202.8	258.8	185.9	154.2	193.7	545.6	316.2	218.5	248.5	287.4	263.3	248.4	223.8	328.2	598.1	411	725.2	375.1	927.3	971.3	823.1	546.3	522.2	609.1	403
ARFIP1	369.9	370.8	469.7	338.5	329.1	409.2	368.6	356.8	330.7	394.5	384.7	368.2	389	410	411	92.4	92.8	48.5	107.9	77	101.6	133.5	115.5	65.1	69	82.6	70.5	63.7	92.7	79.4	43.2	84.4	83.8	126.4	97.5	102.6	67.7	74.8	376.8	272.7	332.9	430.6	243.7	273.4	484.5	464.6	262.7	343.7	295.5
ARFIP2	209.2	232.4	199.3	140.3	150.5	135.4	234	253.8	272.8	185.6	224.1	279	228	184	232	210.5	175.3	188.7	215.9	163.8	148.3	189.9	160.9	181.4	168.9	215.8	232.9	147.9	166.1	209.8	217	475.2	222.6	175.7	177	242.7	195.1	151.8	169.9	249.6	197.7	222.3	471.3	129.1	243.9	156.2	305.8	207.5	220.1
ARFRP1	260.3	255	204.6	228.4	249.6	120.4	187.9	188.4	220.3	221.5	194.8	229.6	201	184	194	44	46.6	139.8	39	133.1	66.1	43.5	51.7	40.8	60.2	48	56.3	70.5	40.6	41.1	84.7	63.2	45.5	68.7	84.2	64.8	108	51.5	294.4	161.6	124	178.5	179.5	165.4	140.9	104.7	198.7	179.7	200.6
ARG2	202.8	181.7	163.4	139.1	137.4	50.2	111.1	90.7	126.3	139.5	102.7	148.4	101	137	146	6.9	12.2	15.8	3.6	5.5	22.6	4	11.7	9.5	81.4	1.5	19.7	26.5	60.6	5.4	31.4	11.4	8.2	144.5	28	29.7	97.9	7.2	37.5	14.5	42.1	54.5	23.8	35.5	38.5	8.3	9.3	18.7	62.9
ARGLU1	874.2	889.7	824.7	538.3	484.9	955.6	913.9	1023.5	1182.8	1138.2	1261.1	954.5	1123	917	740	294.1	195.4	106.4	308.7	123.8	226.4	166.6	281.4	334.2	204.9	283.3	190.7	74	269.3	247.3	337.7	123	222.1	89.4	143.9	174.5	162.9	442.6	566.1	776.9	738.1	1103.7	575.7	582.7	467.7	795	506.3	722.3	483.8
ARHGAP1	530	500.3	692.8	416.4	516.6	494.8	705.1	674.8	807.3	589.1	613.9	642.2	695	689	691	297.8	271.5	238.9	282.4	288.9	310.6	319	188.1	382.3	345.7	394.5	311.7	260.3	280.9	286.6	346.9	487.9	240.4	328.9	328	335.1	218.4	277.5	619.5	951.7	545.3	622.2	769.2	549.1	965.3	532.1	572.8	588.9	642.5
ARHGAP10	98	87.1	132.8	16.3	11.5	9.3	102.9	89.2	109.3	69.2	80.8	90.8	112	128	122	53.2	50.4	115.6	40.8	80.1	83.6	95	57.5	59.9	63	25.9	58.2	84.7	56.8	90.8	58.8	79.6	50.3	72.6	80.6	22.9	69.2	102	42.4	124.5	33.3	76.9	93.2	80.1	59.9	38.6	48.3	57.9	72.9
ARHGAP11A	45.6	45.2	70.5	38.1	43.1	56.2	41.1	47.3	38.7	69	61.3	59.1	45	63	45	24.2	26	5.7	21.8	28.1	29.6	18.9	29.4	32.9	19.4	38.4	26.2	13.2	26.1	30.9	19.2	12.7	19.7	13.6	18.3	18.1	19.1	21.3	83.2	93.5	89.5	64.1	71.3	67.5	31.9	91.4	79.8	56	41
ARHGAP12	217.7	233.4	293.9	229.6	184.9	291.5	271.8	298.7	331.8	305.6	298	255.1	332	314	360	26.4	18	17.7	21.1	29	39	24.9	43.3	25.8	21.5	33.8	17	26	16.8	12.8	49.5	26.5	28.5	31.5	18.1	23	31.6	27.4	538.7	135.5	220.6	375.5	329.4	133.4	251.5	152.1	386.9	113.4	426.7
ARHGAP17	240.9	216.8	330.2	301.8	298.2	332.4	370.7	493.3	630.2	230	297.1	433.7	451	445	391	303.4	231.6	502.5	254.4	351.6	314.3	235.9	119.3	285.7	62.1	182	148.6	210.3	76.3	252.7	147.8	86.5	77.7	52	128.4	107.5	74	153.5	150.6	404.1	164.1	165.1	285.2	189.1	198	123.9	217.4	123.4	192.8
ARHGAP19	133.9	117.4	187.7	153.8	169.1	166.8	106.8	91.5	121.6	147	154.8	150.1	165	121	136	106.7	87.2	98.4	51.4	123.5	138.8	73.3	129.7	118.7	70.9	99.1	42.1	152.8	122.9	119.8	89.4	100	76.9	129.8	78.4	45.2	166.9	77.7	155.5	83.9	78.3	98.7	151.1	126.7	125.1	100.6	110.1	98.3	155.4
ARHGAP26	47.2	55.1	63.5	33.4	25.9	34.9	39.7	36.3	48.9	45.4	44.7	44.2	53	55	65	43.6	29.8	52.4	30.7	44.5	62.4	39.3	30	20.7	81.6	52.7	31.7	54.3	100.8	80.6	14.9	46.6	14.9	47.7	38.7	40.6	41.1	32.9	43.3	33.4	33.7	74	37.5	48.5	49.4	21.7	67.7	25.8	42.6
ARHGAP29	320.5	410.7	389.2	78.2	62.9	124.4	651.4	694.3	1264.6	559.1	421.7	484.2	805	628	528	9.2	12.8	19.1	9.8	14.9	17.3	13.6	9.5	8.8	7.1	13.3	16.3	7.1	9.7	14.6	13.4	16.3	13.5	6.1	8.8	20.9	21.7	23.9	211.8	3060.9	63	560.5	56.5	163.7	395.6	129.3	69.8	242.9	2287.4
ARHGAP35	285.4	282.3	375.1	343.3	340.9	370.3	408.2	410.8	531.8	525.2	435.6	457.2	356	374	373	25.4	14.1	33	13.7	25.3	28.9	41.3	19.7	39.2	14.2	26.2	40.3	18.6	16.1	26.3	23.1	13.6	2.6	40.2	13.9	36.4	6.8	3.3	915.1	957.2	859.3	321.7	238.6	339.4	476.4	384.9	480.3	335.4	367.3
ARHGAP44	13.1	14.1	17.8	25.8	28.1	38	6.4	10.3	8	22.5	14.9	18.1	27	30	26	15.9	2.6	8.6	7.9	2.2	3.5	4	1	6.8	1.4	2.4	47.7	7.7	7.9	3.4	1.6	3.1	2	0.7	3.9	3.4	5.3	3.5	21.5	76.3	13.1	9.2	11.5	3	2.5	9.8	13.5	2	1.5
ARHGAP5	181.6	210.7	275.1	402.6	394.7	476.5	193.6	204.4	214.4	193.1	167.9	172.5	184	164	194	49	39.9	49.7	35.6	46.5	34.3	31.8	48	81	44	58.5	55.7	28.8	57.5	55.2	55.6	38.4	54	85.7	55	61.1	112.3	37.1	994.5	228.4	431.6	609.6	617.1	322.5	787.5	620.6	368	577.3	326.5
ARHGAP6	80.8	54	93.5	7.4	10.6	6.4	58.4	60.3	78.5	42.5	42.5	32.5	55	46	36	4.4	0.5	29.4	2.4	4.8	4.7	71.2	30.2	22.2	122	3.7	44.3	7.2	156.1	4.2	4.8	2.9	9	3.8	2.9	95.5	3.6	9.8	61.8	43.9	84.9	8.2	0.4	1.9	19.1	313.8	16.3	6.4	96.3
ARHGDIA	231.5	220.3	256.5	159.5	180.4	153.2	190.3	181.1	195.2	219.1	232.3	276.6	169	188	211	664.3	801.7	1517.4	698.6	1135.7	1188.9	1002.1	956.9	1081.1	964.7	754.9	908.6	1297.1	1050.9	804.5	651.3	1197.3	835.2	989.1	1079.1	1003.5	706.5	596.1	357.7	532.3	302.2	276.9	384.4	351.5	422.4	304.1	326.7	308.3	716.7
ARHGDIB	1.4	12.8	0.9	2076.8	2032.6	1889.8	10.6	14.6	7.3	41.3	51.2	42.5	10	39	44	19.4	1319.4	128.2	910.1	132.5	663.6	93.3	658.9	1806.5	1134.2	1206.4	1183.7	1669.6	1355.8	47.7	1747.5	317.2	86.7	1.5	441.3	1217.8	2	263.9	52.1	303.9	376.7	104.7	3	49.9	212.2	74.1	10.5	14.5	1301.9
ARHGDIG	24.3	27.5	18.8	24.9	13.4	22.9	21.6	19	24.4	19.8	21.2	31.4	12	18	19	23.7	14.5	19.6	20.6	14.3	13.4	15.9	11.1	9.4	14.7	25.7	36.4	11.8	32.8	20.6	14.8	20.9	25.2	12.7	13	22.3	15.7	39.7	28.3	20.4	9.7	21.3	22.7	25.7	7.9	26.3	17.4	29.6	18.4
ARHGEF1	59	40.5	37.7	57.1	45.3	36.5	50.8	62.2	62.1	53.4	69.8	61.4	35	46	42	124.6	76.5	174.9	106.1	99.2	129.3	141.5	65.3	106.8	77.6	88.7	100.3	113.2	127.4	76.4	80	131	110.7	84	162.4	167.3	111.1	152.9	113.6	101.9	66.8	98.6	66.6	111	65.4	84.3	92.7	79.9	139.5
ARHGEF10	160.7	197.5	207.1	230.9	222.3	429.5	217.6	218.1	229.4	149.3	152.9	162.6	129	131	126	62	5.6	2.7	4.7	2.2	2.4	3.9	1.3	1.5	1.7	2.2	3.3	11.9	2.9	30.2	2.4	4.2	1.7	1.6	2.6	1.6	3.9	3.3	213.5	391.6	307.4	225.8	208.8	160.4	332.5	134.7	273.7	241.5	199.1
ARHGEF10L	81.6	63.9	77.8	17	21.9	18.4	103.6	99.5	113.4	76.4	110.6	89.3	130	96	93	12.9	20.6	29.6	31	20.2	28.2	17.6	6.6	12.6	9.9	54.8	28.8	21.5	11.1	21	82	14.1	12.1	9.2	53.4	25.4	13.3	11.9	34.1	81.2	33.3	33	43.4	62.8	35.9	25.3	43.9	50.9	102.6
ARHGEF12	631	559	836.2	618.1	580.8	972.2	553.8	498.1	695.5	768	968.9	792.1	843	809	745	190.7	169.8	573.4	208.4	381.2	534.1	236	334.6	524.1	89	680.9	259.6	601.1	415.6	122.1	218.9	439.9	321.9	332.1	346.7	242.3	213.2	284.3	416.6	965.2	395.8	397.8	358.9	395.9	709.4	509.7	698.7	255.5	806.3
ARHGEF18	298.1	240.8	406.6	237.8	284.5	282.7	203	223.8	241.6	258	197.9	236.9	262	279	264	154.2	121.1	221.6	155.1	88.6	151.4	109.3	233.7	177.5	161.2	240	138	163.2	269.8	207	185.8	236.3	181.7	103.1	215.3	167	129.5	188.8	158.5	744.7	300.7	196.3	312.8	160.3	245.3	212.7	225.8	303.7	194.9
ARHGEF2	410.4	394.2	426.8	391.5	389.1	465.2	187.2	170.7	158.2	177.8	170.2	184.1	308	389	407	568.1	247.5	888.5	367.1	650.2	876.9	451.8	321.7	289.5	479.5	269.4	475	403.8	238.1	480.6	227.3	335.7	535.2	384.9	750.3	380.1	748.3	363	589.5	470.9	419.3	577.9	194.3	379.9	304.5	562.1	197.9	713.8	457.1
ARHGEF26	79.6	70.1	87.1	7.8	14.8	7.3	59.7	67.1	83.9	107.8	101.4	101.3	96	83	82	3.7	4.9	0.6	0.6	1.5	1.2	13	7.8	8.7	0.3	1.5	8.3	9.3	22.7	9.9	1.2	11.5	1.9	19.7	6.1	1.5	3	1.2	209.8	12	141.7	153.9	119.5	141.2	156.4	100.1	159.1	127.6	23.7
ARHGEF3	108	113.7	136.2	25.4	15.8	29.8	104.7	78	143.8	347.5	297.3	294.2	151	128	125	69.2	37.5	59.4	144.9	44.5	57.9	68.9	27.1	136.2	385.7	145.1	132.6	74.1	115.8	115	198.9	15.9	85.7	86.9	49.5	82.3	1.5	89.2	66.3	8.9	198	20.8	70.7	155.5	108.9	256.7	85.5	246.5	108.9
ARHGEF4	20.4	14.6	19.6	7	6.3	6.3	23.4	31.3	17.7	67	73.8	59.1	25	31	27	14.4	9.5	25.8	19	11.3	11.9	18	11.2	14.8	28.2	8.7	14	9.3	11.2	16.6	10.9	13.7	9.1	10.1	12.2	6.2	7.3	18.4	4.1	0.7	1.9	11.2	22.6	12.3	2.4	9.5	11.2	14.1	8.2
ARHGEF40	505	473.3	608	715.6	769.7	862.3	534.5	518.2	504.8	485.6	400.6	410.3	470	506	504	68.8	23.9	29.9	8.5	40.2	18.7	21.4	12.4	8.1	20.4	17.7	36.1	20	16.8	7.3	15.9	84.6	7.2	41	84.9	64.6	40.5	45.4	558.8	183.1	333.7	378.5	203.3	269.5	548.3	266.4	248.1	198.1	406
ARHGEF6	104.3	90.1	156.9	124.6	117.1	192.9	259.4	259.6	434.1	367	317.4	296.4	418	398	381	37	26.5	41.8	83.7	15.7	9.6	59.4	8.2	44.9	3.4	257.1	110.5	47.3	123.3	3.7	64.7	130	11.2	56.2	48.8	129.2	33.9	47.3	158.5	13.5	87.7	17.9	33.1	74.1	107.9	18.2	59.4	81	51.8
ARHGEF7	149.2	168.6	221.2	145.3	143.4	225.4	237.7	240.3	257.9	208.9	217.6	224.1	211	223	195	240.7	80.6	128	136.3	117	151.6	96.2	229.4	199.3	116.5	187.6	177.1	89.9	102.6	195.4	311	155.7	131.8	114.8	148	119.9	191.8	268.1	205.1	364.9	312	335.1	395.1	299.5	238.9	317	226.3	328.6	149.5
ARHGEF9	31.2	34.3	44.3	224.3	191.5	158.5	55.1	52.6	65.2	45.7	44.1	37.2	38	47	39	79.9	63.8	119.2	54.8	61.6	114.9	67.4	56.8	28.5	20.9	80	75.2	57.2	59.4	30.9	130.2	40	43	6	49	34.3	47.5	48.2	62.7	56.2	111	42.1	32.9	54.8	42.4	93.2	41	47.5	90.5
ARID1A	400.7	378.3	413.8	708.7	948.4	915.6	384.5	442.9	400.1	460.6	378.8	442.9	564	490	543	486.5	607.3	580	489.2	868.3	936.2	459	621.9	474.4	469	457.9	354.4	1048.2	600.6	450.9	308.2	462.1	509.5	470.6	773.9	580.5	495.2	534.5	579.3	546.7	500	558.1	675	627.9	248.4	544.1	553	741.5	516.3
ARID3A	28.2	24.1	18.8	36.5	44.1	32.6	34.4	33.4	23.4	22.1	25.1	27.6	18	16	28	64.2	65.7	76	34.2	54.2	89.7	43.1	94.8	77.7	36.1	56.1	42	59.9	143.3	169.8	132.5	56.7	115.2	68.5	114.2	73.6	74.5	121.6	24.8	29.2	30.4	15.1	36	37.7	38.1	25.7	18.3	22.4	36.3
ARID4A	76.8	69	91.5	41.7	51	80.6	78.6	75.9	104	79	105.8	90.4	164	141	128	63	18.1	60.6	28.1	46.7	30	34.1	30.2	51	26	44.7	28.9	54.7	60.7	28.1	33.9	41.6	42.6	43.4	42.3	53.6	29.3	62.3	41.3	45.7	40.3	67.7	35.9	53.4	43.1	55.1	26	74.9	34.9
ARID4B	330.4	316.8	422.8	262.6	243.7	539.8	376.7	390.1	377.5	400.2	374.2	301.9	530	433	435	149.8	103.3	126.8	112	82.6	147	210.1	89.9	113.2	113.1	121.6	73.8	114.3	95.1	147.2	133.8	194.5	116.6	94.7	134.6	112.4	109.5	177.2	429.1	267.8	278.8	400.3	157.5	230.4	302.3	219	210.7	273.9	319.3
ARID5A	57.6	46.3	47.6	13.9	22.4	19.1	43.3	47.1	33.2	34.8	43.3	48.1	33	35	15	99.4	88.5	115.6	66.6	20.1	73.1	225	190.6	109.5	231	63.8	129	47.3	389.7	176	44	175	64.4	75.2	115.1	121	47.3	206.1	23.8	45.1	28.5	20.6	11.9	11.9	27.3	22.2	45.4	13.4	58.1
ARID5B	515.6	555.4	696.9	26	22.5	44.7	679	623.8	873.6	389	528.9	378.1	663	608	588	386.3	131.5	124.5	97.2	111.3	162.7	68.1	51.5	9.9	13.7	245.8	172	128.3	56.1	30.4	5.6	250.4	33.1	154.1	49.8	32.8	18	25.5	154	1105.3	299.6	314	323.1	283.8	206	301.3	201.6	441.7	200.1
ARIH1	232.2	234.8	252.7	199	218.4	192.3	204.1	205.6	210.7	188.6	185.4	197.3	229	254	262	135.1	113.7	108.5	120	193.8	158.6	130.4	119.3	130.2	239.9	323.3	153.7	137.6	111.3	129.7	140.3	124.4	136.8	140.6	287.3	163.9	126	127.9	259.1	405.9	227.6	267.6	281.1	396.9	166.8	297.7	302.4	339.3	189.1
ARIH2	321	301.4	276.6	290.2	301.3	192.2	231.3	221.4	213.9	251.5	238.8	244.6	235	247	229	74.2	142.1	207.9	112.8	106.3	156.3	103.7	101.7	144	214.4	144.9	208.1	167.9	188.9	220.7	157.5	83.3	116.1	271.5	189.6	89.7	191	111.6	367.1	200.1	236.3	244.9	297.2	295.2	244.9	202.2	279.5	207.5	186.5
ARL1	669.1	685	536	616.7	632.3	419.9	720.8	715.4	549.3	542.8	509.9	529.2	597	635	692	107	186	164.6	181.1	163.7	148.3	122.9	138	136.2	166.2	144.6	83.8	109	74.5	173.8	132.5	194.1	186.9	205.2	110.7	239.9	121.9	123.5	644.1	475.9	569.1	548.1	640.4	807.5	1195.7	474.7	569.1	551.5	742.2
ARL2BP	547.3	566.1	529.1	544.6	542.4	535	408.8	445.8	464.3	398.6	399.6	425	442	363	392	281.8	209.9	280.7	232.9	269.5	236.2	247.8	229.7	145	298.1	230.4	173.1	205.7	181.1	291.9	162.6	236.9	216.6	192.3	203.7	309.7	212.1	361.3	396.7	549.9	569.5	431.4	383.9	385.5	369.1	405.9	474.1	301	287.6
ARL3	876.5	851.4	746.9	461.3	536.5	340.9	729.2	753.7	713.2	826.7	795.6	901.9	535	723	755	52.7	63	87.5	49.3	81.5	65.7	95.5	135.3	77.7	72.6	63.2	78.1	88.1	132.5	65.7	117.2	78.9	169.5	56.8	154.2	47.9	73.2	69.5	370.9	306.9	232.2	315.1	745.3	170.4	257.7	476.6	299.5	398.5	762.9
ARL4A	118	155.5	169.5	293	214.9	305.3	201.3	151.5	138.8	295.8	315.5	316.6	213	213	210	75.2	8.5	12	31.1	69.8	8.6	126.5	45.3	114.8	64.2	84.4	63.9	49.8	23.8	113.2	1.4	35.5	14.9	23.9	65.1	42.3	57.4	4.1	267.3	232.9	410.4	191.4	199.4	462.1	235.6	150.7	288	398.9	319.3
ARL4C	113.6	133	173.8	1327.8	1300	1342.1	330.4	368.7	828.5	499.8	416.1	336	238	243	229	7.7	15.5	160.7	46.8	261.9	69.5	49.5	46.6	385.4	151.6	21.1	75.6	632	4.9	197.7	3.9	22.3	50.6	3	104.5	18.9	10	630.9	236.6	2055	389	140.1	99.2	446	743	129.9	111.7	791.4	645.8
ARL4D	69.5	67.6	59.6	37.2	33.2	27	131.1	130.4	148.5	98.1	77.6	99.8	88	98	104	41.9	30.5	62.1	29.9	40.9	31	46.8	18.4	25.6	38.8	31.6	41.5	38	42.8	34	20.4	47.1	26	26.3	30.3	48	42.9	43.5	96.5	48.9	71.3	48.8	49.1	159.4	79.4	47.7	58	85.2	108.3
ARL5A	375.9	393.3	406.1	622	650.3	597	379.6	375	274.9	408	385.1	394.6	297	345	334	227.6	426.1	317.8	657.9	243.6	497.4	411.4	479.5	419.8	314.8	310.7	540.4	294.6	519.6	511.8	433.4	355.1	517.4	430.7	297.5	481	399.3	372.2	422.9	654.9	609.6	625.6	972.9	759.9	594.3	638.1	594.4	883.7	661.3
ARL6IP5	1382.9	1477.6	946.5	567.4	519.3	514.5	1517.4	1487.8	2112.8	1683.9	1521	1719	1882	1982	1990	194.8	217.7	420.7	683.8	634.5	467.3	725.6	475.8	1136.8	693	896	972.7	200	1112.7	1071	362.7	373.1	771.6	433.6	713.9	414.9	789.7	474.1	733.1	1882.5	1833.5	1461.5	723.4	1155.4	1720.6	1683	1395.2	5460.2	719.4
ARL8B	1209	1224.2	1343.1	1548.6	1657.1	1478.8	1458.9	1334.1	1316.1	1179.7	1263.3	1223.4	1624	1648	1706	283.4	590.3	314.3	397.1	241.2	411.6	258.1	501.6	265.7	292.4	595.4	437.3	338	449.6	344.9	508.6	375.9	277.8	517.2	335.6	409.8	389.2	479.8	1474.7	1221.3	1615.2	1074.5	1512.9	1351.8	1532.9	1017.3	1262.7	1303.1	660.3
ARMC1	789.4	798.4	846.6	851.2	726.1	871	787.6	776.9	725.3	901.6	769.2	905.8	766	850	828	284.1	382.2	253.9	543.7	251.5	61.2	204	273.6	475.9	200.7	160.7	182.2	254.8	154	446.8	203.4	127.5	173.5	268.5	186.6	199.3	271.4	93.3	775	986.6	1446.3	1113.5	629.6	820.7	854.8	1006.7	1263.5	975.1	877.9
ARMC6	56.3	61.5	43.3	82.4	98.9	71.3	48.3	38.5	45.8	53.6	58.1	64.7	40	52	58	74.4	83.1	70.3	77	47.4	65.7	92.8	78.9	60.7	55.8	81.4	63.7	85	96.4	59.9	91.8	93.7	70.1	58.7	74	67.3	80.5	68.5	93.7	90.4	56.7	68.4	106.2	135.7	59.5	46.6	72.9	50.9	83.9
ARMC8	207.7	186	181.7	118.1	102.7	150.8	136.5	101.6	112.7	105.3	105.6	95.4	119	100	89	125.4	82.8	112.6	157.5	93.7	164.8	119.8	97.8	168.4	125.7	112.9	92.3	149.4	130.9	160.6	97.3	98.9	101.6	209.3	92.4	140.8	110.8	117.5	182.9	158.1	160.7	161.3	130.5	133.5	189.3	159.6	229.7	145.7	160.2
ARMC9	113.5	122.7	126.1	243.7	252.9	148.5	190.8	157.8	153	126.7	90.9	101.9	98	137	144	19.3	2.6	22.8	16.1	14.7	2.3	18.1	5.3	1.1	3.6	13.3	7.2	27.3	11.5	21	13.6	39.6	24.9	28.8	11.8	4.5	11.3	17.1	143	186.3	717.3	227.5	577.5	666	350.1	126.5	100.3	652.9	231.7
ARMCX1	551.9	512.3	626.5	265.9	238.2	293.9	449.7	424.3	402	412.7	336.1	349.2	446	425	442	9.3	6.2	35.8	3.5	8.5	3.9	5	3.6	10.7	5.7	5.5	10.7	12.6	4.9	5.7	4.8	7	2.8	3.9	4.5	5.5	5.8	4.6	193.9	516.7	322.7	114.7	524.9	920.2	402.4	211.7	444.7	615.9	1601
ARMCX2	509	385.5	491.3	32.3	35	30.4	705.4	617	585.5	610.3	534.7	643.5	585	510	512	6.6	45.5	3.3	2.4	11.5	2.6	4.6	1.5	1.8	1.5	35	2	1.8	51.1	1.9	0.7	3.5	5.4	14.8	287.8	2.8	3.2	3.7	20.3	23.1	57.8	13.2	201.1	439.5	407.2	35.3	3.5	455.9	1163.5
ARMCX3	560.4	529	699.5	444.2	359.4	562.6	544.4	536.8	438.4	492.2	413.2	370.4	605	549	522	226	167.6	169.3	213.4	76.3	254.4	209	267	64.3	64.6	376	241.1	71.8	278.1	103.4	187.1	230.5	99	105.8	111	4.7	0.3	305	232.5	289.8	323.5	201.3	230.3	457.9	433.1	271	165.1	321.9	1006.3
ARMCX5	91.3	102.2	115.9	157.5	152.2	150.5	102.2	92.2	83.1	97.1	99.2	91.1	125	123	121	48.9	34.6	119.4	44.2	40.2	65.3	32.6	4	37	15.6	67.4	71.3	75.8	40.5	5.3	36.6	75.9	31.9	58.4	30.5	58.2	136.9	6.1	82.5	79.4	110.4	137.7	84.6	200.5	123.7	183.7	150.3	132.2	300.5
ARNT	136.5	126.5	207.4	85.2	92.9	91.4	152.9	196.4	156.5	96.6	90.7	113.4	175	192	172	42.6	12.6	88.9	12	90.3	16.3	39.7	14.4	28.7	19.1	32.4	45	32.2	21.6	12.5	17	24.6	10.3	19	47.7	27.8	29	77.6	67.5	38.3	48.4	56.7	96.5	72.9	50.9	54.6	59.3	136	68.7
ARNTL2	146.3	108.5	193.6	1044.7	1068.5	1317.8	337.8	303.3	283.8	243.6	259.4	315.5	116	133	135	17.8	47	4.2	33.4	2.6	2.9	54	89.1	58.2	59.8	131.8	45.8	52.2	50.3	57.9	103.1	35.4	48.4	121.1	109.8	65.2	161.1	42.9	43.1	69.3	41.5	18.5	15.3	1.9	59.7	3.7	3.3	13.3	260
ARPC1A	1152.4	1192.1	1244.1	3653.9	3888.5	3054.8	1151	1025.7	1113.4	1930.5	1829.5	2330.6	1367	1787	1821	619	426.1	177.8	328.7	620.8	185.2	283.2	382.7	189.1	534.6	356.4	310	482.9	265.9	177.2	1237.5	191.2	376.5	380	221.6	255.6	562.9	168.4	2360.2	1808.5	3359.4	2856.4	2587.5	2999.5	2173.2	5271.6	3502.7	2892.9	2388.7
ARPC1B	1635.3	1893.8	1564.8	4898	5208	3945.3	1401.1	1425	1504.9	1607	1555.5	1837.6	1616	1779	1811	509.6	937.2	310.1	892.6	630.6	77.2	770	455.8	696.1	977.5	956.6	608.2	357	597.2	635.3	1406.7	519.5	514.4	233.3	1006.8	975	360.9	484.7	1951.7	1188.8	2722.1	2849.4	2873.9	2947.4	2264.9	4619.6	3706.9	3154.5	1593.3
ARPC2	3585.9	3935	2812.6	6108.5	6788.7	3898.9	3311.6	3418.6	3322.5	2964.6	3221.5	3490	3398	3601	3744	1697.1	2042.4	1703.3	1963.6	1271.4	2149.6	1360.7	988.4	1656.5	1308.7	1357.5	1522.4	1438.2	1223	1220.9	1358.9	973.7	1340.7	1534.8	1261.2	1775.6	613.6	1181.1	2568.7	6167.4	4432	4352.4	3829.1	3390.2	3661.7	6170.8	3435.5	3665.2	5354.7
ARPC5	1549.9	1668.8	1440.7	3186.8	3221.4	2316	2266.6	2251.2	2048.3	1695.9	1654.6	1871.3	2004	2065	2090	894	779.8	791.8	1369.1	1092.2	1266.8	1271.3	882	1118.3	770.1	763.1	941.7	899.1	974.7	957	637	891.3	774.9	819.7	1430.1	715	531.4	415.8	1969.1	2262.8	1600.5	2514.9	1629.5	1394.8	1789.4	2370	1254.9	1766.6	1985.4
ARPC5L	913.4	1042.7	866.4	806.5	890	699	1008.6	1030.4	922.2	830.3	883.1	965.5	867	883	916	1857	1746.4	1344.7	1190.2	724.7	846.2	837.6	869.8	537	1502.8	1197.6	1183.8	973	1135.8	1598.2	1440.7	996.5	1423.4	599.8	2109	1036.3	524.1	959.5	806.2	1352.9	705.5	816.3	970.6	466.7	840.5	875	864.1	851.9	788.6
ARPP19	1002	895.2	1206.2	1007.9	1110.2	1353.6	1283.6	1359.7	1399.2	1370.2	1199.1	1403.8	1480	1521	1551	514.3	714.3	422.5	498.4	654.3	714.5	557.3	583.1	595	1366.4	738.8	702.8	524.3	884.9	839.1	351.5	345.4	497.6	334	654.9	293.5	533.4	334.8	1234.1	1005.7	1191.1	1379.6	907.1	1138.1	885.3	1051.9	1209.7	826.3	684.2
ARRB1	28.8	23.6	31.5	26.5	20	16.4	31.2	30.4	49.2	18.6	20.8	18.3	32	38	35	23.6	8.3	30	25.5	30.5	23	21.7	13.7	28	18	50.7	27.9	44.2	24.3	22.4	17.4	27.1	34.5	16.4	40.6	26.1	26.1	38.9	30.2	84.2	126.3	83.4	65.2	101.2	9.1	149.6	32.7	39.4	150.3
ARRB2	33.2	34.9	47.3	27.2	21.3	9.3	23.2	36	34.8	53.9	56.3	67.3	23	30	34	48.2	45.3	104.8	20.7	84.9	22	11.1	37.9	142.7	108.4	36.3	68.9	122.6	82.5	38	92.5	35.1	157	73.3	37.6	72.2	188.5	43.4	36.1	63.6	21.9	31.1	81.4	34.4	1.3	37.5	38.3	21.1	50.2
ARSA	27.3	32.1	23.7	30	21.6	21.6	41	39	56.5	41.2	34.3	37.4	36	38	41	30.6	37.2	72.9	34.6	29.6	24.6	22.7	35.8	18.8	21.6	45.2	42.9	6.4	35.8	20.2	24.6	62.5	40.2	13	28.3	50.6	40.7	82.9	23.1	7.3	29.4	6.5	19	3.2	35.1	16.3	31.9	10.7	13.9
ARSB	109.2	152.2	171	56.1	56.8	105.5	100.2	84.7	66.1	117	218.2	130.3	105	102	85	36.5	34.4	28.6	26.3	30	27.9	29.2	17.5	17.8	20	21.1	38.3	33.8	49.7	33.6	23.2	28.7	28.4	16.8	24.5	49.3	20.5	30.4	38.6	62.9	140.2	33.6	50.3	80.6	94.6	103.4	85.2	95.7	23.5
ASAH1	591.1	676.2	757.5	566.8	525.9	742.5	1070.7	1028.9	999.5	572.6	581.4	510.6	1083	991	944	309.4	566.7	600.1	444.2	337.9	704.5	351	79.7	254	170.3	510.2	246.8	470.1	402.2	818.6	612.3	329.5	567.7	399.3	764.4	724	342.5	858.1	275	822.6	1985.3	3609.6	6002.5	4478.9	2424.5	751.7	4024.3	3190	321
ASAP1	993	985.1	962.7	978.5	1046.2	1464.8	791.8	840.3	1048.9	839.7	931	772.9	1216	1179	1175	65.5	77.4	18.1	210.4	51.1	24.5	93.6	37.1	132.7	41.4	81.8	103.9	33.8	73.2	192	38.4	78	60.6	40	108.5	66.2	62.7	145.3	747	989.8	1254	949.6	624.1	947.1	607.9	722.3	785.2	888.9	1110.3
ASAP2	289.9	327.6	463.8	1018.8	922.9	2020.8	533.1	495.1	502.6	407.9	380	455.5	583	587	549	7.8	4.3	8.7	26.2	19.1	6.6	45.3	26.9	8	38.8	7.5	8	18.2	17.1	65.2	1.9	2.4	7	5.2	1.4	71.2	10.2	13.6	537.9	907.3	410.7	477.6	229.3	310	415.5	152.2	345.7	350.5	583
ASB1	212.8	260.4	218.1	257	250	345.2	386.6	339.8	224.5	249.7	220.4	268.3	205	190	214	78.1	72.2	87.7	46.9	96.4	100.4	90.7	65.5	48.7	51.8	50.7	90.8	60	85.9	111	54.1	111.1	109.2	65.9	114.4	119.6	82.8	117.1	92	135	122.7	72.7	77.1	58.3	58.6	54.8	80.3	75	155.6
ASB13	82.9	85.6	77.6	238.8	231.9	215.7	127.5	157.2	133.1	82.2	76.8	85.1	69	72	46	35.6	63.6	32.5	38.4	49.4	67	88.6	56.7	84.8	147.8	44.1	68.7	14.1	69.4	18.1	58.2	17	44.1	79.9	43.4	42.6	191.1	7.8	98.5	88.8	49.5	119.3	286.5	41.4	40.9	85.4	48.6	66.4	163.5
ASB6	90.5	83.2	103.2	109	148.9	120.8	100.9	72.1	72.3	60.1	70.6	69.2	58	72	56	29.2	48.3	63.5	45.3	74.4	30.3	98.8	46.3	35.5	102.4	48.6	28.3	64.2	21.9	36.7	70.4	64.9	41.3	59.5	61	32.3	56.9	35.2	112.6	113.3	86.7	92.9	104.3	73.5	64.5	73.1	104.7	120.7	135.5
ASB7	187.1	158.4	239	105.8	98.2	171	174.8	164.6	161.4	160.1	139.9	153.6	200	149	164	33.7	24.7	41.2	31.6	36.3	14.4	28.5	30.5	14.9	23.3	52.3	19.4	19.1	21.3	21.5	17.4	16	26.1	9.1	34.7	33.5	19.5	30.2	115.1	70	123.7	78.4	58.4	112.5	59.9	92.7	115.5	114.6	115.3
ASB8	196.4	202.6	313.3	100.1	131.5	116	251.2	247.4	326.6	262.2	237.4	271.4	383	328	367	19.4	23.7	25.8	41.2	24.5	48.7	33.4	35.6	37.2	36.3	30	28.7	33.9	25	39.1	28.4	26.5	42.3	46.6	29.9	31.4	36.2	36	104.7	85.7	106.2	76.2	58.8	86.3	83.2	87.4	99.3	79.6	74.5
ASCC1	401.6	333.6	370.1	364.4	371	276.2	344	317.2	296.1	289.8	261.4	294.5	318	327	319	121.9	112	137.9	36.4	76.4	116.1	84.9	60.5	77.4	66.8	59.8	67.3	38.1	94.6	40.1	69.3	81.7	43	64	81.5	64.9	77.4	59.1	248.1	280.1	168.3	324.6	323.7	152.4	179.4	554.6	223	331.1	382.9
ASCC2	77	83.3	74.8	53.7	71.9	37	76.8	83.4	62.5	91	98.1	107.8	83	84	83	31.6	34.4	65.2	40.5	93.1	61.1	72.4	144.9	88.9	92.6	43.3	82.7	98.6	63.4	74.4	43.2	92.7	29.9	82.9	30	50.8	166.5	25.4	184.3	93.4	133.2	126.5	133.3	231	143.7	65.9	162.9	59.6	133.4
ASCC3	322	331	343.1	178.3	155.6	303.3	151.9	151.7	164.1	204.5	200.9	186.3	185	228	230	191.4	188.6	192.3	121.2	77.3	216.3	120.4	150.6	184.8	196.6	110.9	258.1	138.3	260.8	89.8	151	45.8	269.4	182.1	59.4	458.3	211.6	157.7	322.8	446.1	284.9	406.5	231.7	258.3	301.3	215.3	219.1	250.5	533
ASF1A	288	319.8	372.4	411.6	316	345.9	370.6	353.9	389.5	560.7	600.6	587.5	460	534	550	283.2	439.5	293.3	359.9	606	239.6	175.7	335.5	213.7	260.9	332.8	371.5	320.1	211	247.8	489.1	117.7	153.5	293.9	261.2	231.4	178.7	183.2	303.6	296.1	235.4	639.6	406.3	189.3	392.9	322.1	202.9	240.7	534.3
ASF1B	331.7	290.8	371.4	242.1	241.8	221.4	313.1	283.1	314.2	442.9	401.7	533.9	241	222	245	442.8	423.9	320.2	396.2	324	411.4	295.4	471.1	594.4	473.4	338.2	438.3	437.8	587.9	644.3	405.4	383.5	274.6	234.7	422.5	379.6	433.4	369.6	301.3	424.6	296.8	195.1	329.6	276.5	217.3	157.5	506.7	196.4	373.3
ASH1L	284.5	314.8	333.7	233.8	197.6	298.9	202.5	252.1	278.1	250.4	249.5	212.8	304	298	308	60	56.1	71.7	76.5	74.1	64	64	49.5	67.6	49.9	59.2	61.8	61	45.5	72.4	47.9	57.1	74	55.2	69.5	77.4	43.5	71	238.8	197.1	138	278	178.5	205.9	160.5	195.4	147.6	515.5	210.9
ASH2L	509.1	461.5	481	229.7	230.8	223.9	424.4	386.8	429.6	409.2	389.4	409.5	523	520	549	195.8	102.8	365.4	132.5	374	299.2	232.3	216.6	331.6	155.2	267.6	122	256.9	223.1	377.7	292.1	295.4	225.6	196.1	350.7	165.5	328.4	237.9	511.6	534.9	757.7	1008.4	539.3	505.9	970.3	673	752.7	757.7	384.2
ASIC1	44.7	39.9	45.2	55.6	59.7	59.4	54.4	57.6	55.3	49.2	55.2	61.1	50	43	40	4.6	4.4	6.3	1.5	8.9	2.1	18.6	5.4	17.6	26.9	3.9	15.8	16.5	22	2.8	3.6	3.1	3.2	6.1	35.9	35.6	60.6	3.3	37.4	7.3	30.5	16.6	30	21.9	10.3	15.1	25.9	3.3	36.5
ASL	196.8	170.5	134.5	166.7	185.7	142	131.7	105.3	111	146.9	133.9	155.7	90	107	135	89.2	86.6	94.8	74.9	106.7	74.5	109.8	43.9	71.6	164.4	122.1	146.3	54.3	116.8	60.3	136.2	80.6	111.5	54	113.8	98	194.4	79.9	256.5	296.3	351	145.1	140.4	266.5	233.2	134.9	152.6	326.3	410.9
ASMTL	267.5	211	334.2	643	589.2	624	331.2	324.4	312.6	281.1	230.9	234.3	268	225	233	28.9	73	76.2	58	129.1	77.1	243.9	318.1	79.9	109.4	41.5	295.9	87.6	197.2	56.2	6.1	127.1	66.2	48.5	189	213.7	75	127.7	38.4	311.7	101.5	64.6	246.3	194.3	76.3	307.1	295.5	149	119.8
ASNA1	432.5	390.9	382	508.1	590.9	313.5	351.4	379.7	351.5	393.3	378.7	451.4	344	321	379	260.2	260.2	364.4	204.5	193.3	190.9	246.3	300.1	266	281	388.3	331.3	356.8	433.2	546.8	187.4	452.3	315.9	211.2	498.2	199.7	207.9	264.9	517.1	382.6	526.9	387.4	813.1	1059	354.5	455.5	526.9	610.8	485.3
ASNS	234.9	283.9	292.9	3246.7	2398	2842	216.8	229.9	179.7	251.4	233.2	259.7	171	178	199	1235.8	1111.9	305.8	484.8	394.2	363.6	387.3	276	173.2	462.5	178.1	691.2	236.1	1058.3	706.1	953.2	1447.8	298.6	469.9	464.7	371.6	1135.1	1389.6	689.1	956.3	344.7	58.7	355.1	218.8	185.1	432.1	302.9	337.3	211.1
ASNSD1	604	670.3	631.4	821.1	934.1	878.5	569.5	487.4	562.5	682.9	706.8	734.7	705	706	692	112.7	263.8	170	232.6	134.4	248.8	164	331.8	260.9	170.8	164	254.3	213	186.8	311.6	225.9	136.4	167.8	391.6	114.5	300.6	197.3	178.2	471	837	474.8	527.4	469.3	369.3	502.4	492.2	495.1	593.7	432.4
ASPH	929	1262	1389.1	1415.2	1305.6	1835.1	1753.6	1611.5	1598.7	1942.1	1834.5	2071	1916	1560	1485	90.4	39.2	29.6	58.9	43.5	23.4	38.8	34.6	16.7	16.6	49.9	24.9	24	48.2	33	7.5	35.1	13.7	21.3	53.4	43.7	98.8	36.3	1457.9	1821.5	1848.4	749.9	594.1	555.1	1126.6	928.9	589.6	1010.9	3357
ASPM	581.4	509.2	617.5	534.7	479.4	757.2	645.9	725.5	578.6	759.7	751	697.9	623	570	613	327.8	318	269.7	452.1	638	474.3	393.5	483.9	344.6	406.8	195.4	122.4	542.2	384	318.5	392.6	422.4	282.6	370	260.1	271.5	355	279	901.1	1136.7	435.9	1030.6	664.9	603.6	213.5	1312.3	374.5	706.5	1266.1
ASRGL1	297	250.4	332.1	33.1	10.8	14.8	128.1	134.7	190.3	214.8	171.7	257	255	218	213	154.8	108.1	67.7	280.2	235	128.9	40.5	118.3	85.5	69.7	49.9	48.9	105.9	194.6	231	153.8	51.1	16.2	110	124.8	14.2	275.4	52.3	50.5	113.7	55.9	83.4	146.7	147.7	110.1	53.5	571.5	146.8	38.3
ASS1	1100.1	1092.4	1112.9	14.7	2.7	21.4	2299.3	2558.7	2845.3	49.9	37.8	52.5	1139	1065	1086	1210.9	1866.6	26.7	565.3	37.4	28.2	62.9	14.1	92.4	1213.2	30	1393.4	52.6	1784.7	222.3	827.9	3403.1	22.9	13.7	223.6	1590.4	11.4	982.9	10.7	2.1	4.6	2.1	3.2	24.5	7.4	16.3	4.2	23.3	12.6
ASTN2	18.3	25.4	36.7	59.8	54.1	49.8	17.7	21.2	17.7	12.2	13.6	16.7	19	11	14	38.5	26.5	21.6	24.4	11.9	15.6	26.4	14.1	15.3	12	2.8	9.4	17.5	30	28	37.7	21.5	19.2	26.6	14.2	43.5	44.2	29.4	40.9	7.4	90.2	26	55.3	37.1	37.9	4.8	15	60.9	39.5
ASUN	648.8	680.2	777.8	995.9	1049.7	1100.7	460.1	470.6	430.8	658.3	600.2	639.1	578	608	528	133.7	473	110.1	231.7	108.5	272.4	212.4	929.3	360.7	568	380.7	385.5	240.1	246.6	78.2	288.8	137.2	247.4	421.4	117.7	373.3	760.2	179	1022.5	889	718.8	846	629.5	1036.5	860.4	861.7	1096.6	834.2	915.6
ASXL1	167.9	157.5	192.4	114.9	134.7	196.4	134.1	148.2	169.5	146.5	135.5	146.9	155	136	120	166	106.3	191.3	118.3	209.3	127.8	156.3	196.3	223	104.7	66.6	111.3	131.2	270.2	190.3	127.4	94	165	169.9	171.6	156.8	237.3	176.7	246.5	141.1	257.3	137	753.7	422.6	123.6	421.2	258.8	195.3	266.7
ASXL2	205.6	201.4	237.2	176	157.2	282.9	181.5	196.5	192	194.1	188.1	180.8	198	203	206	413.1	325.4	310.7	311.7	277.9	266.2	291.3	374	539.5	210.9	189.6	197.8	234	363.6	461.4	347.5	268	238.4	228.8	296.8	306.7	272.5	403.8	857.9	706.8	781.5	669.1	772.9	529.2	545.3	655.6	672.8	639.3	770.7
ATAD2	929.9	819.2	1171.9	426	308.6	573.7	635.9	502.7	399.8	676.7	630	568.9	561	585	617	179.7	274.6	173.2	238.8	282.8	192.3	167.7	316	357.5	201.7	110.7	162	211.4	213.9	222.4	154.1	304.6	74.2	182.1	127.7	173	153.3	83.2	672.9	435.7	1022.2	663.8	420.5	473.6	440.3	451.1	667.5	582.1	557.3
ATAD2B	54.5	50.1	63	40.5	65.3	110.3	29.3	41.8	44.5	49.5	37.6	45.2	51	47	29	55.3	25.9	30.2	60.3	47.4	42	37.3	18	59	24.6	41.3	23.7	30.5	40.9	63.9	43.4	34.1	38.1	21.6	33.3	28.5	51.2	51	55.4	50.7	31.5	66.1	51.7	53.3	25.9	53.1	62.3	50.5	37.9
ATAD3A	135	128.1	122.1	127.7	108.7	97.4	96.3	166	158.9	112.1	107.7	130	55	68	102	138.3	115.6	146.4	106	139.4	103.9	170.1	119.1	118.6	167.3	129.1	156.7	132.5	117.6	82.4	129.2	127.6	145.3	138.1	99.5	131.1	121.3	109.9	173	155.1	227.3	150.7	345.1	265.9	209.5	116.5	165.8	176.9	122.9
ATAD5	66.2	54.8	35.7	42.4	44.6	44.8	31.2	50	36.7	41.8	72.8	52.3	36	47	53	94.6	61.7	65.4	81.6	65.4	79.4	66.1	27.6	76.2	44.6	78.5	30.7	37.3	56.1	62.1	80.9	100.5	37.2	58.9	53.6	87	82	56.3	80.2	51.6	39.5	56.1	50.8	53.3	62.2	77.9	60.3	45.9	73
ATF1	477.9	488.9	575.8	597.8	593.5	715.2	584	479.5	557.3	518.3	453.9	413.1	506	489	462	79.7	163.3	42.5	171.1	49.8	90.1	91.1	71.6	80.7	131	59.1	115.8	50.3	28.8	67.9	65.6	45.7	52.1	130.5	54.9	118.1	76	59.8	519.7	353.5	366.7	333	333.4	269.3	307.8	343.7	387.3	372.8	351.3
ATF2	516.9	463	702.2	787.3	619.8	842	384.7	364.3	358.5	538.7	390.4	325	529	554	487	77.6	91.5	84.6	83.9	79.5	56.2	44.6	86	76.7	50	171.6	151.7	73.2	55.3	97.6	100.7	119	77.1	94.7	75.1	104.7	77.3	86	220.5	233.2	226.7	367.3	348.1	150.5	232.9	279.7	155.1	276.4	279
ATF3	286.1	244.4	304.6	100.9	96.3	120.1	137.4	105.9	358.6	42.3	50.4	41.9	160	117	115	249.9	239.4	129	153.2	45.6	103.2	157.2	52.6	41.1	134.2	58.8	111.2	24.3	128.1	83.2	109.8	104	168.3	182.5	156.9	200.5	113	94.7	68.1	92.1	77.5	23.6	20.7	30.5	67.5	88.1	34.5	66.3	41.3
ATF4	2068.9	2388.7	1728.7	3777	3800.1	3188.9	1865.7	1948.3	2090.8	1603.9	2010.1	1703.6	1894	1984	1898	1278.9	1807	1485.5	1034.8	1253.9	1609.9	1787.4	1266.7	943.6	1114.8	912.1	2312.8	1606.7	1741.6	2100	1975.6	2153	1311	1007.8	1587.3	1774.2	1807.9	2326.3	2166.4	2716.6	1064.5	1709.5	1090.4	1588.8	1246.9	1579.9	1502.5	1652.1	995.6
ATF5	69.5	63.5	75.5	51.8	58.4	58.8	57.6	59.7	54.6	49.7	50.8	44.9	55	53	57	687.2	199.5	963.3	343.5	203.1	101.1	359.7	288.2	87.1	42.3	199.2	35.6	72.2	145	581.9	446.8	2294.9	56.5	31.8	756	89.2	49	224.5	82.5	75.1	79.4	30.1	32.7	84.7	38.5	51.1	80.5	57.1	82.7
ATF6	300.9	266.9	347.7	295.3	229.9	398.8	445.1	475.5	457.5	365.9	266.5	344.1	421	401	420	143.4	124	168.7	55.6	158.6	126.2	103.2	92.4	152.5	104.2	43.6	120.4	79.5	128.1	131.2	89.7	123.1	184.4	99.6	233	53.5	111.1	135.3	180.5	317.3	260.1	358.7	249.6	311.7	151	611.1	235.9	449.8	125.9
ATF6B	159.8	120	210.1	163.4	164	130.1	201.5	183	175.9	190.9	169.4	179.2	215	238	218	91.7	87.9	94.7	90	125.2	122.3	59.5	104	115.4	65.1	61.8	77.6	82.5	87	71.7	78.2	115.1	58.5	59	99.1	89.1	107.3	74.6	11.3	4.5	1.7	26.5	5.7	12	5.5	4.9	5.7	11.4	3.4
ATF7IP	295.8	266	306.6	430.1	414.5	862.7	263.2	262	267.3	320.9	282	280.5	290	268	324	113.7	103.6	114.8	88.8	99.5	138.6	73.4	84.5	55.4	115.1	330.6	207.9	103.6	176.2	57.1	157	136.2	43	146.3	80.2	225.2	75.4	102.9	252.1	147.2	205.1	228.5	246.8	267.3	211.4	342.5	209.7	280.7	231.4
ATF7IP2	5.9	5.9	8.8	36.3	38	49.9	63.2	52.8	54.6	51	50.4	34.4	83	90	87	21.3	15.9	23.4	11.6	55.6	29.8	26.8	2.7	25.4	7.1	24.3	13.6	24.2	7	13	74.8	4.2	4.6	27.9	32.3	5.1	4.6	4.4	81.9	21.5	141.4	6.5	130.9	90.9	139.9	63.5	301.9	18.7	20.7
ATG10	86.7	80.3	64.6	98.1	107	64.1	81	75.6	90.7	73.4	68.5	55.9	98	104	91	24.2	24.1	41.4	23.1	29	26.5	32.4	16	27.5	15.4	33.9	37.4	18.4	35.5	38.2	16.5	36.5	36.6	16.3	34.9	31.5	27.8	34.6	103.7	83.1	83.7	90.7	91.7	76.3	44	49.1	101.1	121.5	34.1
ATG12	523.3	616.5	512.8	987.7	984.1	939.6	547.4	562.6	556.1	604.9	656	575.3	560	564	578	110.6	141.9	50.7	217.2	68	121.2	94.1	108.5	81.4	135.2	125.1	95.4	112.2	140.7	222.3	104.8	81.7	80.3	151.3	91.3	172	67.8	55.1	393.3	552.7	763.8	376.7	469.7	566.3	420	477.5	579.5	670.4	372.9
ATG13	143.7	142.1	95.3	170.7	179.5	92.6	130.5	122.3	126.5	101.3	120.6	110.8	131	166	146	134.1	237.9	204.8	140.5	190.8	156.7	131.8	141.3	162.5	167.4	239.2	164.8	142.6	124.3	166.2	176.1	189.5	180	105.5	191.9	158	140	187.6	182.6	218.5	211.4	129.4	286.1	153.3	412.6	118	109.4	155.2	191.9
ATG14	124.6	109	122	103.4	96.5	152.2	150.8	144.3	151.2	128.3	123.8	119.9	144	112	107	28.9	27.6	34.4	27	20	64.7	29.3	25.6	28.4	49	40.6	43.6	85	53.7	40.2	48.2	74.5	31.3	94	87.9	48.5	35.2	65.5	118.7	101.9	115.8	108	186.9	157.7	121	144.4	78.7	224.7	108.8
ATG16L1	52.4	48	60	58.9	82.7	50.2	36.2	25.9	25.4	39.2	39.8	31.4	34	32	29	15.7	14.6	26.3	17.5	23.2	16.4	16.1	14.1	10.3	14	14.4	9.5	20.6	4.7	22.4	19.1	21.2	23.1	16	16.2	12.1	15.8	9.9	114.8	82	76.3	51.9	64.5	75.9	56.9	54.4	36.1	52.6	113.5
ATG2A	110.9	113.7	155.8	51.3	46.4	136	105	106.2	130.1	129.7	103.3	88	134	212	126	79.7	54.7	91.2	54.6	84.5	101.5	74.9	59.2	87.9	105.8	107.4	100	103.7	79.2	73	90.6	120.1	61.9	59.2	80.2	94.3	72	99	57.7	77.3	73.9	50.1	75.2	117.2	103.1	69.5	63.3	112.1	145.6
ATG2B	159.2	159.3	202.6	145.1	142.4	240.7	165.6	196.9	212	160.2	183.8	168.6	204	207	219	26	21	36.4	24.7	13.3	51.1	24.8	27.8	26.9	31.7	35.7	55.4	51.9	49.1	42.3	45.8	39.2	25.4	19.4	30.7	27.5	16.1	22	126.2	124.5	129.3	148.9	107.7	164.2	112.9	187	165.2	155.5	95.5
ATG3	1184	1189.5	1080.2	972.9	971.9	766.8	948.6	866.9	937.3	982.9	1036.2	923	1083	1142	1121	387.4	512	331.4	500.3	263	526.7	468.7	546.5	548	419.5	465.8	465.1	414.8	336.9	470.9	572.3	332.2	309.5	541.5	381.2	418.5	378	306.2	1308.5	1167.7	1108.3	1384.3	1333.8	1194.1	1211.9	1143.9	2165.9	1148.5	1074.6
ATG4A	116.2	122.3	133	80.3	92.3	47.9	146.4	112.2	141	147.6	141.9	168.4	166	176	204	113.1	146.3	107	137.2	106.1	115.9	136.2	148.7	78	137	143.9	163.9	95.9	132	91.1	123	125.1	127.2	108	120.8	109	97.2	147.1	71.6	182	101.4	101.7	103.8	185.5	124.7	93.2	170.9	119.6	198.9
ATG4B	246.3	250.3	255.3	235.6	287	248.2	270.1	307.7	288.5	282.4	288.4	300.1	246	235	272	91.4	178.8	141.3	76.6	179.4	130.1	162.6	160.6	75.4	93.5	170.4	165.4	138.2	184	118.7	163.5	149.3	116.3	170.3	168.5	180.6	146	163.8	219.7	343.7	331.9	239.4	415	320.4	196.2	220.3	209.8	312.3	390.3
ATG5	485	553	491.1	543.6	623	441.8	618.7	561.7	613.4	598.9	671.8	626.7	574	611	638	317.4	305.5	169.5	362.6	116.3	262.4	139.8	168.1	291.7	229.3	251.4	380.4	236.1	272.6	146.3	484.9	117.9	181.4	273	259.3	279.4	211.2	154.5	487.7	545.5	460.3	480.3	425.5	329.1	463.2	491.3	335.9	498.9	637.6
ATG7	351.3	433.1	277.2	291.5	282.2	238.2	426.4	362.5	262.5	197.8	243.1	215.1	244	245	256	32.9	57.9	55	46.7	59.1	54.5	37.3	55.5	70.5	41.4	40.5	48.2	39.1	47.9	44.9	72.1	63.7	40.8	47.5	61.2	49.5	61	55.4	232.8	111	141.2	91	179.9	84.8	130.6	136.9	112.7	150.1	213.6
ATG9A	128.4	115.5	145.9	104.7	93.1	92.3	110.1	111.8	109.3	94.2	66.3	92	86	78	74	85.1	78.4	85	36	102.8	63.3	70.1	96.9	70.8	80.2	68.5	72.8	64.6	103.1	47.4	101.4	34.4	69.2	52.3	49.1	64	68.4	135.9	111.4	222.7	148.9	104.2	79.5	118.6	103.4	168.1	95.6	86.2	166.3
ATHL1	8.2	10.9	5.8	29.6	29.5	108.7	5.1	14.4	29.2	14.9	15.4	14.6	17	8	2	17.8	11.5	29.6	26.8	45.7	29.9	23.1	14.8	26.6	4.3	21.2	20.8	127.5	24.5	5.1	46	54.6	70.9	14.5	24.8	18.2	114	128	22.5	49	23.1	13.5	26.3	23.3	22.1	15.3	1.7	31.7	38.9
ATIC	949.4	918.9	973.8	1687.4	1790.5	1264	953.5	901.3	744.6	628.9	615.2	787.7	514	564	619	817.7	722.8	847.3	874.5	1584.3	445.8	679.3	729.4	717.3	345	544	623.9	950.7	768.9	782.7	693.6	782.1	893.5	801	760.9	792.3	823	1185.3	1224.8	1558.1	980.1	1112.7	1533.2	1053.9	753.9	1131.5	762.9	1135.1	2107.7
ATM	205.2	230.1	183.2	285.9	269.9	387.7	147.6	156.6	183.1	231.7	246.1	197.1	219	196	240	102.3	53.9	164.5	76.1	42.6	48.9	54.5	72.6	85.2	82.8	87.3	80.6	105.6	104	64.4	103.6	89.6	89.7	62.7	62.7	109.3	97.4	114.1	71.7	203.9	297	525.9	190.7	265.5	712.7	195.5	309.3	301.5	344.5
ATMIN	302.3	306.1	443.2	346	342.4	477.3	241.1	269.8	339.1	395.1	393.8	337.2	337	333	335	169.5	222.4	126.5	141.7	163.3	231.9	204.6	422.1	231.2	138.1	154.5	171.2	153.7	97.9	167.1	116.4	254.3	137.8	151.4	134.9	212.3	188.2	187.5	146.1	182.1	251.3	187.7	241.1	160.9	159.5	186.1	213.4	168.6	166.4
ATOX1	835	846.3	774.9	1707.3	1744.2	1050.4	921.7	907.9	842	1743.3	1514.2	1480.7	881	959	1065	283.7	171	343.9	684.5	401.2	178.6	549.8	349.2	291.2	303.1	322.3	282.6	277	301.2	896.6	236.6	581.3	481.5	659.3	434.5	1026.4	164.5	516.1	1765.9	868.1	2406.1	4393.9	3137.5	4558.9	3101.7	2797.9	4794.3	2866.7	782
ATP10A	23.1	16.9	14.5	26.3	6.9	18.8	8.3	9.6	13	16.2	19.3	10.3	14	16	22	23.8	38.1	14.6	23.3	23	24	18.7	14.6	16.4	25	37.1	40	15.7	19.9	20.8	17.3	22.6	21.1	17.7	28.6	22.8	27.5	27	31.9	11.2	26.3	50.4	313.5	445.7	36.9	9.7	23.6	163.8	6.3
ATP10D	294.5	293.7	379	185.9	173	253.4	333.2	356.4	418.7	343.4	370	296.8	574	524	523	29.5	33	26.4	50.3	28.4	32.3	43.7	26.9	61.2	12.4	86.8	9.3	34	42.2	51.3	7.4	68.1	51.7	66.9	44.3	128.2	31.2	33.3	83.8	98.1	108.9	144.9	102.1	41.6	165.9	74.3	204.1	189.1	457.3
ATP11A	100.7	92.5	139.7	356.6	401.2	387.7	93.3	83.9	95.2	118	113.7	88.9	78	103	91	83.8	19.8	56.8	49	56.2	21.3	27.1	40.5	44.7	37.9	26.7	36.3	57.4	30.6	87.3	70.3	29.2	34	75.6	87.8	13.9	132.4	53.2	7.1	59.1	364.6	502.7	375.9	374	394.1	555.5	408.3	623.7	44.3
ATP11B	255.3	253.8	340.1	170.4	137.2	239.1	196.9	214.5	196.9	229.6	202.3	163.2	239	306	275	71.4	71.6	47.3	112.9	61.1	123.9	75.3	77.1	131.1	86.8	177.2	83.3	30.9	71.3	185.8	93.3	70.3	75.7	143.6	73.8	79.7	76.9	104.7	269.9	235.8	183.1	190.7	145	142.4	261.5	231.8	315.4	190.7	83.9
ATP13A1	161.4	158.3	120.5	191.1	211.1	168.9	114.5	126.6	117.8	144.3	149.9	163.3	125	124	122	356.3	248.7	404.9	338.3	138.8	254.5	155.1	235.2	239.7	241	289.2	292.8	233.1	447.5	280.6	323.6	242.8	570.1	125.5	441.7	397.8	233.9	284.6	375.6	266.4	284.3	221.3	280.5	651.7	246.9	270.1	286.7	255.7	277.3
ATP13A2	32.1	32.6	25.1	17.5	28.5	16.9	36.9	40.3	42.3	63.9	54.3	50.7	37	46	44	15	2.9	23.8	11.1	7.2	8.9	5.9	1.3	44.2	55.4	19.5	2.1	47	17.7	1.1	12.8	12	1.8	56.8	60.4	46.5	27.7	19.6	92.1	125.5	100.9	66.9	137.6	141.9	68.9	19.9	80.7	37.1	109
ATP13A3	1498.4	1651.1	1447.4	860.5	543.9	800.7	1253.1	1208.1	724	1021	1065.3	832.9	1055	1190	1109	137.9	159.7	97.6	248.2	131.3	271.9	119.3	189.3	672.5	184.5	302	269.5	107	177	467.7	265.1	81.9	120.3	177.9	162.8	96.8	170.1	186.6	851.3	696.7	481.3	279.4	254.8	297.5	640.1	503.6	480.9	546.7	415.9
ATP1A1	1163.4	1191.9	1133.4	616.6	648.3	634.3	1266	1247.1	1301.4	1270.1	1242.7	1420.9	1349	1310	1387	306.6	545.9	503.3	534.6	200.9	101.6	741.2	212.4	512.2	661.1	265.7	280.9	460.9	280.3	189.1	409	586.2	417.8	329.5	325.8	302.4	425.6	108.5	1405.5	870.2	2392.8	2290.1	1755.1	3401.7	2450.3	2364.7	3258.9	3356.7	711.7
ATP1B1	1089.2	1200.9	875.3	595.9	533.1	750.3	1515.1	1548.8	1571.2	903.6	892.4	896	1655	1712	1676	47.2	17.3	38.9	32.9	20.7	96.1	30.7	53.8	26.2	42	1.3	78.4	33.5	62.6	56.2	35	14.8	47.2	64.5	122.4	26.3	89.6	22.2	1011.3	294.2	786.8	1156.6	290.9	314.1	1118.5	1514	306.6	332.9	382
ATP1B3	2825	2946	2506.8	1468.3	1589.8	1520.9	2196.7	2365.8	2440.7	1982.4	2021.8	2310.8	1763	2003	2204	1862.8	1513.9	817.2	1550.7	1508.6	1277	1516.8	1174.3	1526.2	1367.6	953.2	1112.5	880	1146.7	851	1589.8	585.4	1305.7	1962.8	1333	708.8	1773.7	617.3	3286.3	2250.4	3516	3350.1	2272.3	3313.7	3484.3	2857.6	4703.3	2123	2513.5
ATP2A2	1075.9	1177	1451.7	568.3	568.6	1193.6	1239	1267.8	948.7	736.5	797.6	940.7	1012	1134	1280	1391.5	1217.5	1181.1	829.2	926.9	1017	1008.9	901.4	870.5	1178.7	795.3	828.3	1242.6	1172.1	1315.5	1034.4	1203.6	842.6	1124.7	569	1079	912.1	816.1	2106.8	2084.2	1677.6	1824.9	1823.1	2555.2	2169	1746.4	1788.9	1516.9	2012.2
ATP2B1	827	1080.6	668.8	19.8	19.3	17.4	795.9	752.2	557.1	510.5	607.5	469.7	511	573	578	42.4	55.6	43.2	67.3	54.6	129.2	53.2	79.4	57.6	73.6	56.4	38.6	61.2	47.1	122.9	92.3	61.3	46.1	179.3	29.4	77	107	44.7	753.4	121.7	491.7	347.3	116.4	293.5	789.4	497.9	174.5	465.1	999.7
ATP2B4	101.4	124.9	155.8	318.1	418.2	629.1	120.7	123.3	173.3	172.9	170.8	158.8	171	185	170	25.8	60.8	161.3	116.6	175.4	40.8	106.3	75.9	82.5	118.8	153.1	175.7	244.6	187.2	152	132.3	89.3	234.4	85.9	162.5	132.6	67.5	134.1	423.3	726	288.9	548.4	71.7	299.7	468.9	957.5	220	407.6	580.3
ATP2C1	300	292.8	355.3	263.8	243.1	326.8	285.6	255.2	271.5	304.7	337	272.1	370	389	322	167.6	87.4	58.1	159.9	81.1	97.3	161.4	109.9	262.2	114.5	103.2	94.5	79.1	105	123.5	111.1	67.8	71.2	103.1	93.4	105.9	137.1	116.6	190.7	217.9	192.9	235.7	245.2	168.6	256.7	250.9	310.6	242.1	196.1
ATP5A1	3802.1	3828.7	3322.1	3817.1	4337.7	3150.1	4417.7	4614.2	4529.2	3579.9	3673.1	4480.3	4006	3994	4112	2182	2774.4	2628.5	2115	2558	2560.2	2939.1	2448.1	1896.6	2298.1	2691.7	2988.6	2301.3	2791.5	1841.7	2533.2	2466.2	2689.1	2149.2	2116	2654.8	2385.9	2350.1	4129.4	4704.9	3948.2	5395.1	5019.1	4770.6	3389.5	4551.1	5559.3	4208.5	3438.4
ATP5B	3138.3	3265.2	2726.5	3266.7	3371.1	2367.7	2975.6	2978.4	2827.3	2501	2506.9	3150	2946	2972	3182	2107.3	3934.6	2108.5	1981.6	3762.4	2698	3921.4	1706.2	1401.1	2740.6	1820.8	2883.1	3053.3	2939	1380	2723.2	1876.4	2852.1	2214.9	2478.8	2103.6	2509.8	2675.5	3661.9	4051.9	3646.2	4292.5	3149.5	5365.8	3021.1	3884.1	3610.7	3444.5	2823.7
ATP5C1	1577.2	1518.1	1448.5	1653.2	1757.4	1387.3	2007.8	2086.7	2123.3	1545.8	1620.2	1764.6	2065	2208	2312	1232.3	1407.7	1225.1	1338.3	2109.9	2019.9	1651.9	1526.5	1093.6	1580.1	1088.3	1678.8	1164.5	1238.2	975.4	1121.7	683.6	1454.3	1689.2	674.2	658.5	1082.2	1484.6	2692.5	3584.5	1944	4093.2	3820.7	2808.2	2273.3	2058.6	2656.7	1973.8	3379.5
ATP5D	610.9	524.5	560.1	943.7	1029.6	582.4	456.8	476.1	514.4	533.6	556.3	775.4	369	350	389	527.4	466.8	505.2	428.4	491	524.4	385.2	463.6	524.5	686.3	541.8	731.5	844.9	661.3	472.3	700.7	655.7	801.1	293.7	603.6	366.9	299.6	397.2	404.6	663.9	439.4	250.1	217.9	287.3	291.5	369.3	521.9	374.3	457.7
ATP5E	3099.9	3530	2681	3125.8	3278.9	2218	3305	3054.3	3194.1	3206.7	3185.8	2988.6	3900	4323	4469	1497	1640.2	1179.1	1959.1	1500.7	2036.5	1389	1565	1200.5	1184	920.6	1352.3	1307.4	1059.5	1882.6	1481.4	1393	775.5	1613.5	1532	1182.3	1030.8	737.2	5836.8	2423	4677.4	3433.7	5509.5	3878.9	4192.3	3378.9	4465.2	4744.3	3556.7
ATP5F1	2433.9	2551.3	2038.4	2838.3	3292.8	1764.1	2589.9	2609	2737.3	2409	2596.8	2745.3	2545	2909	3057	875.2	1533.4	1365.4	1822.8	925	705.4	948.7	1199.2	1952.3	1349.7	1402.3	1114	1750.7	1080.3	1172.5	1313.9	1190.5	1734.9	1302.8	617.8	1442.9	1723.9	1441.1	3237.6	4360.3	3172.7	3934.5	2498.7	4692.7	3131.3	3720.6	2698.3	4607.4	3081.1
ATP5G1	384.5	394.4	333.9	307	304.2	209.4	582.9	593.2	475.1	506.9	541	575.8	491	618	614	606	720	424.2	736.9	500	492.5	667.2	824.4	289.3	627.1	392.2	555	493.7	436.7	481.5	803.9	396.5	605.2	497.2	383	439.4	439.5	380.5	795.2	626.2	683.1	857	1192.1	994.7	1136.1	633.9	822.5	713.6	1332.5
ATP5G2	1906.1	1852.7	1775.5	2209.3	2386.4	1546	1873.1	1853.2	1908.5	1844.7	1693.6	2020.1	1690	1704	1796	888.5	1356.3	891.4	977.5	1475.5	1307.7	1453.3	852.3	849.4	745.3	241.7	1207.8	1184.9	927.4	770.1	779.9	1049.8	1253.5	822.3	975.5	769.3	763.7	1023.5	2816.4	2598	2272	2325.7	2500.5	3430.1	1633.3	2272.7	2361.5	2375.9	1732.4
ATP5G3	2224.5	2148.6	1836.7	2979.7	3339.3	1733.4	2425.9	2395.9	2113	1901.9	1785.4	2080.8	2063	2175	2232	892.4	1616.4	1443.3	1999.5	1343.6	2027.8	1443.7	1510.9	1180.7	1390.3	1212.8	1261.6	1819.6	1310.6	1331.1	1457.1	1185.5	1387.7	1462	1185.2	1479	1095.2	1568.7	2835.9	3722.4	2944.2	4181.3	3506.9	4010.1	2415.1	2822.9	2884.7	3967.1	2435.9
ATP5I	1291.3	1242	1012.7	838.4	896.8	680.8	1793.9	1768.4	1612	1580.6	1549.3	1436.3	1554	1701	1722	694	509.1	420.3	1119.8	875	826.7	615.4	959.5	572.6	570.3	457.2	433.5	1050.1	306.1	687.3	903.3	406.3	623.2	1127.8	933.5	614.8	377.7	316.1	1433.1	1358.7	1221	1936.9	1675.1	1534.3	1471.6	1546.9	1887.6	1958.4	2058.7
ATP5J	1593.1	1708	1383.2	1786.8	1866.5	1165.9	2046.5	2222.3	1898.4	2002.6	2114.8	2016.7	2154	2307	2465	944.2	1118	624.4	1210.7	714	1274.7	861.2	869.9	839	1233.6	935.5	1033.2	925.3	811.6	1082.5	902.2	592	966.9	1069	855.3	919.8	799.8	670.9	2133.3	2319.1	2405.4	2715.3	2933.5	2990.2	2431.5	2282.2	2657.5	2905.3	2173.5
ATP5L	2616.4	2874.7	1987.3	3033.6	3381.4	2174.4	3221.8	3257.7	3169.6	2911.9	2963	3617.8	3299	3544	3690	2354.4	2645.7	3129.4	2073.4	1968	2285.2	1289.4	1803.1	1793.7	1929.4	2804.2	1870.7	3335.1	2016.7	1076.6	2626	2517.2	2543.8	1591.1	2043.9	1905.8	1879.6	1855.4	3092.9	3438.1	2448.2	3652.5	1996.5	3119.2	3916.3	5046.7	3850.1	2412.4	4072.5
ATP5SL	271.5	251.1	363.6	230.2	262.5	301.5	324.6	230.9	329.8	310.2	390.1	312.3	207	211	203	184.4	219.9	124.6	202.5	118.3	233.6	205.4	258.2	146	143.8	134.9	164.8	176.5	168.2	223.9	142.3	135.2	117.8	202.7	157.3	110	208	189.3	431.4	298.5	376.9	266.3	292.4	443.3	287.2	277.6	351.9	350.3	160.5
ATP6AP1	961.7	957.3	1115.5	415.4	501.3	383.5	971.5	1050.5	1041.3	845.7	820.1	861.9	1192	1202	1142	1041.2	731.8	1012.1	862.2	528.6	477.1	421	525.1	356.4	515.6	602.5	472.8	405.5	797	964.6	696.1	525.7	1344.1	432.1	1344	517	514.3	894.9	457.5	358.2	762.4	665.5	943.4	1139.4	776	486.7	1461.5	646.1	725.9
ATP6AP2	2335.4	2371.3	2432.6	1947.4	1775.2	1914.1	2703.2	2717.5	2417.4	2300	2045.6	2097.3	2533	2584	2653	515.2	496.3	274.6	535.5	244.7	446.6	353.5	511.5	391.6	485.7	571.5	430.5	260.4	389.6	325.3	403.3	308.4	359.4	446.9	369.8	612.3	325.6	478.7	1233.7	1617.5	1846.2	1324.3	1152.6	1732.4	2150.3	1680.4	2295.4	1684.7	1573.3
ATP6V0A1	119.7	76.1	77.8	62.3	55.9	80.8	113.6	111.6	95.3	91.6	84.7	126.1	99	95	95	260.2	159.3	437.2	194.8	123.2	337.2	239.1	213.8	230.2	160.1	209.8	166.4	124.1	226.3	292	331.9	212.6	252.9	256.4	265.4	244.4	180.2	395.2	83.5	93.9	213	147.1	194.3	149.2	179.1	125.1	182.3	104.7	133.9
ATP6V0A2	105.8	104	96.4	57.7	55.5	56.9	71.7	75	94.3	76.7	94.3	90.9	56	55	66	58.8	92.4	79.8	72.2	140.5	63.9	70	103.1	119.4	66.9	76.9	57.3	84.8	102	137.2	89.2	101.6	61.3	92.4	153.1	57.7	90	49.7	92.5	133	94.8	131.5	143.1	219.7	136.3	90.3	169.3	173.3	64.2
ATP6V0B	1195.9	1309.4	987.4	798.4	913.6	624.3	1205.6	1354	1233.2	1125.7	1211.8	1304.7	1587	1666	1905	869.7	1281.3	740.4	797.1	531.7	558.3	797.6	773.2	619	964.4	553.1	653.7	785.3	1000.7	763.9	610.9	797.1	995	424.1	619.4	743.6	636.4	1154.6	1170.5	1125.1	1328.5	1484.3	2449.7	2306.2	1461.4	1483.7	1840.4	2297.3	855.5
ATP6V0D1	997.8	996.2	965.5	856.9	945	604.5	722.1	648	720.7	814.9	782.9	825.2	868	971	966	370.4	354.9	376.2	305.6	494.9	422.2	239.4	316.8	424	531.8	321.2	315.6	479.5	224.7	420.2	249.1	365.2	382.9	496.6	236	347.8	307.6	389.8	866.9	1029.9	1233.8	1169.5	1153.1	714.3	863.3	957.2	817	991.3	677.9
ATP6V0E1	1399.3	1639.2	1478.3	1713.7	1859.5	1488.2	1930.5	1920	2209	1684.2	1967.7	1708.6	2557	2738	2847	836.2	927.1	968.8	723.6	649.7	564.9	629.9	688.1	609.3	546	1092.5	976.8	898.1	920.2	1044.6	580.7	1197	807	756	1020.7	969.4	521.4	1024.5	1979.5	3428.1	2523.6	2671.3	2077.1	2867.4	2680.5	2039.6	3727	2143.4	1218.9
ATP6V0E2	46	51.4	65.9	40.8	36	31.6	66.1	65.3	82.9	184.9	181.2	226.3	96	101	116	305.3	88.8	207.3	260.9	183.6	56.3	264.5	49.3	149.2	154.4	68.4	74.6	221.8	68.4	219.9	227.2	49.8	119.5	103.3	153.3	283.9	421	161.7	70.9	260.9	213.3	170.5	339.4	184.7	77.7	280.4	598.9	104.9	143.5
ATP6V1A	585.2	707.8	764.7	590.3	605.6	593.3	992.8	882.9	1337.1	990.2	1052.5	913.6	1525	1501	1574	369.9	553.9	195.6	524.3	345.3	443.2	506.6	417.7	523.5	748.9	732.9	630.9	288.9	497.6	597.4	620.9	231.2	424	390.5	432.3	362.2	418.7	290.4	659.1	958.8	971.2	1421.5	790.9	1360.3	783.9	718.5	1685.9	973.8	869.8
ATP6V1B2	792.5	858.2	962	279.4	308.6	333.2	869.2	819.4	901.7	582.6	606.4	649.1	928	954	1050	160.1	500.9	491.6	138	400.6	425.7	357.4	273.7	278.4	220.3	264.6	562.8	358.8	184.2	233.9	160.1	261.2	312.5	451.3	348.6	430.9	520.9	291.3	1027.9	1109.2	1829.9	1929.7	2192.3	2051.3	1675	998.3	1796.6	2094.6	451
ATP6V1C1	633.3	629	503.4	747.2	817.9	586.5	431.4	394.8	307.3	330.1	345	360.9	436	461	474	221.5	319.2	197.9	253.6	456.4	79.8	245.7	245.5	315.5	268.3	105	313.9	296.9	159.2	230	183.4	164.1	251.1	175.7	229.6	259.6	99.5	81	626.5	510.5	1506.8	970.8	1370.5	679.3	887.8	646.1	935.9	1775.1	541.1
ATP6V1D	1618.2	1780	1701.1	1028	1071.1	886.2	1504	1443.8	1253	1413.3	1315.4	1393.3	1772	2010	2099	95.5	90.6	203.6	121.6	224	385	149.4	218.3	255.8	169.4	238	229	338.4	184.2	179.2	158.1	281.7	153	264.1	268.3	237	142	159.9	652.9	1068	786.8	1015.3	888.5	1208.9	1261.4	953	1103.1	1016.5	816.8
ATP6V1E1	926.4	1023.2	938.8	548.3	580	533.6	982.9	1033.3	995.4	887.7	882.8	1068.6	1562	1535	1487	165.3	126.6	306.2	155.4	333.4	240.1	236.2	215.2	201.2	103.9	254.4	285.5	354.9	612.4	475.6	217.4	431	175.8	246.6	350.1	222.3	487.7	267.8	1232.3	1152.1	1801.7	1450.3	1610.1	1855.7	1888.3	1062.9	2143.9	2011.5	651.8
ATP6V1F	1130.5	1102.5	888.4	1084.5	1208.9	798.3	740.1	664.3	820.3	866.5	933.1	966.6	1102	981	1071	605.1	799.3	937.2	553.9	690.1	800.6	678.2	468	519.9	704.2	463.6	966.9	794.3	483.7	691.4	914.6	440	608.8	684.7	589.4	627.1	539.1	446	984.7	921	2259.9	1664.5	3267.1	3027.3	1721.4	2447.7	2909.5	1936.9	1037.5
ATP6V1G1	1167.9	1485.9	1272.8	1057.9	1087.8	987.5	1310.1	1377.3	1236.8	1139	1111.9	1159	1264	1270	1263	971	790.1	812.1	1053.1	376.4	1228.6	970.7	1493.2	547.8	592	552.2	759.4	1005.7	635.5	1596.4	793.8	741.4	767.4	915.2	1219.3	1168.7	323.4	766.2	863.7	1725.2	1687.3	2562.8	3142.5	2011.5	1220	1946.1	2258.9	3184.5	665.5
ATP6V1H	393.6	400	438.4	545.3	561.2	412.5	431.7	379.2	405.1	360.7	335	344.5	446	439	441	185.7	86.4	180	192.9	218.2	62.5	100.4	109.2	144.1	109.4	85.7	55	138.4	80.1	127.3	126.7	67.9	89.2	84.6	108.6	140	157.3	131.4	357.8	405.7	913.4	667.6	484	530.1	468.7	320.5	462	734.1	292.6
ATP7A	44	53.6	47.4	49.3	70.3	87.7	73.1	73.6	85.2	77.6	73.8	63.3	78	79	86	58.1	30.8	52.9	28.4	35.3	111.3	37.5	36.7	33.1	92.9	140.2	100	90.3	167.7	35.7	46.2	32.8	39.7	86.5	56.3	57.8	50	35.8	38.3	22.3	63.3	66.2	172.9	126	38.5	49.3	103.6	86	55.6
ATP7B	11.9	3.1	8.8	8.1	8.2	6.6	13.5	13.9	9.4	9.9	19.2	9.6	9	5	10	21.5	22	33.1	25.6	39.6	43.8	38	49.4	25.3	24	38.2	25.6	19.5	35.3	31.5	46.9	21	56.2	29.1	34	41.1	62.5	66.6	26.5	18.5	21.1	4.6	37.1	85.1	19.7	39.5	13.9	21.7	12.9
ATP8B1	575.8	706.1	898.6	3.7	5.5	0.6	477.5	461.3	620.7	101.8	77.1	78.2	450	379	337	52.8	30	28	73	32.3	92.1	53.5	51.8	66.5	37.1	48.1	55.3	44.3	22.6	122	41.7	30.9	27.8	45.5	32.7	27.8	43.2	28	0.2	2552.6	10.2	9.6	0.9	10	22.7	3.6	8.9	11.5	7.7
ATP8B2	136.2	156.1	172.1	238.2	266.2	278.4	290.6	245.2	224.7	193.3	133.2	200.3	182	187	174	82.9	98.3	143.3	41.2	154	59.7	161.7	29.7	27.5	67.5	61.7	132.5	58.6	39.3	56.5	72.4	136.4	128.6	54.2	171.4	89.6	76.3	87.4	322.5	486.5	321.3	264.3	397.9	390.5	188.2	341	96.2	383.8	164.4
ATP9A	106.3	150.7	240.5	6.7	7.1	3	117.7	126.3	155.3	86.9	60.2	74.8	185	178	170	9.7	0.9	2.2	9.8	0.8	1.2	0.5	1.1	0.8	1.3	1	1.4	0.6	0.7	1.6	156.4	1.2	1.3	1	1.8	1.4	14.8	1	458.1	503.9	229.3	148.9	242.6	139.1	205	191	54.7	54.3	158.6
ATP9B	86.2	96.2	119.9	80.3	58.3	98.5	68	49.1	48.4	72.9	94.9	64.4	48	61	53	65.2	57.4	65.2	48.4	20	66.3	86.8	93.5	64.6	34.2	82.4	23.8	17.6	43.6	50.8	52.7	32.7	48.4	41.6	17.1	67.1	32.8	70.4	31.9	65.6	90.5	47	64.4	30.9	9.2	81.7	78.1	63.9	51.5
ATPAF2	69	65.5	75.8	42.9	34.8	28.1	71.2	71.6	68.4	63.5	63.8	63.7	75	71	89	19.6	26	20	19.6	15	22	16.4	39.3	44	40.9	17.1	13.6	24.6	19	20.9	16.1	19.7	17.5	25.5	10.2	11.8	40.3	29.6	89.7	58.1	130.9	71.3	53.3	74.3	67.5	91.9	36.5	47.4	71.3
ATPIF1	696.8	718.5	521.2	343.2	417.2	269.8	834.2	921.7	872.4	839	819.3	818.2	1013	1106	1133	360.8	407.7	540.7	743.6	460.7	431.1	373.6	572.9	228.8	405.1	302	310.1	360.8	289.6	464.6	239.6	472.5	320	457	579.5	792.3	162.5	393.3	511	758.5	579.1	553.9	1076	487.1	468.2	598.3	852.9	870.1	969.5
ATR	440.2	370.7	514.3	344.2	320.9	470.9	370.5	412.6	419.1	407.3	405.8	362	396	441	449	145.8	146.8	172.1	161.6	163.5	131.5	230.3	197.6	179.5	220.2	125	123.8	115.3	126.6	126	93.4	121.6	98.2	197.8	142.4	149.3	182.8	101	300.7	271.6	222.3	250.7	183.7	226.5	361.4	218.9	584.9	268.4	354.5
ATRAID	883.8	952.7	938.5	1318.1	1306.6	1227.5	1078	1225.6	1305.8	1150.3	1041.5	1236.9	1192	1159	1208	914.7	757	518.5	912.8	525	514.9	649.9	602.4	383.4	731.2	435.7	448.4	556.5	963.4	1097.8	965.9	740	1217.5	433.4	893.1	985.6	912.3	730.1	1952	1047.1	1452.5	1268.9	1055.4	921.9	1255.5	1099.2	1274.1	1369.2	1754.1
ATRN	114	114.9	144.5	105.9	108.5	181.3	119	115.9	97.1	103.4	90.9	105.6	73	85	81	71.7	57.3	59	40.4	105.9	46	89.5	55.9	48.1	49.3	51.6	75.8	35	86.4	30.5	61.6	72.8	73.4	47.5	80.2	56.8	39.4	55.1	142.6	87.1	265.6	163.1	80.7	117.7	467.4	144.1	97.9	126.3	90.9
ATRNL1	19.7	14	28.6	2	1.8	0.6	49.7	27.9	29.5	41.5	39.3	20.9	58	35	38	19.9	14.7	25.1	20	16	22.8	18.1	14.5	18.6	15.4	10.7	15.1	14.2	19.8	12	9.7	18.6	22	13.8	18.7	16.1	18.7	17.3	25.3	109.2	25.9	34.8	18.9	41.4	12.4	67.1	21.8	24.7	2.8
ATRX	402.7	383.8	376.8	209.9	218.9	462.5	327.6	369.9	444.4	453.5	472.4	387.8	432	394	383	218.9	152	116.7	174.9	189.2	221.4	218.6	147.4	161.8	214.3	441.9	156.3	147.8	270	150.4	160.1	131.5	195	161.2	132.5	200.6	288.6	180.9	239.1	212.8	253.3	265.3	139.7	232.9	282.6	179.9	298.5	197.1	308.4
ATXN1	177.9	217.5	339.8	3.1	0.6	0.3	126.6	166.5	178.9	359.5	380.9	276.6	195	211	207	121.4	93.7	95.1	394.9	112.2	52.2	95.1	103.2	140.1	49.7	201.5	139	112.4	91.7	100.9	29.5	139.6	99	76.1	238.4	62.4	83.7	269.1	204.7	189.5	435.7	287.3	103.5	178.4	272.6	334.2	222.9	225.5	144.3
ATXN10	1293.7	1269.3	1342.6	1117.1	1147.6	1041.7	1571.1	1685.3	1496.1	1673.6	1498	1750.4	1621	1619	1842	692.1	828.7	700	598.1	769.1	909.9	1026	833.3	684.6	1083	789.8	1077.2	702.6	603.3	531.9	1115.1	812.1	895.4	887.9	734.3	1183.8	1021	1042.8	1588.7	1459	1675.9	1936.3	1805.7	2077.4	1674.5	1373.6	2117.1	1839.7	2159.1
ATXN2	97.1	127.2	147.7	130.8	95.9	116.7	149.9	126.9	108.1	100.7	120	113.1	154	125	119	58.3	51.9	28.8	99.9	106	103.4	64.4	150	95.3	78.1	43.3	56.1	83.3	47.6	73.4	44.6	50.7	93.5	135.8	129.9	94.8	76.7	54.2	149.1	189.5	99.2	188.3	130	183.5	137.6	102.6	119.6	133.3	82.1
ATXN2L	15.1	23.1	8.1	13.6	1.6	12.8	16.8	19	20	24.8	39.2	21.1	22	18	10	27.3	32.5	41.4	26.8	81.5	46.9	66.5	48.8	56.3	26.6	28	17.2	36.5	11.7	53.9	49.5	56.1	25.7	22.1	60.5	30.5	61.1	45.6	31.1	56.2	35.8	18.5	30	47	48.3	19.5	17	26.1	51.1
ATXN3	115.9	111.1	100.4	133.7	132.9	99.2	115.6	87.7	75.8	101.7	106	89.8	81	98	96	34.8	27.4	42.9	25.9	22.8	23.2	29.6	23.8	30.1	17.7	34.5	41.5	62.4	30.9	32.6	36	33.2	24.3	24.3	34.8	44.5	33.8	49	68.4	54.3	37.3	73.3	65.5	108.7	51.3	77.9	36	76.7	112.9
ATXN7	344.6	325.2	428.3	137.6	137.7	254.7	178.5	199.3	205	273	289.8	204.3	322	296	253	46	60.1	36.6	107.5	40	111.9	70.8	62	139.3	57.8	116.2	65.9	53.4	50.8	89	44.2	46.3	43.9	70.8	61.7	25.3	34.2	71.6	372.4	203.3	244.1	214.2	250.1	201.3	289.1	308.4	353.3	355.9	113.3
ATXN7L3B	296.4	270	266.8	318.2	315.2	362.6	275	252.4	277.2	357	284.4	370.1	312	301	312	293.5	445.3	369.7	244.3	413.9	319.1	379.9	222.9	293.3	329.8	270.8	291.9	524.3	343.2	293	450.4	332.1	391.8	317.2	426.5	303.1	490.4	451.3	444.3	358.4	291.3	503.7	222.8	432.7	340.7	379.1	307.5	239.1	299.7
AUH	313.2	270.2	295.5	160.4	184.7	184.4	311.3	321.5	274.9	219.5	199.8	236.1	286	284	308	94.3	146.3	156.4	135.1	86.9	107.4	110.1	158.4	85.1	110.1	47.9	104.7	97.3	253.1	117.9	118.4	59.9	84.6	170.3	141.6	182.2	85.7	152.2	89.5	122.7	117.1	172	146.7	152.8	55.3	75.6	145.2	186.5	158.1
AUNIP	57.9	61.1	63	47.3	47	66.3	68.4	56.2	53.4	28	44.7	42.2	53	54	52	80.4	77.3	76.1	87	101.6	68.1	107.3	58.8	71.7	80.5	83.1	80.9	86.7	83.5	68.4	76.1	98.1	69.7	90	82.4	88	130.1	95.4	77.3	76	70.1	57.6	164.7	188.9	60.1	71.3	104.5	102.5	84.4
AUP1	345.9	391.7	305.9	403.6	452	398.9	315.5	300.6	295.6	345.9	367.3	385.6	363	339	337	276.4	241.2	227.1	295.1	291	219.6	255.1	288	210.2	398.9	154.7	258.3	237.8	273	177.4	358.1	263.7	335.8	233.7	232.9	241.3	184.7	273	774.2	604.1	701.2	747.2	752.7	625.2	580.9	415.2	887.5	574	1266.1
AURKA	820.4	918.9	1096.3	685	675.1	394.9	1129.6	1039.5	704.2	880.5	957.3	955.5	1019	1174	1193	232.6	168.2	303	226.6	226.8	361.9	277	348.3	284.7	226.3	214.8	142.5	306.7	241.1	424.3	281.3	192.3	118.1	320.6	181	202.7	244.8	117.8	2143.5	847.1	1018.6	915	1502.5	1058.8	718.2	994.4	968.7	1070.1	1492.3
AURKAIP1	1017	1025	942.6	1045.8	1043.9	689.8	1057.4	1127.7	1065.6	950.7	1032.5	1168.3	1073	1197	1250	679.6	634.1	541.4	543	474.9	537	636.7	636	364.2	722.6	438	584.2	605.1	379.6	510.5	470.2	534.9	888.9	524	534.6	475.7	474	325.8	1194.9	1195.6	1382.9	1094.3	1301.5	1566.7	781.9	922.6	1338.4	1407.3	944.9
AURKB	306	284.1	278	322.5	281.6	156.7	273	232.8	196.1	365.6	286.7	371.3	259	267	264	86.9	105.6	179.5	66.3	192.8	192.9	82.3	89.4	262.9	128.2	119.1	122.3	125.8	123.6	109.3	181	194.7	123.2	128.6	80.8	186.7	315.3	158.4	281.6	340.5	207.9	323.2	324	348.3	151.9	199.1	282.6	118.7	296.9
AUTS2	29.2	38.1	57.2	8.5	1.2	3.8	84.7	116.1	126.2	50.5	52.4	53.5	53	55	53	31.4	236.7	39.2	26.1	1111.4	67.1	777.5	162.1	168	191.8	10.9	11.6	13	6.2	39.3	12.5	14.1	8.4	2.8	6	13.2	14.8	7.2	9.1	5.3	209.2	199.7	164.8	154.3	99.1	282.9	98.7	185.4	209.5
AVEN	364.4	369	277.3	342	357.8	289.5	214.5	196.5	163.9	199.7	173.9	160.9	222	247	240	150.1	138.6	121.2	131.7	284	162.8	152.8	168.1	183.2	91.8	235	216.7	61.6	144.3	104.9	142.5	95.8	199.8	55.5	151.4	117.7	83.6	163.7	124.3	325.8	174.9	172.3	142.9	140.3	108.9	186.4	133.1	199.6	200.1
AVIL	28.6	29.3	20.2	33.8	28.6	27.2	35.6	36	34.3	33.2	45.5	31.1	32	20	28	19	16.7	17.3	16.8	19	18.6	24.2	8	16	14.8	23.7	31.7	18.2	27.3	30.1	25.6	33.9	30.2	17.5	12.7	50.8	14.8	30.3	32.6	28.7	33.8	36.9	49	36.3	36.6	37.6	42.2	12.9	47.4
AVL9	365.1	387.3	427.1	427	395.3	626.5	406.9	406.1	366.5	398.7	439.1	371.2	503	488	483	187.1	153.2	175.9	151.9	98.1	160.1	158.9	86.9	112.6	140.1	156	145.3	97.3	135.1	140.7	107.7	125	175.3	113.8	179.1	202.3	183.9	132.1	365.9	260.7	400.9	325.9	247.5	300	341.9	269.3	223.1	359.7	394.2
AVPI1	150.3	172.2	179.2	61.5	58.2	47.4	171.5	155.9	133.5	73.8	68.9	85.2	111	100	124	90.6	81	122.4	63.8	93.1	74.6	102.5	68.3	50.9	61.1	75	67.8	65.9	106.9	66.2	79.8	124.4	82.8	83	94	81.1	123.5	103.6	135.8	104.1	90.5	404.7	1591.1	372.6	174.1	200.2	612.1	194.2	82.5
AZI2	304.4	316.2	386.2	169	170.2	223.7	237.6	190.5	220.3	165.7	139.9	157.4	267	261	314	9.7	19.5	20.7	30.2	18.1	55.2	17.8	42.7	62.3	26.1	35.3	40.6	25.6	35.6	59.9	31.7	37.6	25.1	33.9	16.3	23.4	16	40.8	174.3	109.9	89.8	101.9	244.4	78.4	268.3	119.3	161.5	174.5	116.4
AZIN1	1006.7	1085.5	1110.4	2258.9	2185.7	1477.2	938.5	893.8	983.5	1060.4	1016.4	923.9	1087	1111	1123	533.4	540.2	273.2	391.9	583.3	342.5	434.1	571.1	472	342.8	394.3	578.1	522.3	415.2	528.7	321.4	309.7	319.4	423.6	368.4	271.7	368.8	353.3	1364.5	1217.2	1329.7	1823.1	678.5	988.6	1001.5	1957.5	678.5	1798.7	1341
B2M	5764.4	5902.8	4627.5	6845.6	7452.3	5414.5	7082.9	7726.1	7904.4	5299.6	5302.3	7224.2	6404	6385	6820	4090.6	3888.1	3827.3	3691.8	4001	3482.1	4769.8	2693.9	2928.7	2818.5	4159.6	5021.2	3280.3	4171	3719.6	4336.4	4967.3	4082.8	2179.8	4478.6	3881.5	1980.8	4641	6175.1	7302.9	5097.9	6103.2	5100.9	6551.7	7346.3	6277.3	7405.5	6217.7	5589.2
B3GALNT1	122.4	123.3	216.9	430	373.8	409.6	145.5	120.2	130.7	308.1	372.6	239.1	198	212	185	9.8	0.1	0.7	4.1	0.3	6.7	4.6	1.7	43.6	12.6	0.5	7.6	18.2	8.1	4.9	3.8	6.4	6.6	74	8.3	6.5	1.8	3.5	0.2	39.3	31.9	56.9	150.4	202.9	214.7	3.5	21.9	91.6	0.3
B3GAT3	117	109.2	110.9	87	83.5	68.2	84.4	131.3	77.6	129.3	109.9	167.9	79	78	113	111.1	137.6	114.1	42.4	110.1	58.7	77	33.2	59.1	130.8	48.6	74.1	72	116.3	52.6	118	205.6	151.6	33.3	156.1	62.8	109.9	21.7	72.8	84.9	92.6	94.9	20.3	88.8	95	90.1	51.5	70.3	78
B3GNT2	130.3	130.3	148.7	45.6	42.3	73.8	203.3	200.6	127.7	206.8	182.1	196.2	118	134	128	40.8	57.9	78	75.1	110	83.8	69.2	169.3	102.8	52.3	124.2	64.6	95.7	77.1	55.9	44.3	98.4	55.4	98.7	78.5	56.8	36.7	110.5	142	279.1	563.6	236.6	180.8	257.6	275.3	240.4	241.2	239.3	160.3
B4GALNT1	83.1	83.6	101.4	139.1	163.4	133.6	184.9	187.8	219.4	115.8	172.7	178	217	205	213	66.8	51.1	34.4	43.3	51.6	59.2	87.1	27.1	64.8	47.1	27.4	47.3	41.8	70.5	48.8	83.3	22.6	50.6	54.5	26.5	21.2	95.9	54.6	157.7	1.3	36.4	44.5	25.7	5.7	25.7	26.3	25.8	11	40.9
B4GALT1	252.5	239.6	267	146.5	139.2	197.6	448.1	526	340.9	366.6	307.1	375.8	341	369	319	49.6	54.9	80	64.9	24.8	73.3	69.9	43	42.9	38.2	159.2	61.7	43.6	82.7	60.4	104.8	66.8	83.4	38.4	288.4	91.4	86.4	44.1	83.7	122.1	65.2	98.5	93.7	150.8	72.5	63	121.9	47.3	66.9
B4GALT2	81	65.4	65.5	95.5	91.6	69.7	53.4	54.4	49.2	67.5	73.8	50.2	45	62	52	87	76.3	96.2	53.2	97.5	73.8	147.1	70.9	117.5	119.6	91.2	65.7	78.6	74.9	70.6	71.3	78.1	75.8	73.3	35.3	83.4	126.1	80.2	66.5	73.8	51.9	75.1	123	82.1	76.8	79.1	77.9	89.6	85.5
B4GALT3	235.4	203.4	304.3	285	253.1	214.7	198.6	165.1	192.3	245.3	205.8	262.5	168	174	145	943.5	509.2	917.7	761.7	484.7	571.4	764.9	385	230.8	291.9	257.8	305.7	512.6	247.2	316.9	198.4	546.8	1803.2	333.2	408.7	454.1	506.3	1048.1	365.3	173.9	210.9	329.9	345.1	255.4	258.2	686.7	202.5	441.1	263.2
B4GALT4	228.5	236.7	227.8	243.4	214.8	218.3	215.9	185.2	179.1	167.8	156.3	153.9	177	166	179	34.4	32.4	33.8	52.4	13.6	31.1	36.2	33.5	30.7	15.7	57.7	42.2	18.1	46.2	60.4	25.9	40.7	41.7	86	43.5	50.6	49.6	38.5	158.9	97.2	213.5	113.4	88.9	174.7	397.1	207	222.7	115	99.5
B4GALT5	464.6	468	673.1	325	379.3	376.4	582.4	492.1	622.3	523.3	492.7	518	904	876	834	143.7	90.9	197.1	415.4	181.1	327.4	192	292.1	95.9	122.9	94.7	84.9	206.5	107	200.6	403	92.9	135.4	230	256.7	173.5	316.5	122.8	848.5	345.7	495.5	283.6	1137.9	313	711.2	709.3	567.7	308.7	294.9
B4GALT6	231.1	253.2	241.8	1059.8	874.8	1478.7	523.8	428	320.1	631.9	620.3	586.9	634	638	743	29	29.1	3.1	24.2	10.6	3.1	29.9	10.6	1.1	3.2	10.7	10.1	21	6.5	21.7	0.9	4.7	2	13.3	1	3.4	10.2	11.2	731.9	125.9	1980.9	283.5	186.5	239.6	1123.7	704.1	600.6	278.3	475.1
B4GALT7	106	82.4	101.9	83.9	102.6	83.4	81.1	98.2	86.8	96	80.1	84.6	88	75	94	64.3	42.5	69.8	22	48.9	29.4	42.8	36.5	44.1	30.5	32.2	43.6	36.2	67.2	24.6	28.6	62.2	46.8	51	66.7	63.9	62.3	56.2	105.1	96.6	157.2	79	112.5	156.9	93.5	50.8	148.5	96.6	100.7
B9D1	257.7	218.8	220.1	177.3	217.5	134.2	198.3	211.2	227.8	263.5	240.7	291.7	198	220	243	46.7	45.6	44.3	19.1	54.9	32	25.9	145.1	17	33.1	16.4	16	27.8	14.6	3.8	27	52.6	68.5	50.7	49.5	23.1	112.4	40	153.7	81.7	185.2	75.1	246.6	85.1	158.7	94	205.2	44.2	185.4
BABAM1	474.3	451	475	479.7	556.3	497.7	568.9	622.1	557.7	607	659.9	704.1	860	927	956	221.3	274.7	203.2	215.6	156.7	227.2	240	340.5	304.4	210.6	362.5	321.9	273.3	402.5	290.2	284.3	527.2	200	223.4	383.6	227.5	278.6	277.7	604.7	526.2	566.3	459	644.8	794.5	259.4	498.9	447.2	484.1	549.3
BACE1	139.9	135.8	178.7	96.2	89.3	106.1	95.4	117.8	165.7	150.5	111.6	142.7	163	156	161	10.7	7.9	13.1	9.7	1.8	5.8	10	3.7	12.3	9.1	123.7	3.8	33.8	12.5	12.4	2.4	31.9	4	15.1	13	4.2	24.2	4.2	218.1	328.8	93.5	188.9	40.4	80.7	258.1	30.1	54.8	18.8	475.2
BACE2	208.3	220.2	246.4	167.6	173.6	163.5	512.5	582.3	505.3	328.5	261.3	361.2	448	441	453	41	32.9	49.1	36.9	21.2	99.9	27.3	72.3	18	140.6	19.8	21.9	5.4	22.3	38.3	21.9	7.3	18.1	9.5	12.3	12.9	46.5	27.9	705.7	342.2	1501.1	1090.5	2296	1854.5	1255.7	850.1	1632.1	994.1	417.7
BACH1	240.7	259.2	362.3	452.4	349.9	754	372.2	324	369.3	283.7	336.2	212.8	309	316	338	83.7	205.9	75	155.9	79	89.5	186.5	105.6	64.7	76.4	51.9	103.3	57.2	155.5	138.4	77.2	217.6	42.5	179	124.6	111.6	275.6	208.4	133.7	270.7	701.8	246.6	129.6	133.9	857.7	485.1	117.3	274.7	230.4
BACH2	24.2	21.3	38	5.9	4.8	6.4	22.8	11.5	39.1	19.1	20.6	16.2	21	18	16	148.6	69.8	99.7	51.4	89.9	64.9	29.6	48.8	183.8	35.1	25.3	58.6	65.1	55.2	96.7	57.6	12.5	23.9	116.6	7.2	87.3	152	103.9	15.2	4.1	12.9	14	3.1	5.7	5.5	9.5	11.5	14.2	11.9
BAD	234.6	238.1	281.8	160.7	162	142.6	249	227.9	292.3	319.5	233	283.6	328	303	340	98.5	51.7	93.5	52.3	77.2	56.9	83.9	55.5	72.9	57.1	88.2	95.2	114.6	87.2	96.8	82.7	108.2	60.8	73.4	85.7	53.3	75.6	80.2	136.1	234.8	128.7	116.8	76.7	122.9	140.4	130	161.1	149.7	171.3
BAG1	678	711.5	618.7	212.8	252.9	213.2	271	283.8	278.8	303.1	339.1	313.3	384	383	413	256.9	348.1	295.6	306.5	295	333.5	318	267.1	190.3	292.6	853.9	748.2	497.7	206.1	323.9	415.3	662	465.3	265.5	301.7	354.8	178.6	235.6	143.2	334.4	145	281.3	242.7	401.1	114.1	95.9	173.7	334.7	184.7
BAG2	620.7	719	589.2	819.8	845.2	409.9	812.8	730.6	765.6	569.2	584.3	567.2	794	800	830	29	62	55.9	11.6	184.7	13.6	35.6	12.3	295.3	225.4	163.3	169.4	261	94.6	92.1	338.4	167.6	141.6	349.5	46.9	133.5	135.9	87.4	367.6	344.5	97.7	434.3	211.7	274.5	450.6	20.7	636.3	246.7	727.7
BAG3	943	869.9	1092.6	1298.2	1487	1336.9	827.8	929.5	1018	1141.6	1263.8	1268	1258	1273	1348	235.4	181.4	140.8	97.9	121.6	205.2	107.5	136.3	108	194.7	134.9	113.2	138.7	105.2	104.1	110.7	59.5	83.8	134.9	95.9	72.5	155.5	245.4	702.4	742.5	527.3	546.5	515.9	292.8	484.8	639.8	405	264	1107.5
BAG4	469.7	429.5	552.6	401.6	359.2	536.2	476.1	467.6	430.3	525.5	443	485.7	464	488	514	16.5	15.5	16.8	9.9	25.2	21.7	21.6	15.7	27.2	21.5	29.1	26.6	21.4	4.5	20.6	30.3	19	17.1	17.5	16.9	19.8	30.6	13.2	352.5	423	441.4	369.3	358.9	346.9	431.6	262.6	465.5	406.9	240.3
BAG5	499.4	493.4	545.8	314.8	337.4	366.5	678.9	653.5	711	617.2	589.2	677	645	680	689	249.3	76.3	245	191	249.5	283.3	101.5	212.2	267	209	228.8	239.6	444.8	252.7	236.1	429.2	288.6	230.4	277.9	283.6	230.1	285.9	168	344.9	544	375.9	595.6	330.3	499.8	347.7	581.6	421.7	456.7	452.7
BAG6	412.5	354.2	562.8	324.7	350.3	492.1	345.4	339.7	330.7	309.3	304.9	354.8	387	411	439	662.4	669.6	783.3	426	949	394.1	361.9	600	608.5	785.4	317.1	535.6	739.9	633.3	500	727.8	844.1	519.2	653.6	757.1	624	661.9	465.6	775	581.5	1166.5	793.7	448	860.1	843.5	516.4	737.5	449.3	691.5
BAHD1	55.1	56.2	73.1	61	40.3	64.5	53.9	46.8	58.9	48.4	47.6	47	48	58	65	62.3	38	64.6	43.8	76.2	66.6	34.8	47.1	68.6	61.4	45.2	46.6	82.3	43.1	50.5	44.2	66.9	45.2	46.7	46.9	50.3	60.9	57	71.4	74.7	66.1	33.7	47.4	91.9	37.1	29.9	51.8	56.2	62.5
BAIAP2	32.8	37	32.6	2	1.4	1.8	47.8	50.3	64.4	58.1	52.6	62.2	38	48	43	26.7	39.2	41.2	31.4	34.6	25.1	53.7	10.8	27.3	107.7	25.1	47.5	29.4	38.7	29.7	25.1	33.4	60.6	31.1	28.2	47	24.2	35.2	55.6	45.6	20.5	55.9	89.7	83.5	83.3	3.7	38.6	66.1	94.8
BAK1	112.7	117	110.3	106.5	107.3	66.3	77.9	92.6	92.5	59.2	53.1	65.4	88	88	82	75.5	80.8	203.9	85.2	214.3	140.4	91.9	247.3	98	93	95.7	107.8	162.9	100.3	126.6	152.1	82.7	173.2	84.9	182.5	135	93	130	82.7	100.7	65.6	103.3	72.7	88.3	76	56.5	69.6	69.7	75.5
BAMBI	91.8	129.6	93.7	1197.2	1364.1	971.3	73.6	76.9	79.2	47.2	58.3	45.3	104	123	115	177.7	16.3	63.9	19.5	106.9	604.3	172.2	33.8	232.5	94.1	16.8	138.9	15.4	141.8	19.7	12.6	1265.1	26.1	221	1075.3	9.6	202.5	36.2	1628.5	92.2	1008	2929.9	2135.1	3461.9	1464.4	693.6	2720.5	1023.1	20.9
BANF1	448.1	368	412.1	385.9	404.1	326.7	378.5	394.3	397.4	560	517	585.4	342	413	388	924.6	880.2	637.6	660.8	1475.4	790.3	458.2	1004.9	641	1256.9	833.8	887.7	1126.2	909.4	732.6	1090.3	1478.6	592	712.5	505.5	757.1	647.5	683.1	1747.7	2440.5	1185.6	1455.9	883.6	1982.6	1582.1	1419.2	1633.9	989.5	1843
BANP	188.7	193	237.9	326.4	335.1	342.1	153.8	164.9	199.2	178.4	167.4	196.1	219	222	212	97.4	97.6	144.7	99.9	106.9	112.8	101.8	115.5	105.2	113.7	108.6	101.1	130.3	107	117	114.5	79.4	91.2	146.5	77.8	98.7	96.3	99	304.4	197	201.5	331.5	380.2	158.8	173.6	147.4	205.4	395.7	147.2
BAP1	117.8	125.3	95	89.5	56.2	48.3	93	75.8	98.2	90.3	104	133.2	107	90	91	153.5	121.6	150.3	112.8	156.5	185	144.9	129.8	127.7	128.3	229.6	197.7	213.5	190	212.5	114.6	132.5	168.3	134	194.4	110.3	155.3	161.9	160.4	130.3	205.7	87.3	120.6	157.5	145.5	91.9	123.8	104.9	112.3
BARD1	232	210.3	331	193.6	152	290.2	272.7	282	319.5	296.2	285	282.5	316	324	336	319.6	228.5	85.2	201	274.5	265.5	230.2	292.3	102.2	46.8	77.7	148.8	272.7	143.3	228.8	238	237.7	86.3	266.1	175.9	125.6	138.7	188	175.5	469.3	196.6	209.3	211.4	131.2	168.9	258.4	192.1	240.9	336.5
BASP1	966.7	1150.9	1066.4	1160.8	1325.9	887	1570.6	1581.5	1709.9	860.8	806.1	953.4	1500	1569	1618	24.3	182.1	127.6	287.4	159.4	413.9	1329.4	55.7	21.5	91.1	15.1	45.5	20.7	330.2	36.9	20	141.4	37.7	20.7	279.4	24.2	14.4	181.4	13	1316.9	10.9	32	10.4	10.3	42.1	3	23.1	137.2	3.1
BAX	295.9	306.7	474.2	609.9	545.1	309.8	413.5	399.4	482.1	401	380.5	471.6	360	370	388	16.8	11.8	53	18.7	32.8	25.8	31.6	31.6	44.3	30.1	6.6	25.7	81.6	17.1	32.9	27.3	19.5	61.6	27.7	49.2	81.7	23.7	48.4	361.5	250.3	289.3	370.9	361.8	408	270.5	365.8	188.9	168	488.7
BAZ1A	529.3	521.2	625.4	265.7	269.5	470.9	441.9	394.1	378.8	509.4	488.4	522.2	522	491	490	89.8	92.7	86.4	62.4	102.9	101.1	90	72.2	191	102.1	159.9	113.3	280.2	105.4	31.4	83.4	72.9	66.8	58.8	86.3	92.4	266	37.4	530	179.1	136.6	371	175.1	351.7	141	300.9	232.3	287.1	251.8
BAZ1B	272.1	262.2	351.3	297.9	336.4	480	279.2	291.3	287.9	401.9	335.1	370.2	341	331	329	177.8	186.1	162.8	171.9	237.9	146	212.2	190.8	244.4	320	196.5	180.1	231.3	168.9	159.7	250.4	144.7	152.8	250.7	166.1	150.2	302.8	104.1	326.8	276.9	298.1	394.3	226.6	265.2	255.4	438.1	396.4	279.4	229.1
BAZ2A	40.4	19.9	46.7	29.5	18.5	42	24.9	25.3	28.1	27.8	32.9	39.9	43	28	49	110	89.1	112.6	64.5	109.5	89.6	154.8	85.2	66.1	111.1	80.3	121.1	115.8	116.8	85.9	124.1	96.9	137.1	148.9	158.8	118.3	107.1	91.6	75.3	58.7	85.3	88.6	87.3	105.3	80.3	110.9	81.5	78.7	107.9
BAZ2B	154.3	141.9	139.4	210.8	198.5	279.4	130.2	141.6	125.7	131.5	163.6	120.4	202	166	160	9.9	34.7	16.8	31.8	16.2	7.1	27.4	7.8	3.3	18.3	20.1	21.5	36.4	68.9	5.9	19.7	21.1	16	36.9	23.3	57	47.1	2.1	29.4	38.5	75.3	100.4	49.9	44.9	60.9	64.2	24.5	61.2	87.7
BBS10	188.3	178.1	244.6	291.2	228.1	369.3	90.7	108.5	108.6	109.4	135.5	74.9	124	104	90	15.5	11.9	10.4	14.4	19	13.4	15.9	27.2	23.4	15	15.3	6.8	16.6	13.7	24	15.2	14.5	8.1	19.5	21.7	13.8	9.7	23.7	99.5	84.6	197.1	67.9	65.5	96.4	103.5	59.3	63.9	103.8	66
BBS4	168.6	151.9	180	226.7	221.8	191.6	199.4	182.1	212.4	207.5	193.4	194.6	331	275	276	50.9	19.4	32.1	53.4	40.2	46.7	45.1	20.1	27.8	57	39.1	35.8	44.7	25.1	61.2	31.5	34.2	32.9	58.4	52.8	34.1	46.2	27.1	89.5	44.3	125	106.6	84.3	104.4	88	62.5	114.7	148.5	117.4
BBS7	204.8	180.9	272.3	104.9	85.1	136.6	153.4	137	154	182.9	186.1	117.1	168	156	139	14.2	13.2	11.2	20.8	15.5	16.9	13.6	12.9	14.2	12.8	18.8	14.2	10.7	13.8	19.2	14.4	9.2	12.6	22	9.9	18.8	17.1	16.6	60.8	86.9	78.3	60.7	104.5	55	61.2	55	114.2	114.4	82.3
BBS9	83.6	52.8	102	53.9	53.4	46.2	96.2	113.5	121.8	64.2	64.6	76.6	111	106	118	20.1	20.4	24.6	39.1	7.7	15	33.8	23.2	26.6	15.5	13.9	40.8	16.9	36.1	44.2	16.4	22.4	14.3	20.7	40.6	25.6	21.1	38.9	57.9	17.6	25.2	82.1	47	51.1	72.7	67.1	57.7	50.7	101.1
BBX	418.3	416	343.8	250.6	216.4	255.4	405.8	475.4	449.6	431.1	409.9	427.5	478	526	571	202.5	219.1	56.6	235.9	87.4	138.8	160.5	111.7	234.8	224.4	292.2	117.8	131.7	158.9	70.3	105.9	129.7	57.2	161.7	165.7	85.8	107.4	92.4	483.2	376.8	590.1	598.5	277.3	314.2	700.4	796.9	537.7	629.5	478.9
BCAP29	626.5	633.5	518.6	1746.5	1537	1742.8	535.6	439.5	464.7	636.2	639.9	643.2	588	623	594	56.6	30.9	21.1	42.8	20.1	25.9	32.9	24.9	45.3	55.1	68	18.3	36.5	27.8	94.8	100.1	48	34.5	58.1	23.5	35.9	52.9	24	403.4	573.1	1364.7	819.8	731.5	522.7	576.9	1150.1	849.5	935.1	597.4
BCAP31	1023.8	1041.3	922.6	990.1	1049.1	716.6	938.1	974.2	800.4	902.1	859.6	978.2	905	1016	1117	1446.4	859.3	1251.7	1023.6	361	431.1	418.7	359.8	261.1	776.3	461.7	512.6	668	582.2	1277.9	903.4	427.9	1059.4	422.3	1076.3	632.6	470.6	486.3	913.2	1019.9	1041.9	1163.6	1561.7	1275.1	1203.6	1070.4	1144.9	911.3	2130.3
BCAR3	73.1	105.8	98.2	280.7	283.5	381.5	182.9	223	219.6	244.9	278.9	234.9	139	158	158	14.3	5.3	6.4	2.6	6.6	2.1	1.7	3.2	3.1	10.3	24	2	4.2	1.9	2.1	8.9	1	1.9	2.3	5.3	3.3	2.6	6.9	146.6	163.5	141.2	211.2	26.1	211.4	381.4	210.2	86.3	265.3	139.8
BCAS2	853.9	853.1	777.7	818.7	806.9	637.5	865.9	903.2	760	846.7	1037.2	825.5	871	1043	1058	90.6	253.9	116.2	238	118.2	90.5	152.5	134.2	481.9	160.8	169.4	134.2	179.2	94.4	210	200.5	185	149.6	211.3	76.6	215.2	159.4	47.7	485.4	476.2	636	428.3	211.4	535.2	501.4	577.9	519	888	398.7
BCAS3	38.4	35.5	38.2	36.8	41.9	38.6	48	53.8	62.2	46.1	44.9	41.3	38	37	33	74.2	23.5	59.4	31	31.2	27	41.1	26.2	33.5	39.7	30.3	28.1	35.3	50.5	49.2	18.7	35.6	64.5	36	46.6	58.2	64.8	92.2	36.9	17.7	399.3	653.2	31.2	104.7	74.3	62.9	79.1	490.5	38.1
BCAS4	130.5	111.4	118.2	101	113.3	65.7	93	107.5	54.4	115.3	98.6	101.1	81	68	106	39.1	18	33.9	25.3	18.5	28.3	36	16.4	3.1	11.4	70.4	19.5	44	14.9	19.2	53.4	7.8	8.1	20.8	70	45.5	58.5	33.1	35.1	3.7	35.3	9.1	23.9	36.1	33.7	7.3	21.1	22.2	89.9
BCAT1	1119.8	1011.5	983.8	1673.3	1591.4	1501.4	1552	1348	586.5	859.7	710.9	927.2	516	713	819	14.6	16.3	5.4	6.3	4.4	3	4.3	3.4	5.1	62.2	3.5	39.4	21.5	4.1	6.6	41.1	99.1	6	2.4	3	5.7	3.6	7.7	0.7	3.5	5.1	2.3	17.5	254.1	25.5	3.6	7.9	135.2	531.3
BCAT2	137	115.9	129.6	155	118.4	101.6	184.8	157.7	235	161.6	141.1	153.2	147	156	139	168	185.9	177.6	122.8	123.1	185.5	326.7	167.6	168.3	119.6	87.2	239.1	206.2	78.4	88.4	145.4	145.9	152.9	217.2	159.9	87.6	178.7	141.3	233.7	340.5	149	153.6	155.5	234.2	100.5	98.3	301.7	111.7	173.8
BCCIP	795.2	885.7	527	575.6	626.1	467.4	730.4	665	598.1	699.2	862.8	655.1	595	692	731	92.7	111.7	111.5	76.1	78	112.5	80.9	146.8	57.2	150.3	61.4	45.9	145.5	68.3	88.7	109.8	77.6	83.8	296.9	70.5	46.5	82.6	23.5	830.2	646.4	534.8	902.7	928	540.9	356.3	744.9	632.3	633.1	1319.4
BCHE	87	51.7	124	1.2	1.3	1	177.2	147.3	272.5	409.7	365.2	376.8	216	183	159	31.7	32.3	16.2	6.8	13.4	5.5	15.7	4.4	22.8	191	261.4	412.1	6.4	24.4	61.7	0.7	140.2	12.6	3.7	93.1	49.1	11	8.1	320	195	797.9	856.7	283.1	246.9	782.1	1371.9	7.8	651.9	424
BCKDK	122.1	110.1	128.5	91.9	102.8	69.2	144.9	115.6	142.5	121.2	118.4	163.8	108	115	103	125	113.8	122.6	86.6	126.8	108.6	139.2	172.6	245.6	139.6	48.1	123.9	51.7	89.4	58.4	157.1	148.6	98.8	78.2	127	83.4	123.1	42.8	265	142.5	166.5	123.2	187.2	265.4	191.7	76.1	195.9	98.9	197.6
BCL10	433.4	434.2	593.1	979.5	957.7	985.7	583.3	595.5	553.4	687.7	684	649.8	628	570	653	59.3	82.5	29.9	146.8	54.1	104.3	58.7	79.8	209.6	72.3	120.1	70	52	96.6	144.6	83.6	128.7	92.4	134.3	70.5	171.6	115.5	128.7	392.1	745.5	329.9	369	151.3	298.3	546.9	462.9	287.1	625.1	448.1
BCL2	27.3	25.6	36.4	78.8	56.4	108.3	17.4	20	25.2	43.6	31.7	35.8	29	27	25	308.6	155.5	120.9	184.2	320.4	91.7	154.6	63.8	319.9	105.8	272	490.4	23	369.5	190.9	337.1	238.3	83.3	98.2	54.6	337	38.2	422.4	39.3	67.3	120	80.7	244.1	200.4	26.2	86.9	175.7	119.6	15.3
BCL2L1	159.6	233.1	205.3	228.4	245.9	318.6	137.9	148.4	174.1	161.3	152.4	169.9	134	153	157	127.1	203.3	78.3	133.3	47.6	69.7	130.4	366.1	85.4	346.9	62	68.1	48.9	307.5	572.8	101.1	46.3	75.5	255	67.2	706.2	98.8	32	84.3	349.3	117.6	116.1	104.7	74.8	121.5	57	83.9	58.7	315.5
BCL2L11	106.3	110.8	82.3	134.5	125.8	103.1	73.3	79	88.9	69.6	79.6	59.4	75	92	86	20.1	27.8	66.4	12.5	13.7	12.2	11.4	17.9	23.6	50.1	47.6	84.1	10.1	75.2	10.1	59.5	11.3	44	44	18	42.6	10.9	34.3	79.9	61.9	75	95.1	107.3	101.2	69.8	106	102.3	105	42.7
BCL2L13	227.9	233.1	289.8	328.1	335.7	309.6	263.2	257	340.9	426	419.5	361.2	497	512	519	77.3	48.2	149.7	72.7	90.1	113.8	176.1	74.1	128.8	60.7	107.5	137.2	122.6	238.9	129.8	109.4	59.4	63.7	123.3	85.2	115.5	296.3	98.8	270.9	383.5	304.3	279.7	317.1	325.9	457.7	236.3	517.8	327.7	265.5
BCL6	403.1	333.5	518	533.5	503.9	617	368	395	478	351.1	390.2	367	372	364	337	2.7	53.2	3.7	2.1	1.7	27	1.5	1.1	27.8	0.4	14.7	96.2	0.4	186.6	38	1	13	37.8	21.6	26.2	2.5	20.9	5	294.2	220.5	441	73.3	85	95.7	441.7	373.7	40.7	403.5	97.1
BCL7A	76.3	82.5	77.1	138.3	163.6	158.2	40.5	34.5	34.2	27.2	48.6	40.2	43	40	32	35.8	14.6	34.5	25.7	14.9	15.7	13.6	26.6	74.8	38.2	27.8	24.3	119	29	43.6	117.6	8.7	30.9	28.3	94.8	10.5	109.6	66.2	19.1	20.3	2.1	55.4	49.5	84.1	27.8	32.2	31.7	48.3	20
BCL7B	208.9	204.7	171.5	141.4	162.9	116.2	143.7	127.6	147.7	163.2	187.6	155.7	157	156	178	111.5	92.5	81.9	83.8	162.1	61.3	182.3	105.4	165.8	239.4	163.9	87.6	195.5	130.9	133.2	121.8	110.1	102	280.9	125.9	61.2	255.8	117.7	270.1	387.1	287.7	219.7	220.3	294.7	201.7	352.7	263.1	278.1	239.3
BCL7C	134.9	147	154.6	338.2	325	217.9	247.3	244.8	156.4	157	145.8	196.7	157	230	144	49.6	56.8	62.3	6.6	31.8	25.1	61.7	22.3	33.9	48.4	9.5	86	36.8	14.8	34.3	69.3	67.9	31.1	36.1	55.8	11.9	60	70.6	336.9	261.2	147.9	103.3	272	259.3	116.5	267.1	176.5	140.3	308.6
BCL9	37	40.7	46.9	35.2	28.6	56.1	35.6	37.1	31.9	45.6	39.3	31.5	48	33	25	62.2	23.4	83.6	43.9	98.1	79.4	96.9	82.8	100.9	55.4	16	20.1	66	66.7	87.3	44.9	34.8	66.7	66.9	138.5	44	59.7	87.4	74.9	30.5	73.8	88.3	35.9	48.5	88.5	105.7	44.7	97.5	43.9
BCLAF1	1528.5	1445.7	1767.7	1220.8	1328.4	1719.7	1528.7	1499.1	1564.1	1583	1697.2	1534.3	1533	1591	1567	373.1	678	390.4	716.4	418.6	711.8	742.2	728.3	780.2	657.6	408.8	670.7	516.4	659.3	579.9	706.2	463.5	660.5	620.9	342.6	440.4	709.4	854.1	1391.5	1471.1	1174.2	1483.6	1425.5	1143.4	823	1580.9	1011.7	1304.8	1217.7
BCOR	55.6	54.1	57.5	42.2	42.4	48.7	57	50.7	46.5	72.2	51.8	49.3	50	50	49	65.3	71.8	43.2	63.5	53.5	129.5	73.9	92.8	48.2	74.7	49.8	73.6	67.8	52.5	74.6	46.5	36.1	53.8	77.5	28.7	82.1	56.7	75.3	159.7	62.5	152.5	131.1	143.5	162.7	78.6	209.6	94.6	128.5	165.9
BCORL1	94.1	72	92.8	51.3	45.2	79.9	84.1	63.3	60.3	59.6	52.5	58.4	61	48	55	50.5	55	53.5	45.9	66.4	72.9	80.9	42.9	96.3	79.5	111.5	79.9	96.4	92	94.8	119.9	49.7	39.6	151.4	78.1	74.4	130.4	63.1	44.8	48.1	47.7	36.6	41.6	53.3	47.4	37.1	77.3	42.3	78.3
BCR	78.9	73.9	71.2	75.6	98.5	117.6	55.3	53.5	39.8	75	80.3	85.3	74	88	90	47.2	126.1	75.6	48.4	291.4	55.4	196.5	138.1	191.3	120.4	341.8	186	200.1	141.7	124.8	59.8	59.1	129.7	165.8	94.3	84.8	152.9	140.7	54.2	72.3	74.6	53.4	74	75.1	88.9	53.2	101.5	33.7	76.5
BCS1L	268.8	271	238.8	361.6	457.8	319.7	188.7	171.7	161.8	195.3	187.3	217.3	418	429	424	235.8	223.6	234.4	219	235.4	188.1	200.5	176.3	133	186.4	156.6	274.8	226.9	200.1	167.8	193	247.8	200.4	207.6	129.9	232.1	217.4	305.1	341.9	425.1	264	211.7	398.7	330.9	183.4	336.9	222.9	234.5	542.1
BDH1	78.9	58.6	48.7	11.9	10.4	7.9	71.9	67.6	66.4	54.2	54.3	59.8	59	45	54	69	54.5	63.1	60.6	92.9	116.6	67.5	75	122.1	72.5	145.5	56.9	81.1	107.9	30.7	211.4	82.1	40.4	80.9	96.4	60.8	119.4	55.8	59.8	42.6	52.5	102.9	252.3	91.1	86	3.1	272.3	104.7	3.5
BDH2	527.7	412.8	585	346.9	263.8	293.9	576.4	635.5	784.9	572.7	566.6	561	666	536	646	78.8	72.8	34.1	139.4	95.4	75.2	96.5	21.2	105.8	60.3	40.9	66.6	104.7	44.6	92.3	131.6	70.2	98.9	132.6	85.5	85.2	116.9	38.7	208.6	203.7	267.3	406.7	435.5	397.6	283.4	291.9	471.4	282.5	294.9
BDNF	445.7	521.5	328.2	465.9	413.4	392.3	195.3	207.9	101	238.1	232.3	218	92	77	88	10	2	3.5	11.6	3.9	16.3	1.8	8.4	19.1	10.4	3.2	12.6	8.8	5.7	4.9	6.8	11.6	13.6	16.5	6.1	4.9	7.6	12.5	28.1	535.5	37.6	46.3	1.1	3.7	127.1	1.1	5.4	24.5	129
BECN1	362.6	333.2	434.4	661.2	649.6	577.1	663.4	717.9	695.8	577.5	568.1	550.6	714	770	755	156.3	230.3	155.2	149.6	138.3	157.8	262.5	263.4	195	234.6	194.5	260.3	113.3	194.2	243.1	215.7	209.7	187.8	144.6	273	242.8	128.4	327.5	800.5	487.8	1293.3	539.1	479.1	636.6	777.3	877.9	613.9	662.9	564.7
BET1	524.4	536.3	439.1	663.4	688.4	516.5	535.7	504.6	310.7	449	429.6	510.4	432	470	451	388.2	330.5	139.5	326.9	131.5	113.5	166.3	182.1	99.6	223.1	422.1	263.3	101.8	217	180.3	214.7	179	140.3	198.1	190.5	228.7	214	245.6	232.5	456.2	412.3	346.5	577.3	487.9	420.3	668.7	377.5	517.8	199.1
BET1L	57.2	57.1	100.4	48.6	46.5	93.6	54.8	50	51.2	43.5	46.6	53.5	54	58	58	54.8	59.8	67.2	27.8	53.4	20.8	36.8	8.7	19.3	14	57.4	79.4	49.6	31.4	21.5	60.4	120	47.4	16.5	51.5	52.1	46	31.6	68.3	100.7	105.8	86	118.9	68.1	139.8	82.2	98.7	67.7	93.2
BEX1	2334.8	2524.5	1219.4	3.2	12.8	5.1	2437.9	2010.2	338.8	791.3	916.5	837.4	783	1076	1290	29.2	26.8	30.2	20.2	28.4	19.3	36.2	14.9	16.7	31.8	28.1	623.4	18.4	30.8	38.3	22.3	25.9	22.3	24	20.5	23	33.3	29.8	49.7	13.1	16.2	21.7	3.5	24.5	133.2	15.8	44.9	718.2	21.9
BEX4	788.9	813.7	690.3	1315.6	1221.6	865.5	710.8	528.4	547.1	456.5	403.6	386.2	416	359	338	30.4	21.3	28.3	18.6	27.8	8.9	29.5	2.4	6	2.2	81.6	16.2	3.7	20.4	10.5	2.9	62.9	1.1	0.8	2.8	7	5.2	2.8	8.3	50.4	67.2	38.9	40.9	438.6	353.3	8.5	44.7	58.1	150.9
BFAR	269.6	206	257.5	332.3	329.2	271.7	307.8	249.4	242.3	263.4	253.5	247.7	237	258	288	170	151.4	147.6	155.5	184.4	159	164.3	299.5	186.6	107.1	151.2	117.8	170.4	130.6	224.3	344.9	141.3	114	96.3	190.2	173.7	149	123.3	914.3	384	622.9	636.1	1780.5	660	548.9	349.7	950.3	340.5	308.3
BGN	22	19.4	29.3	0.6	2.1	0.9	13.7	20.6	28.4	26	6.9	8.9	11	5	8	27.7	37.1	51.3	23.7	32	34.9	47.5	25	14.3	26.1	37.4	42.5	28.8	30.8	24.2	28.9	40.7	23.6	20.2	36.7	51.3	24.9	41.7	0.5	4.9	1.1	4.7	4	4.5	1.3	2	2.6	3.1	200.3
BHLHB9	28.2	29.6	53	64.9	82.1	81.6	51.3	47.8	46.1	53.1	66.8	54.9	82	92	84	23.3	4.6	6.6	28.2	14	22.5	38.6	10.5	20.3	3.3	33.6	46.9	17.9	9.4	40.3	21.6	31.2	3.9	24.4	28.2	11.8	30.7	24.2	2.5	18.9	26.1	23	16.7	68.5	13.3	26.5	0.7	23.9	87.9
BHLHE40	176.2	186.1	188	137.5	126.1	232.2	419.6	463.9	900.1	533.9	627.1	356.7	240	287	298	204	165.8	310.4	135.7	172.3	100.6	119.7	184.8	325.8	99.3	310.6	503.8	72	312.4	193.4	118.2	253.4	302.4	172.2	213.4	110.9	110.3	551.7	423.1	7.7	667.3	361.5	656.2	418.1	1263.1	1212.3	461.7	346.2	81.4
BHLHE41	124.1	127.5	132.7	873.8	925.6	1264.8	221.2	215.9	293.6	251.7	197.3	191.7	162	191	195	9	394.8	70.4	169.4	1.7	2.7	151.4	20.7	123.1	216	96.3	131.2	13.1	316.5	266	308.7	74.4	129.7	32.3	271.6	236.7	32	107.4	70.1	9.8	173.9	9.6	1195.5	765.5	301.9	39.7	289.3	788.5	327.2
BICC1	341.7	357.8	438	77.4	50.1	107.6	704	777.6	746.8	562.4	486.6	460.1	478	376	350	22.8	28	22.6	27.1	11.1	23.8	21.6	17.8	18	17.9	33.9	36	18	26.1	23.7	26.8	33.2	25.9	9.9	20.4	21.7	17.3	33.9	107.3	208.3	107.3	76.3	61.3	18.5	128.9	52.9	4.5	163.1	74.4
BICD1	73.5	94.4	77.5	97.6	97.4	83.9	74.4	101.3	105.1	111.5	125.9	80.6	80	74	78	43.5	31.1	17.9	60.6	5.4	61.6	35.6	6	5.7	43.7	46.1	31.3	37.3	59.6	86.4	32.3	68.9	51	55.9	19.8	59.3	40.3	72.2	179.6	82.4	261.9	81.6	143.4	122.5	367.8	196.1	239.9	105.4	204.5
BICD2	252.2	290.6	304.4	289	285.7	486	331.6	314.6	306.2	355.3	343.1	344.1	278	318	293	114.7	171.1	92.5	126.4	80	167.5	253.7	189.4	192.8	245.2	196.8	80.5	92.3	205.2	120.5	95	66.2	81.6	201.8	82.9	272.6	55.2	84.4	280.8	492.3	274.5	329	365.5	160.4	261.7	227.9	259.7	436.3	350.4
BID	960.3	912.3	710.2	263.1	263.4	161.8	805.7	735	664.1	1221.7	1057.8	1376.8	1271	1595	1654	96.1	91.1	175.5	134.2	193.7	82.9	242.1	119.4	145.6	110.5	125	181.7	145.2	265.9	134.9	128.6	133.3	122.4	170.1	181.1	148.4	151.2	176.4	193.5	200.5	158.1	288.8	447.9	408.9	193.3	113.8	350.1	82.5	577.7
BIN1	237.9	232.3	179.2	238.2	215.8	187.4	255.2	239	202.7	162.5	184.7	216.2	181	193	190	32.5	23.2	58.8	50.7	32.3	28.1	24.8	15.4	25.8	20.4	84.2	52.9	48.7	51.3	24.4	39.1	109.4	188	12.7	65.5	94.9	53.8	26.9	68.7	108.9	60.9	74.1	99.1	147.6	135.3	169.5	14.1	98.8	121.7
BIN3	198	250.3	189.3	139.5	158.9	102.6	231.6	227.5	232.8	183.2	191.3	232.1	218	196	211	58	53.5	158.7	94	119.2	91.5	107.5	83.8	129.4	80.7	86.8	63.8	125.1	86.9	66.6	123.4	116.2	113.8	134.5	123.8	66.1	156.9	101.2	646.1	130.5	615.5	911.3	728.2	859.5	537.5	216.5	651.3	522.7	160
BIRC2	838.9	825.9	919	2275.1	2091.9	2282.2	1000.7	1125.6	1208.5	1325.2	1341	1533.7	1275	1311	1371	39.8	249	298.5	11.3	220.2	290	158.9	293.8	246.2	204.1	458.6	151.6	198.5	393.5	129.1	202.6	245.7	185.9	291.4	2.8	215.1	270.2	156.6	1357.2	2351.1	1003.3	967.1	740.7	446.4	2144.7	1895	666.2	490.2	740.7
BIRC3	66.5	65.5	80.6	247	235	605.4	87	76.8	79.3	135	88.5	131.2	110	139	170	14	25.9	17.6	2.8	51.5	5.2	109.2	90.8	482.5	5.4	438.7	24.3	0.7	215.4	256.7	107.8	295.1	99.8	301.5	0.4	88.9	1.3	200.8	12.5	64.4	13.1	18.3	4.4	2.9	34.5	18.3	29.6	2.9	2.2
BIRC5	672.8	660	883.7	607.7	634.4	344.6	976.9	891.3	705.4	1070.7	1135.1	990.7	832	841	895	312.8	327.6	159.8	265.9	241.8	326.1	364.4	223.2	274.9	351.3	271	215.5	393.9	285.3	438.8	252.6	173.4	245.7	225.2	178.5	247.7	312.3	159.3	1267	898.5	905.6	687.2	708.4	583.1	769.2	921.7	674.9	641.8	767.7
BLCAP	315.5	330.4	317.1	182.5	160.5	188.6	283	270.9	279	291.6	262.4	295.8	304	292	326	236.5	127.3	255.1	274.4	254.6	385.8	185.1	363.4	305.5	213.6	255.5	149	378.9	260.4	292.6	297	213.7	194.7	315.7	283.1	283.7	265.7	283.6	245.7	553.9	569.3	260	756.3	484.6	531	323.2	433.5	293.5	622.1
BLM	102.4	93.3	125	144.4	155.5	218.7	90.3	106.7	96.1	128.7	119.1	129.1	148	144	151	140.4	161	121.7	218.5	163.2	141.6	155.4	298	192.3	139.9	174	192.5	157.4	159.8	166.8	175.5	141.5	88.1	120.6	148.7	114.4	135.1	124.6	203.9	162.4	121.6	135.1	153.7	261.5	111.9	153.1	264.3	138.6	165
BLMH	142.6	109.7	157	107.1	134.1	105	214.3	224.8	241.9	250.8	229.5	270.9	252	260	271	196.5	240.1	243.8	233.8	333.6	132.7	266.2	250.4	294.7	269.3	223.9	164.4	126	253	194.2	387.2	130.6	227.7	254	171.9	127.7	141.4	239.5	325.5	220.9	188.8	269.3	236	312.9	132.7	202.1	222.9	156.2	143.4
BLVRA	494.4	495	520.8	410.6	457.1	406.5	856.1	871.3	955.6	789.6	730.2	930.4	912	919	944	105.2	32.5	184	29.8	472.1	213.3	268.4	247.2	153	522.2	35.7	28.1	138	532.3	84	197.9	64.8	122.4	174.1	166.7	13.3	205.5	188.2	642.1	375.2	366.7	346.7	969.8	1110.3	835.1	458.6	981.3	879.2	202.7
BLVRB	101	110.7	129.2	375.2	480.7	369.1	659.4	621.7	1064.9	491.1	461.3	617	1085	1086	1094	59.7	73.3	86.3	90.7	78.9	203.7	65	196.3	55.2	98.7	26.9	120.9	83.3	119.6	165.3	142.3	157.4	139.7	174.1	59.1	169.8	140	112.1	218.2	465.8	406	247.1	562.3	442.1	377.5	300.3	417.5	299.6	1013.2
BLZF1	181.2	208.2	165.6	232.5	158.5	143.9	110.1	95.8	94.1	148.6	256.9	73.6	105	163	121	9.1	7.6	19.7	32.8	4.5	37.6	15.7	19.2	20.7	10.3	0.5	12.5	8.3	9	30.3	7.7	18	9.2	28.2	12.2	11.2	13.1	13.6	198.7	167.5	82.9	142.3	69.4	78.3	191.2	145.6	87.9	190.3	354.5
BMP1	189.4	207.9	185.5	34.2	42	60.9	144.1	119.6	133.9	88.7	93	124.6	104	88	81	7.2	6.4	41.2	13.6	25.1	17.1	13.8	3.8	23.6	8.7	16.4	19.5	35.4	20.9	2.7	43.8	12.3	57.7	20.9	16.8	22.9	52	23.1	37.3	67.1	43.8	55.5	47.4	52.5	81.6	25.1	82.1	101.4	40.9
BMP2	41.9	97.9	44.4	84.8	73.9	97.4	85.6	114	42.8	206.5	214.2	196.9	37	36	42	7.3	5.5	5.9	6.8	24	13.5	15.3	12.1	31.3	9.5	11.8	2.5	14.8	22.9	12	25	13.7	14.5	20.7	7.8	188.2	14.7	23.7	27.1	86.7	4.8	7.2	12.9	1.1	38.9	1.3	6.5	9	26.8
BMP2K	124.9	137.1	141.3	222.2	235.8	193.8	126.2	135.8	154.4	135.9	133.7	134.8	134	126	134	35.6	10.7	2.8	29.2	37.8	24.8	15.8	29.6	41.3	3.9	167.2	21.9	2	4	30.9	21.5	20.4	12.9	19	7.1	4.5	3.4	58.2	61.3	89.7	61.7	93.9	87.6	99	60.9	48.3	102.1	156.2	78.7
BMP8B	49.9	44.2	55.7	57.9	43.8	34.9	81.9	87.1	78.8	61.7	64	53	66	61	55	95.2	88.2	197.6	43.5	24.1	44.7	29.2	106.2	23.3	9.6	24.7	63	26.8	86.6	33.9	26.1	50	332.7	25.8	81.5	34.9	27.8	197.3	169	16.7	182.9	83.7	15.9	92.1	141.3	28.9	137.3	42.2	27.6
BMPR1A	258	254.5	367.5	254	260.4	330.6	217.6	195.1	279.3	266.6	307.2	252.2	277	271	237	47.4	34	29.9	26.7	47.4	29	43.5	37.3	11	7.3	10.6	13.6	77.9	51.3	51.9	63.8	8.1	7.5	43.4	60.7	1.8	124.3	47.1	186.7	229.1	156.9	278.2	212.1	141.3	134.4	257.8	192.9	177.4	171.1
BMPR2	270.7	272.6	338.8	566.5	502.5	940	279.9	322.5	407.5	379.6	480.2	381	390	370	353	22	34.6	60.7	12.2	48.4	37.1	18.9	12.1	15.6	29.9	62	32.5	47.8	35.4	20	45.3	29.5	14.2	20.8	36.3	31.5	33	22.6	225.6	410.7	371.1	224.1	1065.1	301.5	218.3	292	336.9	414.1	465.7
BMS1	357	359.9	362.1	249.9	278.3	272.5	259.4	285.2	220.5	298.1	262.3	323.8	268	305	287	186.3	194.8	212.5	209.5	318.8	206.3	178.9	194.8	198	186	164	140.5	382	135.9	118.7	118	181.8	267.9	222.5	283.2	183.1	278.8	122.4	361.1	232.4	177.5	282.3	271.4	230.3	195.5	136	270.6	319.1	368.9
BNC2	128.5	122.2	121.8	91.2	107.6	134.1	86.5	102.2	165.1	139.7	187.2	153.1	68	82	75	28	16.4	33.7	23.3	14.6	27.9	32.9	20.9	192.9	178.1	23.8	33.2	18.5	46.3	28.8	21.2	28.5	26.4	46.6	25.7	37.3	32.4	33.7	55.7	3.7	119.5	268.7	241.1	195.7	151.2	159.1	205	412.4	660
BNIP1	134.4	122.8	123.1	94.5	97.5	73.7	101.6	98.6	93.7	104.3	105.1	111.9	105	103	104	88.1	48.1	8.1	46.7	41.6	23.5	31.2	36.4	35.6	39.4	35.3	46.8	81.2	16.9	39.6	35.1	28.9	44.2	52.2	32	38.7	35.9	39.5	122.9	110.6	87.9	90.3	79.9	147	68.2	95.9	143.9	80.7	77.3
BNIP3	779.8	847.1	866	1052.6	1039.8	1166.3	1234	1234.1	1085	1496.1	933.4	1127.8	1454	1648	1580	527	11.8	445.6	159.4	175.6	5.7	53.9	313.3	1.5	164.8	125.2	3.4	1.4	5	115.1	3.2	8	320.3	71.7	121	5.6	5.5	7.7	924.9	1347.9	938.7	637.7	624.1	413.8	1768.4	2569.5	340.5	519.9	910.1
BNIP3L	706.7	688.8	979.6	886.7	861.4	1334.3	1188.7	1220.8	1062.2	1257.4	862.6	937.2	1051	1066	1057	258.1	109.1	648.5	144.9	469.1	155.5	152.1	411.1	191.3	131.8	412.6	431.8	220.5	541.5	217.8	196.9	215.6	535.2	237.9	213.1	326.9	108.6	313.1	664.6	2004.5	719.7	471.1	691.8	344.3	1638	945.5	526.1	797.8	322.6
BOLA1	136.5	110.1	91.9	103.2	99	54	100.8	88.1	73.5	74.6	63.1	76.8	68	80	78	99.8	26.5	80.6	48	115.9	43.1	73.9	26.4	79.5	16.4	15.6	37.2	77.8	74.4	95.4	9.6	72.3	65.4	56.4	49.7	20.9	7.4	52.2	68.1	39.6	43.9	127.2	72.5	26.4	65.1	45	58.9	108.1	105.1
BORA	139.8	124.4	136.3	126.8	128.5	78.6	214.4	190.4	154.7	234.1	223.3	232.4	232	234	212	129.5	69.9	82	160.4	82.4	122.6	100.2	156.9	270.3	100.3	147.9	69.6	116.6	91.9	107.2	116.9	165.3	71.7	95.7	85.4	84.7	165.8	133	321.7	260.8	193.1	316.1	295.1	290.3	141	271.8	227.3	194.3	194.2
BPGM	170.1	163.6	168.7	943.2	984.7	584.9	105.9	103.7	130.7	307	290.7	229.4	146	147	126	33.3	38.3	37	38.8	23	31.8	47.2	24	31.7	33	46.7	46.4	29.4	22.8	79.4	62.4	21.2	32	38.8	29.7	21.3	45.7	23.1	99.1	127	218.7	164.3	193.5	208.3	141.1	268.9	128.3	198.3	63.3
BPHL	79.8	89.8	80	125.6	155.6	117.6	79.7	81.3	91.2	71.1	62	73.9	70	60	69	36.4	20.8	30.4	20.5	45	42.1	25.2	32.1	30	43.6	28.4	23.7	26.1	35.9	43.4	52.8	11.1	25.9	30.2	38	53.2	47.6	33.2	51.9	63.1	110.7	148.5	115.6	79.8	48.2	47.5	118.1	77.2	86.5
BPTF	215.7	214.7	266.5	207.7	196.5	385	248.4	303.9	287	314.8	318	310.9	308	349	357	155.4	114.6	111.7	103.1	95	83.3	113.6	110.9	116.2	88.1	133.2	90.5	90.9	124	84.8	86.2	137.9	119.1	94.8	197.9	147.5	97.9	191.1	212.3	201.7	232.8	184.5	218.5	179.1	199.2	196.9	171.8	224.8	440.6
BRAF	125.4	129.9	163.9	120.9	109	226.9	92.3	93.1	97.1	100.5	103.8	106.7	119	109	136	65.2	52.6	66.3	25.4	39	47.5	41.3	38.6	23.7	34.7	53.6	48.3	48.4	41	36.5	78.5	48.8	38.2	35.4	54	89.6	41.4	49.2	112.8	104.5	191.7	97.1	119.3	100.4	91.1	218.5	163.9	109.7	100.7
BRAP	141.2	162.7	180	264	181.4	342.4	142.6	158.5	145.8	149.8	159.8	169	202	150	163	34.9	45.3	30.6	38.5	55.2	48.3	34.5	37.5	27.8	33	27.7	29.3	34.9	49.5	53.2	48	35.1	27	55.3	47.5	27.4	48	29.8	101.5	112.1	96.1	72.9	64.3	124.9	105.6	51.5	64	91.9	52.1
BRCA1	163.3	142.1	186.2	131.8	140.2	171.1	205.1	209.4	179.8	286.7	320.1	244.4	283	301	314	129.9	107.6	83.6	112.6	68	96.2	78.9	165.2	170.7	158.4	67.1	86.7	90.6	115.9	128.5	103	87.4	85.1	96.8	95	95.2	192.7	81.5	313.4	202.2	225.9	225.9	208.3	222.1	151.4	169.6	373.1	234.9	190.2
BRCC3	291.8	316	360.1	150	141.3	134.9	242.6	247.8	269.4	296	340.1	257.4	290	295	311	93.3	74.9	88.2	312.2	58.4	84.7	109.2	79.1	93.9	126	169.9	71.5	58	118	99.9	76	50.2	99.5	79.4	92.1	100.7	54.3	86.9	167.4	280.9	168.7	253.3	250.6	134.7	227.8	199.7	302.2	287.1	782.1
BRD1	136.8	123.4	173.2	103.8	87.1	139.9	128.8	131.2	145.2	179.2	165.5	165.8	153	163	158	90.9	85	109.3	69.1	99	111.4	71.1	152.1	112.4	69.7	86.1	94.4	69.3	77.5	39.2	60.9	56.1	64.7	60.2	63.9	94.4	88.3	119	136.5	107.8	114.1	121.7	66.7	135.1	99.9	163.9	88.8	48.5	77.9
BRD2	562.9	520.9	540	458.8	529.9	429	362.9	357.6	383.3	394.8	422.7	426.7	448	471	438	464.4	433.3	411.9	414.1	486.5	438.9	352.4	407.3	500	430.1	478.4	476.9	404.8	408.7	436.2	380.4	519.2	516.2	466.9	382.9	580.6	508.6	457.5	502.4	365.3	547.7	619	409.1	469.7	514.3	540.9	409.3	446.1	453.6
BRD3	248.6	215.1	354.2	250.3	266.3	389.7	284.6	309.1	293.5	264.4	221.3	270.9	294	247	253	179.1	26.8	94.8	116.7	52.7	62.4	81.5	56.9	201	135	92.6	56.9	83.1	77.6	55	52	87.5	105	91.9	142.7	75.8	199.4	198.7	202	263.8	109.1	237.2	174.8	97.7	111.6	114	138.7	189.3	134.7
BRD4	289.9	280.3	394.5	316.6	354.4	655.5	283.9	304.4	329.5	292	245.6	295.1	354	402	396	247.2	202.5	278.3	497.8	323.8	611.1	263	485.3	659.4	539.1	735.5	261.4	482.2	813.5	379.3	241.8	423.5	426.2	554.6	461.1	537	709.7	611.2	296.9	396.7	267.2	227.3	382.9	475.6	192.9	356.5	260	319.7	276
BRD8	641.5	617.1	755.5	481.4	478.9	624.7	603.9	655.9	676.8	608.9	629.9	677.2	810	754	721	158.3	135.6	155.7	180	119.3	111.2	163.2	169	124.6	105.6	153.7	158.1	179.7	221.1	186.5	111.2	145.7	142.8	151.5	197.3	134.6	137.3	219.7	471.7	431.9	419	277.8	274.4	349.7	190.6	379.7	318.6	292.9	190.9
BRD9	273.4	288.7	278.6	307	343.8	344.4	203	223.9	191.2	320.3	313.9	319.4	236	223	242	91	107.3	138	95.2	157.7	221.4	389.3	126.3	253.6	189	180.8	144.9	189.2	271.6	15.7	273.9	269.9	225.6	202.2	119.1	202.3	312.7	198.8	401.1	249.4	355.7	265.5	258.4	465	164.7	146.5	201.5	178.1	157.9
BRE	357.1	335.3	372.4	214.5	246.4	215.4	458.4	421.7	379.2	250.6	242.1	237.4	352	373	384	132.6	218.2	127.8	153.6	130.7	132.5	124.3	138.6	114.3	117.4	104.3	123	110.3	145.8	162.4	119.1	124.2	192.1	102.7	158.1	143.1	212.3	171.3	256.5	493.3	328.7	315.4	308	232.2	151.1	261.4	264.1	299.4	584.9
BRF1	27.2	30.5	18.1	42.9	44.6	18	29.6	44.9	33.2	24.1	21	39	25	28	20	10.3	9.7	13.2	7.2	11.6	8.9	9.6	10.5	19.9	15.5	10.2	17.5	53.7	34.1	8.4	53.4	17.3	50.9	14.9	22.9	31.5	31.8	12.9	25.5	2	8.6	13.1	26	21.1	16	25	12.5	18.1	34.3
BRF2	212.4	235.2	228.6	226.9	211.5	220.7	266.8	363.1	379.7	251.7	379.6	365.8	488	549	522	79.6	82.4	194.1	92.2	158.2	150.2	143.4	123.3	174	98.2	136.1	131.1	151.4	107.2	151.5	157.8	104.2	162.1	169.5	123.1	104	272.9	162.8	154.9	148.8	189.7	121.5	150.1	144.7	168.4	79.4	164.1	150.8	130.5
BRIP1	134.2	127.3	188.1	123.5	120.4	190.7	186.7	188.7	127.3	249.2	260.6	214.2	220	192	174	32.7	24.1	14.9	39.4	20.2	25.1	22.3	47.9	26.1	37	19.8	26.3	24.8	40.8	87.4	17.3	43.6	9.1	23.1	18.1	32.8	37.1	10.4	149.6	171.9	164.3	164	116.9	124.5	158.5	160.2	245.7	191.4	245.9
BRIX1	249.1	278.7	240.2	275.1	214.9	207.8	143	103.5	96.5	210.2	217.9	137.2	119	152	159	30.5	67.9	34.4	52.6	58.9	95.7	52.1	51.1	112.5	47.4	63.3	60.1	55.2	27.1	54	57.2	47.7	38.3	77.6	16.9	45	74.7	34.4	284.1	171.9	192.3	273.9	144.6	233.3	147.9	136.5	288.8	232	114.5
BRMS1	313	316.2	258.2	222.6	292.7	151.9	220.9	206	228.5	231.2	280.1	277.9	223	224	223	199.4	147.5	192.3	133.7	221.3	135.6	160.8	139.1	236.4	244.9	195.1	223	222.8	194.2	149.2	184.3	301.8	167.1	176	111.3	140.1	183.8	150.4	272.8	254.4	253.3	185	176.2	260.9	318.1	238.4	296.8	242.1	268.9
BRPF1	75.6	88.4	106.7	63	84.2	95	64.7	82.5	84.2	65.2	86.3	62	79	78	71	37.4	60.5	34.3	102.4	83.6	78.6	68	73.3	100.2	68	105.8	66.6	69.7	95.4	62.9	76.1	59.8	87.2	75.5	83.4	66.9	90.6	96.7	148.7	105.5	91.7	62	91.8	45.3	72.1	90.3	64.1	56.7	70.7
BRWD1	59.2	42.1	47.9	122.2	84.9	111.4	108.8	114.9	109.9	101.2	75.3	108.2	85	73	87	23.7	17.5	26.5	17.9	14.9	15.9	17.5	35.2	26	12.2	15.9	31.5	12.6	19.3	13.3	21.9	11.9	13.3	17.8	20	25.6	22.9	20.3	117.5	81.7	138.2	108.5	220.3	100.4	84.5	46.7	64.9	62.8	125.7
BSDC1	296.3	308.9	367	196.8	188.9	225.1	382.5	442.7	453.1	355.8	347.9	371.7	575	581	580	102.5	90.7	155	124.1	116.1	103.9	134.3	94.7	44.8	88.9	112.8	84.9	73.1	124.4	133.4	85.2	122.5	114	99.7	187.4	115.1	90.6	168.8	109.8	117.7	215	88.9	153.7	116.6	174.8	146.1	164	201.3	114.8
BSG	825.2	758.7	690.2	488.1	466.8	332.3	432	517.7	432.5	715.4	629.2	741.8	538	538	569	438.7	546.7	328.8	226.8	282.1	256.8	413.1	177.4	374.5	274.5	527.8	589.3	418.5	827	221.7	646.7	794.6	714.1	338.7	924.7	395.1	735.6	858.1	999.9	1796.3	1212.5	1387.7	932.4	921.1	719.1	1613.6	1796.5	1679.1	1789.5
BST2	11.5	17.7	45.4	2158.7	2323.3	1825.9	133.2	64.4	315.2	25.9	3.2	13.9	82	28	22	793.8	1194.4	627.7	791.4	162	516.9	488.5	432.9	396.5	550.6	1230.6	1010	374.1	876.8	399.6	842.4	981.3	970.8	250.3	1011.3	561.1	720.4	558.6	27.4	2.1	4.9	491.6	12.3	439.1	43.7	11.2	790.2	355.9	2.7
BTAF1	361.6	356.1	313.4	167.5	178.9	338.9	266	318.5	328.8	324	297.9	269.4	286	256	235	109.5	114.5	148.5	54.2	95.9	86.9	106.4	149	104.2	66.3	111.7	115.3	105	146.2	131.8	96.6	108.2	86	190.9	89.1	64.3	139.5	119.9	208.8	180.1	10.5	183.1	187.9	155.1	151.5	235.5	191.1	161.1	160.2
BTBD1	1026.4	1036.7	1279.8	1771.1	1771.4	1678.9	1346.2	1339.1	1358.2	1555.2	1546.6	1450.4	1536	1624	1554	206	261.6	188.8	463.3	195.8	253	178.1	663.8	245	256.1	281.6	190.6	148.5	240.1	299.8	210.4	339.3	186.1	183	210	216.3	185.6	338.7	942.2	1039.5	1188.8	761.2	935.3	1610	796.8	983.5	803.4	1239.6	1104.9
BTBD3	257.3	281.9	395.8	331.1	297.4	456.1	307	327.9	323.1	442.6	437.1	377.5	342	354	330	0.9	144.8	1.1	32.7	203.6	137	93.4	212.6	207.1	119.9	106.4	221.8	40.3	569.1	41.9	2.7	0.2	66.7	85.8	114.9	163.2	20.6	5.9	565.7	208.1	1407.3	543.7	437.9	553	556.5	903.8	208.5	639.1	204.5
BTBD7	198.8	215.9	283.3	164.4	162.5	279.4	199.3	206.2	220.9	306.2	292.6	315.3	263	248	268	7.4	2.5	11.3	18.3	6	15.1	8	11.8	17.2	3.2	9.7	20.2	11.1	8.1	14.3	7.5	6.7	10.1	2.3	1.9	13.9	17.2	2.6	192.6	227.7	145.3	212.5	123.4	165.6	174.3	207.5	100.9	232.7	283.6
BTF3	3477.3	3637.6	2675.7	4253.7	4789.9	2999.6	3353.9	3419.1	3343.7	3070.8	3162	3456.6	3012	3374	3440	2537.1	2163.2	2493.4	1987.6	2696.6	1839.3	2425.6	2116.3	1573.9	2560.7	1713.2	2540.3	3012.1	1985.8	1932.7	1738.3	2172.7	2665.4	1725.5	2165.1	2066.5	2052.9	2458.7	5220.1	5990.9	4634.1	4791.6	4838.1	5821.4	3587.3	4461.9	6213.1	4457.1	3861.3
BTG2	70	59.5	89.4	31.3	31.4	41.1	33.9	37.1	37.2	31.4	30.1	14	30	12	20	432.7	447.1	816.6	741.8	418.8	283.8	667.4	538.7	175.8	175.8	249.2	600.5	81.4	509.2	260.7	177.2	714.4	753.5	321.2	577.2	1019.3	124.4	531.4	30.5	31.5	30.5	38.1	37.6	21.3	59.5	63.8	4.2	32.4	32
BTG3	1754.7	1734.4	1479.4	468.1	439.7	533.4	1967.1	2056.8	1628.8	1546.8	1481.9	1648.9	1673	1802	1860	304.3	327.3	396	306.3	340.9	293	531	592	331.5	286.1	291.7	396.5	343.4	383.8	302	112.3	92.5	214.7	436.6	280.2	208.1	271.7	251.9	438.4	1270.5	1838.3	1197.2	2355.7	1708.6	2060.3	304.2	1794.1	1483.2	814.8
BTN2A1	513.9	529.6	597.3	296	246.3	552.4	452	379.7	357.5	349.3	388.3	406	704	557	508	121.9	93.5	122.7	123.5	132.4	135.4	100	172.8	134.9	105.3	107.8	93.3	86.9	114.8	123.3	84.7	125.3	131.6	123.9	118.9	145.7	116.6	154.2	149.2	293.9	395.2	220.3	94.2	209.3	373.9	205.7	227.8	160.5	242.9
BTN2A2	268.4	229	288.6	84.1	99.9	141	214.6	208.4	308.1	212.2	179.9	186.5	293	252	213	98.3	139.5	174.3	321.5	219.6	105.8	96.2	724	375.5	148.8	131.4	108	38	113.7	303.6	53.1	193.5	121.1	133.2	157	329.7	65	730.9	50.1	103.3	153.7	210.5	84.7	122.9	286.7	99	334.7	242.5	141.9
BTN3A1	123.9	147	98.5	112.6	87.3	186.3	144.3	130.3	185.2	95.9	89.8	87.3	212	152	158	69.7	67.4	108.3	152.4	84.5	48.9	92	80.1	92.5	131.8	65.8	100.7	65.8	97.4	117.8	76.8	109	128	68	105.6	126.1	41.2	123.4	86.5	52.4	61.6	131.5	45.2	106.4	110.5	86.8	125.3	71.7	98.9
BTN3A2	495.8	403.7	449	341.5	354.2	397.9	458.6	504.6	568.1	287.5	206.8	245.8	574	576	510	89.8	91.2	91	121.2	74.7	87.8	82.7	155.7	165	241.9	184.5	103.6	44.7	192	157.7	101	234.1	153.8	70	188	143.3	49.5	190.1	107.2	62.3	82.3	197.1	91.3	147.5	142.7	120.8	291.7	75.4	294.2
BTN3A3	292.7	248.6	399.9	108.6	83.5	178.1	212.9	261.9	297.4	145.6	103.8	113.3	351	254	252	1.5	11.5	9.7	40.4	32.2	4.5	13.2	9.1	26.3	29	35.7	35.3	19.1	30.3	4.4	11.6	39.7	64.9	18	39.7	33.7	0.7	27.5	30.2	19.7	25.9	48	19	34	235.3	31.1	70	37.9	36.1
BTNL3	26.4	29.6	11.8	22.3	24.3	33.9	29.6	25.2	31.5	18.9	32.8	13.2	21	26	22	55.3	55.8	57.1	52.1	63.4	48.1	70	31.8	43.1	35.8	56.7	55.8	36.6	50.6	56.2	53.7	46.3	65.6	30.7	48.4	63.4	33	72.2	14.5	23.7	15.5	37.5	44.5	25.7	33.7	42.7	28.3	23.9	26.9
BTRC	85.1	88	114.5	64.7	68.3	99.6	77.1	64.2	65.5	85.6	68.4	75.3	84	82	70	52.8	34.1	53.3	26.7	52.4	41.9	50.1	27.7	34.6	26.1	60.2	46.5	40.9	51.1	47.6	36.4	58.2	37.8	42.2	53.7	48.1	58.7	44.6	67.3	80.1	52.1	78.6	80.3	64	43.9	67.3	72.7	75.2	70.9
BUB1	366.2	338.1	517.7	463.3	431.1	350.4	505.7	448.8	304	512	450.6	440.4	471	501	515	145.7	356.7	365.7	291.2	586.2	338.9	292.2	573.5	328.4	484.8	264.2	212.1	294.9	317.1	379	280.1	257.4	395	220.6	96.9	275.7	188.8	182.6	364.5	543.9	321.2	357.2	391.1	370.4	175.4	364.2	263.9	443.5	591.4
BUB3	2053.2	2141.7	2067.5	2689.4	2801.8	2506.1	2029.5	2148.9	1850.3	1894.7	1980.5	2160.5	1948	2038	2022	923.6	1222.3	740.2	497.5	1165.8	714.3	916.7	971.3	779.8	1021.7	858.1	1174.3	1321.3	902.5	959.1	797.3	1057.4	599.9	950.8	771.5	605.2	769.5	883.5	2284.6	3317.9	1024.4	2498.6	1746.4	1348	1030.9	2670.4	1308.9	1559.5	3274.3
BUD31	914.1	982.8	784.3	1184.8	1145.4	811.1	664.4	661.6	620.9	864.7	853	931.4	743	877	937	440.9	555	154.7	350.9	365.1	169	353.3	341.6	276.8	337	416.4	411.6	378.6	275.1	481.2	855.1	485.6	327.2	443.1	296.6	268.6	420.7	448	1225.3	842.9	1197.2	1001.7	1126.5	1125.1	850.4	2074	1110.9	1311.1	797.1
BYSL	258.1	320.3	232.3	298	325.3	218.4	180	185.8	170.1	205.5	242.5	245.2	159	191	176	136.4	148	154.1	123.7	137.6	82.6	115.6	178.3	145.6	182	107.3	152.1	156.9	88.8	82	187	121	145.4	320.8	115.6	108.5	182.9	83.9	240.3	151.1	317.9	198.6	288.7	321.7	219.9	144.5	295.4	185.3	220.1
BZW2	733.3	675.3	856.6	1159.9	1128.5	960.1	891.8	910.2	822.1	792.9	758.7	932.5	689	725	778	348.2	910.6	192.4	370.7	629.1	428	967.7	494.5	1263.9	1167.7	818	1064.4	977.1	317.1	298.6	621.7	324.1	624	662.7	479.9	348.6	1467.7	530.8	1998.9	1749.2	1982.3	4312.7	1660.1	3277	1614.3	1641.1	2405.7	1957.3	2441.9
C1D	334.6	372.1	349.2	608.2	543.1	430.4	450.9	425.4	395.9	485.3	572.6	424.7	385	446	448	89	119.6	76.3	150.3	80.6	112.1	96.8	209.7	117.7	136	121.3	110.5	82.6	112.8	157.5	129.9	66.3	103.1	125.3	85.3	130	76.5	172.9	559.5	522	395.7	424.6	390.2	355.5	375.8	406.3	480	469.5	512.5
C1GALT1	103.2	136.1	129.2	55.7	67.9	70.8	199.4	155.6	138.4	150.7	166.1	125.5	162	182	180	31.3	27.7	35.5	31.3	64.5	88.6	63.3	47.5	198.1	46.8	101.2	66.8	77.1	15.6	62.3	33.5	33.8	64	173.1	56.9	17.5	101	100.8	123.2	264.2	199.4	300.8	65.1	167.3	233.9	191	368.1	273.7	130.1
C1GALT1C1	613.9	555.8	582.8	519.7	575.8	454.7	590.9	647.6	608.3	468.5	465.4	531.6	573	577	592	107.8	142	172.6	125	105.4	72.5	158.1	163.3	65.2	226	96.5	172.1	88.8	258.5	51	96.9	144.5	133.4	106.9	98	131.7	140.6	138.6	387	656.9	503.5	434.5	327.5	268.4	664.1	272.9	756.1	242.9	1357.2
C1QBP	2307.9	2381.9	1755.4	2288.5	2781.5	1419.3	1779.6	1548.5	1298.9	1905	1870.9	1953.4	1350	1606	1731	390.6	576	582.5	628.5	937.4	625.3	283.3	570.8	1004.9	995.6	795.4	526.4	990.4	512.8	428.9	614.6	675.4	1024.9	780.7	458.4	1004.1	1124.1	734	2825.7	2349.9	2161.1	2340.7	2254.5	1859.8	1465.7	2241.4	1688.2	1026.3	2506.3
C1QL1	33.2	27.7	22.3	22.6	15	22.7	37.1	29.7	45.4	28.7	31.6	26.9	25	19	17	30.6	42.7	35.1	22.6	36.1	27.2	42.8	21.3	24.9	29.5	37.8	49.1	35.9	47.9	40.5	39.9	48.6	39.2	30.4	36	32.9	37.4	44.7	56.4	34.7	33.3	46.1	21.7	25.3	36	35.4	46.5	29.7	35.7
C1R	611.3	617.5	1023.9	360	387.4	607.3	1416	1197	2433.1	459.4	373.8	527.4	1685	1104	992	22.3	41.6	23.4	18.1	13.5	7.2	68.8	1.7	28.6	3.8	47.1	40.1	27.8	19.8	15.7	14.3	13.4	14.9	45	34.5	37.5	7.6	28.1	95.5	14.9	38.5	5.2	99	29.5	44.3	20.7	42.6	136.2	62.3
C1RL	183.1	181.7	304.4	177.2	179.2	232.4	352.5	343.3	529.3	305.4	244.2	190.7	606	499	434	10.5	17.4	13.2	7.9	12.4	13	12	3.1	9.1	4.9	11.4	16.4	10.3	22.1	8.3	13	21.1	11.2	22.1	16	8.9	29.6	19.2	60	69.5	58.1	28.7	14.7	10.5	72.5	9.4	51.3	51.5	86.9
C2CD2	99.4	116.6	114.5	258	271.4	304.8	225.3	290.5	241.6	147.1	126.6	161.2	151	170	216	14.2	4.8	30	20.3	41.5	15.5	38	30.3	63.8	107.8	26.3	20	43.5	30	9.6	5.7	18.5	217.6	5.1	26.2	23.4	2.8	23.7	8.5	2.1	41.8	37	178	225.4	164.1	15.9	240.9	76.8	509.1
C2CD3	183.9	179.3	227.8	110.6	114.1	146	115.6	116.5	132.8	194.7	192.6	175.4	219	242	229	109.3	42.2	22	76.6	71.8	59.3	67.6	36.9	96.8	67.8	75.1	51.3	103.2	69.7	84.8	55.2	111.3	34.2	61.5	23.6	40.5	77	21.8	88.7	91.5	88.1	133.9	194.6	63.8	114.1	83.5	123.7	71.9	116.4
C2CD5	466	420.8	632	402.9	381.8	616	399	373.2	498.7	510	448.4	437.6	550	482	478	232.4	100.4	20.8	79.8	43.9	105.8	72.2	457.6	110.1	113.8	191.5	95.5	133.9	192.9	72	178.4	90	73.1	133.4	60.8	123.7	395.4	131.9	433	353.3	284.7	317.9	272.2	524.3	262.7	310.3	352.9	360.2	336.8
C3AR1	19.7	16.8	14.1	79	102	59.1	30.5	42.7	25.1	54.2	73.8	93.5	52	55	52	23.3	44.8	16	10.3	13	18.8	27.8	2.6	14.2	25.4	34.6	109.3	10.5	34.8	20.4	13	15	14	10.5	12.3	21.8	5	21.3	7.9	36.1	68.1	21.8	14.4	11.5	31.7	3.3	25.2	23.1	111.3
C5	31	25.7	36.4	60.9	48	88.3	32.5	28.3	37.4	18.6	14.6	14.6	19	14	12	21.9	10.9	16.2	7.4	12.9	21.3	21.6	12.4	24.1	8.2	20.8	13.7	10.3	18	18.6	15.8	20	15.4	11.6	22.2	17.6	19.7	16.1	27.7	64.3	46.2	39.9	11.9	12	11	28.9	2.2	45.9	77.8
CA11	60.2	71.6	61.8	12.2	4.9	14	39.3	27.5	42.3	38.4	29.3	29.5	48	32	30	31.4	52.4	19	41.3	18.5	5	24.5	22.8	30.4	50.6	6.8	58.1	24.7	43.3	40	16.2	47.7	43.9	37.6	35.7	22	178.1	7	15.6	11.2	51.7	25.9	22.3	24.9	31.5	52.5	23.7	5.3	17.3
CA3	4	8.5	8.7	6.4	4.5	0.6	10.2	11.8	5.4	10.6	9.7	5	13	23	22	0.3	0.3	0.7	1.4	0.5	2.7	2.4	0	1.7	1.1	0.3	0.4	1.1	1.8	2.1	1.5	1.3	2.4	1.7	0.6	4.3	2.1	2.6	0.9	9.7	0.6	0.8	1.7	11.3	11.1	7.3	1.7	5.5	0.7
CA9	7.9	10.2	6.7	9.5	10.6	5.8	6.9	16.1	12.7	92.6	12.6	22.9	23	12	11	28.5	20.9	92.5	18.4	31.2	19.3	36	11.5	22.4	103.3	20.2	27.2	44	50.6	27.2	15.4	15	304	18	33	28.7	20.9	32	29.5	34.2	22.6	14.1	16	37.4	15.5	29.9	40.9	11.5	34.6
CAAP1	513.9	499.5	664.4	313.1	291.3	351.1	277.3	281.6	295.5	446.4	478.2	404.9	360	376	378	146.1	114.5	135.2	173.3	107.5	149.9	128	136.9	120.7	105.8	190.3	154.6	159.9	90.5	191.5	164.7	203.5	115.3	157.5	148.3	124.1	191.4	81.2	300.2	369.7	218.3	308.5	252.1	194.7	278.5	128.9	303.7	345.3	5.3
CAB39	786.9	754.6	890.2	769.7	907.4	959.9	768.5	756.5	644.9	572.6	544.1	632.4	781	740	787	293.4	211.4	245.5	309.5	424.3	186.5	278.3	196.3	193.5	124.4	386	185.8	191.1	221.4	158.2	186.6	214.5	191.3	276.2	258.7	236.1	137.6	373.9	543.7	873.7	689.9	396.7	430.7	353.2	433.5	250.9	397.9	505.5	898.7
CABIN1	47.7	36.8	62.4	27.2	30.2	45.2	38.9	43	39.6	48.1	48.9	46.6	64	52	56	101.9	43.7	194	68.7	161.9	78.2	118.9	103.9	99.2	118.6	177.9	159.7	171.4	164.7	100.7	271.8	108.9	123.8	131.6	113.7	103.2	157.8	122	99	97.3	74.9	79.7	112.1	113.8	79.7	82.1	96.5	54.9	87.7
CACNA1A	69.3	73.6	69	294.6	318.8	503.4	146.8	208.8	201.3	126.7	118.9	106.5	76	82	71	16.7	27.5	29.4	40.1	25.1	27.6	41.8	19.4	18.8	14	26.7	20.4	17.8	23.9	23.1	21.5	26.9	35.3	17	61.5	29.1	34.7	135.7	25.2	15	46.6	22.5	18.5	53.7	28.7	16.7	25.5	19.7	29.7
CACNA2D1	251.4	247.6	268.4	463	450	999.6	182.3	174.7	218.4	245.7	244.6	247.5	345	305	327	7.5	11.3	31.4	12.4	25.9	22	23.9	17.7	13.7	11.3	53.1	39.6	18.2	29.1	9.5	10.5	14.7	18.4	25.3	12.5	20	137.7	20.6	48.1	280.9	80.6	45.3	3.2	4.5	9.5	198.5	5.1	117.5	133.9
CACNB2	22.2	30.4	44.3	0.9	1	1.1	63.6	47.4	119	56.3	53	48.9	88	94	81	2.2	1.1	1.5	11	6.3	7.4	3.4	1	3.1	15.2	74.5	1.5	1.6	15.8	1.7	1.1	6.7	4.2	24.2	0.7	1.9	7.6	3.8	1	1.1	0.7	35.4	1.6	4.1	2.1	3.3	1.7	2.7	2.5
CACNB3	111.3	102.8	125.3	54.3	65.5	85.9	72.9	90.1	121.2	108.4	87.1	99.5	106	82	70	26.3	30	27.2	7.2	40.1	37.4	38.1	16.7	39.9	29.6	18.7	35.9	31.8	23.1	13.8	32.1	21	44.9	41.2	50.5	12.5	48.5	31.1	84.7	142.1	69.5	83.2	57.9	54.6	37.8	70.1	47.9	48.7	66
CACYBP	1102.3	1118	869.7	1292	1537.4	868.1	1062.8	1006.9	854.6	985.7	998.8	1032.3	843	981	1034	532.6	803.6	557.6	1221.4	1494.4	1565.2	944.7	1551.9	1321.5	1267.5	359.8	911.8	868	547.3	1057.2	627.7	753.4	911	1206.5	1104.1	546	1638	265.4	2004.1	1989.1	1061.7	2514.9	2078.4	1178.1	970.7	1297.1	1259.9	1336.3	2051.1
CAD	99.4	92.9	76.5	90.5	114.2	182.2	123.6	131.7	143.6	85.2	71.8	96.8	63	54	56	227	176.4	195.5	185.4	241.9	152.8	229.9	228.4	202.5	383	158.5	139.4	440	253	361.5	212.5	209.3	145.5	252.4	178.8	216.4	424.4	200.8	374.5	257.1	242.8	205.8	227.1	263.8	155.9	152.4	287.5	245.3	312.1
CADM1	57	82.5	143.7	26.1	22.1	32.2	45.6	53.6	75.3	86.2	72.1	74.8	142	121	110	343.1	464.1	1008.9	202.4	1135.8	452.6	459	190.3	61.6	318.7	617.4	9	625.5	629	1714.2	403.8	1553.2	883.4	811.2	3	2.5	805.2	583.6	447.9	1426.3	1353.5	687.3	204.1	171.9	3253.9	685.2	534.1	487.8	41
CADPS2	93	76.4	120.5	8.2	11.3	11.8	114.6	93.5	122.1	125.1	80.6	108	98	81	121	213.8	207.6	101.1	164.5	83.1	111.8	100.5	91.2	94.4	138.8	198.8	129.1	47.7	113.6	121.9	48.8	185.4	210.2	127.8	177.8	153.2	130.6	26.2	14.3	92.7	19.3	39.3	106.1	1.6	94.7	118.4	64	7.1	57.1
CALB1	40.9	27.8	18.9	5	1.7	1.4	4.7	7.3	8.5	8.6	11.3	10.3	2	1	1	4.9	5.7	16.9	6.9	2.2	3.9	5.4	4	5.3	5.8	10.1	8.3	5.4	7.1	6.2	5.9	9.2	9.9	6.6	7	5.8	9	12.4	5.9	1.3	0.5	1.5	1.3	1.4	4	5.5	2	1.7	10.6
CALB2	13.6	5.6	7.5	40.4	75.7	43	9.6	0.4	4.7	8.8	14.5	14.2	9	13	12	17.3	27.3	30.6	22.2	19.6	21.8	41	16.1	15.9	20.1	27.3	29.6	12.2	26.6	25.7	24.9	17.9	30.5	14	21.3	26.5	23.3	40.9	33.8	29.2	15.1	21.3	18.2	24.3	53.2	16.3	27.9	26.7	49.9
CALCOCO1	71.7	70	76.6	57.5	58.6	68.2	81.1	93	118.4	84.1	88.3	88.3	67	79	68	121.4	66	147.4	73.1	152.7	60	101.2	108.4	76.6	69.1	82.1	114.8	57.7	161.7	63.3	54.4	119.7	147.9	82.9	90.4	162.5	45.5	213.5	44.1	104	79.2	64.3	76	64.8	109.3	67.5	63.2	65.8	87.7
CALCOCO2	305.8	259.7	339.6	350.4	306.5	465.4	519.2	480.4	598.8	486.6	417.9	498.4	606	644	655	289.3	267.3	425.4	194.2	147.3	178	198.1	252.1	150.3	153.6	149.4	170.3	154.3	326.7	361	202.6	258	174.1	234.8	278.5	263.1	225.4	271.4	574.1	443.9	418	300.9	238.9	157.7	594.3	386.8	312.2	269.9	885.9
CALCRL	70.8	72.1	133.6	8.3	0.9	10.2	13.2	9.8	52.9	88.9	95.6	68.6	53	45	40	55	8.1	22	29.8	16.2	12	43.4	5.2	14.1	37	6.9	33.3	8.9	57.4	11.8	2.1	31.2	16	12.6	14.9	13.8	10.6	33.9	5.8	2.7	3.7	1.9	1.3	1	13.4	1.2	6.3	2.5	4.9
CALD1	1957.3	1901	2183.8	4459.5	4745.5	3850.8	2101.4	1979.8	2381.7	2275.1	2430.7	2339.5	2006	1751	1609	0.6	1	10.8	4.3	8	7.9	0.9	2.6	1.2	10.8	52.3	8.1	5.6	8.8	2.6	4.7	9.7	9.5	4	14.8	8.1	43.9	9.4	1879.3	1478.9	3537.5	1729.6	2361.6	2245.3	2483.3	4164.7	1171.5	3555.9	990.2
CALHM2	174.1	172	282.8	157.8	154.9	150	175.4	185.8	285.5	75.1	66.6	84.3	134	128	102	9.3	67.9	65.9	4.4	3.1	5.8	7.3	4.1	41	16.1	23.4	73.3	4.8	63.3	6.6	6.1	8.9	30	4.6	106	99	6.2	8.1	90.6	113.5	17	30.9	38.8	43.1	33.4	179.9	1.1	71.3	230.7
CALR	905.8	885.2	1209.6	1104.4	984.1	982.1	1243.8	1238.2	1252.8	1100	935.1	1168.1	1423	1504	1607	959.1	774.4	735.7	679.1	666.5	597	733.3	641.1	667.4	558.6	960.5	800.4	452.4	758.7	548.2	1041.5	1733.8	1144.1	701.5	934.7	874.7	1223.6	739.1	424.9	725.5	333.5	338.5	550.9	555.1	437.5	332.3	346.5	317.2	459.9
CALU	1744.1	1636.7	1532	1162.6	1124	1070	1522.9	1508.3	1263.9	1035.3	934.8	1224.5	1038	1214	1240	834.1	499.3	359.9	441.2	355.2	405.1	471.3	420.6	214.7	441.5	445.2	442.5	294.1	313.2	619.9	887.8	640.7	590.8	582	586.9	424.3	850.9	437.4	1859.9	1209.1	3891.5	1862.4	1746.7	3468.8	3118.4	4012.9	2110.7	2025.3	835.1
CAMK1	230.4	207.3	201.6	168.7	203.1	129	136	102.3	120.8	159.7	147.5	143.4	116	78	78	36.5	34.2	68.2	20.9	26.5	42	42	11	30.5	22	39.2	46.8	29.5	43.4	23.9	29.6	23.3	25.4	23.6	22.2	33.8	86.7	27.5	43.1	171	7.1	29.3	67.2	29.9	52.2	3.3	3.3	20.1	100.1
CAMK2G	159.2	169.2	169.8	103.9	117.8	118.4	206.8	228.5	264.1	203.8	228.2	255.8	365	332	332	63.6	72.6	138.2	41.4	179.6	88.4	192.2	63.7	89.8	81.7	97.1	52.4	139.2	39.2	108.8	72.6	55.5	56.9	48.1	212.5	98.3	134.6	77.5	88.1	122	55.1	68.7	55.7	32.9	95.7	81.1	71.2	90.5	143
CAMK2N1	499.1	528.5	721.2	288.4	358.5	691.4	519.4	581.3	726.7	342.6	286.5	327.4	361	328	316	9.2	12.1	17.3	11.1	22.9	12.7	28.6	1.9	19.9	10.8	16.7	15.9	13	13.9	12.1	9.4	19.7	20.9	5.5	17.4	18.4	54.9	20.6	301.4	662.3	481.9	115.7	41.5	59.9	343.7	294.3	101.8	205.7	1468.4
CAMK4	43.3	32.3	40	1.5	9.1	4.9	22.4	27.9	28.8	40.9	35.6	37.1	32	45	48	16.6	10.7	5.8	21.4	49.9	16.8	16.2	17.4	30.7	16.8	96.5	18.8	19.9	52	64.4	36.1	36.3	9.2	13.9	28.6	19.8	8.5	25.5	70.7	28.3	76.4	109	13.5	115.1	42.1	76.5	79.3	28.8	32.4
CAMKK2	485	543.9	622.2	307.7	313.5	453.6	441	495	481.3	165.5	131.1	226.2	282	302	244	362.6	353.1	160.9	247.7	779.4	403.9	216.2	595.2	212.2	239	239.1	302	332.4	526.4	504.1	159.8	253.2	384	297.5	1014.7	542.2	265	586.5	254.7	147.1	81.8	165.1	139.5	264.3	201.5	153.2	231.9	216.6	274.9
CAMKMT	32.4	28.9	34.1	28.3	18.3	24.9	17.9	26.6	24	29.8	34.3	40.3	28	18	21	36	31.7	23.5	52.2	10.4	52.9	58.7	32.7	38.4	55	23.9	25.6	19.7	42.9	26.2	22.1	24	24.4	29.2	36.2	35.2	51.9	51.4	24.7	34.9	23.9	10.8	36.2	35.8	20.2	28.5	28.3	42.4	39.1
CAMLG	657.2	593	792.5	855.4	908.5	1047.7	745.8	796.1	930.4	587.9	529.4	633.4	650	636	645	157.1	231.7	291.4	192.9	101.1	110	169.1	125.8	198.7	160.4	155.4	125.5	194.3	237.3	321.8	86.4	104.5	183.8	167.8	318.5	168.1	108.7	118.9	242.9	627	304	268.2	316	487.7	169.4	184.3	326.9	307.3	277.7
CAMSAP1	145.9	186.2	201	143	152.1	222.1	176.7	150.6	189.1	145.1	163.8	179.6	167	185	190	111.9	63.7	98.3	75.2	79.9	88.3	67	75.2	64	103.8	96.7	54.5	91.3	45.5	82.8	110.6	80.7	82.5	83.7	94.5	94.2	86.9	67.1	101.5	327.5	127.8	106.9	189	89.5	85.7	204.4	141.2	140.9	103.3
CAMSAP2	419.9	459.5	381.4	542.5	533.6	800.1	483.1	511.8	582.1	528.4	534	500.8	549	452	498	65.3	80.9	28.1	64	172.1	69.5	195.5	144.1	40.6	109.2	29.4	18.5	27.5	57.8	147.1	36.9	105.5	125	146.1	101.8	90.5	169.9	126.9	590.9	557.8	392.2	637	325.3	446.3	359.5	1040.4	360.3	331.5	878.4
CAMTA2	132.7	129.5	136	110.6	97.4	153.3	126	137.8	110.8	78.1	106.5	90.8	98	91	84	70	39.9	125.6	36.6	95.2	67.7	36.2	43.9	73.4	56.4	55.9	49.8	121.8	75.6	40.2	41.9	69.3	92.2	62.5	81.2	125.6	99.9	83.7	62.2	79.1	63.7	69.5	52.9	55.7	52.1	56.7	32.4	39.1	96.3
CAND1	575	566.3	709.7	535.1	553.1	545.1	601.8	585	543	710.6	674.9	568.6	665	758	765	149.8	279.7	125.3	250.7	172.1	272.1	277.8	192.4	144	280.1	154.5	209.8	234.4	78.4	153.5	215.2	114.6	91.6	311.3	135.4	213.4	290.7	117.2	715.4	535.9	416.7	618.7	403.7	567.7	547.8	570.1	607.3	569.3	511.4
CAND2	95.1	81	160.8	11.7	12.5	15.9	106.7	109.1	169	105.2	97.7	87.3	173	88	111	85.2	31.7	54.4	18.3	27.1	127.9	38.8	10.1	24.4	18.2	27.8	54.1	153	26.7	79.6	34.9	15.7	82.1	10.9	24.1	7.6	18.4	12.9	5.3	18.6	25.9	51.1	42.1	54.8	66.7	65.1	46.6	48.3	10.7
CANT1	357.2	385.5	480.6	330.3	301	379.3	424.3	432.2	405.3	427.1	352.2	467.2	518	543	530	79.6	53.6	70.3	41.2	66.3	58.7	131.8	114.2	115.9	65.5	19	45.5	216.4	226.2	167.6	53.4	177.5	119.9	183	180.6	116.7	225.5	19	351.3	361.1	281.7	155.8	177.3	236.6	410.2	195.4	174.9	242.3	663.5
CANX	2582.3	2772	2325.6	1880.1	1927.9	2271.2	2723.9	2671	2422.3	2006	2173.6	2327.1	2506	2559	2655	2699.2	1892.6	1988.3	1960.5	1781.6	1232	1714.8	1562.5	1461.1	1612.5	1371.9	1712.5	1875.2	2355.9	1713.2	1362.5	2467.4	2381.3	1373.3	2489.8	2025.3	1962.7	2847.3	3276.7	3328.3	4553.4	4262	3396.3	5010.1	3397.3	3255.5	4700.4	2900.6	2197.3
CAP1	1786.7	1828.8	2021.8	3152.6	3290.5	2895.3	2249.7	2247	2065.6	1721.1	1660.7	1945.3	1902	2061	2216	475.2	422	786.8	663.7	436.5	571.7	392.1	556.8	808.1	488	601.9	243.5	699.2	675.8	585.1	357.8	697.7	557.8	761	655.2	696	468.5	620.1	1846.8	3301.8	2750	2046.4	3196	2047.3	2222.7	1686.7	2331	2493.7	1864.7
CAP2	197.9	240	292.2	6.7	1.7	2.8	329.8	283	345.5	315.3	273.6	263.6	630	658	631	27.5	26.9	31.9	26.2	38.5	34.5	37.1	14.6	19.7	17.9	22.1	33.1	16.8	26.8	14.8	18.5	27.4	26.7	21.9	23	28.6	44.3	27.8	186.7	251.2	218.1	235.5	290.2	196.2	500.4	393.3	30	343.3	2.5
CAPG	354.4	474.8	464	1628.7	1857.9	1267.6	526.3	484.1	498.4	268.4	231	267.1	250	235	235	52	22.9	72.1	23.9	29.2	15.9	62.5	18.5	20.5	27.2	27.2	40.3	13.4	34.5	20	20.3	25	34.7	47.2	25.4	24.3	28.5	137.4	110.5	18.5	449.1	17.8	211.8	2809.5	16.5	24.7	83.7	308.3	648.3
CAPN1	58.6	39.1	42.6	68.8	76.4	56.4	52.8	47.8	57.4	47.4	67.5	67.1	34	44	57	72	59.5	90.2	42.8	129.2	73.7	65.1	28.6	68.5	48.7	97.2	72.6	92.2	76.3	28.3	67	112.7	58.3	48.2	52.1	59.6	76.9	85.1	47.7	183.1	70.7	68	67.5	81.5	97.7	54.2	29.3	63.5	160
CAPN2	2598.9	2918.8	2633.9	3839.2	4453	3713.6	2898.6	2998.9	3318.7	2288.2	2504.6	2734.5	3000	3120	3262	602.3	924.2	934.3	129.4	441.2	1174.4	993.1	259	434.7	38.1	478.6	738.9	1187.9	400.6	447	340.5	948.9	1377.4	589.6	527.6	1464.9	422.6	748	2460.5	3986.5	1574.1	2557.5	1361.1	2174.2	3881.5	2499.8	2266.7	3244	5050.9
CAPN5	49.3	59	79.7	6.8	20.3	25	41.9	30.1	58.3	79.9	65.4	62.4	91	85	93	16.4	21.2	38.7	24.7	15.9	27.2	14.4	14	26.6	14.3	20.5	28.3	23.8	58.5	21.7	14.4	37	36.6	16.7	24.7	28.2	36.8	40.4	63	68.9	45.9	14	28.7	26.4	116.5	24.5	6.1	27.6	45
CAPN7	324.6	319.7	428.2	217.1	192.4	226	278.8	247	230.1	279.8	245.3	222.8	261	254	232	67.5	103.6	180	130.8	82.3	80.9	72.5	157.7	133	126.8	202.1	151.5	168.6	151.9	187.9	282	125.9	93.1	134.4	187.9	103.3	88.7	139.2	272.9	322.2	210.7	259.6	333.5	302.1	358.9	230	500.1	236.3	197.6
CAPN9	10.2	10	2.9	6.3	9.7	6.1	5.1	4.2	6.2	5.6	7.6	4.1	2	13	6	18.8	20.6	18.6	12.6	9.7	22.1	18.5	10.2	18.3	21.4	24.3	16.1	12	21.6	16.6	15	13.9	15.7	9.8	10	27.8	23.5	20.5	10.9	14.7	14.1	12.7	5.5	13.3	16	3.6	9.9	12.1	22.8
CAPNS1	1284.5	1412.5	1403.2	1474.4	1428.3	1106.6	1386.8	1336.5	1441.3	1398.7	1542.2	1593.6	1306	1388	1518	860.5	1296.1	753	551.4	839.4	1065.3	1593.7	1011	925.2	396.8	483.1	1695.6	763.2	635.5	728.5	1004.4	693.1	1058.2	739.3	1090	850.5	756.5	1143.6	1714.6	2349	1168.1	1485.8	958.8	1692.3	1349.5	1803.5	1121.1	1233.5	2038.8
CAPRIN1	1840.4	2038.2	1831.6	2216.8	2346.5	1799.6	1634.5	1584.5	1621.2	1811.9	2218.8	1813.9	1612	1706	1723	934.4	921.2	969.3	913.7	1265.8	1016.5	719.2	932.7	920.2	813.4	1418.8	1003	1456.9	606.2	978.9	1222.6	1302.5	1133.1	1415	844.5	1236.1	957.4	743.1	2241.8	3126.4	1764.6	2497.8	3016.7	1737.5	2722.7	2435.5	2006.3	2521.6	2433.9
CAPRIN2	192.5	226.5	196.4	584	685.6	1196.2	202.2	250.3	256.4	294.7	317.5	320.2	287	235	217	45.6	37.6	43.8	34.6	13.3	62.9	55.5	69.3	25.6	54.4	40.5	43.9	31.1	149.6	84.3	57.5	62.8	44.9	67.9	85	53.9	196	62.6	264.3	103.7	226.5	308.1	281.1	253.3	671.8	424.3	352.9	196.1	233.2
CAPZA1	2317	2368	2118.5	3261.8	2787.5	2578.7	2379.1	2386.2	2256.9	2514.8	2944.6	2450.3	2580	2958	2772	353.9	700.5	621	949.2	320.6	482.5	434.4	519.3	842.6	604.6	649.1	377.3	764.2	428.3	618.5	595.6	526.7	585.4	521.2	331.4	584.7	600.8	143.5	1876.3	2465.7	1625.3	1546.5	934.3	1907.1	1726.1	2218.3	1110.5	2279.5	1543.6
CAPZA2	1877.7	2178.9	1832.8	1766.4	1816.6	1626.1	1739.8	1449.6	1692.8	1735.8	1960.3	1820.5	2007	2060	2044	490.2	738.6	254	439.6	370.5	408	513.7	296.8	277.6	497.8	580.3	551.1	260	262.3	480.6	653.1	272.2	376.5	448.4	251.7	437.8	417.1	256.3	1293.8	1792.4	2080.1	1532.9	1951.4	1665.4	1570	3138.3	1885.5	1971.1	1570.8
CAPZB	1462.4	1381.7	1553.7	1162.4	1203.7	1138.5	2061.2	2349	2079.8	1330.6	1284.6	1502.2	1621	1593	1573	571.8	714.2	344.1	649.8	549.1	707.3	532.9	546.1	553.6	611.5	459.9	451	600.1	428.8	508.2	409.5	509.1	447.6	444.5	580.3	506.9	306.2	482.5	1006.7	1306.6	1539.7	1351.9	2726.3	1639.5	1056.3	1204.5	1105.9	1505.9	3238.5
CARD10	156.1	194.3	227.2	142.8	153.8	190.5	143.7	166.3	196.5	132.6	97.2	101	165	144	146	12.7	4	18.3	14.1	12	3.8	6.9	2.1	16.9	36.5	15.7	10.8	3.8	3.5	22.5	9.6	21.6	19.6	2.1	19.5	16.2	29.6	9.1	443	146.9	90.1	46.9	5.5	24.5	113.1	52.8	78.8	71.9	261.9
CARD8	148.2	135.1	194.5	548.8	429.5	997.4	129.8	135.7	124.5	162.2	158.3	168.7	141	124	127	71.3	43.1	147.9	81.1	33.6	57.3	74.7	59.1	37.2	21.2	113.2	68.4	43.6	83.4	133.9	48.7	110.9	107.1	39.1	108.1	145.9	26.9	79.6	17.7	171.3	61.3	111.9	123.1	33.5	382.6	39.1	139.5	37.3	103.4
CARHSP1	694.3	664.1	719.7	454.4	434	376.6	852.4	830.1	1102.7	740.6	726.4	841.9	948	1002	1015	126.7	158.4	151.3	98.8	155.7	55.7	165.2	185.4	76.6	183.9	79.6	132.4	186.2	116.1	93.6	173.1	101.1	105.7	48.1	179.7	105.3	116.7	92.5	592.5	843.9	531.3	748.9	777.5	924.5	927.3	1101.5	713.7	507.7	873.9
CARM1	134.8	117.4	144	182.6	199.1	201	112.7	124.2	102.1	161.4	139.6	164.4	116	132	118	82.6	140.5	171.5	79.7	116	88.2	120.3	98.9	188.7	230.3	181.7	129.5	95.3	261.7	92.3	136.9	116.1	138.2	113.4	181	133.5	210.4	122.8	102.2	147.5	104.7	56.9	118.2	116.9	45.1	68.9	74.4	68.5	93.7
CARS	1182.8	1188.8	1431.8	1946.7	1718	2206	1490.7	1737.5	2287.3	1246.9	1245.8	1407.4	1835	1790	1833	607.5	809	779.4	675.4	494.8	870.1	854.9	326.2	515.3	395.8	534.9	688.1	631.8	782.3	700.1	709.2	1644.5	731.8	454.2	1297.7	811.7	1036.6	1074.2	1304.1	1217.1	807.7	862.1	981.3	645.3	1105.2	788.2	567.8	852.3	1100.3
CARS2	182.1	225.2	176	186.7	179.4	151.4	343.8	263.1	255.5	176.8	234.6	192	180	185	200	114.9	91.1	49.3	238.8	54.3	133	76.5	146.9	237.1	70.4	161.3	137.7	54.9	80	99.1	287.4	232.9	98.8	80.6	50.4	105.4	96.6	158.1	163.7	190	159	391.1	148.5	176.3	231.9	190.3	239.9	213.3	142.1
CARTPT	15.6	19.7	7.8	14.4	13.8	12.5	7.8	10.7	14.9	6.2	8.1	11.2	5	14	10	37.3	29.6	31.8	28.5	24.8	29.6	13.1	2.3	16.1	23.7	18.6	17	23.3	15.9	34.4	5.7	14.5	27.3	12.3	11.1	12.9	35	31.5	2.3	11.7	3.1	4.6	7.7	3.9	17	2.5	4.5	3	3
CASC5	274.2	231.4	296.2	264	276.5	314.2	215.5	277.8	221.6	343.8	368.6	371.6	333	301	312	7.4	0.7	6.7	1.3	4.1	2.4	5.8	1.9	2.8	2.2	1	4.5	5.3	5.1	3.4	0.3	3.9	4.6	0.3	0.4	7.6	5.6	4.4	441.7	435	306.5	370.9	240.4	387.1	185.3	458.8	377.6	304.9	351.9
CASD1	190.2	157	193.7	317.8	265.3	387.3	164.7	129.8	136.3	248.6	248.1	224.4	254	241	237	65.9	101.1	63.3	64.1	78.7	43.1	44	34.4	58.2	73.2	236	96.9	60.8	89.8	157.4	50.1	64.1	44.1	74.6	91.1	92	71.4	69.5	116.1	141.8	272.5	150.7	198.6	198.3	142.5	394.9	101.4	228.4	162.7
CASK	305.1	349.5	545.7	157.8	121.9	294.8	345.4	339	271.9	190.5	200.5	222.3	328	342	384	145.6	90.3	84.6	86.6	71.1	131.5	86.2	98.5	115.4	125.5	153.1	122.1	57.1	52.4	54.8	129.3	102	54.7	121.7	93.9	112.5	163	89.1	169.3	164.4	282.8	218.3	171.7	222.1	189.8	153.6	206.5	174.5	244.9
CASP1	551	521.5	658.2	17.4	13.9	20.1	357.8	354.5	588	280.3	252.7	308.5	574	543	604	74.5	285.8	65.6	248.2	139.8	176.4	107.5	24	393.5	183.2	894	265.7	110.8	233.2	82.9	58.3	136.2	119.7	239.1	180.3	564	33.9	86.8	36	375.1	40.9	45.9	5.1	103.9	112.1	38.5	403.5	273	156.7
CASP2	527.9	491.3	616.8	557.8	560.3	642	309.8	337.9	444.6	600.2	652.5	678	529	489	527	82.9	65.3	47.9	44.3	61.9	39	66.4	31.4	29.6	33.6	52	70.8	70.8	57.2	66.4	50	58.5	42.7	27.5	61	58.4	55.2	45.8	466.9	437.1	724	468.2	511.3	482.5	299.1	874.9	449.8	493.5	161.5
CASP3	448.9	460.2	548.6	463.1	507.7	457.5	426.5	424.8	419.4	434.6	520	460.9	546	552	552	263	299.8	103.5	357.2	260.2	260.5	261.9	207.5	168.7	105.6	169.9	101.3	236.4	115	133.6	121.3	211.2	99.1	326.9	159.5	273.3	92.3	104.4	304.1	442	164.6	360.1	202.3	201.3	383.1	344.7	277.8	377.3	438.5
CASP4	323.6	349	345.2	135	101.1	124.8	303.7	290.5	294.8	258.1	264.6	258	451	519	539	24.1	45.5	45.2	84.6	22.1	31.2	44.1	23.1	83.9	25.7	81.5	47.8	70.9	53.2	7.4	21.5	64.6	19.1	24.5	37.1	38.9	12.7	25	106.8	391.5	91.1	234.1	39.8	95.5	256	78.5	173.8	101.2	297
CASP6	190.7	187.3	190.6	266.5	280.4	161.7	241.6	222.6	254.9	304.2	288	285.4	313	323	292	72.6	259.9	55.5	71.8	107.1	687.1	182.7	40.3	309.7	56.3	21.2	130.9	176	23.2	48.1	84.3	33.2	71.7	121.8	39.4	35.2	139.4	47.5	132.5	210.1	134.9	129.6	133.6	93.7	122.4	178.9	207.6	177.7	186.3
CASP7	246.2	220.1	246.5	156.1	135.4	149	173.7	170.8	199.2	269.2	254.8	216.5	235	186	190	91.8	123	104.8	78.9	92.9	91.6	85.5	154.4	111.2	80.2	99.4	106.9	35.7	80	65	42.7	39.8	61.2	124.2	40.9	57.8	99.7	51.8	142.3	174.3	115.3	139.1	158	89.3	133.9	179.3	153.7	99.9	150.4
CASP8	254.2	237.8	238	566	516.6	507.2	356.9	263.2	367.8	268.2	238.6	202.2	348	344	343	181.3	178.4	229.1	169.5	134.1	163.9	181.5	218.8	153.4	100.3	296	80.9	186.3	154.6	177.7	117.7	118.5	191	85.2	62.2	254.2	61.8	514.2	287.1	268.5	222.9	211.5	32.5	113.6	256.5	340.3	194.9	194.8	205.7
CASP8AP2	400.4	325.2	288.7	166.1	155.8	308.6	321	382.8	424.2	428.6	387.8	442.7	444	375	384	115.5	86.8	73.7	155	44.4	125.7	61.2	112.7	118.7	122.3	78.5	148.7	65.9	116.6	111.6	188.3	56.2	35.8	106.1	130.7	114.9	113.2	63.7	208.8	200.5	149.9	277.2	167.9	114.7	155.3	156.1	208.4	246.9	158.6
CASP9	117.8	124.2	157.2	58.1	88.6	67.2	109.1	124.9	125.6	83	69.4	60.8	135	131	130	129	107.9	127.9	91.6	97.2	105.4	74.6	78.6	66.7	86.7	100.4	117.2	97.8	133.6	136.3	116.3	121	111.4	99.7	142.7	143.6	98.8	123.4	61.7	69.9	99.3	56.8	65.3	145.7	77.1	47.4	80.5	203.4	203
CAST	1479.2	1408.5	1791.1	865.6	777.4	1370.9	1661.2	1766.8	1965.4	1343.2	1330.9	1353.8	1933	1886	1858	291.7	86.2	151.5	297	136.3	214.9	434	391.1	168.9	267.5	168.5	161.9	12.3	315.2	286	70.4	192.3	203	305.4	267.5	54.6	89.8	196.3	769.5	1460	1117.1	908.7	890.5	780.3	505.6	1196.8	1941.4	832.7	614.8
CASZ1	36.7	37.9	30.9	63.2	49.8	39.3	33.8	34.9	45.5	27.1	31.5	19.3	31	41	32	56	62.1	75.9	49.6	46.6	41.1	53.8	47.6	33.3	33.1	65.5	64.8	30.3	32.8	36.6	54.1	24.9	56.4	26.6	52.7	50.4	41.9	56.6	26.8	65.1	37.3	34.7	38.1	28.6	33.1	35.1	69.8	44.2	43.5
CAT	810	687.2	849.9	423.1	441.4	499	1081.8	1192.6	1301	927.4	818	1055.8	913	902	922	272.5	274.4	389.6	344.7	457.8	363.2	212.3	170	249.6	382.7	582.1	538.7	428.8	339.4	192.9	533.2	488.6	334.4	267.2	288.7	106.1	373.2	281.9	1093.7	1124.3	508.1	1337.3	992.9	478.1	1490.2	1226.9	1132.2	405.4	1527.3
CAV1	2398.6	2347.4	2754.4	4401.3	4447	3751	2472.9	2071.5	3203.3	3441.2	3358.3	3449.9	2904	3102	3201	195.6	589.8	27	48.3	226.5	290.6	409.4	95.8	2.8	520	199.6	570.7	18.9	463.9	792.6	673.3	3.3	223.1	199.1	15.5	250.8	19.3	65.9	2382.1	2843.4	3059.7	657.1	742	588.2	3948.8	4832	1520.9	2374	3621.4
CAV2	1024.5	1027.1	960.9	2480.5	2525.5	1768.7	1159.5	976.9	1384.9	1261.7	967.5	1188.4	1303	1067	1122	6.4	190.5	6.8	6.7	75.5	47.8	253.6	28.3	46.1	8.7	19.7	143.9	5.5	75.2	49.6	74.4	1.9	26	60.7	5.3	0.6	15.6	0.8	577.1	976.4	745	325.7	544.7	400.5	1043.5	919.5	625.7	623.1	1181.1
CBFA2T2	58.3	57.8	72.7	47	50.8	67.3	42.4	71	55.7	63.3	73.9	49	67	72	77	38.9	9.5	11	43.7	31.9	44	6.8	83.1	56.6	19.6	76	12.8	35.7	71.2	78.9	62.3	46.5	27.7	19.3	108.3	49.7	37.3	59.9	61.5	39.5	92.2	71.7	264.2	194.9	65.2	74.6	150.7	107.1	63.1
CBFB	1189	1221.7	1358	2245.3	2166	2376.7	1236.5	1292.9	1229.6	1423	1448.6	1737.2	1230	1301	1376	783.9	757.3	693.5	702.2	842.7	695.2	849.2	561.1	1241.7	1045.2	508	533.3	558	381.3	764.7	401.8	716.7	527.7	738.2	450.6	435.7	982.8	830.3	1645.7	1250.4	2108.1	1223.5	1464.3	862.1	845.4	1415.8	1107.5	908.8	781.4
CBLB	108.9	89.7	108.9	103.6	100.6	224.4	90.2	135.2	106	116.9	102.8	138.4	134	78	78	17.2	15.3	28.3	20.8	42.3	38.4	27	31.5	145.7	14	10.2	25.9	56.9	26.9	23.1	4.9	51	33.7	1.8	50.3	51.9	37.7	138.1	95.3	87.5	76.7	318.3	179.4	100.8	131.5	307.3	77.1	160.7	134.5
CBLL1	142.4	137.6	250.3	310.3	271.6	403.6	155.4	141.2	140.9	197.6	205.4	164.4	207	188	186	43.3	41.3	16.6	45.9	27.8	37.7	34.2	32.4	54.1	50.3	55	41.8	25.2	17.3	97	89.2	33.1	29.3	49.6	20.8	40.3	32.6	36.1	187.3	150	290.1	243.1	229.5	209.5	140.4	447.9	266.3	229.8	99.5
CBR1	499	492.8	301.1	517.3	652.1	337	545.5	510.8	593.6	531	550.7	559.3	214	261	259	17.3	3.5	103.1	49.8	134.3	1.3	82.7	62.9	106.1	233.5	70.7	112.6	101.4	112	154	65.2	16.9	180	83.1	121.5	1.4	16.4	59.9	605.3	553.1	518.4	563.5	649.3	671.3	1321.6	632.7	1022.5	804	1096.7
CBR3	212.5	182.5	208.4	66.4	64.5	98.8	457.6	299.1	301.9	292.6	322.3	348.2	410	461	516	15.3	4.2	5.9	2.3	5.7	2.8	76.1	2.3	19.5	459.1	22.9	36.8	19.8	44.2	2.3	1.9	2.5	3.6	16	137.7	4.9	53.3	32.8	280.5	466.8	491.3	552.1	254.5	392.9	458.5	457.8	616.5	419.1	523.1
CBR4	136.9	139.2	151.8	219.3	183.1	310.8	228.6	255.4	231.2	252.6	220.5	232.6	298	265	277	60.4	62.1	57.3	105.2	71.5	45.3	70.9	99.1	49	35.4	64.3	49.7	24.8	59.6	90.2	16.9	39.6	79.5	59.5	41.4	63.4	55.1	45.8	138.9	136.5	175.3	127.7	133	122.7	200.9	291.2	153.5	114.3	165.9
CBS	31.5	26.2	32.5	271.3	268.9	222.1	33.4	28.6	56.6	31.4	42.5	35.5	34	24	23	355.6	194.5	67.7	93.2	69.2	3.2	86.3	54.7	293.2	253.8	31.2	77.3	84.4	182.8	73.9	2.8	298.8	9.5	2.4	122.3	58.1	3	3.7	163.6	109.9	115	93.8	103.4	108.9	31	100.1	51.1	50.1	17.6
CBX1	710.7	731.7	809.8	1074.4	1107.4	853.5	1259.9	1162.4	1344.8	1488.1	1446.4	1450.6	1435	1390	1346	418.8	258.9	168.1	277.9	306.6	321.1	269.9	234.6	458.7	458.5	220.2	156.7	318.7	246.1	530.8	345.1	172.9	240.8	507.1	367.8	234.2	406.8	283.7	1057.1	819	943.7	1033.4	882.5	466.5	1126.6	1266	1148.9	891.5	853.1
CBX3	2279.8	2071.1	2260	3323.9	3221.9	2816.2	2416.7	2365.3	2251.5	2653.4	2606.8	2665.3	2182	2197	2238	665	891.1	527.3	1095	656.7	1079.6	918	801.6	1038.7	943.5	1005.3	1030.2	548.7	644.5	1236.6	830	564.9	687.6	1009.8	513.2	709.6	918.1	718.7	3914	2314.6	3586.2	3019.1	2068.6	2734.9	2887.3	2844.7	2675.4	3700.4	2304.3
CBX4	290	290.9	514.3	237.6	246.3	434.2	271.4	275.8	258.8	213.5	199.6	192	280	262	237	106.9	162.2	105	94.7	105.8	76	88.9	94.4	67.1	119.6	53	146.7	159.9	70.7	71.5	94.6	197.7	168.2	86.2	174.4	240.7	164.5	142.5	895.5	448.5	929.9	1234.8	656.9	1148.3	1577.3	1060.7	1428.9	915.2	891.3
CBX5	795	770.5	1013.4	471.8	368.9	906.3	779.7	1074	1062.7	1071.3	1021.3	1217.7	994	1117	1195	283.7	214.7	243.3	456.6	516.3	467	327.5	337.5	346	244.4	137.5	128.9	424.8	288.4	210.2	288.9	241.9	171.9	292.6	300	279.3	323.3	170.2	395.6	144.4	525.2	1038.1	453.6	126.7	289.9	1096.3	151.6	617.3	238.8
CBX7	35	49.3	73.9	41	22.8	59.8	60.9	56.5	88.1	37.5	26.5	41.1	72	54	56	70.9	22.1	60.6	45.9	39.9	18.7	99.9	73.5	4.8	34.1	33.2	42.3	32.9	170.2	123.3	116.5	141.9	123	96.1	92.4	42.5	64.5	137.8	70.8	53.3	74.8	17.8	39.9	21.4	36.8	30.6	62.6	54.6	39.5
CBY1	169.3	153.2	187.7	143	148.8	111.2	183.2	179.2	215.3	173.6	167.1	190.7	197	177	173	45.7	23.5	66.9	44.9	50.6	72.5	53.3	51	53.7	46.2	32.9	97.2	43.6	51.5	11.3	172.1	33.8	44	51.7	58.8	69.1	93.9	74.9	89.2	93.7	115.8	94.6	206.5	78.9	181.1	136.4	234.3	142.1	163.6
CC2D1A	28.2	30.2	20.3	29.3	19.5	34.7	28.7	28.3	43.2	31.2	47.9	32.2	24	34	34	48.3	31.6	41.8	41.4	25.5	43.5	67.4	40	73.1	46.7	63	51.6	34.3	47.4	44.1	32.6	90.2	45	33.6	70.7	29	43.7	42.4	48	81.4	74.7	50.5	59.3	100.4	46.7	50.7	59.4	46.9	90.9
CCBL1	103.4	77	106	95.6	82.9	113.2	128.1	147.9	142.1	138.1	123.4	159	100	100	96	82.7	86.5	51.4	69.2	101.4	51.3	78.9	65.5	62.5	71.6	73.9	57.8	49	94.9	75.9	72.8	55.7	66.3	76.7	87.8	71.7	86.2	73.4	50	86.6	78.5	60.5	89.3	11.1	62.1	62.3	119.1	54.3	65.5
CCBL2	282	217	271.1	606	564.7	662.2	419.9	407.2	385.9	436.4	412.3	427.3	393	389	398	47.4	86.6	55.7	158.1	56.4	126.2	75.4	86.8	114.6	82.5	118.3	52.1	67.9	87.6	81.7	103.9	81	59.7	100.1	70.6	101.4	53.1	68.6	124.9	128.8	157	459.5	136.5	258.4	138.3	250	152.9	765.6	239.8
CCDC109B	441.7	403.5	470	424.2	405	305.1	360.7	280.1	372	452.9	462.7	493.8	286	236	224	170.3	163.9	120.5	94.5	155.3	36.9	300.8	129.4	432.4	161.4	144.7	229.6	219.7	170.7	239.4	90.6	178.7	169.9	216.3	231.5	16.2	133.3	283.6	232.9	163.3	155.5	71.7	199.8	46.3	157.7	322.9	200.9	102.3	278.2
CCDC130	92.3	109.8	98.8	106.2	111.4	159.4	95.2	102.2	92.8	112.2	103.6	129.3	116	85	97	40.7	44.6	57.2	38.7	38.4	48.8	32.8	30.4	43.1	39.3	53	32.6	50.6	34.6	41.2	37.1	63.5	35.9	36.6	63.5	60.7	39.3	55.8	50.6	76.9	86.7	111.1	130.5	177.3	57.3	77.7	114.3	93.4	104.8
CCDC15	66.5	67.7	71	307.4	318.1	371.8	35.3	36.6	42.1	51.6	49.5	45.4	53	65	65	29.7	37.4	53.3	40.1	45.3	68.7	32.1	70.7	44.9	30.6	57.6	43.5	41.3	52.7	41.3	41.7	67.2	25.6	30.9	32.1	59.7	34	32	101.2	122.3	18.9	56.9	24	63.1	76.3	116.8	67.2	34.4	299.3
CCDC22	144.1	117.6	128.1	125.1	121.5	74.9	165.7	147.4	129.5	135.5	131.6	148.8	106	144	142	80.5	46.7	77.2	59.9	93.7	49.9	67.1	31.1	54.8	76.8	88.4	56.4	66.2	29.8	64.1	91.5	83.8	33.3	56	68	55.5	45.2	72.4	80.2	72.1	125.4	69.3	110.7	114.5	98.8	73.1	130	65.9	122.5
CCDC25	411.6	421.8	318.7	229.1	247.5	207.1	430.1	397.9	414.1	403.2	408.7	378.5	385	389	402	60.4	47.9	86.2	53.9	106.9	73.5	77.3	67.5	71.4	61.7	72.1	85.6	39.3	64.1	62.3	90.2	52.4	88.7	89.1	89.7	39.6	72.9	63.2	302.3	372.9	395.3	242.3	437.1	228	317.3	108.8	476.9	351.7	298.6
CCDC28A	151.1	153.1	233.5	154.8	158.2	148.3	230.6	263.8	256.4	269.3	207.3	223.4	253	286	290	173.8	201.5	138.2	212.2	93	87.4	108.6	125.3	131.9	114.7	135	189.7	103.1	198	203.5	175.7	93.5	102.3	97.6	178.9	105.4	94.9	169.5	161.1	145	144.1	126.7	131.9	109.9	92.4	189.3	109.5	193.6	111.3
CCDC28B	124.6	74.7	98.1	73.2	96	31.8	81	90	139.5	112.7	110	89.6	116	117	111	41	5	6.1	18.9	112.5	9.2	24.6	30.7	49.3	47	51.8	7.8	2.8	10.5	3.1	26.8	65.6	8.8	89.7	21.2	1.8	13.5	25.2	87	52.9	38.1	113	34.3	105.3	45.9	3.5	103.5	44.4	68
CCDC47	410.7	488.4	382.3	422.7	451.8	359.7	615	613.6	592.2	566.9	665.2	573.1	696	740	731	286.8	358.3	285.6	284.1	147.8	232.6	277.3	315.1	348.5	338.8	401.5	209.5	261.3	274.9	301	107.9	228.5	253	304.5	178.7	297.7	242.1	352	681.9	515.4	932.3	574.4	523.8	729.9	923.7	563.7	382.8	633.1	1042.9
CCDC51	208.9	207.4	230.3	161.2	176.9	154.8	233.2	167.8	190.8	177.6	159.9	215.5	150	161	149	108.8	169.2	205.5	198.9	191.8	152.2	123.3	114.5	207.9	195.8	244.7	154.2	200.7	158	178.2	145.4	246.3	234.3	253.7	215.7	128.3	189.2	131.3	381.7	188.5	284	328.5	663.9	351.7	314.5	249.5	384.3	234.1	220.3
CCDC53	288.5	266.6	249.4	332	398.3	274.2	425.2	447.1	422.2	386.6	335.4	360.8	487	554	560	44.7	126.5	98.4	173.1	136	54.9	106.9	263	99.5	79.5	98.5	45.9	76.3	88	177.7	70.7	122.3	101.8	129.4	20.2	114.9	58.1	112	420.9	496.5	239	259.7	614.7	421.6	398.8	190.6	326.8	470.2	378.7
CCDC59	304	339.5	187	346.7	331.8	252.3	284	323.6	277.6	307	338.3	271.8	280	297	346	118.9	73.3	90.9	213.9	131.8	168.3	235.9	141.8	166.9	181.9	97.9	74.8	124	66.7	109.5	139	96.1	100.3	255.4	61.8	147.1	156.9	82.7	567.1	399.3	452.2	413.5	450.7	492.5	253	320.1	476.7	492.9	416.1
CCDC6	601.7	583.7	738.1	310.5	287	519.6	625.9	631.9	717.1	472.8	440.8	562.9	649	673	751	104.2	92.5	74	59.6	137	57	59.5	120.7	57.1	119.1	103.3	109.6	108.8	78.1	95.8	71.4	80.5	50	108.6	88.6	50.9	59.4	42.2	379.1	502	227.1	315.9	457.6	335.3	177.1	236.7	247.1	575.9	527.1
CCDC71	35.3	25.5	19.1	29.4	23.8	15.9	12.1	17.4	6.9	12.4	14.3	14	10	7	17	15	20.2	31.5	29.5	32.9	17.1	28.9	23.2	21.5	11.5	25.2	36.5	22.6	37.2	35.8	34.5	15.6	33.5	22.4	9.1	11.4	35.9	41.8	26.3	17.8	10.6	24.3	44.2	24.2	30.3	25.2	22.9	20.3	20.9
CCDC85B	624.3	526.8	649.9	2268.3	2417	1458.8	254	228.6	427.2	464.6	401.9	422.1	232	228	218	279.6	410.4	353.3	127.5	358.5	237	237.7	158.3	233.9	244.9	617.4	472.8	426.8	237.7	81.9	453.1	190.3	193.7	225.3	172.1	57.6	413.3	81.2	361.3	4925.9	119.1	355.9	151.1	397.3	162.8	320.4	634.9	408.5	1162.6
CCDC86	299.2	317.3	249.9	577.3	748.8	357.9	222.8	211.2	176.5	253.1	286.2	330.2	171	165	182	214.3	597.8	248.1	216.6	251.2	335.2	271.4	890.8	307.2	716.5	287.8	270.7	303.3	468.2	204.2	217.9	140	170.2	322.5	150.9	231.5	219.9	158.7	323.7	411.6	489.1	318	172.4	358.5	398.5	344.1	291.6	248.9	591.9
CCDC88A	435	539.5	218.8	155.9	137	363.5	276.2	313.5	322	404.2	383.9	407	522	477	484	83.3	96.2	24.7	1.7	75	66.9	42.8	4.5	20.5	6.3	30.5	64.4	3.6	53.8	102.2	48.1	65.9	85.7	50.8	38	45.1	57.2	30.5	238.1	285.3	296.5	515.2	463.4	383.5	191.5	330.9	747.3	197.9	272.6
CCDC9	53.2	36.6	26.3	39	41.2	40.6	32	39.7	46.1	42.2	40.1	39.9	30	42	34	94.5	80.9	129.4	94.7	81.8	87	95.9	65.6	78.7	82.8	86.5	82.1	64.7	102.3	82.2	72.8	138	110.8	66.1	75.6	134	109	130.8	46.9	69.1	39.9	47.3	61.3	68.6	44.5	32.7	71.1	44.5	42.7
CCDC90B	437.6	419.7	426.9	770.8	757.7	756.8	470.2	515.3	440	567.6	559.9	633.8	607	610	597	207.9	204.4	124.8	254.9	174	272.2	208.8	302.7	375.1	277.3	300.2	222.9	236.1	171.1	274.6	388.2	322.9	221.7	290.8	283.2	347.5	224.2	226.7	343.6	699.5	410.5	432.7	297.3	269.9	759.8	322.6	478.2	469.7	627.3
CCDC91	335.6	341.9	400.3	352.6	295.4	383.2	276.6	255	251	250.1	271.1	237	261	287	281	33.1	82.8	18.3	53.6	39.7	78.1	34.6	205.6	93.3	55.5	77	84.7	36.3	99.7	100.1	89.9	44.7	49.8	87.9	79.3	103.6	118.3	98.3	231.7	175.1	191.3	163	191.7	160.6	172	197.1	190.3	204.5	184.9
CCDC92	112.1	129.1	151.9	268.5	331.7	258.9	187.5	143.8	178.1	153.9	120	166.7	122	135	128	48.7	60	43.9	64.6	88.2	195.2	101.5	50.7	50.6	44.3	58	4.3	70.6	114.7	23.2	146.3	3.9	23.5	73.8	264.7	53.7	69.2	26.9	59.7	166.1	156.7	74.1	101.7	38.5	72.5	55.9	62.5	40.5	145.9
CCDC93	155.9	175.7	230.5	118.4	121.6	233.3	180.2	191.7	193.5	181.4	167.9	156.3	248	217	199	21.5	60.3	59.8	124	21.6	70.2	42.2	41.3	53.9	45.5	43.6	42	62.5	46.8	71.3	51.7	82.7	36.3	62.4	51.8	74.5	23.1	37.7	61.2	118.9	83.3	96.8	101.7	110.1	87.9	126.4	86.5	128.5	94.1
CCDC94	84.6	90.4	71.3	97.8	109.3	64.2	62.1	69.6	84.9	77.9	95.5	84.5	76	90	102	12.9	15.8	24.7	17.6	29.5	13.9	26.4	44.9	37.1	49.8	75.1	53.7	42	61.7	59.9	120.5	57.5	34.7	25.3	25.4	11.8	31.1	22.8	70.1	55.3	70.5	93.5	63.7	42.1	49.8	49.8	39.3	58.6	49
CCHCR1	133.2	124	180.8	51.2	56.6	97.3	181.9	165.8	177.2	152.9	122.6	232.7	183	210	202	37.9	20.7	42.6	21.7	27.7	40.4	8.6	24.8	38.1	26.7	21	17.2	32.9	34.1	35	29.8	25.5	21.8	40.6	61.2	44.6	65	24.2	106.1	35.9	138.3	74.3	60.1	50.3	98.5	86.5	90.8	84.9	63.5
CCL2	555.9	661.1	368	1.2	4.1	0.7	4110.3	4187.7	4050.1	2338.2	1918.9	2368.1	3347	2671	2591	3.6	1.9	3.3	2.7	1.9	13.3	1.6	1.6	3.7	2.7	3	4.3	1.6	2.1	1.8	4.5	3.2	2.9	1.8	1.6	123	2.1	3	431.5	3.8	184.1	0.8	1.3	9.9	152.6	27.5	8.5	0.8	298.3
CCNA2	628.1	591	785.8	620.4	545	501.5	533.2	478.6	303.4	588.1	496.6	606.9	335	348	368	323.2	419.4	449.8	323.8	354.1	399.6	418.6	503	366.9	395.9	302.5	386.3	591.3	470.1	626.4	669.4	364.5	370.3	529.4	337.3	449.8	296.6	267.9	547	681.9	291.6	591.8	405.4	557.1	329.4	540.2	568.5	420.9	395.9
CCNB1	1470.1	1386.8	1564.8	1038.4	1205.1	480.5	1368.1	1458	1130.8	1637	1653.1	1697.3	1427	1657	1674	287.5	272.9	454.2	313.8	371.1	443.2	402.2	560.2	376.8	585.7	613.7	438.3	415.3	318.9	416.8	377.3	301.7	318.9	471.4	244.5	315.8	481.7	321.4	2186.4	1937.4	2013.1	1625.1	1680.1	1629.9	621.3	1684.9	1669.7	1837.5	1346.2
CCNB1IP1	441.4	454.4	434	637.3	584.2	723.7	429.9	537.2	454	382.7	329.1	358.1	376	369	380	409.2	173.3	319.7	109.6	19.3	233.6	152.8	94.1	116.4	155.6	661.5	427.6	321.3	356.9	165.5	205.3	131.4	222.7	212.7	391.2	136.3	593.3	242.2	472.1	376.2	336.9	969.5	394.3	678.5	356.3	666.1	534.2	641.7	491.2
CCNC	934.1	1015.6	1005.3	755.6	789.3	680.8	1123.7	1211.4	1147.6	1006.9	1189.7	976.8	1188	1251	1224	699.6	760.2	506.8	701.9	284.2	530.7	513.2	614.8	387	489.8	621	960.3	222.4	627.1	346.7	815.5	338.9	615.3	712.1	576.1	645.8	550.1	373.8	1029.6	1107.8	771.3	919.5	1137.1	587	954.4	1251.3	1308.2	1243.1	1121.9
CCND1	558.5	629.7	362	865.9	845	575.3	428.7	515.2	388.4	793.7	802.8	696.4	269	312	342	2.8	7.7	23.8	7.4	5.7	2	8.4	11.1	11.7	51.7	50.3	18.9	15.1	4.8	898.5	1084.7	685.1	509.4	2	2.5	92.1	3.6	25.3	1479.3	4060.8	2443.9	382.5	1442.7	923.6	2509.3	1114.4	1607.4	1275.5	888.1
CCND2	24.8	34.8	22.7	599.6	527.1	1285.3	11.1	4.9	10.8	14.3	14.4	15.4	26	16	14	19.5	1730.7	1309.1	456.3	2054.1	2123.2	1831	1414.3	1721.1	2040.6	14.4	1396.2	922	1602.9	1697.6	8.4	428.9	135.1	1773.4	1378.6	2581.9	1879.4	1566.1	0.4	6.5	9.3	8.7	1.1	12.9	2.9	5.9	11.8	5.8	1.9
CCND3	694.3	676.6	770.1	213.9	215.1	195.4	560.6	561.6	542	521.5	545.8	631.5	580	622	662	306.8	120.7	211.9	183.3	197.2	146.5	118.9	263.9	225	151	100.3	112.8	405.4	91.8	90.3	63.9	118	100.1	1977.2	112.8	71.1	538.1	113.1	415.9	474.5	483.7	380.9	382.4	451.8	703	255.5	570.1	337.3	326.4
CCNE1	102.2	83.2	81	109.3	144.4	126.8	141.6	126	122	143.5	151.8	151.4	136	127	127	128.5	64.9	87.4	198.2	90.2	92.1	52.4	150.5	211.7	38	147.1	75	185.5	41.6	136.1	110.6	69.4	86.2	38.9	97.1	53.8	124.9	103.3	114	65.3	187.1	178.5	223.7	115.3	197.7	130.1	86.9	151.9	76.8
CCNE2	789	725.1	756	229.9	241	330.4	504.7	485	456.8	669.3	764.5	681.6	622	625	574	102.2	46.6	26.2	265.9	68.4	42.2	144	141	341.4	34.4	47	174	59	118.6	271.1	34	80.3	54.1	43.3	49.6	65.9	51.1	70.9	504.6	508.3	530.9	968.7	319.8	109.7	523.4	674.9	423	745.8	654.8
CCNF	53	51	80.6	50.8	31	25.5	70.7	80.7	75.7	92.6	67.9	107.4	83	60	76	58.1	58.3	90.6	63.6	142.8	140.7	118.8	214.3	159.8	132	78	103.2	162	73.8	99.1	182.6	44.6	86	85.3	74.4	81.6	142.9	69.6	151.3	186.5	126.7	135.7	90.7	198.8	95.5	122.3	121.6	87.5	150.5
CCNG1	1307.9	1248.5	1755.3	1453.3	1592.4	1505.3	1228.3	1217.2	1283.2	1234.8	1072.4	1311.3	1207	1177	1292	625.3	292.6	875.2	310.9	572.8	1071.1	389.8	658.4	856.6	262.1	345.6	327.4	795.3	502.9	270.7	242.9	357.4	955.2	486.3	548.9	1012.6	427.1	1387.7	1564.4	2486.1	1396.9	2841.5	2120.9	2408.9	1076.3	1689.6	2180.8	1623.1	1183.4
CCNG2	450.3	309.8	656	538.9	489.8	730.8	567.9	574.5	462.8	597.9	446.7	625.7	523	507	520	88.5	46	90.1	67.9	64	28.9	67.8	42.1	41.1	30.2	115	64.5	56.3	73.9	66.9	87.2	88.9	45.2	37	144	76.5	42.2	95.6	148.5	110	145.5	179.5	136.3	137.8	338.1	517.3	81.9	288.6	81.4
CCNH	1076.5	973.1	876	633.9	584	466.8	836.4	859.4	722.1	872.9	850.8	830.4	849	850	880	318.5	277.5	359.6	185.1	525.7	217.9	341.9	554	356.2	405.8	194.8	531.8	227	439.5	214	205.5	287.4	271.8	267.2	279.4	228.5	241.6	358.8	553.2	752.3	840.5	470.1	612.5	429.5	469.7	562.5	954.3	722.8	434.1
CCNI	1475.7	1486.8	1645.7	1315.8	1402	1448.8	1630.2	1661.8	1704	1357.4	1148.1	1642.8	1621	1674	1734	1173	1061.2	1309.9	1017.6	1031.2	1232.1	1412.3	634.1	670.3	754.3	1220.3	732.2	1415.8	1287.7	552.8	762.1	1309.6	1222.1	859.7	1498.5	1099	1307.7	1360.4	933.3	1641.9	962.9	1063.9	783.2	990.5	842.2	1250.4	1011	1211.9	729.8
CCNJ	86.9	80.9	63.6	105.9	92.4	112.3	81.9	69.5	43.4	100	98.3	87.3	70	42	58	17.1	10.9	23.7	15.6	18.4	34.9	19.4	19.6	51.2	6.1	21.4	14.5	30.3	10.9	8.1	30.5	31	22.2	51.8	22.6	15.6	25.9	11.6	56.7	71.3	43.8	79.3	65.2	53.3	55.7	64.8	93.7	56.7	88.3
CCNL1	417.2	529.8	343.7	231.6	262	404.2	457.1	492	793	400.7	524.1	485.1	574	442	404	199.4	299.1	227.1	208.4	307.4	253.1	242.5	270.9	327.2	408.9	322.3	271.6	188.5	383.8	377.9	171.6	238.5	400.4	303.5	268.6	394	324.5	261.4	396.8	480.9	316.5	318.3	386	331.3	331.9	374.1	494.8	295.9	267.4
CCNL2	459.9	490.8	404.3	224.5	265.5	623	480.4	548	873.5	626.3	614.3	614.3	748	577	439	82.1	47.6	134.1	37.6	84.2	69.9	90.9	72.1	62.9	95.6	97	60.5	105.6	106.5	55.2	51.5	139.8	108.3	67.3	88.4	142.7	103.3	61.9	415.7	438.7	815.6	501.9	500.7	746	340.3	444.1	583.9	518.1	260.1
CCNO	42.3	37.3	47.3	7.5	18.1	2.4	63.2	65.2	30	53.1	49.8	63.8	50	47	58	13.2	16.9	65.6	21.5	47.1	9.5	33	13.6	29.1	34.4	38.7	28.6	16.6	23.7	41.8	32.7	46.4	8.7	61.2	60.1	32.3	23.4	61.9	41.3	16.7	49.1	75.3	40.6	26.6	9.5	15.5	88.5	77.3	81.1
CCNT1	340.6	333.2	316.6	423.1	387.1	506	384.8	386.8	366.9	406.4	394	357.1	471	405	395	54.8	59	70.1	48.8	27.8	62.6	26.7	41.4	59.1	47.4	45.7	33	64.9	34.4	46.8	47.9	37.4	41	44.3	42.3	65.7	46.1	54.2	465.9	275.5	314.1	325.7	207.7	402.9	406	263.4	316.9	407.1	241.8
CCNT2	179.3	198.4	176.4	171.1	134.8	275.7	135.2	151.7	162.3	223.8	239.9	183	200	180	162	22.8	37.1	30.9	80.2	17.9	91.9	28.9	27.1	40.5	48.2	37.7	43.2	30.8	20.4	59	45.8	28.9	28.1	53	33.9	49.6	31.1	22	89.7	125.5	156.1	164.4	143	126.6	132.9	190.6	70.5	164.4	132.3
CCP110	386.6	320.1	361.5	164.7	170.6	238.9	350.2	377.1	433.9	358.1	359.2	412.3	435	398	423	65.4	62.5	45	68.9	72.7	58.3	96	123.7	134.4	76.3	70	56.3	112	43.2	152.7	120.8	113.8	22.8	29.1	71.4	93.4	66.7	66.7	193.6	160.2	197.1	242.2	225.5	103.7	219.6	254.9	355.4	171.5	148.1
CCS	188.3	132.3	164.8	191.9	223	151.1	167.2	173	170.7	186.1	154.8	195.4	186	161	135	55.4	21.5	73.6	28.4	60.5	44.9	37.4	36.1	30.8	46	52.6	78.6	75.6	63.8	41.5	27.6	41.5	29.2	49.4	47.3	41.6	64.2	37.9	101.5	94.8	114.3	108.3	190.9	78.6	145.3	86.5	106.7	132.2	103.5
CCSER2	122	113.1	187	227.7	186.9	406	200	187.9	207.1	139.2	133.2	128.1	174	179	188	60.3	19.9	56.3	23.8	45.6	39.2	37.9	26.4	18.5	23.8	47.9	45.9	41.4	30.2	54.2	31.4	66.3	26	12.4	45.2	42.5	33.8	21.1	115.3	313.7	159.7	145.3	209.3	117.2	108.9	225	142.2	145.5	148.4
CCT2	2524.8	2723.1	2154.3	3237.8	3724.1	2350.1	2202.1	2134.4	1810.1	2209.1	2297.3	2490.3	1912	2120	2215	842.6	1515.2	1091	1377.9	1609.8	1063.4	1468.5	1187	1009.6	1602.2	887.3	1360.1	1512.9	651.7	1369.4	1145.2	1175.2	1372.9	1714.4	1064.9	1110.1	1492.5	1186.3	4364.1	3468.4	2956.1	3537.2	3661.8	3650.5	3042	2701.3	3591.3	2872.9	3154
CCT3	1880.1	1976.1	1605.2	1914.3	2173.4	1517.4	1500.4	1581.7	1295.7	1563.8	1502.7	1676.7	1439	1654	1839	1487.3	1293.7	2377.4	1629	2696.6	1976	2003.7	1665.9	1668.2	2055.4	707.1	1745.3	2632.7	934.5	1701.1	1030.9	882.9	2428.6	1896.5	1988.2	1336.6	1899	1587.7	2491.6	2517.4	1974.3	3247.7	2606.5	1827.3	1868.1	3204.7	1360.9	3773.9	2468.4
CCT4	1917	2064.6	1817.9	2857.1	3077.1	2239.2	2055	2159.8	1716.5	2009.4	2077.1	2613.5	1771	1966	2109	1483	1643.1	1824.8	2090.7	1746.6	1327.6	1590.1	1895.5	1124.1	1989.4	1376.7	1797.1	2263.5	2239.8	1481.6	1712.9	1350.6	2017.2	1841.9	2120.1	1556.2	2047.2	2164.8	3718	4151.7	2599.9	3693.8	3551.3	2420.4	2241.5	2200.2	2891.2	3054.1	3320.2
CCT5	2361.2	2469	1896.6	2967.5	3187.7	2263.2	1937.9	2038.8	1659.8	1836.9	1733.7	2186.1	1585	1898	2092	768.3	994.6	727.8	1209.7	1226.8	1003.6	1108.6	1006.4	1406.4	1291	951.8	1129.9	1184.9	331	874.9	964.9	970.9	1017.5	1307.8	870.1	767.3	1162.9	770.3	3624.5	3862.1	2915.5	4105.7	3377.5	3908.3	2012.5	2676.9	3532.7	2633.5	2091.3
CCT6A	1729	1875.7	1618.2	1924.5	2240	1393.8	1210.9	1235.4	990.2	1565.7	1589.2	1493.2	1034	1221	1263	303.4	575.3	328.3	463.8	312	596.1	466.9	487.8	527.9	742.3	549.7	535	471.9	353.5	468.2	738	309.1	424.8	632.3	414.3	437	821.4	284.4	2374.5	2193.3	2243.5	2438.5	1823.7	2145.9	1809.1	1403.5	2194.2	2080.4	2198.7
CCT6B	27.8	29.7	25.1	31.2	38.1	37.6	40.2	35.5	35.6	23.7	45	41.6	32	32	29	77	49.5	47.4	37.3	55.7	89.9	49.1	55	70.7	75.1	67.8	58.9	32.5	53.4	40.5	31.6	53.7	47.5	27.2	54.9	54	34.3	97.6	32	42.7	49.2	16.5	38.3	18.9	22.9	16.3	43.3	20.1	71.8
CCT7	1407.8	1544.6	1306.1	1818.8	2220.9	1389.2	1196.7	1235.4	948.8	1336.7	1303.1	1505.6	1178	1390	1447	625.2	709.6	624.1	574.3	692.5	349.5	738.4	929.7	395.7	958.4	454.2	632	967.9	872.2	596.4	790.3	590.5	838.3	677.3	614.2	499	840.1	865.3	2576.4	2622	1831.2	1831.1	1863.4	1283.7	1454.9	1408.1	1691.1	1794.7	2162.1
CCT8	2385	2477.3	2190.4	3506.5	3621	2618.3	2203.2	2196.3	1868.2	1900.2	2094.3	1874.9	2006	2220	2328	977.8	1087.6	1483.1	1179.2	789.9	1093	974.1	1054.6	1156.6	1519.5	1292.7	1273.8	1440.9	1032.2	906.8	948	754.6	1146.2	1190.8	774.9	897.1	1490.1	1233.4	2989.6	3676.7	2970.7	3232.6	2923.1	2878.1	3637.9	2386.5	3496.4	2491	2880.1
CD151	562.8	707.1	575.4	781.8	792.1	513.7	770.3	596.3	626.7	725	590.8	764.5	503	522	548	74.8	103	51.1	6.4	97.9	95.2	35.5	4.7	57.1	57.6	10.1	77.7	41.7	2.7	31.6	134.6	63.3	43.5	35.5	128.5	60.1	133.3	32.7	687.8	712.5	561.3	328.9	374.7	151.3	763.9	220.2	237.9	293.2	555.3
CD164	1586.7	1570.8	1725.9	2343	2113.9	2234.6	1695.8	1531.9	1486.8	1886.1	1883	1575.9	1651	1772	1723	557.5	531.4	435.7	764.5	269.8	628.6	388.9	422.3	452.7	402.5	664.9	493.8	258.5	391	529.8	373	252	403.4	642.6	653.6	576.6	399.3	494.9	1380.4	1540	1890.1	1766.1	2056.9	1738.8	1720	2040.1	1531.1	2118.1	2015.3
CD200	64.4	57.7	92.2	9	0.7	2.1	90.7	38.9	47.5	58.2	39.9	23.7	57	28	24	249.8	53.4	31.9	325.2	13.3	10.4	14	13.1	32.8	6.9	354.6	17.9	16.3	3.5	4.4	19.3	11.5	10	4.2	11.4	3.7	2	12.1	54.6	11	100.3	762.5	173.5	102.9	1049.1	493.9	696.9	107.3	9.6
CD248	34.9	42.2	49	18	29.6	19.4	74.5	52	53.1	44.1	39.6	35	47	59	60	44.5	40.7	62.2	41.8	35.6	41.9	26.8	32.8	30.6	29.3	39.4	47.5	25.5	39.8	38.7	31.1	49.2	50.7	26.6	39.1	33.8	40.6	41.6	15.1	16.7	26	32.7	10.3	151	4.7	27.3	39.7	22.5	22.4
CD2AP	550.8	540.7	728.8	284.5	256.2	440.6	367.1	363.8	358.8	434.7	422.5	330.7	396	472	406	98.7	84.1	42.9	121.6	51.5	88.6	101.1	106.4	132	93.2	88.3	95.6	50.9	86.7	142.2	172.1	44.1	72.6	145.3	31.4	119.9	132.6	50.1	315.9	407.3	414.5	274.1	190.7	210.9	337.7	304.7	309.1	359.3	172.7
CD2BP2	190.7	156.5	182.4	253.1	216.1	209.3	151.2	183.6	195.7	197.6	238.6	215.5	186	194	206	135.8	108.3	237.6	85.1	186.3	137.8	123.3	195.6	220.6	95.7	126.7	124.4	115.5	93.9	189.8	202.2	239.1	123.9	99	128.4	95.2	109.3	100.8	220.1	213	175.9	134.7	209.8	302.5	148.9	144.3	268.8	143.1	181
CD320	319	267	277.6	468.7	543.2	263.4	113.6	117.2	122	241.6	230.1	275	154	124	129	429.5	722.5	349	331	290	247.5	312	422.6	336.1	379	295.8	661.2	381.3	639.2	372.9	301.6	233.8	629.1	208.7	285.2	214.7	300.1	199.8	349.5	244.1	369.3	216.7	459.5	561.2	88.2	326.5	423.3	269.6	304.3
CD3EAP	113.4	103.3	143.6	123	126.7	132.6	179.8	143.7	107.9	167.6	130.9	134.2	44	56	55	149.3	229.8	144.3	204	122.8	125.2	183.1	181.2	170.5	187.7	138.7	180.3	110	186	171.3	98.9	71.7	169.9	320.5	94.9	196.8	193.6	107.8	197.8	283.3	185.8	194.1	209.5	261.9	168.9	105.9	248.8	197.7	229.6
CD40	4.3	15.2	2.1	142.5	159.7	136.9	178.5	175.4	225.5	68.2	75.6	67	147	116	128	164.9	86.8	130.4	122.7	120.7	116.1	98.9	69.3	107.9	78.2	124.3	98.5	78.3	146	102.9	176.4	103.8	81.3	72.4	151.9	89.2	125.5	196.8	52.8	44.9	31.4	50.1	275.1	221.2	172.9	81.1	70.5	42.3	48.6
CD44	2395.3	2756.7	2363.4	2527.3	2605.3	2542.8	2718.2	2985.3	2577.6	2642.7	3044.7	2773.6	2363	2593	2723	467.7	391.5	1178.9	326.8	183.4	196.3	78.4	81.8	222.8	9.8	1018.1	615.8	287.4	538.9	893.3	4.9	94.6	763.5	5.8	447.3	381.7	153.1	557.6	2507.3	3865.7	3758.5	3007.8	1348.8	1347.1	4921.9	3720.7	3225.6	3580.2	3773.8
CD46	796.9	827.2	927.9	786.3	684.4	969.2	1385.4	1388.5	1506.9	850.9	754.2	731.6	1245	1183	1035	363.8	270.6	370.3	399.7	175.5	189	453.1	217.3	194.6	295.8	402.7	323.4	358.6	448.1	301.7	337.5	421.3	363.6	298.2	454	458.6	160.9	169	660.9	972.5	737.1	850.9	527.3	744.5	808.8	577.5	696.5	820.9	860.6
CD47	1433.4	1400.3	1549.1	1659	1722.4	1575.1	1688.5	1681.9	2162.6	1722.3	1710.1	2041.4	2357	2085	2172	610.6	1049.5	942.8	901.5	634.6	594.7	1552.5	724.2	793.9	779.2	1157.4	1012.5	620.8	1136.9	599.3	1346.6	934.5	956.4	532.5	516.1	1231.6	543.5	720.4	1095.3	659.1	1332.1	1148.7	1047.1	711.4	1609.6	1364.7	1681.1	1121.3	2005
CD55	491	609.4	423.3	1490.7	1227.4	2301.2	499.5	420.4	198.7	69.8	77.2	77.9	235	224	230	164.6	114.9	81.1	106.1	42.4	40.6	175.3	74	46.2	49.3	29.4	100	102.3	103.5	15.3	157.7	330.4	93.2	51.3	49.8	38.2	82.8	82.3	562.9	232.1	415.9	756.4	141.7	110.3	889.2	420.1	232.7	271.9	515.7
CD59	1148	1264.1	1116.1	5141.2	5870.9	4330.2	2014.7	2112.9	2183.7	2318.4	2226	2692.1	2157	2306	2486	1653.9	1995.6	1107.5	832.9	2632.8	1096.2	1699.3	947.3	1000.7	593.2	1215.6	1404.2	731	597.4	1818.3	660	1493.7	1174.3	1600.9	922.7	636.3	634.5	993.6	3306.1	7555.2	4025.7	2594.1	1750.1	1746.1	6183.9	4615.4	3596	2600.6	3282.2
CD63	3344.8	3649.9	2711.6	2029.8	2073.7	1754.4	3324.1	3569.9	3848	2968.2	2967.2	3461.3	3506	3498	3643	1217.9	2174.4	1168	1148.1	1073	1826.2	2766.8	847.3	1179.9	795	672.8	1501.7	857	1127.6	861.2	1408.1	1415.5	1318	1320	2413.4	1519.4	1069.5	1840.7	5488	4361	5509.2	6058.8	7400.1	7165.7	6964.1	6812.7	8415.7	7453.1	4330.1
CD70	194.4	291.1	211.9	1128.7	1106.7	947.9	118.9	137	202.6	470.6	553.3	598.9	481	360	360	301	319.9	41.8	77.3	367.5	25.3	160.7	268.1	423.4	20.6	187.4	72.5	37.2	217.4	770.8	820	51.4	674.3	774	100	497.4	143.9	815.5	30.7	19.4	677.9	29.6	24.7	33.5	146.1	18.9	23.1	53.7	7.1
CD74	16.2	16.2	21.8	1.9	14	12.3	116.6	124.1	391.6	161.1	132.4	155.1	326	227	204	882.1	51.4	15.4	3722.1	4765.1	98.9	2392	1837.8	2647.2	153.1	3405.3	64.3	10.7	1034.5	1151.4	924	1283.5	556	24.1	5116.9	46.2	12.2	5393	2305.1	17.1	692.1	25.9	7.8	98	3798.6	2929.7	889.1	1255.1	255.5
CD80	20.2	10.4	11	15	3.2	13.1	10.8	5.4	13.5	8.9	17	15.6	6	15	8	40.7	42	54.2	36.8	35	39.3	46.8	22	38.9	39.7	69.7	51.2	29.4	64.7	38	35.4	67.4	28.6	25.3	34.1	57.2	42.3	47.1	20.1	33.1	22.1	21.2	17.1	21.1	22.3	23.1	18.6	24.4	27.9
CD81	1940.6	1972.1	2066.6	1654.4	1797.9	1460.1	2270.4	2458	2584	1891.7	1683.3	1992.1	2149	2132	2243	1104.6	326.7	354.4	84.7	75.7	495.1	118	71.6	1146.7	579.9	748.3	296.2	57	94.2	183.7	439.3	85	1124.1	263.6	849.9	5	1419.8	750.6	1008.8	2298.3	1144.3	1803.4	2944.9	1717.9	1530.9	1512.7	1617.3	1547.7	1618.3
CD82	741.8	610.8	672.8	217.2	221.5	151	622	617.9	374.1	383.7	481.8	487.7	370	394	456	16.9	13.3	54.7	28.8	153.1	17.7	34.9	55.6	97.7	47.9	155.3	40.5	30.2	28.9	30.3	15.5	32.6	44.7	10.8	41.3	211.9	20.2	64.3	63.2	83.5	129.1	22.1	8.2	106.7	307.2	100.2	14.3	127.3	157.3
CD83	76.6	66.3	96.9	226	267.1	205.7	56.2	44.6	90.9	77.9	67.1	73.8	63	64	55	30.2	17.1	34.4	51.1	16.9	35.8	27.4	15.4	19.9	113.7	40.2	26.8	15.5	17.2	39.8	85.8	57.1	28.8	48.3	13.4	28	16.6	17.7	87.8	78.6	113.1	170.1	370.3	220	69.9	100.9	152.5	143.8	67.8
CD9	1041.4	1165.1	1098.7	2747.7	2602.9	2047.6	786.3	854.4	1267.8	899.1	819.6	878.5	1009	871	934	0.8	2.4	30.7	637.5	8.8	1.2	195.2	1313	1.4	1547.9	2.5	895.7	6.8	718.4	1.2	1439.7	1.1	89.9	1.3	72.7	684.7	0.7	2	1305.3	3036.9	2619.2	495.7	1027.2	1491.8	1054	2308.3	3905.3	1033.6	1318.5
CD99	1104	1217	1387.9	3661.3	4316.2	2741.6	1915.5	2019	2654.1	1755.4	1604.8	1973.1	3159	2981	3126	31.2	107.1	155.8	242.3	21.1	41.2	327.8	433.3	21.6	868.8	29.8	363	12.2	338.1	26.6	29.7	661.2	23.6	24.6	35.2	29.3	24.6	140.2	1613.5	2691	1635.8	1938.1	1909.9	3898.5	3040.2	2215.3	2042.4	2755.6	2213.8
CDC123	758.7	828.8	694.1	1063.8	1200.1	762.3	1086.8	990.6	849.6	859.6	843.5	934.6	1012	1175	1226	392.9	613.3	517.3	459.9	652	524.7	413.6	431.1	380.2	694.2	331.6	629.6	371.2	369.3	451.3	194.9	295.1	557.5	960.6	283.1	432.5	318.2	405.1	1043.1	1191.6	697	1108.2	1203.5	536.3	383.6	507.3	683.7	505.1	1198.2
CDC14B	258	223.4	362.7	161.6	156.8	187.5	516.2	491	801.1	412.4	342.5	393.8	550	595	570	50.9	39.1	93.5	55.3	56	39.3	46.9	20.6	31.2	27.6	58	57.9	58.1	70.9	43.2	39.6	137.1	30	36.7	39.7	70.4	41.7	52.8	204.7	166.7	317.8	113.9	148.7	162.3	125.5	268.6	85.6	261.7	53.1
CDC16	531.6	524.8	619.2	462.2	502.6	623.6	781.9	842.4	743.1	648.2	614.9	738.9	780	817	837	232.1	148	131.4	299.3	132.2	233.4	206.9	296.7	273.6	220.1	145.3	251.8	118.6	153.5	177	397.1	211.5	248.6	169.2	164.8	178.3	206.1	246	424.9	917.6	501.9	2141.2	2005.9	1530.7	668.8	963.1	1150.5	1340	436.3
CDC20	505.6	404.1	608.2	864.4	1057.5	400.6	768.2	875.3	592.6	678.7	604.4	744.7	601	623	666	238.3	304.6	260.4	267.5	226.5	362.9	310.8	348.2	476.7	358.2	187.1	189.1	685.3	194.5	209.2	202.8	279.4	275.5	277.1	117	211	394.1	203.6	875.9	1580.7	374	632.5	1005.5	828.4	263.8	594.1	474.7	1075.9	1178.7
CDC23	468.5	480	538.7	316.7	310.9	328	408.1	399	425.9	355	361.4	335.4	415	416	421	99.9	125.6	151.2	148.9	106.7	75.6	125.1	145.4	121.2	95	114.3	98.4	184.8	132.9	153.6	96.5	72.5	95.4	191.8	141.3	105.9	127.1	126.3	413	238.3	368.9	350.5	238	320.9	233.9	248.2	486.2	325.4	141
CDC25A	92.4	90.2	122	32.8	47.6	58.9	65.3	61.1	43.1	82.8	90	78.2	70	66	68	6.3	143.4	116.7	89.5	118.8	86.5	45.6	82.6	68.9	113.1	127.9	73.9	111.1	86.6	94.1	110	77.6	42.9	144.8	98.4	25.4	125.4	30.1	126.9	117.9	121.7	231.1	168.9	173.8	73.5	93.3	171.6	92.8	74.2
CDC25B	311.3	303.8	470.1	167.7	187.8	252.2	305.3	357.3	304.5	422.6	326.8	550.4	345	450	461	402.7	309.7	436.1	152.6	604.6	728.9	288	673.6	872	289.7	176.4	329.5	334.9	503.2	227.5	514.1	238.4	334.3	288.7	380.1	199.9	449.4	372.8	412.2	589.1	670.9	425.6	537.7	434.7	302.9	478.3	284.1	435.7	391.4
CDC25C	202	168.6	207.7	189.6	190.3	112.6	193.5	178.8	192.6	179.7	192.5	174.4	202	186	186	73.1	47.2	57.1	67.3	41.3	32.7	43.8	54.7	45.7	39.8	36.6	33	72.5	60.8	44.8	66.1	50.9	36.3	59.5	47.7	74	58.8	45.2	134.7	143	129	176.6	105.9	112.9	41.3	111.7	132.8	114.7	91.3
CDC27	270.3	317.9	355.3	465.5	487.5	508.4	392.1	380.8	382.7	551.2	518.7	610.1	533	560	594	144.3	128	144.9	98.5	134.4	102.4	104.7	141.8	194.4	147.8	164	134.6	197.6	165.9	211.9	132.4	111.7	162.7	128.5	112.5	184.9	118.5	132	688.5	389.1	476.1	511.3	270.1	444.5	758.9	502.1	524.5	578.5	590.8
CDC34	227.3	241.9	223.6	397.6	401	251.6	158.1	170.3	142.2	260.9	230.4	294.3	144	163	181	127.8	165.5	163.9	114.2	107.6	147.3	106.4	187.2	181.6	207.9	139.7	113.1	158.6	207.1	113	217.7	130.6	123.9	233.7	197	154	147.2	122.3	160.9	313.3	225.5	185.4	143.5	163.8	129.1	199.4	274.1	167.9	258.1
CDC37	830.5	894.8	648.4	874.1	957.9	524	658.5	714.3	717.7	624.8	641.6	827.7	545	560	583	233.3	248.6	269.7	85.5	176.9	120.8	135.5	181.8	205.2	161.5	306	318.6	215.1	278.3	270.3	287	312.2	225.2	121.7	294.6	260.5	217.9	160.4	925.6	616.4	815.1	412.9	521.7	467.4	489.5	673.6	355.9	486.7	561.1
CDC37L1	180	209.1	177.2	187.3	233.1	220.1	171.1	166.6	212	169.3	195.5	192.4	179	172	150	50.7	52.4	91.5	55.9	47	51.8	53.7	42.8	36.1	39.8	96.8	73.9	52.7	69.4	69.9	60.1	61.3	62.2	55.2	82.6	72.7	57.7	45.7	101.1	118.4	32.7	67.4	44.6	50.5	128.7	48.5	54.7	147.4	163.1
CDC40	352.8	319.4	419.6	265.9	316.1	345.6	428.8	476.2	428.4	391.5	433.4	449.6	707	614	522	225.2	266.7	132	243.9	144.1	191.6	165.7	164.4	187.6	143.9	273.2	235.4	75.7	179.8	153.5	212.2	107.4	191.7	171.7	230.1	200.9	218.8	240.5	271.9	218.6	280.9	206.4	266.3	168.8	225.7	270.5	299.7	315.3	351.9
CDC42	601.1	628	636.9	616.6	724.1	521.3	853.2	815.1	701.8	706.3	675.8	803.2	920	1066	1128	91.7	268.9	447.9	148.8	330.3	775.7	1356	204.5	280.7	294.1	266.6	434.4	428.8	744.5	247.5	907.2	788.8	178.1	1084.3	185.5	1141.4	498.3	745.6	712.9	952.3	524.1	627.3	5167.3	1781.1	684.7	1898.7	1153.1	3149.1	1438.8
CDC42BPA	326	282.2	265.9	369.6	301.5	627.7	129.2	131.2	133.2	163.4	156.4	138	187	196	187	30	4.5	19.7	40	13.3	257.3	41.5	65.1	309.2	1	3	1	50	0.8	0.8	0.4	1.3	1.4	70.3	1.2	5.4	3.5	3.5	119.3	60.5	111.6	192.5	78.5	144.7	141.4	151.2	65.7	170.3	303.9
CDC42BPB	117.5	95.7	176.3	87.6	92.1	177.3	122.1	109.6	119.8	107.4	107.6	78.1	108	139	111	34.5	5.8	30.9	5.3	21	8.5	36.9	60.4	15.2	1.4	33.2	2.1	28.7	70.9	53.2	60.3	80.4	67.9	84.2	95.6	20.1	1	1.6	62.5	52.4	61.9	84	55.7	76.2	79.7	69.9	57.8	76.6	128.6
CDC42EP1	28.9	25.8	30.1	28.7	28.2	33.4	36.8	16.5	26.6	18	19.8	23	17	21	26	4.8	143.3	8.4	18.2	6	13.8	18.5	4	26.4	14.5	7.2	180.8	58.8	22.7	12.1	91.9	86.9	23.8	18.6	38.2	22.9	18.4	5	108.2	43.6	16.5	23.3	20.6	62	61.6	48.5	11.8	18.3	109.7
CDC42EP3	155.9	165.6	209.7	88.8	107	49	286	259.5	313	363.9	296.6	348.1	198	178	185	58.1	107.1	78.9	70.3	25.4	80.4	35.6	50.3	21.9	71.4	41.5	45	47.5	65.9	211.1	54.6	2.8	39.7	40	100.5	81.9	36.9	46.5	853.4	1204.7	1127.4	319.8	981.3	135	239.5	1513.9	333.9	168.2	1703.9
CDC42EP4	90.9	92.5	133.5	155.3	164.6	178.5	126.1	109	112.1	219.4	240.1	220.3	201	187	210	71.3	35.3	73.6	38.6	57.5	71.5	50.3	32.7	42.5	43.7	46.2	71.6	47.7	63.6	54.2	32.8	71.1	66.4	50.9	63.2	67	40.7	53.9	92.6	115.2	153.7	109.1	40.9	149.3	92.8	112.7	71.7	99.3	263.6
CDC42SE1	527.7	632.6	710.2	610.2	595.5	625	821.1	851.8	810.9	781.1	746.4	679.5	949	925	864	150.8	107.9	291.4	163.8	172.8	244.5	190.4	206.8	363.2	177.6	139	158.4	422.1	220.1	184.3	104.6	162.8	224.9	171.1	379.6	112.1	341.9	335.2	463	370.7	448.5	416.6	325.1	433.9	286.9	366.2	261.3	354.7	196.1
CDC45	118.2	121.4	119.1	121.6	108.4	112.4	128.1	118.7	75.9	167.2	184.1	160.9	129	125	131	71.5	76.7	85.9	45.2	130.9	96.7	155.5	86.4	138.8	98.8	29	167.7	212.6	265.4	138.3	103.9	130.4	49.2	168.3	81.4	41.8	321	31.9	455.1	163.5	271.1	208.1	222.3	284.7	207.1	329.6	582.6	193.6	220.4
CDC5L	690.8	639.9	774.8	469	516	512.7	481.1	483.7	533.7	642.8	666	598.3	718	786	764	215.6	168.1	181.5	198.1	233.5	155.5	157.7	247.1	290.8	216.3	198.3	189.1	185.8	208.9	177.5	203.4	189.7	154.7	226.7	131	179.9	232.3	146.1	440	422.4	528.2	486.1	342.5	560.6	577.6	496.7	600.7	541.5	435.4
CDC6	263.5	237.9	222.6	223.8	233.9	189.2	294.2	251.3	198.8	334.2	427.7	327.8	276	318	289	309.5	188.4	165.6	154.4	147.1	166	187.3	273.3	223	267.6	75.4	147.5	176.7	170.5	128.1	304	189.4	150.1	205	136.9	166.2	279.5	160.1	754.6	683.5	461.1	399.1	423.4	343.5	712	368.3	673.6	358.5	303.5
CDC7	314.6	269.3	317.1	196.5	182.9	226.7	302.4	310.2	314.5	353	353.2	341	449	430	372	101.4	120.5	73.7	227.6	98.1	171.1	97	115.8	102.1	115.1	126.8	77.2	77.3	102.7	169.3	107.3	104.4	105	161.6	51.9	112.3	179.2	74.1	208.1	159.7	102.2	297.1	114.3	176.2	104.8	343	236.9	339.1	142.9
CDC73	279	226.8	330.5	256.5	210.6	231	177.6	129	153.2	193.8	231.7	151.1	196	263	228	113.5	126	67.2	154.5	198.8	187.1	125.6	104.9	158.2	170.2	155.6	143.8	188.6	69.9	72.9	139.3	120.9	108	137.1	122	211.1	72.5	83.5	384.1	355.9	253.1	434.7	151.6	159	385.7	735.1	115.2	358.4	501.1
CDCA4	434.1	436.6	448.3	694.7	580.8	665.2	443.5	442	409.4	473.5	551.7	551	366	318	337	206.9	126.5	195.7	123.8	200	297.1	154.7	150.4	187.7	145.6	166	209.3	297.9	264.9	237.8	262.6	189.4	186.6	191.2	157.3	255.3	270.1	198.6	375.1	490.9	310.8	462.1	298.2	415.7	321.9	448.5	361.7	292.9	528.5
CDCA8	276.4	257.4	308.5	441.3	404.2	239	357.2	383.9	273.1	433.9	415.2	362.1	417	440	450	351.7	310.9	332.4	454.3	274.3	433.2	342	276.5	325.1	360.6	269.4	218.5	518.3	201.6	578.1	301.9	296.9	244.3	387	329.9	305.2	310.6	294.6	310.1	497.1	407.6	306.9	470	367.1	181	343.3	264.9	448.5	452.1
CDH10	10.5	9.5	10.1	12.7	10.9	10.6	7.3	7.2	5.6	9.5	8.3	7.2	13	13	10	18.7	15.1	24.1	15.6	23.8	19.2	40.9	13.5	12.1	19.2	82.5	28	11	28.8	60.8	12	18.2	18.8	16	23.7	28	21.3	26.8	2.9	10.5	13	17.2	6.4	10.1	8.9	11.7	8.7	12.3	28
CDH2	439.2	450.7	526.2	48.1	33.6	58.7	431.1	561.1	481.7	1954.5	1982.7	1913.5	786	823	874	9.9	238.4	47.3	55.9	31.3	222.3	78.2	67.9	208.8	127.9	1	182.7	32.2	7.1	3.3	1.6	3	24.3	1.4	6.3	4.9	2.3	3.4	533.5	616.7	853	920.9	2	149.7	497	952.1	1069.2	416.9	2.7
CDIP1	56.3	46.7	56.2	51.7	51.4	30.7	58.8	52.3	72.7	46.5	41.3	54.1	53	57	47	23.6	62.6	93.9	54	72.3	70.8	111.8	113.3	55.2	61.5	40.6	9.8	42.3	13.7	23	17.7	22.5	29	14.2	35.7	96.7	1.7	38.1	22.1	49.7	66.7	47.3	609.5	88.5	30.1	17.6	159.5	12.9	17.2
CDIPT	1828.8	1933.8	2116.2	788.6	843	721.2	1694.7	1939.5	2098.2	1162.5	1220.8	1131.7	1720	2287	2231	341.7	373.6	221.4	284.3	348.2	293.1	389.6	403.1	462.2	262.1	344.5	295.7	266.5	246.2	241.2	322.2	218	180.8	178.8	290.9	184.9	303.3	225.9	1350.1	1004.1	1705.9	712.5	585.7	1047.5	1347.5	788.2	1356.5	980.4	952.2
CDK1	1425.2	1376.9	1840.1	1830.3	1885.9	1652.6	2390.7	2413	1928.4	1407.7	1322.6	1527.5	2075	2270	2160	458	574.2	241	262.7	542.7	431.6	420.2	550.7	418.8	358.5	335.3	584.1	550.3	457.9	860.2	314.6	486.1	240.3	423.4	399.4	280.5	399.6	251.7	1576.5	3490.8	867.4	2046.4	1474.5	951.9	801.9	1514.8	2049.5	2075.6	1647.1
CDK10	158.8	149.7	94.6	155.5	176.1	95.6	142.7	152.2	188.9	178.4	159.2	221.4	144	130	121	86.1	67.3	93.1	65.7	87.8	80.4	72.7	74	48.2	72.5	66.3	53.7	82.2	51.7	42.3	72.2	90.2	54.4	52.6	73.9	122.9	102.5	91.1	79.1	100.8	57.3	98.3	92.8	103.2	45.5	82.1	33.7	74.7	52.9
CDK12	88	107.5	122.5	114.5	115.6	115.3	121.4	128.1	114.4	118.8	129.2	129.9	106	128	131	57.7	52.2	46.7	66.9	48.9	63.8	96.3	81.3	112.5	65	83.8	43.4	55.3	66.7	48.7	33.7	38.5	42.8	66.7	34.2	77.2	39.1	55.6	281.5	223.8	259.6	168	302.2	242.9	175.3	294.1	276.7	208.9	141.9
CDK13	308.5	405.2	242.2	709.2	1122.8	443	184.6	299.5	370.5	297	373.3	287.1	328	241	211	202.8	98.8	87.7	213.4	154.4	155.9	117.4	130.4	199	128.5	200.1	146.7	114.6	142.1	111.5	211.3	132.7	74.5	119.9	129	97.1	155.5	142.7	363.4	193.1	320.3	417.4	366.4	354.4	276.5	647.7	369.7	353.5	436.9
CDK14	224.4	231.3	296.8	11	10.4	18.3	196.8	208.9	172.8	265.6	242.9	303.9	243	219	252	641.6	396.5	46.6	409.7	110.2	216.4	420.4	217.7	200.2	261.2	162.6	398.3	48.4	444.5	310.9	10	107.9	209.4	123.8	128	395.4	122.5	72	141.1	68.1	100.8	212.1	26.4	63.7	208	242.7	8.5	35.4	317.4
CDK16	243.2	216.3	188.5	199.6	190.2	134.3	217	211.2	211.2	277.3	222.5	298.5	133	140	166	172.9	86.6	165	90.1	156.7	178.9	155.3	138.1	56	235.2	147.1	171.2	198.3	161.9	61.2	261.6	104.9	110.7	210.9	203.9	131.5	200.2	137	147.3	216.9	120.4	141.3	210.6	383.1	355.9	203.3	212.6	103.9	232.5
CDK17	672.1	683.9	754.1	1727	1525.2	2021.7	747.9	762.5	504.6	641.1	679.6	778.2	486	472	479	183.7	193.1	79.9	214.3	129.7	171.3	155.8	194.6	128.3	128.2	127.5	199.6	132.6	291.9	188.2	197.9	278.2	155.7	204.9	142.8	198.7	152.6	311.8	382.6	646.2	313.1	535.1	904.4	536.8	414.5	294.5	387.7	412.3	602.7
CDK19	183.6	160.4	219.9	176	159.9	308.9	220.1	249.4	239.3	178.5	172.1	166.7	203	236	222	112.6	40.4	65.8	54.8	44.2	58.7	40	47.8	97.4	72.8	24.4	38.4	8.3	53.2	59.4	65.8	23.6	39.7	30.3	60.6	74.7	47.9	50	206.5	106.7	303.7	237.5	170.3	97.8	191.8	408	237.1	218.1	159.5
CDK2	948.8	835.7	1050.8	406.8	371.2	481.8	721.6	740.8	849.1	976.9	982.2	1128.9	815	741	718	231.8	294.1	104.2	211.2	199.2	225.2	363	223.9	221.6	234.6	257.2	252.1	189.5	327	205.6	198.6	127.4	138.2	188.2	142.2	147.8	312.7	153.9	923.5	700.1	627.5	1913.3	3744.6	3008	554.5	473.2	2944.5	1493.5	351.7
CDK2AP2	300.5	255.8	258.4	245.2	288.9	143.1	139.3	154.9	123.8	171.1	156.9	164.9	126	142	132	291.1	169.1	393.3	165.5	204.4	406.6	114.6	335.6	673.6	274.2	283.7	299	402.9	173	64.4	250.9	573.8	120.5	71.7	182.2	144.2	90	167.9	264.5	274.6	107.3	171	985.1	156.6	250	250.8	288.7	92.4	221.3
CDK4	1489	1514.3	1454	2359.3	2428.9	1663.6	1127.1	1081.4	1186.9	1380	1498.5	1565.1	1178	1178	1208	786.3	1572.2	565.7	1007.8	1061.1	711.1	1831.9	776.3	633.9	1235.1	747.4	1165.4	1020.5	788.4	720.9	1416.1	1146.2	659.8	1013	716.1	676.5	1226.7	793.7	2502.6	1577.5	1609.8	1850.9	1905.8	2208.9	1310.9	1175.6	1961.5	1713.8	1346.1
CDK5	120.9	124.5	142.7	261.3	362.2	194.9	96.9	100	107.3	169.4	182	213.3	106	140	116	105.5	77.6	68.5	76.9	117.3	31.5	101.2	76.8	64.9	86.4	96.3	106	84.3	53.2	107	126.3	119.4	127.6	77.3	132.9	41.8	107.6	48.7	540.5	276.1	613.3	396.4	663.7	539.4	398.3	869.4	681.3	453.4	327.3
CDK5R1	24.2	31.3	27.7	11.9	1.4	13.2	22.2	29.1	28.5	56.7	103.1	43.7	44	23	18	10.1	3.7	9.6	11	6.7	7.2	12.1	10.8	16.7	28.5	4	12.7	8.7	1	7.7	7.1	6.3	6.6	11.6	0.5	16.4	19.1	5	62	17.5	315.3	53.1	303.5	207.6	57	85.4	74.5	282.1	46.3
CDK5RAP1	218	221.6	201	132.9	128.6	131.9	199.2	219	185.6	165.8	175.5	187.4	188	184	200	122.5	122.6	192	142.4	161.5	105.1	135	172.4	178.3	118.2	80.5	87.1	132.8	162	191.3	168.5	75.2	134.2	210.1	122.3	117.6	289.7	120.5	211.8	142.9	235.1	165.1	502.1	233.1	194.2	118	261.7	168.8	199.7
CDK5RAP2	213	256.6	331.5	104.9	78.6	162.1	241.1	263	283.4	251.6	305.9	245.3	249	222	228	102.7	89.7	102	81.3	94.9	109.8	150.6	108.5	63.9	73.3	69.4	81.8	89.2	84.6	136.3	86.2	102.2	57.1	87.5	98.2	70.1	96.9	55.3	120	130.1	115.7	124.3	207.9	151.1	119.9	127.6	184.8	162.9	55.9
CDK5RAP3	512.7	505	383.8	611.6	684.1	662	616.2	696.4	808.5	634.5	610.3	691.3	702	571	525	587.8	341.7	401.6	336.9	209.8	418.5	304.8	363.6	232.7	371.7	319.7	329.1	163.7	561.7	391	538.9	427.3	415	269.9	475	439.2	478.5	485	543.5	293.5	527.9	565.3	605.4	459.1	453.3	481.9	522.5	424.5	370.1
CDK6	296.7	272.4	318.2	240.1	255.8	495.7	253.9	290.3	384	419.2	413.4	407.6	378	372	363	55.3	101.5	85.2	22.2	188.4	67.5	51.1	28.2	54.4	39.7	49.8	71.2	121.3	79	48.8	23.7	38.9	27.6	46.4	31.7	47.2	18.4	14	972.5	730.5	1249.1	617.1	52.5	370.1	610.9	675.6	820.7	392.7	505.3
CDK7	491.1	524.3	394.1	342.2	359.5	272.4	436.1	399.3	364.2	408.2	381.8	399.7	465	455	464	127.1	91.6	46.6	108.7	166.7	70.8	121	119.9	110.6	212.6	90.6	134.5	146.4	58.4	133.7	88.9	70.9	72.9	97.3	146.3	72.5	106.1	109	424.5	330.6	415.8	291.5	332.9	322.7	402.5	406.5	551.5	345.9	247.9
CDK8	132.7	144.6	151.2	194.8	180.7	194.6	215.8	190.7	123.1	223	171.5	172	165	153	163	2.3	43	22.1	54.2	35.5	58	49.4	84.4	97.9	62.2	61.4	50.8	28.5	54.2	54.5	59.1	26.1	63.1	45.8	43.6	33.2	55.8	44.3	288.6	223.4	178.8	308.5	269.1	232.7	237.2	236.3	194.1	302	174.1
CDK9	323.2	311.3	334	347.9	385.6	244.6	316.7	328.1	266.6	300.3	223.2	293.6	268	263	257	82	79.6	77.3	43.1	81.7	40.3	102.8	39.1	46.4	107.2	101.1	56.4	58.6	67.8	83.8	90.6	82.6	75.6	85.6	105.5	87.6	65.4	39.9	149.9	169.5	110.5	171.6	117.7	140.2	118.5	79.7	75.1	147.8	141.7
CDKAL1	96.3	95.8	105	60.8	57.2	49.7	54.1	60.5	51.2	64.2	67.7	59.8	80	92	63	27.4	47.1	13.2	1.5	38.2	36.8	2.8	21.6	53	47.9	1.9	32.6	24.7	11.1	44.7	51.2	71.3	20.6	1.6	19.4	35.7	89.4	34.4	79.3	54	15.1	100	96	69.6	55.9	17.1	66.5	56.7	34
CDKN1B	588.4	587.1	787.3	559.4	506.2	511.7	533.9	508.1	528	728.4	788.8	638	830	743	698	9.2	571.6	151.7	394.3	476.7	550.8	543.3	489	552.9	269.2	219.3	503.1	323	467.5	312.4	785.9	352.3	305.2	261.7	478.4	433.9	640.8	591	525.4	618.4	527.6	520.7	722	599.9	378.3	500.8	1212.3	790.4	469.1
CDKN1C	5.8	5.9	13.8	35.2	26.8	65.9	20.8	20.6	20.9	19.2	17.4	14.1	16	1	4	51.1	67.2	30	27.2	46.5	30.8	70.9	12.2	24.7	94.6	48.3	71.7	26.7	67.3	13.2	12.4	20.7	38.8	7.6	115	13.2	11.5	22.5	50	17.4	172.9	822	39.2	51.3	65.1	208.9	159.9	42.3	6.3
CDKN2A	2694.4	2668.4	2258.7	8.6	13.4	9.6	1985.7	2017.1	2495.3	2690.5	2646.5	3113.1	1835	1690	2000	783.7	983.1	242.3	649.6	906.4	467.9	1280.5	815.9	307.4	464.6	383.8	703.3	834.2	183.3	257.8	430.7	307.6	112	456.1	222.8	231.6	371.2	190.4	20	32.8	7	1071.9	23.9	67.9	86.6	34.7	426.9	1815.7	31.9
CDKN2AIP	181.2	206.3	213.3	192.3	178.6	201.3	161.6	149.7	139.5	188.8	194.8	168.9	197	191	192	85.2	71.8	96.2	109.6	104.5	116.5	112	126.4	71.4	51.7	63.5	70.8	74.9	51.3	39.5	44	85.3	68.6	84.7	77.7	96.8	42.9	49.8	116	160.5	93.1	118.6	86.9	97.8	124.1	129.5	106.4	110	119.1
CDKN2C	803.2	717.3	1190.5	470.5	438.1	388.6	1048.9	1075.8	1544.6	1502.8	1332.7	1248.3	1523	1507	1448	538.8	1125.6	496.1	936.1	541.9	11.9	608	0.6	911.5	0.2	7.5	5.4	150.1	528.9	1163.1	351.8	47.4	279.7	536.1	4.7	340.7	188.4	196.9	648.6	444.1	499.6	378.3	258.8	246.4	508.7	620.1	525.9	688.7	740.2
CDKN2D	151.1	137.5	133.3	89.2	76.2	70.9	64.9	84	83.7	145.6	123.6	139.6	111	90	89	47.7	14.5	38.4	11.7	15.2	30.3	19	19.2	14.1	16.2	24.4	35.6	8.6	31.4	45.4	4.8	46.1	29.9	11.5	60.6	17.7	30.5	27.4	44	152.9	97	37.9	48.1	53.1	47.5	83.2	75.1	37.7	114.6
CDKN3	836.7	820.2	619.7	534.5	571.1	280.3	1048.2	1064.6	810.8	827.8	721.2	713.2	744	773	799	406	315.3	297.6	293.3	356.7	295	211	416.9	311.1	164.6	293.2	419.2	689.9	482.3	194.6	464.7	478.8	200.5	315.2	220.6	190.3	77.6	197.6	1195.7	2050.7	683.5	983.2	1484.4	1284.4	528.9	1450.1	682.7	1461.3	1416.4
CDON	18.7	13.4	26.7	15.4	10.9	13.4	27.8	28.4	45.9	36.9	35	22.8	18	17	15	4.6	4	9.2	2.7	2.9	2.3	28.4	5.8	4	3.6	133.2	4.3	40.6	31.6	3.1	3	10.4	19.9	1.1	24.4	41.7	2.2	13.6	46.3	12.3	32.9	82.6	39.5	48.2	102.5	136.7	55.5	74	40.8
CDR2	456.5	428.3	532.8	154.3	184.8	164.5	467.2	405.5	339.5	356.4	303.9	342	406	330	338	212.1	214.4	137.3	195.9	144.7	231.2	186.9	323.9	208.3	179.3	181.1	136.5	173.3	146.2	175	243.3	160	113.5	91.7	168.5	162.5	183.8	175.6	159.4	369.3	244.9	223.9	401.1	333	310.7	264.5	541.7	272.1	201.1
CDS1	23.1	24	29	13	8.1	7.3	24.3	23.1	30	14.2	19.5	9.4	30	32	30	41.9	14.7	4.2	15.1	2.2	14.9	18.4	0.4	0.8	47.3	0.4	18.8	3.4	11.3	1.2	0.3	16.5	0.5	42.1	13.8	0.6	1	0.3	15.8	14.4	15.2	14.9	4.3	15.1	15	21.1	30.9	17.5	15.2
CDS2	145	141.8	203.6	134	104.1	191.2	199.3	225.9	320.3	225.2	213.7	244.7	315	324	280	170.7	30.5	63.3	54	136.9	111.6	57.2	80.9	129.7	73.3	139.4	131.9	157.3	163.6	178.8	179.2	142.8	118.1	120.9	117	121.5	62.4	144.3	113.9	150.1	264.2	161.5	330.4	242.1	192.7	161.7	202.2	160.5	243.4
CDT1	235.8	199.9	370.5	191.9	158.7	223	171.3	121.5	135.8	324.9	456.2	352.5	176	173	211	132.2	166.7	196.6	67.2	290.4	156.7	120	174.2	123.2	130.2	47.8	94	395.3	100.5	145	133.6	147.4	89.1	115.2	115.6	94	381.5	139.1	387.3	288.9	204	130.3	172	68.8	215.4	169.6	241.5	164.3	151
CDV3	1666.2	1590.2	1736.3	2846.7	3108.2	2853.4	1984	1891.8	1819.1	1623.9	1524.7	1793.1	1889	1844	2072	622.4	975.3	870.9	768.1	709.7	862	1317.2	1714.4	700.5	1191.4	1089.8	884.7	606.3	740.1	1052.8	595.6	1063.8	881.2	1297.6	717.5	738.3	623.5	648	1464.5	2027.9	1264.7	1242.3	1450.7	1098.5	1133.9	1432.1	1522.7	1267.8	1375.2
CDYL	194.3	217.5	250	163.8	239.1	263.6	241.7	224.6	205.1	199.7	170.3	182.1	242	227	211	176.5	218	124.7	102.7	255.1	214.1	154.9	90.1	245.8	227	85.7	250.8	88.6	131.7	67.9	107.8	130.3	157.4	361.4	180.4	81.9	483.7	103.6	218.4	218.9	488.1	535.5	446.6	449.5	368.6	265.5	304.1	269.9	132.7
CEACAM4	29.5	14.5	16.9	13.6	34.9	27.2	25.5	17.8	21.1	11.2	14.2	24.9	6	12	18	32.8	42.6	56.8	40.7	35.9	26.5	32.3	22.3	26	32.9	42.3	39.1	24.7	49.3	36.3	32	33.8	42.1	22.7	35.8	45.1	39.7	47.5	10.7	12.9	29.1	11.5	16.2	24.5	12.9	13.8	3.1	22.1	30.6
CEACAM6	26.4	7.8	14	24	10.9	13.5	16.8	15.4	12.3	15.6	17	9.6	13	13	13	28.6	32.9	37.9	25.3	23.3	32.3	20.4	8.5	26.5	17.4	31.4	28.4	22.6	29.2	39.8	26.1	33.6	26	18.5	22.1	33.7	34	27.6	8.9	24.9	11.2	14.8	22.3	8.5	11.6	17.4	6	12.8	18.5
CEBPB	3311.5	3440.9	2843.4	2837	2726.7	2329.7	3453.1	4007.5	3368.3	1667	1889.9	2094.4	2802	2615	2799	660.5	850.3	606.5	628.9	351.2	666.5	564.2	398.3	442.4	226.5	108.4	319.2	336.8	435.4	514.5	678.9	957	171.3	243.9	504.3	616.7	1000.4	669	2381.8	463.9	1006.9	1122.7	1035.3	1290.3	1257	994.5	1566.5	1168	632.7
CEBPD	1362.8	1117.2	1453.3	166.2	235.7	226.6	888.9	891.4	1204.2	730.7	655	725.7	964	968	941	11.7	8.9	19.7	6.9	66.1	8.5	30.7	24.8	124.3	9.1	8.2	14.6	93.8	50.7	10.8	7	10.4	38	88.8	40.6	16.6	17	22.3	82.1	31.6	46.2	160.4	180.4	152.8	50.3	204.8	200.5	165.2	126.5
CEBPG	305.2	257.6	274	417.9	346.1	628.5	234.2	218.2	177.8	239.3	245.4	248.2	189	188	198	177.7	204.4	146.1	198.3	98.3	200.3	161	179.1	115.1	94.3	71.3	165.1	142.4	142.6	108	174.1	187.5	89.4	119.9	118	145.2	122	140.4	178.7	197.3	138	95.5	132.8	147	133.5	144.7	211.1	94.7	61.5
CEBPZ	654.9	733.1	575.5	533	562.2	634.8	475.9	459.5	432.1	632.1	660.9	620.2	544	638	622	129.3	152.8	104.2	213	150.6	165.7	149.9	282.2	247.3	387.6	97.2	135.4	140.9	152.2	320.9	154.1	118	120.1	232	100.1	170.3	146.2	140.4	698.7	473.7	367	554.5	475.7	536.5	295.9	269.1	703.2	438.1	502.3
CECR5	150	169.7	155.3	420.4	463.6	283.8	281.1	218.7	241.5	253.5	213.7	265.5	237	261	213	198.2	152.6	229.4	151.7	254.7	302.9	282.4	172.4	344.3	136.7	211.3	193.9	187.8	702.8	196.9	182.7	176.2	141.2	357.8	124.4	371.4	821.8	213.1	371.7	230.7	293.1	334.7	440.3	501.3	318.5	323.5	586.9	203.5	297.5
CELF1	1044.5	1129	1059.6	1110.5	1207.7	1439.3	1221.9	1372.8	1571.3	1231.2	1229	1351.6	1514	1435	1432	310.7	329.6	191.2	346.8	305.1	442.9	327.1	276.1	410.5	469.4	563.6	167.4	407.4	269.5	328.6	486.5	360.5	300.2	595.4	318.5	394.3	463.2	239.8	906.1	1202.6	649.5	1060.7	857.4	869.3	1083.1	800.3	918.9	943.6	985.9
CELF2	409.5	456.8	762.3	7.4	14	3.5	144.2	214.2	245.8	39.7	52.6	38.1	296	290	296	1016.6	747	783	1037.8	790.3	1346.5	688.2	1023.1	334	225	579.7	824.5	48.3	92	801.3	17.1	18.7	894.2	874.2	700.9	1035.4	24.6	1030.8	34.4	259.1	1391.5	1223.6	3310.1	1158.6	265.4	1012.7	233.7	852.6	16.7
CELSR1	10.5	15.2	14.4	13.2	8.9	17.9	24.2	16.8	22.5	42.4	35.9	33	36	39	34	2.4	1.7	2.9	8.6	6.1	1.8	8.3	192.7	42.4	3.7	1.6	1.3	1.4	6.1	2	23.9	1.8	1.9	1.2	6.8	1.9	0.8	5.9	60.3	11.5	70	135.3	42.1	116.9	52.7	90.8	43.2	92.4	15
CELSR2	83.7	72.9	126.1	10.8	12.2	7.4	112	119.4	141.9	106.1	100.6	98.2	126	117	120	32.7	23	39	31.4	29.9	29	72.7	22.3	25.7	42.7	55.2	40.5	61.7	54.1	31.1	64.4	26.3	32.6	60	29.2	32	59.3	61	54.7	44.1	55.6	113.5	29.3	105.9	67.7	73.3	174	103.3	7.3
CELSR3	23.5	16.2	19.5	18.6	15.9	26.2	22.2	34.9	30.4	17.7	16	19.1	15	12	12	98.1	56.4	80	56.7	92.1	176	30.7	103.4	127.8	56.2	132.3	55.9	104.1	247.2	89.6	44.9	66	37.4	35	139.2	29	65.5	30.6	74.4	29.3	19.5	17.8	16.6	21.9	13.4	45.3	14.3	19.3	102.1
CENPA	129	169.9	153.3	284.4	277.3	156	220.4	197.6	146.8	279.7	235.6	332.1	195	156	182	142.5	124	157.8	114.1	170.2	95.2	189.2	164	160.4	151	266.9	82.1	184.1	168.7	210.2	181.7	197.4	105.8	130.4	104.2	97.8	128.1	155.1	520.7	432.2	259.9	265	232.1	278.3	123.9	314.2	240.3	293.2	252.7
CENPB	47.6	68.6	67.1	46.7	61.3	53.8	75.3	59.5	78.7	52.4	76.5	85.8	61	66	74	42.2	29.9	46.9	32.2	66.3	37.4	33.5	43.2	156.4	32.6	26.4	28.9	44.2	32.8	33.4	28.2	18.9	46.4	22.9	34.8	33.8	51.2	56.7	125.1	229.5	163.2	160.4	126.9	122.5	137.5	65	66.4	132	271.6
CENPE	297.1	305.5	282.9	187.1	190.1	244.2	312.1	300.7	289.8	437.1	404.4	422.3	463	509	513	82.2	57.8	61.7	79.5	106.7	131.5	152.8	123.8	134.2	47.5	125.1	72.3	129.5	71.8	130.2	104.7	58.4	66.2	123.9	76.1	82.5	77	98.8	248.1	282.1	130.1	250.9	177.3	173.3	129.4	325.5	184.9	272.5	175
CENPF	371.6	345.4	407.2	385.9	390.1	578.9	451.1	527.5	393.5	463.8	430	441.8	440	471	495	354.6	294.5	194.3	365	145.8	573.7	368.7	201.3	245.3	293.5	245.3	165.8	452.8	306.9	280	286.4	360.2	218.6	339.9	172.1	175.5	397.3	150	1043.8	598.3	767.1	1357.5	1107.3	817.2	342.9	1142.5	590.9	1010.8	1210.6
CENPI	113.5	82.4	141.9	115.3	91.3	111.2	116.5	124.7	101.2	105.3	113.4	107	101	88	110	42.9	24.2	16.6	28.7	25.1	29.6	46.8	30.4	26.5	25.5	42.5	25.2	24.1	33	19.2	32.8	33.3	11.6	21.9	23.7	26.1	45.2	25.8	100.7	157.8	94.9	141.9	136	157.1	58.9	137.5	174.9	145.9	281.7
CENPJ	93.4	91.1	88.9	96.8	105.9	188.8	174.1	181	126	209.6	172.3	197.9	147	147	136	42.1	85.2	59.8	35.5	54.8	68.4	68.7	45.3	67.6	32.6	61.2	52.9	49.2	60.6	44.7	38.5	75.2	43.1	47.6	32.8	42.7	86.8	61.8	262.7	179.1	183.3	383.8	194.5	231.7	80.1	301.1	129.5	227.4	118.1
CENPM	176.7	172.7	214.4	126.2	147.1	73.6	222.8	220.5	173.6	225.2	193.4	240.5	218	223	233	75.2	223.5	79.1	79.7	193.3	126.6	173.5	280.3	176.6	239	116.1	204	142.8	220	147.6	182.9	169.3	131.3	159.1	54.2	79.4	208.1	137.7	487.5	270.5	227	200.9	277.7	297.3	261.4	423	433.3	177.3	331.9
CENPN	508.1	655.3	424.6	799.3	759.9	595	511.7	515	324.7	717.1	799.8	853.5	385	467	524	255.4	359.9	161.8	108.5	217.8	402.1	298.7	1154.6	236	154.5	159.6	226.1	300.3	156.1	426.3	279.7	327.8	96.3	340.6	45.7	166.4	253.8	91.5	781.1	411.8	523.8	680.9	693.5	578.9	305.7	761.9	873.4	498.7	401.5
CENPO	132.7	127.6	193.1	108.1	117	106	115.5	109.5	77.4	149.2	131.4	141.8	107	124	116	29.7	26.5	25.6	14.8	25.2	13.9	27.1	21.7	11.5	18.5	23.9	25	16.2	21	16.7	19.8	17.8	27.3	21	20.8	30.1	20.6	27.4	270.2	241.8	141.4	157.5	109.1	125.6	95.1	132.6	205.7	113.7	111.5
CENPQ	248.6	240.3	237.4	207	162.2	232.4	160.6	151.6	125.6	207.3	235.2	172.7	190	221	210	33.7	56	16.7	67	22.2	36	23.6	63.5	77	43.6	25.2	41.4	24.8	24.4	57.1	39.5	34.3	10.1	33	20.9	37.5	33.4	26.3	141.6	130.8	139.1	77.7	80.5	101.3	160.9	70.5	151.7	143.7	128.9
CEP104	84.8	85.9	80.4	99.7	122.6	91.3	62.3	56.4	40.4	48.9	40.1	64.3	75	62	75	64.7	85.3	66.7	89.9	79.2	84.3	118.9	102.2	121.8	174.6	67.4	47.1	81.1	49.7	113.8	91	82.9	96.9	153.4	74.8	89.5	71.7	78	81.6	56.6	117.5	80.3	117.7	120.6	31.7	92.3	135.5	139.5	85.5
CEP135	106.6	132.4	124.8	136.6	134.3	188	88.7	80	82.7	121.5	162.4	122.9	100	92	109	47.5	20.7	37.9	59.2	22.8	56.9	42.5	44.5	51.4	28.7	29.5	25	47.7	56.8	48.9	45.5	36.6	36.1	78.5	54.3	55.6	44.4	43.1	68.7	74.9	70.4	60.9	69.8	93	60.1	93.9	99.1	81.3	90.9
CEP152	135.2	111.2	143.7	72.9	80.4	188.6	170.8	193	159.4	263.5	216.1	200.2	191	157	179	22.9	15.8	17.2	23.9	21.9	35.7	24.7	10.7	14.9	29.2	20.3	16.2	22	34.8	21.8	23.7	29.9	15	13.4	5.3	8.6	7.7	16.1	195.1	236.8	143.9	250.3	74.7	203.1	127.5	211.2	236.7	131.9	102.7
CEP164	142	158.8	145.5	165.6	197.3	197	77.7	92.9	108.9	116.6	97.4	110.1	103	109	109	83	30.5	96	47.1	47.9	63.9	32.6	39.9	65.4	59.6	110.6	44.7	73.7	51.2	43.3	46.2	68.6	77.5	54.8	51.2	120.6	64.5	81.2	137.7	187.7	41.9	98.9	85.9	110.6	175.5	88.2	198.3	133.5	351.8
CEP170B	62.2	51.8	57.3	41.1	85.9	68.8	112	103.8	95.5	103.6	74.8	97.7	140	122	116	125.5	43.1	114.2	40.4	74.8	168.9	86.7	62.7	57.5	133.7	87.1	84.5	151.3	28.5	31.3	76.5	40.1	73.9	39.2	146.7	71.9	80.3	78.4	94.1	131.7	83.9	110.6	113.5	113.8	74.7	98.9	129.5	100.5	115.5
CEP192	188	180.1	220.4	151	139.2	237.3	187.6	204.8	211.6	181.9	184.2	148	174	163	166	48.2	89.6	32.1	84.9	54.3	81.4	43.3	71	102.1	73.4	90.7	56.1	58.3	103.1	83.4	94.8	58.4	47.7	59.3	52.2	32.4	82.9	58.4	95.3	127.9	118.7	152.1	142.5	127.9	128.3	154.6	164.3	146.5	216.5
CEP250	56.1	67.3	55.1	46.2	49.4	66.7	52.7	51.2	39.2	55.8	58.7	55.3	52	44	44	69.2	70.2	72.5	68.1	88.3	93.4	65.4	68.5	68.8	55.4	57.2	72.2	85.8	88.8	82	94.2	85.7	97.5	74	74.9	114	109.6	85.6	80.1	108.7	55.5	68.7	106.3	84.3	106.2	70.6	84.1	76.4	104.9
CEP290	151.9	152.8	85.7	129.2	146.7	259.2	209	221.9	237.6	226.2	263.9	213.4	260	192	193	13.8	17.5	13.5	25.9	10.1	15.2	19.3	18.2	10.1	30.1	11.4	12.9	6.6	13.5	37.8	15.6	17.8	22.1	35.6	6.9	31.4	29.7	9.9	103	56.7	57.5	88.5	55.3	111.6	87.9	96.2	133.3	142.9	101.1
CEP350	177.3	196.3	198.2	138.3	137.8	239.9	233.7	314	265.9	223.8	216.9	229.9	332	272	308	276	148.5	129.2	313	205	297.7	213.4	233.5	279.5	182.7	125.9	168.7	167.4	149.4	255.3	203.3	195.3	185.3	250.4	285.2	165.8	144.1	100.2	360	238.3	484.4	625.5	221.5	352.7	355.3	349.5	285.9	386.5	464.7
CEP55	761.6	680.4	914.8	721.2	642.7	627.4	786.7	707.5	572	833.8	948.8	947.8	711	753	761	211.6	255.8	221.9	156.3	282.1	392.4	265.1	429.7	258.2	168.6	105.9	146.1	253.1	253.5	447.7	169	264.8	110.3	237.1	169.7	81.8	248.8	80.2	657.7	1514.4	430.2	599.9	601.3	515.5	257.3	762.1	697.3	667.1	826.7
CEP57	263.2	219.3	331.4	303.8	251.3	426	307.4	304	281.8	308.1	341.2	382.8	294	299	313	130.4	169.5	404.1	109.9	176.4	234.6	83.1	192.2	262.9	153.6	226.1	143.7	374.1	183.6	174.1	241.5	253.7	116.8	223.4	174.6	171	193.6	191.4	153.6	298.2	136.7	293.8	111.3	191.7	189.9	184.5	243	115.9	284.9
CEP63	151.4	157.6	122.6	191.1	212	273.4	176	184.2	189.9	126.2	139	168.4	169	187	186	30.1	72.4	31.6	50.3	54	71.7	54.9	75.7	52	121.6	68.7	49.2	34	85.3	68.1	88.8	69.5	36.5	33.3	71.7	58.4	28.7	66	210.9	153.5	246.5	126.3	161.4	101.3	196.7	185.1	222.5	118.8	105.4
CEP68	92.9	93.3	170.6	160.1	134.4	185.9	99.7	104.5	133	114.3	99.7	79.1	139	141	126	190.6	54	67.2	55.8	120.4	39.2	153.5	25.8	96.6	64.2	84.2	61	62.6	88.5	114.4	65.6	41.9	103.5	31.7	90.4	125.9	97.3	207.5	107.1	162.8	59.9	103.4	86.3	112.5	73.3	71.5	105.3	137.9	97.5
CEP70	166.5	143	90.5	113.8	91.6	60.2	138	157.1	124.8	195.5	203.1	160.9	176	170	172	50.7	26.3	25	31.5	80.7	145.7	44.8	44	89.2	20.1	81.5	15.4	87	40	47.4	60.9	39.7	39	39.1	93.7	53.5	14.9	42.9	191.2	118.1	124.9	111.3	120.4	93.5	263.7	181.1	257.9	163.9	113.4
CEP72	42	56.1	48.4	117.2	117.3	132.3	37.8	37.7	31.2	74.1	64.9	69.5	62	50	47	38.3	50.5	44.8	32.5	49.8	48.9	40.2	30.1	38.6	64.3	68.4	54.5	49.9	94.7	28.8	73.7	54.8	43.2	65.9	41.8	32.5	59.1	46.1	52.3	58.1	77.7	51.8	56.5	55.1	27.1	87.5	42.2	39.7	19
CEP76	253.6	242.5	307.2	216.4	212.4	219.2	238.7	233.9	183.6	277.2	297.7	235.2	247	240	233	70.3	136.5	57.9	63.1	87.5	73.8	50.8	120	152.2	125.3	95.3	88.1	129.8	91.2	86.1	153.6	76.8	75.8	123.5	83.6	41.2	90.9	44	155.6	167.7	118.8	171	108.9	146.1	172.7	98	192	130.3	254.7
CEP85	137.2	143.6	140.6	64.2	72.9	79.8	157.3	180.6	153	148.1	134.2	165.5	179	145	125	170.4	156.3	205.8	137	104.7	128	173	83.2	90.4	123.8	84.5	78	193.1	100.6	169.3	151	117.2	92.2	130	141.3	137.5	156.3	189.4	147.5	91.9	119.3	123.9	326.6	187	150.5	180.2	118.4	217.7	142.4
CEP97	322	271.1	390.6	164.1	152.9	271.2	183	199.8	208.5	329.6	400.4	350.7	313	288	280	28.1	7.5	51.6	25.4	17.8	31.7	22.1	22.7	19.4	22.7	22.5	26	13	35	46.7	28.4	22.2	36	17.6	40.8	34.8	3	42.3	188.2	132.9	156.5	175	54.6	102.5	176.9	174.9	178.7	152.3	152.9
CEPT1	298.1	258.1	343	204	194.7	274.6	428.4	408.4	440.6	370.7	359.2	404.3	436	465	471	56	59.5	70	65.4	40.7	14.7	59.7	23.8	134.3	42.1	84.1	37	79.9	46.5	39.7	73.9	72.5	68.9	35.8	40.4	125.7	96.9	65	169.1	171.2	197.1	229.1	112.5	200	95.8	188.5	101.4	240.2	136.3
CERK	238.3	233	275.8	103.8	108.1	139.8	224.4	300.2	274.5	377	401.1	403.1	309	359	346	200.6	243.4	236.8	106.3	145.4	278.7	171.6	145.4	121.7	197.9	173.8	288.7	149.1	190.3	175.6	121.8	177.7	591.4	209.5	274.1	322.2	280.8	366.5	258.2	231.7	364	303.3	283.1	420.1	302	180.6	213.7	329.4	241.5
CERS2	1151.8	1428.3	1220	774.1	769.2	728.7	905.9	877.6	922.6	873.3	811.9	913.6	928	1004	1062	446.9	536.3	1559	453.5	1147	1066.1	985.5	428.2	900.7	665	307.2	644.8	1030.3	464.3	739.7	538.5	561	801	666.5	1196.6	291.1	693.9	1177.8	1596.3	1642.5	962.1	1123.1	609.1	1059.2	713.7	1180.1	700.8	1723.3	886.1
CERS6	278.1	314.2	361.5	398.8	359.7	591.5	252.8	254	374.3	256.7	234.4	234.1	437	390	414	249.2	339.7	235.3	236.6	204.6	204.8	260.8	165.1	181	224.2	10.9	160.7	310.1	198.6	5.9	206.3	336.7	257	381.7	225.6	273.4	304.4	503.7	282.3	215.3	272.4	217.1	244.2	74.2	172.3	317.9	39.6	312.7	357.7
CES2	209.8	212.5	150.6	131.8	116.7	136.6	107	119.6	143.3	106.2	112.4	113.5	126	116	108	197.9	172.9	232	152.8	196.9	221.4	188.9	99.5	181.7	123.8	165.4	155.6	178.3	163.2	185.3	173.3	252.3	187.4	186.3	136.8	185.1	216.9	173.9	139	83.9	156.5	115.9	159.5	100.5	123.5	99.4	131.8	114.5	120.1
CETN2	765.8	836.8	840.4	586.8	668.3	498.4	866.6	842.9	730.5	847.7	942.6	909	730	899	912	234.2	142.7	136.2	209.5	139.6	137.5	199.9	177.7	98.2	188.7	157.8	138.5	43.2	102.5	86.6	182.5	115.4	95	124	287.8	79.8	201.1	103.3	288.3	284.2	357.7	288	597.3	282.1	401.7	410.3	631.9	387.2	1233.5
CETN3	1169.8	1060.9	795.3	799.4	621.4	655.7	954	1019.6	867.6	1118.5	1009.9	1050.4	1102	1131	1088	177.2	109.9	178.6	253.6	185.9	143.5	191.9	296.1	167.8	237.5	148.9	114.7	155.2	178.5	211.3	115.9	141	139.4	208.2	177.7	217.3	248	153.4	1118.7	739.4	625	521.4	472.2	579.1	385.1	960.6	721.5	576.3	592.6
CFDP1	555.8	430.3	531.5	734.4	778.3	717.3	347	375	424.9	661.2	589.1	698.4	525	523	518	126.5	129.1	112.8	111.7	98.6	150.3	79.1	73.7	213.7	230.9	132.9	73.2	80.6	90.4	116	133.2	56.2	45.5	116.5	120.7	117.3	208.7	103.2	335.2	201.6	463.3	285.4	257.5	226.9	242.7	215.1	405.3	214.9	224.3
CFH	184	201.1	248.5	0.5	0.5	0.4	217.5	256.5	339.3	193.6	148.4	200	375	269	232	2.4	2.6	2.5	3.1	1.6	12.7	1.8	0.6	45.5	1.7	1.9	432.7	1.5	0.8	1.7	1.7	2	3	1.1	1182.3	4.9	0.6	1.6	4.3	39.7	1.7	27.5	0.8	2.3	0.8	9.1	5.1	10	114.5
CFHR2	36	39.5	28.2	23	36.9	20	30.3	35.1	42.8	33.6	45.3	33.3	49	37	35	17.5	24.6	23.1	22.8	27.6	17.5	26.1	14.3	27.5	11.2	19.5	55.3	22.4	18.5	17.9	15.4	17.2	13.3	15.3	49	48	17.1	16.6	6.2	10	7.5	14.9	7.3	16.1	20.3	10.5	14.9	9.9	21
CFI	239.3	281.6	556	4.4	2.8	4.6	469.5	450.4	1395.5	754.3	665.5	544.3	1687	1037	868	10	26.6	2	7.2	1.6	18.1	16.4	3.4	11.4	7.3	10.3	274.7	9.6	15.5	7.2	9	8.7	20.7	5.8	13.4	9.3	10.3	8.3	112.5	8.2	186.7	19.3	8.2	1.4	190.2	626.2	20.5	37.5	12.1
CFL1	2933.9	2939.5	2672	3849	5054.3	3141.8	3739.4	4179.2	4195.9	3056.8	3466.1	4275.3	3655	3996	3991	3877.6	3620.8	3387.9	3008.6	4436.7	3276.2	3693.4	2507.4	2663.2	3093.3	3486	3204.9	3950.4	3886.2	3085.7	3912.8	4511.7	3493.9	2796.7	3558.1	2962.7	3537.4	3530.9	5320	7281.4	5348.3	6651.5	5629.4	5430.8	6260.9	5515.9	8316.9	4927.6	5316.3
CFLAR	242.6	278.6	241.1	502	528.2	448.8	434.7	384.3	345.6	141.9	132.2	159.1	356	335	339	374	370.6	463.3	326.8	822.7	90.5	409.2	119.8	184.9	92.2	139.3	375.7	121.6	439.8	591.3	356.7	605.4	643.1	261.8	409.1	645.9	413.2	1153.4	197.7	362.1	231.5	226.9	184	133	200.5	439.6	70.7	135.1	600.3
CGGBP1	591.5	492.3	800.8	907.4	789.9	1070.6	900.3	915.4	961.1	990.3	983.2	1026.5	837	812	831	277.3	238.7	237.6	198.9	261.9	240.6	240.3	202.4	208.9	204.4	343.5	297.4	298.7	290.1	309.1	339.3	340.6	184.2	277.7	236.2	289.2	247.1	235.1	986.1	796	839.1	1127.5	557.9	969.1	716.9	703	983.3	1766.3	784.7
CGRRF1	163.9	194.3	139.3	140.7	139.8	139.7	175.6	181.9	168.8	144.7	159.5	148	170	172	175	99.6	36.8	99.9	49.5	76.3	56.8	48.2	41.6	45.8	44.4	56.9	45.6	97.4	82.7	49	56.7	62.2	50	75	68.9	86.7	43.3	61.1	98.7	160.8	104.3	85.4	117.8	141.2	90.9	124.5	107.5	120.5	151.9
CH25H	1357.7	1658.8	1154.8	5.1	1.6	2.4	1057.4	777.5	664.6	383.4	448.6	380.9	721	521	382	22.5	10.7	19.1	12.2	17.3	16.6	12.4	8.5	10.7	16.5	2.4	20.9	10.6	6.6	12.1	12	8.4	11.9	10.4	4.3	11.3	17.4	21.9	6.7	1.1	9.9	0.5	2.9	5.1	35.6	2	5.5	16.4	22.9
CHAC1	50.2	38.7	36.4	177.7	111.2	141	35.8	38.7	25.2	33	16.6	37.1	42	22	30	199.8	348.2	64.6	124.8	57.6	87.4	128	25	122.4	21.1	29	222.5	32.6	198.6	125.2	192.6	776.6	6.5	85.8	164.5	310.5	68.2	235.3	32.9	80.9	21.1	29.1	46.8	33.9	37.1	17.1	9.5	24.3	22.3
CHAF1A	243.2	228.6	125.4	190	204.9	132	173.8	162.2	143.2	210.2	245.4	236	163	188	189	164.6	139.5	136.2	104.8	127	156.6	191.7	171.5	163	181.8	160.5	157.1	175.9	182.6	158.7	140.8	132.2	122.4	146.9	86.8	112.8	183.2	91.8	248.8	261.1	162.5	184.7	171.1	185.1	167.5	133.9	257.1	138.3	150.4
CHAF1B	129.8	104.1	122.9	82.3	68.9	65.9	125.9	114.8	115	133.2	161.5	152.3	154	144	172	38.4	22.6	35	22	92.4	49.4	50.5	34.9	59.7	65	44.6	47.4	53.2	62.2	70	60	67.3	38.3	78	34.6	33.1	99.2	31.2	147	132.1	102.6	186.8	149.3	160.8	164.1	196.1	223.7	160.5	195.5
CHCHD2	3716.5	3938.3	3079.4	4246.5	4519.4	2929	3755.3	4009.5	3413.8	3464.8	3628.1	4309.5	3593	3660	4034	2813.3	2827.7	4157.5	2314.5	1864.5	2530.4	2704	2487.4	1914.7	3499.8	2479.5	2822	3150.9	2387.3	2122.6	4117.7	2490	2976.6	2874	2383.2	3037.3	3236.6	2273.7	4596.9	4117.5	5021.7	4068.5	4377.4	5834.2	4017.3	4729.4	5678	5195.7	3483.7
CHCHD3	871.8	864.3	874.8	782.9	790	677.1	618.3	560.1	552.4	668.5	714.3	768.3	635	736	768	447.3	525.8	188.8	389.2	354.9	432.8	453.4	386.6	284.1	451.4	427.5	391.8	388.9	237.8	434.1	543.1	193.3	252.9	339.8	368.4	291.1	400.8	265.3	954.5	860.5	1619.1	1328.9	1829.1	1919.1	661.5	1637.1	1613.5	1541.5	748.6
CHCHD7	316.5	397.1	239.5	479.4	500.1	411.4	355.6	357.3	246.5	395.3	437.4	393.2	394	411	438	105.7	224.6	93.8	226.1	186.1	151.5	89.2	113.2	183.7	67.1	90.2	133.5	64.1	85.5	50.3	63.5	38.5	129.6	128.2	78.5	74.4	183.3	58.5	259.1	427.1	969.7	213.3	482.3	537.5	411.9	387.9	512.7	479.1	525.6
CHD1	409.6	405.8	311.5	218.3	222.5	428.9	273.8	261.3	261.9	289.5	297.2	264.9	264	232	248	146.1	69.5	112.1	183.5	110.8	99.8	198.5	148.2	148.7	228	146.7	116.2	165.2	101.6	162.4	99.4	125.2	92.4	155.7	185.5	171.6	141.1	152.3	442.9	299.3	503.1	466.2	401.1	564.8	234	327.9	577.9	499.9	252.5
CHD1L	319.2	343.2	343	617	637.4	735.1	580	568.9	534	446.3	378.9	481.1	475	474	438	319.9	217.3	491.3	287.4	669	541.3	600.4	394.4	586.5	406.8	181.2	159.9	593.2	259.5	292.8	426.8	302.6	316.1	513.4	474.1	194.2	617.9	443.8	567.3	768.7	330.9	739.7	366.9	549.8	266.7	489.4	330.9	1124.2	491.8
CHD4	260.6	242.1	353.4	128.1	154.2	227.6	287.3	306.5	335.4	293.8	297.9	326.4	420	420	401	265.8	279	288.1	263.9	297.2	420.9	284.2	303.4	320	317	334	311.8	533.7	297.6	321.2	333.8	264	328.6	348.5	560.9	247.1	537.5	359.3	519.7	323.3	448.9	334	286.9	362	274.9	345.2	372.6	471.1	312.2
CHD7	73	64.8	47.8	47.8	54.8	45.8	60.4	55.1	69.8	95.2	80	92.6	94	81	79	198.2	166.8	98.9	84.2	179.2	182.3	246.5	136.5	221.9	109	72.1	86.3	90.8	129.7	167.1	177.5	66.7	103.6	187.8	90.2	113.6	439.2	129.7	144	72.1	175.9	225.1	286.5	187.1	179.4	122	176.2	264.7	77.3
CHD8	75.6	69.5	77.5	54.2	65.9	67.3	59.1	61.2	79.7	88.5	75.3	70.8	77	92	83	163.4	85.6	185.8	117.4	132.7	125.2	118.4	207.5	152.7	149.8	307.8	182	270	175.7	252.3	135.9	146.2	134.8	138.4	216.5	144.1	191.8	111.2	217.3	139.8	116.2	181.7	183.2	185.7	132.6	174.7	146	130.7	197
CHD9	296.2	344.6	326.7	363.7	347.9	864.2	127.9	157.2	171.8	278.3	283.8	263.3	185	169	177	173.8	105.8	131.4	115.6	117.5	282.2	106.4	101.5	210.2	202.3	165.7	108	190.2	80.6	169.1	56.8	101.4	158	120	61.6	294.4	146.4	114.6	476.7	338.9	430.9	253.4	281.8	246.8	253.6	463.3	289.9	286.9	317.5
CHEK1	350.2	343.1	348.8	294.4	284.7	223.8	229.2	221.6	257.4	405.8	486.6	453.9	352	381	402	106.5	223.9	231.9	167.6	133.9	159.9	105.8	148.2	414	159.5	429	148.3	192.9	300.2	116.4	272.6	132.4	150.6	171.4	118.6	184.4	138.9	78	217.3	313	119.8	303.7	136.1	200.5	299.9	150.9	352.7	125	442.5
CHEK2	164.4	169.6	166.4	186.2	190.6	183.4	214.3	173.8	165.5	161.4	139.4	176.8	169	151	158	72.8	75.6	69.7	55.2	94.9	66.3	93.5	161.2	81.3	112.2	93	106.5	51.9	109.7	77	120.8	59.8	61.2	77	65.6	72.3	223.3	55.2	181.3	89.1	101.9	197.4	223.1	188.7	117.7	130.4	229.9	34.8	180.1
CHI3L1	4204	4622.7	2991.5	0.7	0.4	0.3	2697.2	2025.1	2648.9	101.3	107.4	85.2	2184	1696	1385	1.8	9.6	0.8	0.4	0.6	1.1	2.9	0.3	1.3	14.7	2.1	1.5	2.1	1.4	39	19.3	1.4	245.7	2.4	25.5	124	4.4	3.2	0.7	0.7	1.9	1.1	2.7	1.9	1.6	2.2	2	18.1	1.1
CHIC2	488.3	495.9	479.1	582	571.4	560.8	602.2	590.8	563.4	501.9	564	538.5	493	450	557	103.1	50	83	114.1	82.8	95.9	123.2	71.1	85	61.1	114.1	76.7	66.1	112	49	71	97.7	77	100	75.6	107.4	56.9	131.5	316.8	1006.7	150.2	202.4	132.4	169.7	426.6	164.5	300.2	158.3	211.1
CHKA	102.5	106	93.3	25.2	34.3	32.7	65.3	55.8	68.1	108.6	79.6	94.6	77	90	91	196.1	106.7	53.6	97.8	213.7	230.2	88.3	78.8	199.7	155.8	304.6	69.5	138.7	96.5	140.8	133.3	172	59.2	114.2	44.8	51.6	88	143.9	132.3	120.3	138.5	158.2	802.9	343.9	96.6	81.8	259.7	126.1	163.1
CHMP1A	228.5	267	289.2	229.9	326.8	200.6	145.6	173.2	159.7	193.6	196.7	193.4	171	140	187	106	75.7	91.1	89.3	110.4	96.4	69.1	175.5	114.4	75.5	53.2	64.5	107	61.6	108	103.1	84.8	44.9	76.9	73.6	109.1	112.9	70.4	193.3	196	212.7	151.6	170.8	138.1	149	156.3	151.6	205.6	171.4
CHMP2A	785.7	739.6	779.7	787.3	754.6	653.2	864	874.6	949.6	932.7	882.5	987.6	896	873	897	445.7	206.1	136.6	356.4	260.7	390.7	459.1	274.4	318	381.8	135.3	305.6	337.2	249.8	597.8	453.3	486.8	508.5	293.3	418.7	322.2	311.2	162.8	989	709.7	982.9	619.4	1089.5	1153.5	1092.8	369	1265.4	961.1	1056.9
CHMP2B	422.6	437.1	509.3	498.2	450.3	489.1	490.4	479.5	452.6	771.1	661.6	618.3	726	782	724	213.2	200.7	184.3	245.1	165.5	177.2	114.6	127	258.7	110.7	212.9	206.4	156.6	184	263.3	199.8	195.8	171.6	174.3	320.7	288.7	196.3	288.8	386.5	373	541.3	368.5	624.2	375.3	697.1	659.2	674.7	1496.9	494.8
CHMP5	1425	1559.3	1192.2	1748.7	1867.3	1443.8	1471.1	1479.7	1299	1454	1577.1	1481.7	1910	2072	2253	147.4	151.2	201.1	68.2	82.3	97.1	143.2	198.1	110.5	73	389.8	125.8	160.2	124.8	269.2	110.9	249.5	139.3	74.8	245.1	202.4	138.5	152.3	1015.2	1014.2	1183.4	852.2	848.8	798.6	1115.9	703.4	738	1442.3	1030
CHMP6	91.4	109.8	101.2	70.7	65.7	48.2	101.6	104	128.8	110.6	108.9	103.8	90	92	113	43.9	47.3	59.4	41.3	52	49.5	82.7	42.9	56.8	50.1	14.8	35.6	57.4	42.8	26.1	28.2	21	35.9	41.2	46.6	47.5	56.4	32.5	60.8	77.5	80.1	73.9	107.2	95.7	96.7	26.5	70.3	64.5	148.9
CHMP7	192.9	230.2	211.2	194.5	219.4	150.7	228.8	240.1	250.8	204.3	186.1	185.6	194	218	254	78.1	50.6	143.5	65.6	121.9	100.8	124.4	90.4	71.6	67.9	52	75.1	126.6	84.5	83.9	151.6	119.8	120.6	143.7	112.4	48.5	101.9	108.7	122.9	183.5	143.1	115.2	144	160.3	200.6	81.4	146.2	134.7	210.3
CHORDC1	404.5	404.4	360.2	492.5	521.2	416.7	190.2	172.5	143.4	412.6	412.8	353.6	235	246	247	90.6	262.2	175.6	307.6	145.4	193.9	118.5	232.7	447.4	317.8	252.7	264	207.5	172.3	134.2	202.9	135.1	161.2	305.4	73.4	176.6	120.7	98.4	675.4	763.9	478.5	904.1	760.5	472.5	1254.8	718.1	644.2	365.9	853.3
CHP1	1352.9	1259.2	1748.3	906.2	743.7	848.5	1416.4	1414.3	1577.3	1302.2	1458.5	1538.3	1599	1683	1630	311.6	351.7	267.7	317.2	367.6	379.2	291.1	496.9	308.6	214.9	489.1	391.4	311.5	452.4	440.2	231.6	294.4	312.4	202	411.2	222.8	216.2	284.2	785.5	887.6	906.5	602.2	682.6	921.3	553.3	804.6	602.1	607.9	581.3
CHPF	49	35.5	32.9	35.2	31.1	32.5	30.4	22.2	26.3	21.9	22.2	12.4	19	26	25	261	130.4	304.6	94.2	190.9	106.4	98.2	127.5	64.8	108.1	144.6	239.5	80	170.6	67.6	136.9	395.3	211.5	95	171	214.3	184.7	241.6	127.4	206.4	170.8	123.7	91.7	197.2	217.7	246.5	132.5	171.7	116.3
CHPF2	234.3	247.7	256.5	138.5	191.1	182.3	252.1	207.9	280.9	213.9	244.2	283	492	481	552	228.8	184.8	199.9	162.3	154.5	129.9	194.9	139.4	113.4	116.8	208	219.4	134.8	121.4	100.8	189.3	276.8	257.3	122.4	154.9	215.7	173.5	248.2	270.5	103	302.3	142.1	121.1	131.1	307.7	289	154.3	169.3	171
CHPT1	423.1	475.9	428.8	539.7	488	576.1	443.7	462.9	442.8	310.7	284.9	334.5	460	465	482	84.9	215.6	153.2	143	238.6	290.7	198.2	249.1	223.7	201.7	197.8	153.5	187.9	216.7	156.4	207.5	131.8	141.6	233.3	151	292.2	213.7	142.3	1098.5	578.3	480.2	1226.5	1054.3	1392.6	676.2	1563.8	639.3	888.9	501.3
CHRDL1	16.6	42.9	25.9	10.2	5	8.9	1041.9	828.7	1039.5	32	25.1	25.3	303	286	304	17.1	21.7	36.7	9.8	45.4	10.6	33.8	12.9	6.7	11.3	10	38.8	13.3	55.6	9.2	7.3	9.9	11.9	12.3	10.2	23.3	23.1	21.6	7.5	11.9	24	18.2	6.6	5.9	25.3	0.9	1.4	28.6	1491.3
CHRM3	10.1	29.6	24.6	3.1	4.7	2.5	11.4	1	10.5	11.7	10.4	9.2	18	15	19	16.6	22.8	23.5	20.9	19	38.2	15	24.3	42.9	143.9	2.8	26.5	66	133.3	97.7	41.3	122.2	128.5	85	36.6	68.3	1.9	58.1	5.7	2.7	4.4	4.3	2.3	3	5.8	2.7	3.3	1	3.6
CHRNA5	107.4	89.6	84.4	93	83.9	80.1	64.8	70.1	73.6	107.4	119.9	110.4	59	75	68	55.1	36.3	46.7	125.6	72	46.4	280	27.3	355.9	46.9	70.1	44.9	47.4	57.2	79.4	48	88	59.1	138.9	61.3	44.2	57.6	31.3	101.1	48.5	54.5	79.1	71.4	58.3	56.8	54.3	77.5	50.9	55.4
CHRNB1	73.4	67.4	51	22.1	20	20.3	44.5	51.3	72.1	60.7	40.7	46.1	61	56	52	18.6	29.8	34.7	24.8	31.6	11.9	28.6	13.5	21.4	43.7	44.8	28.4	34.2	27.5	38.8	43.4	99	40.1	18.5	24.9	16.5	30.8	54.2	27.3	31.1	45.5	18.4	13.8	26.7	42.8	39.1	16.7	12.8	45.1
CHRNB3	13.8	5.2	5.9	1.6	13.5	12.4	9.1	6.6	9	11.3	9.9	9.6	3	7	7	26.1	22.4	33.8	11.8	23.8	17.1	18.7	6.9	15.9	15.7	22.1	24.1	14.7	22.9	18.4	23.4	25.5	13.4	17.1	28.7	24.4	21.7	22.3	9.1	12.3	12.5	5.9	9.7	15.7	15.1	12.1	9	9.3	14.8
CHST10	84.6	86.7	83.6	170.1	120.5	138.4	104.3	112.2	87.9	106.7	96.3	117	79	80	100	129.5	60.6	144.3	69.9	61	88	105.6	25.4	31.3	46.8	72.9	80.3	87.7	47.1	50	70.5	77.4	33.5	113.2	58.4	66.1	116.2	107.5	101.9	63.9	121.4	109.2	136.7	149.9	75.6	104.8	119.8	95.5	132.2
CHST11	124.5	139.5	146.5	539.9	594.9	792.1	229.4	208.6	160.4	103.9	82.3	85.5	154	146	177	74.6	83.5	81.8	92	95.9	11.8	57.3	42.4	79.4	29.9	73.8	66.2	53.3	90.5	128.8	46.3	149	213.1	138.4	41.7	134.8	29.1	60.9	317.5	10.1	971.7	382.5	590.6	208.6	651.9	224.6	241.3	333.5	250.9
CHST12	160	120.5	201.2	121.9	113.9	104.2	172.5	181.4	166.5	158.3	132.9	159.1	168	186	188	308.5	192.3	288	109.9	424.2	295.4	275.9	288.3	177.3	266.8	633.7	470.1	389.8	250.1	198.4	154.3	540.3	507.1	200	504.8	281.1	354.2	828.6	310.9	159.7	310.1	169.5	159.5	259.3	307.5	109.1	140.6	193.7	185.9
CHST15	6.9	18.6	8	22.6	18.9	93.7	270.7	196.5	320	48.7	36.6	46.8	184	154	131	92.6	263	442.4	182.6	519.8	273.3	532.6	313.1	162.4	183.5	27.7	185	118.7	322.4	151.8	109.3	37.5	326.9	128.2	166.5	603	500.2	191.9	4.2	6.7	11.2	6.7	16.6	2.7	9.1	5.1	13.8	3.4	9.1
CHST2	174.5	157.6	200.5	23.8	27.4	8.5	190.5	162.5	110.7	181.6	141.3	143.3	69	82	66	31.1	8.6	34.2	12.4	214.8	13.6	37	20.5	12	12.1	24.5	37.8	50.2	65.6	45.2	10	107.3	44.2	37.2	65.4	35.8	37	84	399.7	43.6	85.1	184.3	58.9	127.7	337	115.1	68.2	160.3	1255.5
CHST4	12.6	12.2	10	5.4	16.6	19.8	16.4	11.3	16.3	11.2	15.5	12.9	16	10	12	46.1	38.1	53	37.1	46	42.1	55.1	25.1	36.5	28.9	38.9	48.6	25.6	87.6	30.8	38.1	53.3	35.2	32.9	39	38.1	44.3	105.3	14.4	19.5	9.8	18.2	30.7	18.7	12.7	20.4	16.5	22.7	23.5
CHST7	141.6	141.7	131.9	77.6	87.3	89	146.1	133.5	104.9	158.7	123	156.4	142	123	114	27.8	4.9	33.3	61.5	83.8	2.6	46.4	33.2	24.4	79.4	85.5	29.5	3.8	30	2.9	71.6	24.4	3.8	42.1	20.8	46.5	6.6	194.4	45.3	73.5	48.5	21.8	1.2	3.8	29.3	70.1	3.5	3.3	178.5
CHSY1	761	635.4	979.6	448.3	454.5	501.3	928.7	884	1234.1	810.6	803.4	635.6	970	863	715	237.9	464.8	638.8	390.7	324.2	537	416	418.2	482.6	391.1	511.9	292.3	233.9	492.7	535.2	87.6	124.2	163.4	303.4	243.5	301.5	191.2	339.7	1739.5	580.6	1562.7	729.8	384.1	803.8	938.9	1434.8	810.4	804.4	682.3
CHTOP	458.3	484.4	518.6	481.5	501.9	448.3	473.4	455.1	394.2	444.5	503	465.1	415	431	415	335.8	196.5	254.9	346.4	292.3	505	300.3	306.3	303.2	342.3	249.9	227.8	448.2	236.4	333.7	152.3	309.1	270.8	259.5	376.9	308.8	338.4	720.8	481.1	348.1	296.1	332.9	501.7	450.9	322.5	311.1	340.3	488.3	387.5
CHUK	404.2	434.5	479.9	289.4	331.8	336	231.2	225.2	205.4	391.6	403.4	304.9	286	262	271	61	65.2	30.4	35.1	29.4	50.1	30	60.4	64.9	52.9	45.2	45.9	54.6	39.1	113.2	26.6	71.6	42.2	65.7	24.9	26.7	17.3	32.2	165.9	245.7	122.3	159.9	165.2	129.4	122.7	157.7	172.7	173.3	208.3
CIAO1	337.2	387.6	366.7	272.1	357.5	176.3	340.7	330.2	263.1	270.9	270.8	337.8	289	279	327	111.3	141.2	123.5	107.9	95.8	100.3	94.3	96.1	72.2	198.8	64.8	79.2	176.5	85.1	135.5	137.1	138.7	137.5	215.3	137.9	130.7	181.9	101.2	496.4	217.5	308.5	277.1	424.2	385.4	314.5	163.3	256.8	241.7	627.1
CIAPIN1	570.1	603.9	557.8	589.7	666.4	476.3	374.9	436.6	434.7	402.6	408.3	462.4	429	419	459	338.9	396	398.1	359.5	492.1	469.5	375.2	798.2	484.5	596.7	250.6	372.4	525.8	284.6	458	226.9	338.4	400.5	381.1	254.8	384.9	476.6	349.3	928	570.2	706.9	734.9	715.4	426.1	436.4	677.9	525.7	446.3	365.7
CIB1	863.8	959.3	804.6	891.9	1036.4	577.8	719.7	682.6	668.1	722.1	690.9	774	879	939	992	130.5	212.4	215.3	145	212.3	139.2	135.6	198.7	87.3	277.4	217	270.9	127.3	99.9	186.8	138.1	151.8	156.2	78.8	305.8	145.4	158.4	158.3	667.9	494.7	544.1	485.3	675.7	614.3	497	414.9	611.7	526.1	884.3
CIC	42.8	36.6	89	28.7	26	69.6	57.3	53.9	70	58.4	48.1	73.2	48	61	39	95.6	62.4	54.6	75.2	42.6	95.1	67.9	107.1	55.4	76.9	91.6	112.2	94.6	154.6	117.2	77.7	97.5	87	72.1	180.8	170.5	85.4	102.7	58.7	65.6	49	49.1	48	57.7	47	48.2	61	22.5	22.3
CIDEB	30.6	15.5	23	22.2	19.4	11.3	12.9	17.6	24.4	25.5	23.7	36.9	20	16	12	91.3	21.8	117.1	74.4	62.4	35.7	79.5	56.3	82.6	56.4	34	89.6	87.2	97	203.5	124.3	200.8	44	25.7	125.9	133.1	250.8	67.1	25.5	10.9	8.1	3.5	29.5	7.6	14.1	6.3	4.9	5.2	23.8
CIDEC	56.9	60.1	37.8	30.6	24.6	28.3	35.1	48.8	49.4	40.3	37.1	45.9	33	45	45	36.1	43	76.7	38.9	63.7	51.5	60.6	43	36.7	31.2	74.3	60.5	31.4	45	36.6	38.8	44.9	42.7	25.6	48.5	51.5	61.2	53	35.4	21.5	22.6	21.1	26.2	39.8	40.1	40.5	29.1	38.8	15.5
CINP	96.7	101.1	62.4	95	105.8	68	82.1	100	66.4	64.2	70.1	92.1	71	93	72	78.9	52.4	53.8	61.6	63.7	64	74.6	21.7	50.4	57.1	52.4	82.8	81.8	61.5	66.5	99.4	75.5	74.8	46.5	66.3	41.4	45.7	58	119.2	108.5	72.1	134.9	105.1	169.7	55.2	106.1	83.1	84.3	107.3
CIR1	73.3	84.2	67.6	81.9	89.4	82.7	90.2	77.3	74.3	87.9	71.5	57.8	110	114	111	28.9	23.7	34.4	32	39	32.1	35	27.8	43.3	27.9	24.6	32.3	25	44.1	34.7	31.3	36.3	35.6	30.2	30.7	28.5	22.1	45.7	43.7	50.3	62.1	38.8	22.7	35.3	32.7	45.6	33.7	43.4	55.9
CIRBP	708.6	762.2	898.1	1120.2	1010.5	1083.6	730.4	830	954.2	1026.4	1021.4	980.1	950	836	844	446.3	378.8	722.3	286.3	474.4	680.5	446.5	285.2	399.5	610.1	751.9	629.4	651.7	714.1	872.2	669.4	729.6	675.3	362.5	578.3	435.3	804.7	738.7	631.9	675.4	760.5	513.2	218.9	548.4	698.3	934.3	356	1010.7	1491.9
CISD1	812.2	813.6	788	1315.5	1394	729.6	903	904.4	1108.7	1397.6	1377.9	1432.1	1319	1390	1415	223.5	221.5	68.9	232.6	143.3	223.7	265	407	203.3	259.8	175.7	224	278.7	161	355.4	126.6	137.5	199.1	413.5	232	82.6	178	84.1	282.7	398.1	178.9	456.1	862.2	400.1	206.4	181	388.1	606.7	871.9
CITED2	454.2	703.5	826.1	334.7	329.3	616.8	339.3	294.5	475.5	139.5	158.5	135.6	226	180	170	73.2	158	109.6	52.9	49.5	116.4	126.6	109.6	61	294.3	63.4	162.9	28.5	109.3	24.5	62.7	5.6	69.4	84.2	86.2	103.7	123.3	85	67.3	2172.3	113.7	62.9	39.5	102.9	136.6	88.5	80.5	164.3	332.3
CIZ1	110.7	113.6	104.8	116.2	87.2	109	86.8	129.4	102.7	112.7	104.5	102.4	67	69	70	227.4	153.1	268.5	116.1	197.7	154.2	293.8	98	215.3	208.2	165.1	149.2	220	256.4	248.9	231.6	228.3	174.2	191.1	307.7	167	208.8	93.4	180.9	322.9	140.3	98.1	177.3	198.6	78.9	92.9	123.4	234.9	117.1
CKAP2	666.9	626.2	806.1	543.7	457.1	461	803.7	771.8	621.2	988.2	1083.8	831.6	905	903	947	176.8	240.7	117	399.3	212.4	616.3	218.5	399.1	329.3	220.7	403.6	222.3	205.6	166.5	221.5	520.4	164.4	138.6	188.5	92.6	174.4	202.5	389.7	875.4	992.2	498.4	845.8	477.8	763.2	316.5	874.3	680.1	468.2	555.5
CKAP4	1618.8	1528.3	1994.6	1763.8	1818.1	1846.3	2411.1	2478.2	2315.3	2196	1940.4	2147.6	2864	2593	2515	376.7	235.9	67.8	504.7	179.8	408.6	181.8	446.2	28.8	32.2	287.4	409.1	144.1	1125.6	23.5	860.1	661.1	439.7	5.1	224.6	197.7	188.7	11.8	1107.6	502.9	792.6	686.2	288.1	1199.1	1041.7	892.1	234.1	351.6	764.4
CKAP5	253.5	243.8	383.2	205.5	197.2	447.9	284.2	251.4	261	258.6	268.9	269.1	315	335	332	365.9	257.2	258.8	178.7	291.7	339.7	239.7	240.2	352.7	307.7	367.5	286.2	318.8	387.4	295	427.8	397.9	212	409.9	314.3	259.6	366.4	230.9	606.5	840.4	456.1	645.2	941.9	645.3	578	619.7	521.1	588.3	590.7
CKB	186	186.5	263.3	20.2	16.9	25.5	111.8	121.1	219.2	246	196.8	211.1	82	75	69	45.2	23.1	31.4	16.5	33.9	18.8	25.7	22.2	81.8	114.7	25.1	43.7	30.4	32.1	56.7	80.8	48.9	51.5	34.8	97.7	27.7	28.9	103.6	486.9	46.3	152.2	88.7	80.1	41.9	47.5	621.5	49.3	60.3	47.3
CKS2	1878.7	1927.5	1394.8	2042.2	2154.7	1427.8	2903.8	3083.7	2479.3	2314.4	2091.3	2786.6	2058	2220	2214	729.5	751	243.3	497.4	474.7	767	776	896.2	535	634.6	1013.4	544.7	504.5	689.6	635	754.2	319.6	371.8	687	355.4	409.6	365.7	174.5	2173	2681.3	1583.3	2513.9	3248.5	1986.1	1088.7	3123.2	1925.1	3176.3	1611.6
CLASP1	129.9	142	169.6	122.3	121.1	182.7	141.7	151.4	170.7	193.4	182.3	190.8	203	181	202	77.6	91.8	67.1	122.3	91.3	124.8	107.5	81.7	112.5	124.8	69.3	94.4	100.8	125.2	117	126.5	136.1	144	145.3	94.7	135.2	91.9	130.4	192.7	290.9	370.7	283.3	195.3	177.2	258.9	196.7	245.2	90.4	121.2
CLASP2	267.3	237.1	348.3	174.1	180.1	258	177.9	166.8	145.6	251.2	243.7	241.8	224	252	271	65.7	126.3	125.7	113.4	111.6	140.5	64.5	229.4	208.6	130.9	284.7	133.9	190	189	170.1	127.7	78	81.1	162.7	197.1	116.1	121.1	119.6	315.8	209	246.7	273.3	251.2	279.7	258.9	234.3	197.8	222.6	168.3
CLASRP	78.2	67	63	62.6	65.8	96.5	74.4	88.5	130.6	102.5	114.2	112.6	79	64	74	182.2	142.6	101.9	108.9	125.7	106.6	234.8	93.2	60.6	118.4	106.1	160.3	93	150.3	110.9	137.3	140.2	132.4	156	155.4	110.8	150.6	139	176.5	179.3	94.7	118.1	204.9	198	110.3	147.6	163.3	119.6	133.7
CLCA2	28.9	38.6	38.9	38.8	29.1	58.6	12.1	17.6	29.7	4.4	1.1	2.9	8	7	6	13.7	12.4	16.4	14.6	10.2	13	6.8	8.4	11	8	16	12.6	9.6	14.8	22.5	9.4	11.7	15.8	12.1	9.9	15.5	14.4	19.3	15.5	8	7.4	8.1	15.1	0.4	27.1	14.5	8.6	15.7	6.5
CLCN3	515.8	525.2	650.9	599	537.9	890.5	534	557.2	720.6	677.5	676.8	717.5	862	802	801	292.9	348.1	278.5	278.3	258.3	238.2	312.9	402	178.7	155.4	104.4	225.6	112.9	394.8	266.9	167.6	204.6	357.4	137.7	248.5	249.1	228.2	209	351	329.1	759.2	536.3	766.2	651.7	1279.5	967.2	1139.5	643.1	277
CLCN4	55.9	49.4	86.3	0.2	0.6	0.8	42.7	47.1	42.1	72.8	63.4	63.9	133	138	157	47.6	25.8	40.6	7.8	15.5	4.6	8.6	3.2	4.4	2.8	45.8	10	23.5	19.7	27.7	11.2	92.3	33.5	21.4	90.4	10.2	25.2	35.9	21.6	3.3	44.2	3.1	25.2	33.3	24.7	19.5	2.4	13.1	17.3
CLCN5	27.6	34.2	25.7	57.7	59.8	85.1	26.3	25.6	10.8	16.6	27.2	16.5	19	21	23	26.6	15.4	29	37.8	22.8	29.1	30.6	25.8	30.6	34.4	25.6	20.6	25.2	22.6	40.8	19.6	25.4	21.4	25.4	25.2	26	20.5	24.8	51.6	18.5	146.5	141.6	172.5	190	89.4	111.6	195.7	119.4	19.7
CLCN7	128	130.2	126.6	125.4	133.9	154.1	206.6	210.1	239.3	144.7	142.5	155.8	220	214	190	158.7	94.6	95.1	90.3	133.5	117.9	125.7	146.2	76.5	120	96.6	58.1	87.5	74.3	122.8	117.2	60.1	57.7	64.8	160.1	120.3	89.9	134.3	134.7	112.3	200.5	192.4	328.9	737.6	112.8	93.7	352.6	222.2	107.1
CLDN10	254.2	256.4	260	22.9	20.1	9.6	198.6	179.9	281.9	153.7	136.5	103.9	511	360	330	37.6	25.9	41	26.5	44	29.9	37.3	20.4	31.5	18	38	50.8	24.7	36	32.5	29.1	45.6	32.1	32.3	27.1	35.6	21.2	35.4	4.9	19.3	1.6	9.8	20.5	1.9	7.8	2.4	0.9	8.5	0.8
CLDND1	695.6	697.8	568.3	593.4	534.8	581.9	740	720.6	592.1	828.8	878.4	786.8	966	864	838	145.5	182	217.4	134.4	94.7	171.9	338.7	144.4	247.1	116.7	161.1	286.7	728.9	187.2	277.8	162	487.9	79.3	188.3	285.5	190.1	106.7	199.4	776.7	569.7	800.8	703.6	505.1	883.5	1145.2	721.8	966.8	670.3	433.3
CLEC16A	61	49.6	38.2	35.3	54.5	37.5	34.8	41.2	53.5	28.7	30.4	42.3	38	42	34	67	72.4	54	70.8	67.4	94.1	86.6	81.6	81.4	64.9	55.6	61.8	76.8	62.6	76.8	59.5	76.4	77.1	45.8	107.7	85.7	90.8	92.2	58.2	55.1	66.9	65.7	57.8	55.5	57.7	30.8	72.1	41.8	68.2
CLEC2B	217.1	244.7	172.9	624.3	608.6	972.8	233.6	260.6	276.7	273.3	261.8	252.4	342	362	362	1104	11.9	22.7	22.7	494.3	403.1	79	57.7	357.4	7.9	1062.6	257.7	66	551.1	1.5	14.5	70.1	489.6	62.8	339.7	652.7	7.3	464.7	38.2	755.3	859.5	405.5	64.6	282.1	204.1	886.7	14.5	432.7	325.7
CLEC4M	13.8	10.8	4.4	16.7	6.7	8.9	10	1	13.6	6.7	8.3	2.4	10	12	6	18.1	16.4	15.7	28.2	17.7	24.9	22.2	13.4	17.6	17.3	27.4	20.6	12.9	17.8	13.9	6.8	19.5	15.1	10	12.3	18.6	14.2	16.3	11.1	3.7	2.5	17.9	14	6.5	15.8	17.3	20.2	6.6	8.7
CLGN	218.2	293.9	232.6	9.3	3.6	4.4	1452.4	1401.9	881.2	1237.6	1107.5	1285.6	1304	1379	1369	57.6	74.7	37.9	38.6	131.4	51.4	70.3	69.4	20.7	0.9	1.1	3.4	42.3	152.3	204.7	0.7	2.9	90.4	103.7	9.8	2.6	60.4	43.7	13.2	0.7	7.3	20.8	8.7	4.1	4.1	11.1	5.4	8.2	109.3
CLIC1	2689	2800.8	2309.3	3141.2	3529	2235.2	2670.8	2623.6	2447.2	2414	2536.2	3017.3	2691	2920	3070	1941.3	1382.9	1627.5	1481.9	1211	1630.6	854.2	1307.9	2104.3	1264.6	1028.3	1578.2	2120.5	621.5	1124.1	1538.3	1323.1	1072.2	1545.7	1350.8	1033.6	1338.9	1232.1	3153.3	4621.7	3680.3	4140.3	1614.5	3031.3	4011.3	3467.5	3648.5	2796.3	3610.1
CLIC4	2274.8	2411.5	2551.2	2043.5	1824.8	2328.5	2629.3	2767	2947.7	2296.6	2211.7	2118.7	2378	2238	2514	486.8	320	303.1	430.9	367.2	338.2	405.5	378.5	205.4	194.5	246.7	272.2	78.4	193	372.8	590.9	460.4	351	739.2	484.4	239.6	277.6	346.3	2004.7	2885	3465.1	1604	1740.1	879.1	2484.5	2437.4	1736.1	1966	1804.1
CLINT1	658.9	707.5	784.7	417.2	459.4	528.1	778.7	891.6	733	597.4	650	674.8	890	865	978	250.7	148.7	340.8	333.2	296.9	202.8	219.7	412.7	394.2	247.2	344.8	409	289.7	429.6	421.8	266.3	376.8	396.2	280.9	306.8	474.2	143.9	263	790.7	747.5	599.1	525.3	617.5	730.5	658.5	713.9	835.9	529.9	393.5
CLIP1	478.2	557.4	635.3	308.1	323.1	499.5	397.8	401.6	420.2	445.1	468.1	379.7	683	752	717	52.6	69.3	36.6	47.6	29.8	73.5	49.8	69.5	64.1	51	52.6	59.2	35.2	119.5	52.5	49.4	116	54.1	53.2	36.8	57.8	78.1	57.9	231.1	417.9	194.4	317.7	312.5	440.8	325.3	257.7	366.3	316.1	225.1
CLIP2	53.4	62.4	73.5	70.3	81.1	118.3	53.5	63.4	58.4	61.3	57.1	59.6	65	72	94	2.3	2.5	14.2	6.3	2	2.8	3.3	1.6	1.7	1.7	3.4	3.4	6	16.4	1.6	11.7	7.4	16.9	2	40.9	4.7	10.9	15.9	47	74.5	52	21.9	25.2	32.7	65.7	20.8	29.8	33.1	67.8
CLIP4	390.8	469.7	474.7	388.8	358.3	788.4	429.8	405.5	575.1	660.5	587.7	632.6	781	691	715	7.8	8.8	5.5	1.5	1.7	2.3	17.9	7.9	2.8	1.4	11.2	23.7	45.8	1.2	2.2	1.4	1.1	18	0.9	4.7	4.6	4.6	2.5	360.1	3.6	379.4	81.6	116.5	197.5	275.1	373.8	93.5	581.6	300.9
CLK1	228.5	210.1	185.9	339.2	302.4	457.7	199.1	183.4	185.6	187.4	323.6	147.2	278	190	178	76.6	53.1	61.5	96.4	64.7	75.2	37.3	90.9	73	34.5	51.6	58.2	62.5	38.2	88.9	53.1	95.1	63.8	59.7	49.4	81.9	36.1	122.7	107.6	178.7	146.5	153.1	119.9	135.7	150.5	140.1	74.1	142.9	222.7
CLK2	222.6	228.5	177.4	222.7	221.3	211.4	135.3	168.1	152.6	198.6	153.8	186.5	210	152	171	350.8	148.2	364.7	259.2	405.3	632.6	508.7	236	226.8	280.9	209.2	333.5	643.1	246.3	316.7	258.2	295.3	345.9	276.7	800.5	303.6	577.8	698.6	305.9	181.9	116.9	206.1	270.9	232.9	151.9	147.9	122.1	243.3	160.1
CLK3	134.8	142.4	121.7	189.5	190.5	159.5	129.7	131	103.8	179.5	123.9	184.3	136	132	138	108.3	110.2	168.3	63.9	135.8	60.1	75.9	81.1	102.6	119	156.7	96.4	115.3	104.1	104.2	93.4	86.7	78.2	59.2	120.1	129.3	69.8	84	153.2	120.9	157.8	186.7	212	179.9	137.5	223.7	162.7	111.6	118.3
CLK4	188.3	194.3	148.4	124.5	127	173.5	168.2	172.4	120.4	132	145.3	104.9	232	105	104	78.4	48.5	65.3	112.2	61.8	63.7	54.7	90.7	102.9	45.1	75.3	48.7	54.6	57.1	92.3	51	86.4	67.2	62.8	55.5	96.1	49.8	78.9	165.8	104.1	148.1	121.3	96.5	98.1	105.2	97.6	123.5	85.3	96.3
CLMN	16	21.5	19.7	4.5	0.3	3.4	29.9	31.7	20.9	5	10	9.3	22	26	15	15.6	2.5	64.1	15.6	9.5	16.7	10.1	6.8	11.8	35.4	29.5	65.7	30.1	38.2	13.4	146	1.3	40.6	3.7	16.7	45.8	53.5	13.7	155.3	2.1	83.1	105.5	14.3	29.9	57.7	207	112.3	76.5	40.7
CLN5	286.9	319.6	293.9	186.9	195.8	190.5	483.3	419.4	472.7	428.8	437.5	387.6	601	541	518	87.7	50.3	78.7	81.7	46.3	87.1	72.9	68.5	92	36.8	78.3	105.7	39.8	96.7	96.3	42.8	130.8	64.5	54	44.7	97.9	67.5	111.6	298.1	104	245.9	420.1	217.1	370.9	304.9	158.9	293.3	247.2	144.3
CLN8	112.1	132.9	94.9	65.3	70.1	42.2	97.3	84	111.9	161.3	209.4	91.2	205	220	208	14.9	32.5	67.9	19.3	26.7	22.8	33.3	28.8	26.7	9.4	25	21.9	24.5	18	17.5	9.9	6.3	19.6	35.3	21.8	26	27.4	21.2	72	56.3	133.9	160.9	32.1	168.4	127.1	24.3	88.5	48.3	52.6
CLNS1A	688.9	639.3	743.4	1554.9	1613.9	1234.6	799.6	651.7	733.4	918.3	745.2	826.9	725	785	750	446	389.1	395.1	491.8	508.1	367.7	347.9	305.8	518.5	853.1	653.9	430.6	852	372	441.1	587.6	637.6	426.6	486.7	174.4	359.2	474.1	280.4	1092.9	1248.9	687.3	846.9	2498.9	321.6	1081.9	777.6	1063.9	1003.6	1129.7
CLOCK	311.6	282.7	295.5	218	205.5	370.3	257.4	304.6	287.8	299.6	271.9	263.9	277	316	377	92.9	44.8	97.2	127.1	97.6	255.1	131.5	83.4	107	84.8	137.2	70.7	110.5	124.9	116.6	48.7	136.6	162	93.2	239.3	158.5	100.8	108.7	308.5	348.9	255.5	373.4	270.5	296.5	270.3	333.2	298.1	371	434
CLP1	225.3	205.1	231	294.5	310.7	242	245.5	249.4	224.5	249.5	287.4	259.5	236	249	258	157.2	140.4	133.8	181	161	190.7	111.3	283.6	275.6	303.9	259.5	202.4	191.5	197.4	218.1	263.2	252.5	171.3	248.7	164.4	161.2	167.7	135.2	249.5	214.1	189.4	242.7	119.9	189.5	314.9	226.6	245.4	259.7	298.5
CLPB	208.5	172.1	178.9	126.6	119.2	97.8	142.7	156.1	102.7	183.3	185.2	210.4	148	180	194	47.3	58.2	47.5	14.3	20.3	22.9	26	32.9	19.2	18.1	132.1	62.4	56.2	128.5	3.5	69.4	48.2	70.9	32.7	0.9	62.2	55.4	20.8	102.9	98.8	178.3	92.9	395.9	146.2	103.3	164.1	105.9	105.2	323.6
CLPP	395.1	337.2	387.2	620.1	624.1	392.8	239.6	281.1	262.4	311	298.9	337.4	282	301	305	250.5	289.5	382.7	245.4	250.7	218.1	274.9	280.2	283.4	288.8	324.3	305.8	272.6	366	341.9	274.8	316.6	279.6	293	227.2	215.7	218.6	211.9	407.8	327.8	464.1	336.2	435.7	261.6	282	408.6	496.7	343.1	379
CLPTM1	394.1	411.2	313.4	166.7	167.6	131.9	366.5	340.8	339	409.9	407.6	467.4	199	183	204	393.3	342	426.9	198.7	288.4	265.7	358	374.8	242.6	218.1	176.2	455	398	414.6	230.1	336.3	416	394.2	528.9	345.6	304.9	241.6	346.4	554.8	358.1	568.3	427.7	412.1	713.5	439.3	401.4	536.9	379.6	545.3
CLPX	353.6	345.6	399	347.9	307.4	343	346.3	343.9	320.8	336.6	315.1	326.9	319	308	311	78.4	100	80.3	103.3	83.3	104.7	84	77.6	126.4	231.2	186.9	106	76.8	117	94.1	103.5	42.9	102.3	96.1	69.6	110	82.1	96.1	317.9	141.1	200.7	279	292.8	331.2	190.1	233.1	261.1	257.4	351.7
CLSTN1	219.4	173.2	219.8	180.5	188.4	226.8	180.6	186.2	179.2	199.5	166.5	212.2	171	177	194	257.3	115.5	220.9	154.9	175.7	133.3	293.3	277.9	211.6	274	226.2	122.2	181.8	229.2	274.3	182.1	101.6	242.2	257.2	259.4	111.8	143.8	281.2	457.1	368.5	440.9	302.4	521.3	512.5	644.1	355.6	308.6	685.7	207.5
CLTA	2089.7	2265.8	1707.7	2532.9	2940.9	1909.4	1940.3	2004.5	2076.5	1709.2	1843.9	1988.7	2019	2260	2146	897.3	694.5	755.2	1001.6	868.4	1245.5	764	1063.5	930.4	951.3	1268	713.3	1240.6	481.9	1038.3	1165.6	631.7	657.3	793.7	749.5	704.7	661.2	537.5	2319.3	3802.6	2164.5	2777.7	2645.6	2691.8	1926.7	906.7	2230.7	2669.6	2312.7
CLTB	426.8	579.2	424.1	352.3	390.8	234.4	343.9	375.5	428.8	339.2	388.6	504.6	419	458	564	328.4	415.1	355.6	269.3	341.3	296.1	281.5	299.6	297.4	360.9	171.2	352.1	397.1	338.3	158	121.1	157.3	176.6	261.2	142.3	136.7	166	241.6	351	1129.8	354.6	141.3	197	306.8	239	255.7	456.1	194.5	291.9
CLTC	1862.4	2004.9	2174.4	2046.7	2172.2	2619.2	3040.7	3426	3460.1	2576.2	2526.6	2926	3240	3447	3637	1616.5	1267.8	1284.3	1352.1	1384	1717.9	1712.6	1834.9	1789.3	1724.6	1145	1317.7	1893.3	1615	1969.7	1057.8	1988.3	1581.8	1687	1429.1	1489.3	1857.7	1511.2	4012.3	4818.8	4255.4	4545.1	3352.7	3837.5	4563.4	3367.1	3912.9	3885.7	5480.3
CLU	783.1	959.2	1168.4	147.6	167.6	121.4	1192.4	1203.2	2948.7	940.3	847.6	911.1	2586	1932	1812	5.2	187.7	49.5	3.2	1.3	68.2	328.6	3.3	2.6	2.7	14.2	105.3	3.4	1.4	135.3	1.8	4	52.9	103.6	171.4	612.5	130.6	20.7	21	3.9	39.6	16.9	25.7	7.9	17	1	27.1	14.7	80.9
CLUAP1	134.4	113.7	141.2	96.2	95.6	100.5	147.9	137.4	149.7	104.8	85.8	107.8	113	102	136	63.1	34.4	73.2	53.3	63	41	84.7	60.9	46.4	51.4	58.7	50.7	50.4	65.7	54.6	49.9	53.5	90	54.9	90.9	61.7	129.2	93.1	158.3	68.9	117.8	122.5	491.9	123.3	138.1	116.2	148	136.7	120.5
CLUH	134.2	130.1	119.4	98.2	115.1	143.1	203.1	171.6	162.6	106.1	125.3	134.2	122	135	174	104.6	197.5	218.2	81.1	193	205.7	93.1	108.3	182.1	184.5	92.7	53.7	225.2	79.2	72.5	128.8	134	152.8	134.1	101.3	156.5	250.9	127	104.6	151.5	106.1	61.9	240.8	179	104.1	100	273.3	85.5	138.7
CMAHP	86.7	79.9	74.9	12.4	8.5	11.7	59.7	81.9	49	21.4	18.5	14.9	30	31	30	47.4	18	13.6	76.2	30.9	49.7	17.9	14.9	110.6	20.2	60.2	55.7	95.1	97.1	21.8	12.7	52.4	24.7	15.8	38.8	47.2	22.7	81.5	4.8	1.4	8.1	2.3	6.1	1.8	6.3	3.2	11.7	1.5	14.7
CMAS	297.6	278.5	222.4	374.8	316	326.4	300.7	288.9	243.7	270.6	357.4	302.7	442	518	471	51	69.8	12.9	38.8	31.5	54.7	51.6	274.5	63.6	61.3	33.1	72.7	50.2	59.9	33.9	86	61	24.5	69.5	62.9	58.2	145.6	36	249	149.8	318.8	258.6	202.7	267.5	324.3	147	275.7	355.2	317.2
CMC2	529.7	587.4	439.5	1234.2	1462.9	958.2	612.4	648.4	537.6	744.3	707.4	818.5	569	574	610	440.5	522.1	265.5	365.2	409.4	742.5	425.9	1416.5	578.2	227.6	227.5	333.7	399.9	159.5	413.1	215.8	321.8	269.8	452.1	206.9	283.3	281.2	268.2	845.9	891.4	1046.9	1019.6	1285.9	871.5	685.3	961.8	911.9	631.6	469.5
CMPK1	1340	1328.7	1387	1238.7	1109.8	1430.3	1435.2	1416.4	1307.7	1846.7	1859.6	1859.9	1556	1655	1656	531.9	375.2	263.9	524	266.3	345.3	453.8	293.6	379.1	427.5	332.3	260.1	213.2	271.3	446	161.7	330	333.1	276.9	311.8	332.9	237.7	295.6	654.8	1232.9	900.5	757.4	1343.2	834.3	791.7	1039.9	1019.3	1092.3	756.3
CMTM6	950.8	956	1141.8	1008.7	996.8	1029.1	940.8	952.6	892.3	1088.8	1051.7	1171.2	1031	1090	1090	291.4	755.3	539.4	753.5	403.2	472.8	378.7	361.8	641.5	420.7	1132.2	559.3	777.8	608.5	739.2	428.7	766.7	387.1	562.9	813.4	306.8	280.6	764.7	1958.7	1939.7	1450.3	1217.8	1399.3	942.2	1796.2	1402.7	1354.5	1075.8	1383.3
CNBP	2127	2077.5	1643	3083.6	2947.7	2503.6	1955.5	2095.9	2199.4	2263.5	2514.6	2275	2158	2170	2249	778.4	1266.4	764.8	1003.5	1033.7	944.2	1220.3	891.3	873.9	1080.4	760.8	1141.2	756.1	981	616.4	1382.7	573.7	1035.7	1322.9	690.2	1207.3	1205.8	1056.3	2854.4	2850.5	2579.6	3007.6	2658.7	2404.9	2820.7	2146.3	3295.3	3047.7	2318.6
CNDP2	460.8	467.8	591.9	310.4	338.8	355.5	425	342.9	362.3	325.6	339.5	299.1	358	321	299	346.3	690.6	411.7	366.5	733.8	472.4	1222.8	528.1	935.5	763.7	617.4	471.2	177.7	1006	849.7	724	376.1	1049.6	224.6	263.5	1104.3	187.2	628.8	315.5	515.1	338.3	663	1027.5	593.8	273.8	502.1	847.7	818.9	332.4
CNIH4	1754.7	1766.3	1339.9	1202.8	1273.6	936.3	1955.5	2143.1	1800.8	1660.7	1488.8	1688.7	1862	1852	1940	240.9	95.8	149.1	105.9	23.3	238.7	159	39.2	91.6	160.3	59.3	115.5	153.2	59.2	88.4	132.7	163	110.5	249.5	117.4	88.1	194.9	53.3	2023.9	1810.9	1371.6	2430.9	2771.7	2126.1	1901.8	1901.3	1940.9	2020.3	2744.1
CNKSR1	11.2	14.7	7.4	7.9	9.9	4.9	9.4	9.2	9.8	9.8	11	6.1	7	9	6	23.4	11.2	26.4	21.2	22.4	14.5	61.2	11.1	11.4	11.5	17.1	20.5	19	35.2	18.5	15.9	6.9	17.9	13.6	14.7	14.8	20	21.7	11.3	13.4	12	4.4	13.2	8.1	21.1	11.3	20	10.4	19.7
CNN2	337	319	362.9	299.5	280.2	227.1	205	213.3	298	434.7	352.9	427.6	168	174	153	172.9	267.3	480.1	184.6	154.9	233.6	165	150.9	220.9	138	134.2	271.7	400.5	235.9	137.2	211.9	222.3	273.5	127.1	254.9	120.2	122	193.6	240.1	315.7	220.3	125.2	191.6	85.3	244.5	231.8	250.7	178.1	102.2
CNN3	1841.7	1788.8	2490.1	2872.7	2891.5	2412.5	2171.1	2137.2	2607.8	1894.5	1736.4	1814.3	1934	1777	1686	8.3	31.3	20	8.2	1.5	8.1	38.3	8.4	7.1	12.2	8.8	15.2	24	67.3	70.3	1.6	40.8	12	162.4	1.1	11.2	11.7	18	1752.8	2841.5	1769	1576.5	631.1	1364.9	1245.9	2444.5	672.5	2758.7	1722.9
CNNM2	44.2	39.6	27.4	45.6	53.8	27.4	26.1	20.8	30.3	26.3	29.9	31.2	27	30	22	87.4	26.6	80.3	45.1	52.5	56.6	70.8	36.2	39.9	37.4	34.6	55.8	85.2	45.5	52.2	49.2	55.1	21.4	43.1	65.1	33.9	34.1	50.2	30.7	25.7	30.1	26.9	22.9	25.2	36.9	37.2	27	25.7	31.3
CNNM3	86.3	87.2	73.6	35.4	33.3	22.5	58.8	53.9	45.6	55.4	59.9	66.5	54	57	52	124.8	102.2	150.2	90.4	102.4	80	106.3	157.5	89.5	118.3	87.5	102.4	146.4	180.4	126.4	90.7	105.2	114.3	95.9	126.5	122.6	102.3	150.8	77.5	59.6	47.1	84.5	152.5	89.5	48.2	121.8	83.3	40.7	80.6
CNOT1	638.8	593.7	772.6	633.4	611.5	936.1	466.1	573.1	535	545.1	449.1	553.9	505	537	553	728.7	679.8	603	559.9	650.9	634.4	705.2	576.3	716.3	789.3	620.5	532	1507.3	471.1	662.6	472.8	557.1	495.4	576.3	388	685.2	838.3	653.3	911.7	739.3	619.5	664.1	857.8	518.8	458.3	602.3	534.1	551.7	521.7
CNOT2	369.6	373.7	476.5	480.9	500.7	507.2	393.4	413.8	363.9	407.4	374.2	351.5	329	470	363	167.3	209.7	169.4	204.2	191.1	187.2	207.3	205.2	158.8	210.8	189.4	212.4	225.1	150.8	184.8	197.7	217	229.1	234.9	198	219.8	255.9	282.5	410.9	186.5	252.9	248.2	232.7	352.2	178.1	258.5	206	209.3	361.5
CNOT3	30.1	35	32.1	38.3	36.8	30.1	46.1	38.2	44.6	107.9	77.3	67.9	78	70	72	145.5	86.8	68.7	101.1	139.9	179.9	177.5	154.4	156.5	161.1	88.7	165.5	184.3	109	110.9	103.9	85.6	140	145.1	135.6	132.6	179.3	150.4	103.9	77.6	49.4	68.1	56.2	82.4	67.6	55.6	59.7	64.5	132.3
CNOT4	123.9	124	152	212.5	215	271.2	97.3	85.6	103.7	131	138.7	118.9	167	150	169	82.4	86.2	56.5	75.1	49.7	79.7	102.9	71.4	56.2	75.7	104.5	89.7	89.4	65.3	90.7	146.1	105.7	54.8	85.8	52.5	71.1	127	75.6	159.4	114.1	166.6	149.8	115.5	134.7	130.5	153.5	129.4	123.7	93.5
CNOT6	299.2	232.8	358.8	268.5	244.9	447.6	256.6	284.3	275.1	394.8	304.6	350	311	272	315	97	111.6	103.2	104.5	114.3	84.1	71.9	112.5	100.5	51.3	89.7	50.8	162.2	81.3	100.3	108	54.7	57.9	165.4	80.4	85	83.6	91.8	208.9	254.3	278.3	216.2	290.9	148.3	149.1	227.1	350.7	173.9	130.3
CNOT7	938.7	992.6	1027	788.3	816.1	784.9	1079	985.5	949	978.1	1001	912	1107	1251	1376	285.4	968.6	735.2	367.6	859.1	817.1	530.1	693.3	1085.6	554.6	591.1	539.7	738.4	406.9	781.2	403.3	700.1	627.2	943.3	673.1	676.9	859.4	386	946.5	1442.3	1244.9	1211.3	1677.8	1070.8	1292.2	733.3	1636.7	1415.2	1068.7
CNOT8	640.6	522.4	594.7	502.1	456.2	430.5	483.7	486.1	468	490.7	420.8	504.2	519	440	438	147.5	60.9	132.5	169.3	172.7	79.7	93.4	122	118.7	103	136	108.4	95.8	151.5	135.6	92.9	131.3	85.8	90.1	228.7	159.6	88.4	180.5	356.7	302	266.7	317.2	227.3	282.7	226.4	315.1	330.9	266.1	190.1
CNP	307.3	353.6	501.6	419.7	474.6	446	571.1	484.2	585.8	583.9	517.7	573	621	570	623	146.5	109.3	143.2	116	173.1	142.1	128.3	139.7	193.4	159.4	134	162.2	245.9	167.5	174.5	129.6	105.1	181.1	144.1	122.8	149	190.9	129.7	854.3	231.1	533.6	530.6	425.8	548.9	740.1	445.5	504.8	229.4	188.7
CNPPD1	130.6	115.1	174.7	147.6	142.1	216.8	102.5	85.7	100.7	110.4	101.4	88.7	108	120	108	68.2	78.1	66.3	39.6	59.6	66.8	21.1	62.2	65.2	30.3	53.2	57.4	44.9	48.7	31.7	162.1	75.9	31	31.2	51	69.5	46.3	79.8	81.9	128.8	100.3	107.3	307.3	206.8	114.7	98.1	169.1	118.8	173.1
CNPY3	274.2	261.1	252.9	308.3	330.9	184.9	215.8	223.7	221.8	248.5	200.4	235.3	215	206	177	109.1	72.3	48	40.6	71.5	7.5	49.3	99.3	50.4	53.4	17	96.6	35.5	84.5	64.7	72.2	99	76.8	44.2	153.2	58.5	60.8	73.6	184.9	124.9	185.7	193.7	200.5	222.4	211.3	139	213.5	156.9	208.2
CNR1	9.2	23.8	14.4	11.4	3.7	0.4	6.2	3.6	6.1	11	9.8	4.6	6	9	9	4.9	4	2.4	4.2	1.6	5.6	4.8	92.4	120.2	1.7	5.1	10.3	14.7	14.6	20.3	1.1	4.8	17.5	4	11.1	7.1	29.6	4.4	8.2	13.9	1.6	17.1	5.5	3.2	41.6	3.1	11	0.9	8.2
CNTN1	14.5	0.5	0.4	15.1	16.3	18.8	21.2	12.7	45.3	21.5	16.2	17.2	27	29	24	11.8	59.5	35.2	47	44.7	35.4	50.9	20.8	20.4	10.9	26	12.5	19.4	32	17.9	27.4	24.4	5.3	91.7	36.8	34.6	34.6	27.5	12.5	10.5	4	15.2	22.5	34.5	3.1	19.4	34.1	32.5	26.3
CNTNAP1	75.3	66.2	89.8	57.7	59.7	119.4	104	79.2	133.4	68	54.9	86.2	138	108	115	88	32.2	117.2	154.2	96.1	94.9	157.8	29.6	134.6	46.3	170.3	71.4	46.8	110.2	88.7	59.4	335.8	255	222.2	47.9	102.6	168.1	180.2	107.9	163.7	80.3	28	50.1	31.1	44.8	43.1	36.3	14.7	110.5
CNTRL	38.4	33.7	51.2	60.5	59.8	96.4	31.8	40.1	45.8	43.5	48.1	51.4	52	49	36	81.3	55	66.7	53.6	52.7	61.4	63.6	44.5	66.7	59	87.8	65.3	64.4	88.7	90.5	63.4	95.1	48.7	49	57.2	73	57.9	63.6	47.3	56.5	51.7	84.7	64.9	34.3	28.7	157.7	31.7	48.1	21.1
COA1	314.6	310.9	223.8	261.3	256.8	207.1	401.3	400.4	369.8	585.2	546.1	606.6	445	468	492	267.6	233.1	138.5	231.8	337.8	161.4	455.4	332.9	130.3	282.4	159.3	326.6	139.6	217.3	288.2	612.6	182.8	284.2	369.7	433.1	271.4	331.5	167.9	643.7	260	539.1	610.3	506.2	499.7	320.9	571.1	329.5	418.3	658.9
COA3	654.8	689.9	585.5	688.1	800.4	500.5	1054.2	1045.6	1061	934.7	1042.5	1133.5	1133	1225	1304	648.7	518.6	440.5	532.7	614.6	553.1	740.9	804.2	612.7	583.9	276.2	532.1	546.3	318	507.1	706.3	450.8	481.1	721.8	512.8	412.6	548.6	398.7	1727.5	872.1	1588.4	1572.1	1985.3	1358.5	1833.4	668.1	2386	1180.6	1368.1
COA4	396.3	461.8	320.8	395.1	495.6	289.6	372.5	365.6	287.9	380	362.5	378.8	383	417	478	218	213	175.4	187.1	225.4	186.9	167.4	168.8	223.9	340.9	231.3	286	332.3	191.6	167.2	225.5	278.2	266.6	218.5	132.1	153.4	162.9	77	433.4	432.3	428.3	395.4	1197.6	535.4	521.1	312.7	607.9	412.1	689.3
COASY	201.7	186.1	170.2	126.3	163.9	132.4	295.1	358.7	304.1	299	251.1	284.6	344	320	372	332.4	247.2	258.8	178.1	225	177.3	243.7	281.2	250.7	262.3	181.6	248	273.4	266.7	222.2	279.3	232.5	346.5	242.8	364.6	194.1	470.6	223.5	434.5	372.5	448.1	418.3	440.5	452.3	312.5	382.5	507.1	351.9	442.2
COBLL1	69.5	77.2	86.1	10.7	8.6	1.1	29.1	26.5	34.6	40.3	47.6	50.7	66	66	74	38.2	116.6	48.8	59.5	13.6	30.5	42.8	13.2	55.1	53.6	109.8	228.5	27.9	421.4	68.9	17.9	102.7	32.6	26.3	36.2	94	46	41.6	68.3	254.9	165.5	131.5	81.1	108.6	147.6	201.9	185.7	135	97.7
COCH	115.3	130.2	177.1	128	136.1	118.2	139.6	128	132.2	299.4	234.6	230.9	224	208	217	12.1	13.2	45.1	35.6	19.2	7.8	100.6	1.5	152.2	8.6	8.3	94.7	239.8	177.2	63.8	4.3	27.3	60.3	508.2	42.1	15	235	15.7	912.7	215.1	334.5	610.9	630.5	627.6	316.7	526.5	348.5	551.6	650.6
COG2	138.3	148.5	164.2	161.8	170.5	178.6	254.4	242.5	295	197.4	206.9	191.8	252	261	233	234.7	169.3	165.6	159.6	108.1	203.3	304.8	105.5	116.8	276.4	136.7	145.4	222	154.7	165.5	173	176.6	259.4	165.2	231	159.5	178.7	98.2	243.9	155.3	149.3	251.3	252.3	257.7	139.7	160.1	97.7	225.9	182.9
COG4	192.3	172	207.7	204.4	190.5	167.8	149.6	198.8	255.1	169.4	175.1	175.7	154	148	142	92.8	79.7	89.9	71.6	142.2	74.2	66.8	70.7	89.5	108.4	30.5	62.5	61	57.1	58.1	62.5	71.7	69.5	73	44.7	86.8	97.7	57.6	175.5	127.3	192.1	153.5	164.7	98.1	79.9	79.3	144	100.5	138.5
COG5	288.9	241.4	231.6	997.2	948.3	842.4	291.8	278.2	286.3	307.3	246.3	265.8	272	254	258	192.1	311.4	205.2	152.9	184.5	128.5	205.1	134	93.4	274.9	293.5	270.7	131.9	180.1	196.8	513	198.2	176.4	217.1	214.9	196.5	311.3	156.9	218.1	253.4	586.2	401.7	365.7	593.1	346.9	551.9	620	373.9	289.4
COG7	70.7	58.6	52.1	58.2	41	31.5	68.9	55.2	69.1	70.4	79.6	58.2	55	77	57	43.3	31.2	28.6	2.9	59.7	26	49.3	42.6	48.6	16.2	10.2	16.6	31.2	29.4	37.2	36	43.3	24	16.1	65.6	42.5	43.7	24.8	69.9	73.9	66.3	77.8	119.3	84.5	98.8	73.5	115.1	51.1	72.5
COIL	155.6	155.6	173	202.3	204.3	246.8	237	227.5	197.6	256.9	284.1	199.4	232	258	275	111.2	107.9	126	91	92	105.4	140.1	133.5	163.1	102.5	72.2	106	115.3	144.1	171.3	75	95.8	126	137.7	63.1	150.4	169.6	158.4	324.2	227.1	233.3	252.6	263.6	280.4	203	203.4	236.1	262.7	397.6
COL11A2	2.7	15	7.5	5	5.3	8.7	18	19.1	26.3	31.7	71.6	40.9	17	20	23	58.6	61.3	77.3	50.9	48	43.8	72.5	41.6	51.8	50.5	53	66.7	48	51	56.3	65.1	60.8	68.3	40	46.5	56.5	66.2	57.3	16.8	12.9	124.5	6.4	14.3	35.1	24.3	35.7	3.1	7.5	6.9
COL13A1	45.2	82	66.8	42.3	56	215.4	88.9	142.3	153.8	230.4	206.1	209.6	177	146	139	6.5	1.2	3	1.4	0.7	11.4	4.8	2.6	3.5	4.9	4.8	10.7	0.3	1.5	3.1	3.8	9.3	8.5	0.4	3.4	53.9	0.5	0.8	197.3	1649.3	113.2	39.1	2.5	7.1	414.5	24.4	20.6	43.7	1125.9
COL15A1	172.6	130.3	283.3	3.1	1.2	0.4	118	183.2	124.9	183.8	142	129.4	44	43	38	8.2	0.4	5.7	5.8	4.6	9.3	7.8	3.9	5.8	8.5	6.7	6.9	2	4.7	5.8	8.5	3.5	13.5	5.6	9.8	11.3	4.9	14.6	173.5	24.5	125.4	112.1	9.7	17.1	1617.9	23.4	20.7	19.6	20.8
COL18A1	14.5	20.7	39.6	172.6	183.2	282.2	22.6	27.6	48	81	51.4	74.9	48	40	29	117.6	1.4	2.7	0.8	2.2	0.9	1.5	0.7	0.8	1.5	1.3	1.5	1.9	21.9	0.8	1.5	1.3	5.4	0.9	0.8	2311.9	1.8	2.5	104.2	6.9	101.5	111	28.8	127.5	93.9	55.2	168	58.5	102.3
COL1A1	2712.1	2604.9	3352	3346.7	3560.4	2777.5	4215.5	4333	5193.9	3712.2	3450.9	3440.1	3595	3127	2791	73.6	50	106.6	61.9	84.6	65	47.2	65.6	35.9	93.6	94.9	38.9	70.3	91.4	79.5	56.8	73.4	63.2	49.3	77.9	79.3	96.5	81.1	12.9	28.7	1.7	1.4	0.9	4	24.8	9.3	1.2	73.5	179
COL1A2	2026	2283.7	2852.1	3569	3950.2	3974.3	3520.1	3687.4	4992.4	993.2	907.3	1131.5	1888	1068	864	25.3	12.1	35.3	36.4	39.2	16.6	18.6	16.6	10.8	12.4	16.1	13.1	19.2	37.9	20.5	20.2	16.4	5.5	65.1	12.6	27.8	19.6	19.8	1451.6	16.5	27.3	0.9	13.1	184.5	1497.5	3747.3	19.3	87.1	14.4
COL21A1	80.7	79.2	122.9	4.2	6.1	0.9	42.3	54	260.1	77.7	92.4	68.9	154	85	70	12.1	2.4	11.4	9.7	2	9.1	1.1	5.1	4.9	10.4	7.7	385.3	4.7	12.7	9	4.3	16.5	25.4	6.7	433.3	12.7	2.8	13.4	5.9	7.7	7.8	1.2	0.8	4.9	7.4	6.3	3.3	6.9	44.6
COL2A1	12.1	13.9	11.3	3.8	8.3	7.5	9.6	13.8	18.2	16.6	5.9	5.4	7	8	14	15.6	17	24.6	11.3	13.6	15.9	18.5	7.2	7.2	11.2	16.1	18.4	14.3	15.5	18.1	9.3	22.2	8.7	8.7	12.1	14.3	10.6	19.9	1	1.2	0.8	0.9	0.7	151.3	0.5	1.1	1.5	1.4	1.1
COL3A1	436.6	299.3	735.8	16.1	3.6	1.8	35.8	31.8	39.4	195.9	169.2	112.1	100	36	21	6.8	16	19.1	9.9	6.9	14.5	20	4.5	16.5	8.8	16.2	34.4	6.8	15.9	19.7	14.5	15.2	20.3	9.4	13.1	12	14.6	20.4	7.4	10.3	8.7	3.3	5.6	10.9	32.3	3.5	6.1	21.1	1.9
COL4A1	228.2	169.6	308.9	1.2	8.9	0.4	405.6	440	391.1	391.3	343.2	310.5	274	276	272	15.9	12.2	6.3	12.7	21	13.6	24.5	8.5	8.1	6.5	14.3	16.5	12.1	15.2	16.6	16	12.1	15.4	8.7	17.8	14.7	11.5	13	970.3	28.4	719.3	1195.2	323.4	719.4	236	177.1	21	402	7.6
COL4A3BP	172.6	168.1	193.5	80.1	85.1	121.7	132.5	151.7	150.2	179.7	134.6	164.6	209	181	197	103.7	89.4	81.7	93.1	83.2	112.5	73.3	113.5	107.3	82.9	80.9	76.5	88.6	76.4	133.6	59.6	84	69.3	91	119.2	100.7	63.5	72	258.2	212	624.1	305.8	394.3	425.2	419.3	493.9	404.9	670.1	109.1
COL4A5	300.6	341.1	478.6	2.7	7.9	1.9	252.8	289.4	437.4	418.9	417.8	360.4	342	283	247	26.2	13.1	3.1	10.9	22.1	5	18.7	1.9	6.4	1.6	2.5	12.3	14.7	31.3	7.3	7.3	10.3	8.7	26	5.8	12.4	25.3	4.3	34.1	664.5	0.7	0.5	2.4	15.9	4.2	171.5	4.1	7.3	78.3
COL5A2	1427.2	1198.3	2122.3	1131	1211.3	1429.8	2382.7	2435.6	3193.1	1771	1563.1	1476.8	2428	1980	1725	14.5	19.4	17.1	12.9	11.4	20	16	16.4	10.5	7.3	11.7	13.7	12	24	17.5	8.1	17.1	20	20.4	18.3	17.3	25.8	22.2	1334.3	27.5	17.4	2.7	137.5	469.5	1606.5	330.1	4.5	18.3	10.2
COL6A1	1268.4	1320.1	1989.9	1564	1954.9	2826.7	2151.3	2616	2935.3	1575.1	1297.2	1376.2	1853	1606	1539	33.5	20.9	37.9	20.7	28.3	17.4	16.7	15.2	625	14.6	25.7	30.1	16.3	25.7	22.8	21.2	23	58.9	5.1	18.2	20.9	152.3	37.9	369.7	90.9	533.2	114.2	134.7	68.5	547.7	207.3	64.3	225.7	1001.2
COL6A2	463.5	504.6	340.9	779.3	922.3	351.6	904.7	1110.3	1205.7	749	678.5	764.2	516	392	384	2.4	1.2	18.1	3.5	6.3	2.2	0.9	1	136.1	2	1.6	1	8.7	6.4	2.1	1.9	2.2	4.5	1.6	2.8	5.8	1	2.6	143.3	2	165.5	1.9	14.1	2.5	294.7	1.3	1.4	88.6	706.4
COL8A1	739.9	464.5	745.8	0.3	0.4	0.7	1004.6	1359.6	1416.1	1753.8	1412.6	1462.5	850	662	662	5.2	5.6	12	5.8	4.7	6.5	7.4	5	5.9	1.2	2.1	6.9	6.3	1.3	6.5	1.6	8	1.3	2.6	4.2	6.3	1.8	3.9	611.1	733.7	4	5.5	1.1	1	928.3	266.5	5.2	74.1	35.7
COL9A2	26	21.5	20	14.7	5.7	17.7	25.9	23.7	32.6	27.7	31.9	28.3	24	33	25	30.2	36.7	31.5	103.5	36.3	22.8	88.2	14.7	33.6	25.9	55.8	39.3	18.1	61.5	24.3	55.9	89.4	45.3	26.9	108	40.3	25.3	61.2	14.5	19.2	51.3	34.7	20.5	46.3	27.5	46.1	21.5	20.1	19.5
COLEC12	1405.4	1378.6	1849.8	7.3	7.6	10.1	2434.5	2316.1	3737.3	480.6	397.3	268.3	1312	988	837	12.4	21.5	30.8	9.7	26.6	14.8	21.1	11.1	17.9	8	19	23.7	21.7	25.8	21	14.5	30	25.3	11.9	24	28.3	23.7	30.4	200.3	9.3	65.3	87.1	15.5	16.7	6.9	35.8	15.8	13.4	946.5
COMMD10	270.5	272.3	291.6	212.4	226.2	196.7	299	313.7	274	322	296.2	328.9	324	324	365	224.7	113.9	171.5	207.3	134.4	123.4	171.6	120.3	170.4	153	276.4	120.9	77.6	140.2	107.4	38.6	332.2	179.9	95.2	202.9	189.6	66	126.5	411	345.6	571.9	312.1	282.2	456.9	225.7	280.9	393.1	403.2	232.2
COMMD4	943.6	890.5	868.4	576.1	610.7	359.4	760.3	711.4	681.6	768.7	793.3	923	1070	1048	1044	298	254.3	310.6	200.3	333.2	174.4	239.9	174.4	167.6	334.3	178.5	314.3	257.1	225.3	300.8	125.1	374.2	236.8	157.1	406.2	268.2	303.4	120.7	941.2	421.1	662.2	560.3	1037.9	742.2	356.9	550.6	651.1	816	487.7
COMMD8	698.8	819.1	688.2	573.7	620.4	540.9	886.3	803.4	711.3	731.9	758.7	709.7	810	948	942	332.3	134.9	187.3	553.5	186.3	398.1	243.9	272.6	253.1	179.2	359.6	255.8	393.5	242.2	388.5	226.5	351.9	245.7	504.1	389.6	371.4	354.5	162.2	575.8	763.1	581.7	997.9	935.9	643.1	701	735.7	937.5	1453.1	1623.4
COMMD9	184.2	172.2	157.1	125.7	147.1	71.2	205.2	161.4	179.5	197.5	228.1	193	163	220	193	106.1	98	73.7	125.4	190.6	112.6	99	99.8	105.7	97.6	108.3	117.3	180.2	59.5	116.8	113.9	122.8	109.2	194.1	173	83.5	107.5	67	182.5	256.1	266.1	159.1	544.8	182.3	328.6	218.1	229.9	329.6	206
COMT	509.9	451.4	534.4	861.8	914.2	742.5	469.8	453.9	610.5	487.3	418.6	514.3	469	413	463	210.6	277.8	569.8	137.8	305.6	465.3	427.8	175.7	186.9	265.6	236.8	381.8	287.2	996.1	112.2	463.3	348.2	141.7	250	149.9	137.3	830.9	346.8	622.2	788.7	876	823.5	1613.4	720.5	981.1	643.3	1008.5	779.5	993.5
COPA	561.5	561.4	471.6	341.7	351.9	326.9	479	478	366.5	346.2	337.1	336.6	349	397	390	727.7	394.2	1414.1	603	781.6	694.3	1142.9	585.7	693.8	506	489.4	723.7	596.7	526.4	562.8	474.7	927.4	1125.4	699.7	1089.1	638.9	1012.5	1043.1	1112.5	729	960.1	1208.8	1325.2	1180.6	1688.4	1912.1	721.9	1728.4	1122.1
COPB1	2130.7	2181	2428.5	1935.5	2022.8	2019.3	2334.6	2423.9	2062.6	2106.7	1865.6	1941.9	2105	2206	2216	781.7	571.3	576.1	658.2	532.8	790.9	627.8	624.5	557.4	635.5	930.8	594.5	516.3	553.2	525.3	821.9	999.5	724.5	641.4	515.4	705.3	697.4	825.5	1967.1	2431.9	1910.8	2289.6	2711.4	2019	3557.8	1823.7	2449.6	2347.2	2606.5
COPB2	1263.3	1225.1	1412.5	987	1111	913.5	1420.8	1378.2	1288.7	1120.1	1067.8	1196.2	1354	1404	1421	291.1	182.5	309.5	311.1	324.8	172.1	370.3	497.3	365.9	362.9	393.7	380.7	362.9	268.1	153	317	384.6	420.6	387.8	408.8	289.3	448.1	328.2	1175.3	947	1323.5	987.7	1086.6	1214.2	2156.5	961.8	2069.2	1154.2	999.6
COPE	767.3	754.4	668.8	634.9	655.9	490.8	627.5	723.5	648.5	686.8	729.2	826.5	756	804	868	1381.7	911.7	1110.7	808.5	633.6	599.9	827.3	1242.7	618.4	861.6	990.6	1155.3	824.1	1575.7	867.7	848.9	2147.2	1641.7	320.7	1110.3	794.6	605.2	1151.4	605.1	694.1	1200.9	528.7	808.7	1555.2	862.5	792.1	801.6	795.1	619
COPG1	687.5	624.6	773.8	393.2	479.1	359.5	594.8	515.6	536.2	451.9	477	451.2	571	372	397	166.6	176.6	210.1	84	141.9	87.7	188.7	137	89.3	135.8	55.7	182.4	115.3	175.5	111.3	101.6	141	206.8	87.3	136	150.4	211	149.3	397.1	335.5	693.5	438.7	372.1	646.1	657.7	352.5	732	345.2	296.8
COPS2	1100.5	1085.4	1048.9	1042.3	1106	1121.3	1395.7	1317.6	1179.4	1124.4	1214.3	1191.1	1329	1445	1554	452.6	703.1	991.6	469	493	395.1	438.4	374	356.5	1011.8	908.5	855.3	561.6	654.4	562.1	620.9	453.1	655	353.8	366.3	490.7	606.4	324.8	1638.9	1813.7	1272.9	1460.9	1280.3	1932.3	1162.7	1130.5	1336.3	1267.7	1503.3
COPS3	596.7	653.9	578.3	278.5	276.8	258.7	570.2	578.6	520.2	697.6	774.7	678	592	712	716	346.8	476	296.9	182.3	520	461.1	259.1	1709.6	464	335	353.8	238.5	507.4	164.4	285.7	214.3	348.5	356.4	551.1	148.9	366.7	428.9	393.4	831.7	760.1	542.4	567.9	530.9	439.7	515.6	610.4	439.5	324.9	755.8
COPS4	699.9	772.3	907.8	613.8	629.3	535.6	773.1	748.3	791.6	789.3	885.9	859.9	876	899	912	284.5	332.2	381.5	338.1	264.9	376	428.4	304.6	298.7	292.2	313.1	229.1	352.4	238	165.6	277.7	253.9	363.5	410.5	280.2	337.3	312.9	225.2	563.9	668.9	469.1	609.8	529.9	565.1	561.9	615.7	759.9	578.5	559.2
COPS6	930.6	953.3	974.8	1603.1	1597.1	1059.8	843.5	794.2	880.6	999.2	1076.6	1284.1	1105	1230	1219	582.8	672	384.4	378.1	605.5	226.2	503.1	399.9	357.3	660.4	478.1	523.5	431.2	407.7	344	867.4	328.3	490.9	541.4	461	323.2	698.4	259.8	1133.3	1122.2	1333.7	1239.7	1296.3	1260.9	809.2	1567.7	1406.1	1262.5	1344.9
COPS7A	623.4	671.7	549.8	531.8	552.8	453.6	531.8	486.2	472.5	437.1	435.1	444.4	518	547	576	77.6	117.8	76	59.8	74	237.1	105.2	99.1	94	224.7	78.4	139.1	120.5	196.8	84.8	166.1	171.4	108.4	189.4	200.1	163.3	393.1	114.6	521.9	400.9	398.3	325.5	624.1	515.2	475.9	241	539.9	381.9	573.6
COPS7B	82.3	76.2	116	110.2	81.3	127.9	69.7	96.2	75.5	96.1	71.8	92	85	71	93	98.1	115.1	131.7	102.9	140.5	82.8	138.7	95.6	114.9	83.7	107.8	110.4	109.5	109.1	94.1	113.3	102.2	114.1	197.6	77.2	109.8	158.7	124.5	115.7	120.3	127.7	98.5	144.5	80.1	74.4	74.7	83.5	40.3	169.1
COPS8	908.2	933.9	943	1408.8	1400	1211.9	1198.5	1250.9	1218.3	1136.7	1230	1213.4	1187	1299	1322	305.2	499.9	303.7	263.4	258.8	371.7	359.4	290.2	159.9	367.9	333.5	395.9	310.1	350.4	469.1	392.6	301	367.4	391.4	319.1	380.7	378.4	461.7	1136.7	1628.3	1725.8	1379.1	2216.1	1742.1	1666.8	701.5	1446.2	2056.9	1768.7
COPZ1	1246.6	1189.7	949	1248.9	1298.3	706.9	1091.2	996	943.4	963.6	927.1	1029.5	876	831	914	350.3	443.5	169.1	370.7	537.3	235.4	666.7	348.8	193.5	349.9	235.9	310.4	223.7	420.9	232.6	373	419.1	584.8	507.9	565.7	157.7	284.8	262	1251.7	864.7	897.1	1005.2	1207.2	1238.4	1220.5	1019.4	1042.9	888.5	739.9
COQ10B	632	654.2	624.8	542.7	522.6	751.9	713.9	717.8	635.1	385.6	479.3	442.7	642	695	709	152.1	131.1	193.9	120.8	136.4	120.5	168.3	184.4	130.3	84.5	143.2	135.6	198.9	121.9	198.2	86.2	199.2	151.8	198.4	212.5	112.9	128.7	232.1	349.6	441.6	635.6	374.7	310	472.4	634.5	523.7	394.7	552.1	372.3
COQ2	334.1	295.4	373.8	222.6	287.3	247.2	296.2	296.8	243.1	313.3	266	279.4	215	212	214	154.1	105.7	79.2	87.6	77.1	104.1	138.8	106.2	65.2	133.9	128	66.6	58	119.2	42.7	66.4	66	64.2	81.7	74.9	83.2	70.4	33.7	274.2	293.4	268.8	195.9	190	317.3	139.9	141.8	236.8	314.6	204.5
COQ3	297.3	263.9	264.1	241.5	215	193.2	223.3	193.3	200.1	206.4	219.9	195.2	159	182	181	55.7	102.4	97	62.7	78.6	106.3	69.9	72.5	87.2	104.9	87.9	157.2	70.1	117.7	63.8	143.5	60.5	113.3	128.2	131.8	83.9	124.9	61.6	300.6	195.5	167.6	233.5	244.1	214.1	155.5	257.3	497.9	218.2	250.1
COQ4	224.4	252.2	235.5	155.2	142.3	109.3	330.3	361.1	294.9	321.8	260.2	352.7	293	323	346	69.8	43.8	44.2	40.6	55.6	47	87.4	59.4	16	110.6	79.6	62.1	66.6	50.6	69.8	98.6	124.3	56.2	50	79.5	63.6	73.9	57.8	155.1	154.4	175.3	106.1	146	96.8	159.7	96.5	96.3	181.2	112.5
COQ6	74.8	69.3	96.4	40.1	55.5	56.3	95.6	88.5	50.6	69.7	63.6	64.8	78	76	64	61.4	40.1	52	40.6	49.4	67.6	44.5	33.4	38.5	31.2	60.8	46.2	86.2	47.8	50	45.6	62.8	36.1	43	63.7	73.9	37.5	53	72.5	74.5	48.6	85.6	44.3	77.5	69.5	67.4	104.3	57.7	70.4
COQ7	136.7	122.8	104.2	83.8	92.4	74.4	133.6	139.7	138.8	123.3	127.9	119.4	136	143	157	71.8	103.5	56.9	49.8	102.4	70.5	94.1	85.1	58.2	86.6	81.2	69.2	98.9	57.7	70.8	165	105.8	34.2	40.3	70	67.7	74.1	75.6	159.8	93.7	123.4	124.3	177.6	181.2	126.5	154.5	276.1	132	194.4
COQ9	514.4	462.7	367.1	414.1	452.2	308.1	652.7	653	753.7	272.5	282.8	285.7	222	196	204	344.1	232	284.1	248	440.1	354	256.7	647	232.5	345.2	170.6	171.7	318.6	149.1	227.7	128.6	330.3	257.9	154.6	164.2	214.6	257.7	187	435.3	372.5	411.3	438.6	456.1	293.9	335.1	281	415.7	322.5	375.4
CORO1B	229.1	214.3	367	232.2	246.4	244.4	220.2	228.2	259.2	258.7	255.9	290.2	294	312	307	118.3	139.6	190.4	57.7	143.5	53.8	59.9	51.9	100	51.9	102.1	67	54.7	180.1	26.4	27.2	99.8	151.3	58.3	65.6	51.6	195.3	119.4	219.7	279.6	234.7	258.9	766.7	326.5	325.8	140.9	227.1	247.6	364.3
CORO1C	1445.2	1655.3	1697.5	1455.6	1468.7	1726.1	1855.4	1861.8	1876.6	1671.1	1771.8	1788.6	1728	1804	1872	356.1	726.2	511.1	470.7	424.9	240.6	562.4	339.7	458.6	604.2	580	413.1	504.3	814.7	693.5	549.2	241.1	606.1	922.8	230.9	977.7	388.8	305.1	1953.1	4424.9	1816.5	1835.1	2568.3	3228.6	1282.9	1455.4	1232.7	1944.3	2486.5
COTL1	1509.3	1602.3	1494.4	3265	3439.3	2771.5	1568.2	1747.6	1446.9	1453	1342.5	1642.5	1366	1559	1655	80.2	78.1	84	30.9	14.5	43.6	33.9	107.3	7.9	4.7	290	49.7	826	56.2	4.2	261.5	5.6	10.3	4.6	2.5	9.4	98.8	104.5	1844	1192.1	2197.3	1410	565.2	375.1	1956.9	1688.5	757.5	776.4	746.4
COX10	129.8	97.6	128	95.4	72.9	88.9	116.2	115.4	133.4	87.8	99.5	101.3	65	107	108	252.7	159.3	236.6	141.8	226.5	257.6	127.3	170.8	200.5	73.3	182.3	172.2	292.1	227.6	142.5	162.9	206	201.4	218.8	144.6	227.7	268.5	416.4	160.1	173.7	122.3	139.9	170.1	127.1	126.1	100.9	106.2	81.9	113.7
COX11	466.6	495.6	347.1	449.2	450.7	395	866.9	855.3	769.5	833.9	869.9	749.4	663	722	721	358.6	459.6	196.2	335	258.3	297.9	412.2	351.3	694	340.1	390.7	423.9	242.8	215.5	573.7	514.7	189	275.2	434.3	387.2	361.9	357.9	409.9	930.4	591.5	1205.1	903.3	930.8	846.3	1043	888.4	1340.3	1335.1	1907.6
COX15	195.2	184.9	274.3	225.2	206	247	154.5	162.2	166.7	198.1	158.3	180.2	258	249	234	147.7	166.8	155.5	124.7	203.6	179.1	124.2	159.3	137.7	125.7	141.5	119.4	158.5	102.9	153.3	104.8	162	87.3	136	171.5	98.5	111.8	109.8	189.9	185.1	109.3	184.3	236.4	130.7	74.1	151.2	137.5	172.6	234.9
COX20	504.4	500.6	314.1	1382.8	1126.1	1138.8	287.8	242.6	356.4	421.1	493.2	370.1	441	436	480	84	65.7	66.9	87.3	41.1	225.8	55.5	38.5	46.9	72.6	75.9	50.7	133	62.1	155.6	60.8	146.2	58.9	74.4	43.5	76.2	73.3	35.5	504.7	436.4	467.7	324.2	581.9	309.7	331.1	354.2	218.5	331.5	927.4
COX4I1	2620.9	2713.9	2186.6	3787	4109.7	2889.5	2776.1	3180.6	2966.1	2517.6	2485	2974.9	2536	2756	2864	2006.7	1836.9	1579.3	1870.2	2118.3	2256.5	1707.3	1828.1	1243.3	1048.2	1102.1	1483.1	2169	1198	1282.4	1726.1	1694	1773.6	1197.6	1117.6	1833.4	1470.4	2371.5	2988.7	3765.8	3397.3	4491.3	3240.5	3379.5	2288.1	4418.9	3118.9	3864.5	2133.5
COX5A	2260.8	2363	2275.9	2701.1	2563.4	1842.9	2028.1	2110.8	1789.5	2396.9	2447.1	2515.6	1960	2241	2255	1083.9	1423.9	987.7	1567.6	1160.6	1811.8	1063	1478.4	1071.4	1691.4	1638.8	1479.5	1423.7	1113.3	1394.4	1634.5	948.2	1160.1	1058.6	1064.4	1072.6	901.5	952.5	2564.9	2130.5	2373	2630.5	2438.1	4072.3	1437.8	2485.7	2714.5	2395	2086.8
COX5B	1590.8	1580.8	1517.3	1370.6	1431.5	1103	1995.1	1861.9	1812.5	1414.9	1361.4	1468.5	1588	1673	1657	1277.9	1564.1	707.9	1178.4	690.4	1163.2	1064.2	1278.1	821.1	1048.6	716.3	1178.5	1709.9	743.5	795.1	1379.3	1375.7	1020.1	765.4	1283.9	1099.1	492.6	1280	2085.6	2492.5	2892.1	2673.5	2100.8	2840.1	1727.1	2504.7	2070.4	3209.5	2323.3
COX6B1	1200.1	1175.9	984	932.1	1037.6	660	1392.3	1468.8	1210.6	1138.7	1101.1	1214.8	1103	1182	1235	944.9	1195.2	705.5	1045.8	760	1059.9	1010.1	1216.2	878	748.9	423.8	1050.5	1370.8	642.7	698.8	1011.1	1163.2	1204.3	869.2	1018.1	622.5	671.7	735	2101.7	1827.2	2024.1	2058.9	2919.7	3201.5	1836.1	2267.5	2703.3	2406.1	1672.3
COX6C	2604.5	2905.6	2183.9	3069.3	3493	2161.3	2987.5	3137.4	2997.6	2774.2	2733	3191	3439	3746	3871	2999.1	2701.3	2591	2683.4	2843.7	1787.3	2591.7	2108.2	2911.3	1592.6	1356.8	2889.1	2376.2	1806	1611	2019.5	1469.4	2226.2	1949.9	1668.8	1889.8	1048.9	1706	3478.5	3718.1	5003.4	4834.7	3731.3	4228.1	3284.3	4996.5	4632.4	4975	2988.9
COX7A2	2543.8	2909.1	2217.9	1911.8	2079.3	1595.1	3103.2	3288.6	2825	2689.1	2812.3	2843.1	3270	3391	3556	1346.2	1612	1200.4	1019.5	12.2	1083.8	995.8	1140.3	1035.6	1377.4	743.6	1565.4	1209	1270.3	1215.9	1276.9	1396.6	1274	608.1	1754.9	852.2	556.7	1204.2	2823.9	3260.2	2828.9	3638.1	3183.3	2677.9	2482.4	3856.7	4173.8	3968	2602.7
COX7A2L	660.7	617	626.4	881.8	817.1	940.6	760	770.8	678.7	842.1	828.8	979.7	734	797	819	778.9	1089.9	533.8	654.9	795.9	762.7	763.2	760.6	345.4	478.1	418.6	609.3	692.3	733.5	790.6	493.7	698.5	787.5	457.5	692.3	713.9	831.7	1015.6	1063.9	1863.2	995.5	1018.1	1262.3	1437.6	861.4	976.8	1656.1	1306.7	1219.5
COX7B	2341.6	2523.3	1538.2	1534.7	1650.9	1232.6	2395.8	2508.5	2375	2032.1	2212.4	2231.5	2317	2649	2831	1306.9	1293.8	803.6	1589.8	1138.1	1984.1	1256.7	1619.4	872.3	1671.2	1291.4	1412.1	1400.4	976.4	778.5	1552.4	989.5	714.3	1206.1	834.2	1011.2	1182.1	835.3	1950.7	2829.8	2789.3	3396.7	3173.9	4713.1	2723.8	2901.6	4159.1	3383	3273.7
CPA4	27.9	26.2	27.5	16.4	17	17.7	29.2	36.2	40.2	24.4	39.3	28.6	24	15	30	51.2	50.7	63	50.2	44.7	51.4	50.1	33.4	38.9	38.8	54.4	59	34.4	46.2	57.1	33.7	44.9	48.9	29.2	42	39.6	52.3	61.3	55.9	118.7	18.3	24.9	1.9	16.9	18.2	15.9	21.1	61.1	14.3
CPD	662.7	598.4	867.3	193.2	164.4	427.3	1104.2	1165.5	1075.7	704.7	655.5	651	1205	987	1015	206.8	85.9	83.4	120.2	69.2	89.5	196	105	137.6	81.8	100.9	81.3	62.4	114.7	132.5	125.6	70.5	108.1	139.8	152.9	118.5	126	137.4	341.6	246.6	342.1	263.9	132.4	315.2	430.1	379.7	392.3	233.7	263.3
CPE	1151.7	1207.2	1304.3	1.2	0.9	1.2	727.2	714.5	1443.6	735.5	699.9	787.9	1566	1219	1050	32.6	10.8	9.4	0.3	6.1	0.7	13.7	0.3	3.2	0.2	0.6	5	33.8	2.4	2.9	13	0.5	0.7	7.2	0.3	0.7	2.2	1.1	49	14.1	2.5	2.7	5.1	1.3	2.7	2.7	1.5	1.7	129.2
CPED1	236.4	224.4	455.3	606.1	371.5	924.8	364.8	290.3	393.4	205	140.5	244.9	216	154	178	52.7	50.2	43.2	32.5	34.9	34.1	38.2	22.7	28.4	67.3	163.2	44.7	20.6	54.6	36.3	29.7	46.9	34.5	35.2	25.9	59.2	53.6	38.3	33.8	381.5	48.7	2.9	10	7.4	32	1420.9	3.3	32.5	465.1
CPNE1	533.9	510.7	431.8	232.7	252.9	154.9	553.9	457.1	472	403.3	377.9	449.4	407	337	362	95.5	62.4	330.7	90.3	303.9	234.5	207.6	191.8	304.1	132.9	83.7	142	163.6	434	157.3	228.9	66.4	122.2	194.6	387.8	158.4	439.2	144.4	708.2	429.1	394.8	380.3	1662	523.9	715.9	182.4	393.3	453.4	526.8
CPNE3	784.3	867.2	918.2	661.4	640.4	983.2	1034.5	1006.5	872.1	705.1	666.6	688.3	701	787	821	205.7	658.5	335.1	265	354.8	237.8	190.6	296.9	504.9	631.6	182.1	723.4	187.2	1538.6	321.2	151.9	296.9	243.9	258.8	324.4	874.6	125.8	220	573.5	632.9	1138.4	708.5	485	452.2	761.4	655.3	978	715.5	1489.1
CPOX	524	424.4	538.2	407.3	417.3	457.8	448.5	394.7	354.8	440.7	425.9	402.1	318	339	342	83.6	92.3	100.4	86.2	81.6	62	397.9	71.4	301.5	90.4	111.5	149.3	612.9	88.3	100.9	134	208.2	60.2	141.6	127	88.1	75.6	150.9	624.7	222.9	457.3	537.7	243.7	975.1	821.6	794.7	873.6	374.2	257.2
CPPED1	134.2	143.6	125.6	209.5	192.7	144.3	167.6	162.2	125.6	109.1	102.5	121	101	106	119	2.9	9.9	9.3	7	9.3	4.3	9.1	13.6	0.4	1.3	0.3	4.8	3	2.5	0.2	10.1	0.5	6.1	2.9	6.4	7.3	0.5	2.8	161	235.3	299.1	89.5	371.4	369.6	175.9	152.3	336.3	342.9	11.5
CPQ	79.4	106.2	117.4	35	42.9	51.9	113.7	129.3	186.3	49.3	31.9	31.5	123	88	76	1.2	22.5	12.6	59.6	3	62.6	48.9	1.3	137.3	1.9	1.7	64.7	29.7	69.8	2.3	1.5	1.5	2.5	1.3	44.2	19.1	1.8	1.6	51.7	81.5	9.4	94.8	206	155.3	277.5	244.1	174.1	196.9	9.8
CPS1	25.5	30	41.3	168.8	156.4	204.5	67.9	54.6	45.4	11.2	17.1	18.4	26	18	24	17.9	20.7	32	24.5	23.4	20.3	19.1	14.7	14.9	29.2	38	25.6	17.8	28.1	14.2	25.1	27.1	37.9	29.9	54.3	45.1	27.2	28.9	76.9	186.4	87.5	113.9	38.3	162.9	55.5	323.9	74.1	71.3	53.2
CPSF3L	219.8	202.5	204.1	227.6	227.3	178.5	223.2	192.9	233	205.6	187	255.5	169	173	189	257.3	187.3	191.6	145.8	137.8	103.8	229.8	130.3	101.8	281.2	137.2	220.9	223.6	208	178.1	215.3	209.5	228.9	203.2	307	221.7	216.1	267.6	223.1	199.1	220.9	176.3	259.4	253.7	153.1	141.1	181.8	309.5	154.9
CPSF4	320	298.8	354.7	327.1	395.5	410.2	295.7	267.3	355.3	368	408.7	510.8	420	372	324	391.3	488.4	229	227.9	427	162.6	382.1	201.2	166.6	306.6	411.7	213.3	250.4	277.8	232.8	552.2	257.7	248.8	335.8	288.3	258.9	517.2	257.5	361.5	339.8	358.5	304.7	309.7	408.6	173.8	635.5	378.7	391.7	251.7
CPSF6	611.8	601.5	828.5	668.4	750.4	508.5	563.4	552	571.7	660.9	746	619.8	554	596	587	308.1	356.1	221.7	334.2	269.4	445.6	334.1	388.1	443.6	402.3	390.7	338	450.2	366.9	280.7	424.2	387	429.7	389.1	167.4	322.3	555	438.3	818.5	727.1	490	670.3	475	630.3	493.1	513.8	496.9	720.5	628.5
CPSF7	261.8	278.8	235.5	195.6	215.8	240	396.7	343.3	403	303	354.3	374.2	350	345	227	354.1	348.5	327.7	314.1	296.3	352.8	259	239.8	352.1	327.2	440.5	319	441.4	382.3	379.3	336.5	475.6	246.7	377.4	247.3	466.2	296.8	353.1	188.9	333.7	144.7	239.5	131.3	130.6	171.3	172.1	213.2	206.1	299.5
CPT1A	102	168.1	138.2	183.3	188.4	236.4	152.3	161.2	243	335.3	340.1	331.2	232	208	199	165.9	118.9	130.2	137.7	152.8	158.8	176.1	96.8	273.9	330	207.1	144.1	14.8	158.3	129.2	148	194.1	173.2	16.2	114.3	323.2	157.6	173.2	339.3	311.4	160.3	122.9	223.5	235.3	312.6	200.1	121.2	240.7	98.9
CRADD	222.7	201.9	158.5	82.1	84.3	79.5	243.1	256.9	137.2	69.5	76.1	84.4	82	76	90	61.8	100.4	85.2	59.3	134.2	81.7	64.3	57.4	51.1	79.2	51	60.1	99.7	72.7	67.6	61	65.7	109.4	68.3	33.4	56.4	68	55.7	160.4	142.2	128.7	153.5	117.4	178.2	221.5	141.3	98.6	108.4	687.8
CRAT	345.4	364.8	692.2	83.7	73.7	145.2	372.5	286.9	333.5	329.1	211.6	219	202	197	165	35.7	3.1	37.4	4.3	36.1	54.6	15.7	25.5	23.2	9.7	59.4	17.1	49.2	39.1	105.5	14.9	24.8	12.4	0.8	9.5	12.5	5.2	13.8	85.5	272.9	120.5	92	122.4	12.3	8.6	106.5	94.5	173.9	275.5
CRBN	281.6	275.8	295.1	223.7	220.9	281.4	353.3	337.3	345.8	280.8	309.5	279.3	361	344	369	33.6	106.3	67.3	105.3	62.8	83.5	45.6	136.1	116.2	82.2	185.2	95.9	116.3	137.2	130.6	151.4	63.2	73.1	114	82.4	111.6	37.4	119.5	212.2	220.9	226.7	154.5	282.1	169.9	239.9	170	273	183.9	179.7
CRCP	136	170.7	167.6	194.1	148.1	104.4	115	122.8	117.6	221.1	269.3	131.5	150	160	136	67.3	57.8	72.2	53.5	80.4	53.5	65.2	41.1	50.1	45	103	75.9	64.8	67	82.1	58.8	32.7	60.9	50.7	53.9	89.7	91.6	87.9	145.6	76.1	141.1	113.1	75.4	122.3	143.8	122.1	137.2	188.7	162.3
CREB1	373.5	344.7	481.2	470	365.3	630.8	282.6	319.2	314.1	452.8	381.1	370.4	355	332	333	106.7	65	112.6	129.5	145.4	150.2	112.7	135	136.1	83.5	109.5	81.1	183.1	121	127.8	185.6	118.9	63.3	148.7	101	130.6	76.8	142.5	284.4	436.8	282.1	399.2	367.9	266.1	228.9	311.7	224.1	339	250.7
CREB3	560.3	586.9	548	234.4	239.2	167.7	426.8	413.1	395.9	365.9	363.6	415	498	482	578	152.9	90.2	112.4	80.7	107.4	42.1	83.6	105.1	83.6	55.6	134.8	121.3	85.4	39.3	88.7	127.6	243.7	95.1	84.9	133.6	119.8	107.1	101.8	170.5	292.2	208.8	197.7	278.7	196.1	588.5	97.9	202.7	248.7	292.2
CREB3L2	562.4	496.8	700.2	171.5	155.7	344.7	424.9	460.7	366	428	420.5	554.7	475	422	443	863.2	779.5	460	548.7	231	580	372.6	283.2	113.6	223.5	436.3	289.5	249.5	439.7	216.5	896.5	601.9	293.1	321.6	396.7	317.7	395.9	434.1	658.7	379.9	1091.1	726.2	481.3	1129.6	905.3	792.1	603.8	450.2	655.9
CREBBP	329.3	304.3	348.5	216.3	177.4	244	274.2	236.4	238.5	279.2	280.6	195.6	296	277	281	122.2	93.1	61	164.9	133.2	175.1	119.4	243	112.8	120.3	112.6	106.7	116.8	94.8	91.9	87	64.4	58.2	66.8	173.5	58.8	136.3	87.3	561.4	554.6	410.3	389.7	965.6	532.1	346.7	367.5	567.5	506.8	412
CREBL2	390.4	399.2	612.5	485.6	466.2	531	597.6	554.4	596.8	459.3	444.9	504.6	655	684	692	72.7	99.6	99.1	72.9	67.8	132.1	131.9	115.1	100.8	72.9	172.3	186.1	117.7	231.2	105.5	98	161.3	172.5	173.2	195.4	170.2	235.4	161.6	724.8	516.9	714.3	813	927.1	888.2	742.7	1040.3	1319.2	728.1	476.3
CREBZF	300	316	312.1	159.1	155.2	301.7	213.2	233	271.2	341.9	298.7	327.3	329	283	254	86.9	127.9	49.6	166.6	73.7	113.5	143	68.1	166.9	47.3	201.5	106.7	112.5	136.2	83.3	118.5	170.8	95.4	49.9	112.2	99.9	63.9	111.2	163.4	144.9	143.5	175.9	54.5	82.3	171.6	176.6	168.8	169.1	303
CREG1	571.5	713.8	668.4	159.4	179.5	174.7	1435.4	1655.5	1660.6	339.3	337.1	282.6	970	974	980	205.7	826.9	376.1	329.4	608.7	1636.1	1355.4	869.7	432.4	1289.9	200.9	1104.5	226	488.3	613.4	360.2	409.4	290	344.5	844.7	252.8	293.5	883.6	774	270.5	425.9	882.5	345.7	842.1	420.7	399.5	296.9	614.5	73.5
CRELD1	189.3	116.5	175.9	45.7	52.1	47	99.1	104.7	96.2	72.4	52.6	72.2	110	100	97	23.3	29.5	43	21.3	36.4	17.5	28.9	21.6	20.7	25.7	46	38.8	28.1	41.4	18.3	33.5	44.9	58.2	18.7	75	31.1	41.2	36	113.5	33.9	84.6	19.6	46.9	25.2	108	65.5	105.5	33.8	23.4
CRELD2	462.4	473.3	487.7	616.1	746.7	613.9	466.7	462.6	490.4	380.7	382.3	429.5	424	380	370	806.9	218.6	352.9	249.4	442.4	248.3	705.1	520.5	271.8	260.9	423.4	767.6	260.1	521.6	229.7	200.7	1030	991.4	193.9	409.1	619.9	643.2	611.1	1452.3	249.7	697.3	910.7	1145.7	617	1081.8	1207.5	871.2	230.5	846.3
CREM	365.7	357.8	261.2	356.6	397	258.7	237.6	235.1	164.1	316.1	387.1	397.6	247	294	310	59.9	77.9	93.1	63.4	54.7	89.2	71.6	49.2	35.2	46.7	79.5	74.4	62	89.3	44.1	96.7	68.8	77.2	58.6	40.6	58.3	117.6	50.2	178.3	210	113.1	1306.6	1627	160.9	142.3	186.2	880.4	335.3	250.8
CRIM1	368.1	449.9	444.2	1745.3	1604.9	2073.3	368.8	370.4	325.8	446.5	413.4	340.4	286	270	262	18.4	30.7	41.5	21.6	18	50.1	25.6	36.2	34.9	59.9	0.7	6.6	38.3	9	3.7	0.6	11.5	12	0.4	4.4	7.5	9	17.6	1121.3	2120.2	293.3	124.1	32.9	54.2	416.7	406.4	120.8	295.3	514.4
CRIPT	284.8	291.5	236.4	368.2	340.8	203.6	329.8	370.9	281.6	353.3	371.6	330.9	276	331	340	59	48	30.4	41.1	56.8	27.3	44.3	42.8	26.9	44.1	32.6	53.1	50.8	40	26.4	35.9	40.8	26.5	24.5	36.5	57.1	17.7	53.4	503.7	216.6	433.7	261.3	186.4	239.2	259.5	198.1	256.5	316.5	325.3
CRISPLD2	44.7	25.8	46.1	21.9	13	40.3	140.4	111.9	115.1	21.8	23.6	13.1	44	54	64	27.2	17.2	8.2	16.8	13.6	14.6	37.6	42.8	18.5	22.1	14.5	28.4	16.7	21.8	12	17.3	11	20.8	11.5	5.6	32.9	3	26.3	110.1	7.9	13.4	33.1	9.9	6.7	28.4	15.1	0.7	51.8	8.3
CRK	634.2	625.4	422.7	604.8	720.8	299.9	667.3	605.9	622.9	535.3	537.4	559.8	571	553	574	82.8	88.3	73.3	40.8	101.3	82.6	42.6	56.4	84.8	64.5	90	50.9	81.2	100.1	36.2	426.7	66.7	100.2	73.5	88.5	90.5	239.1	100.6	436.8	396.1	464	579.9	617.8	265.3	570.9	331.9	592.3	222.7	696.1
CRKL	462.8	509.9	717	333.6	349.5	587.1	379.7	401.1	403.7	488.8	422.6	494.7	535	480	498	194.9	154.8	271	172.7	211.2	274.5	261.1	163.4	278.3	97.6	262.6	228.4	298.6	442.9	275.4	138.1	164	97.8	355.9	155	166.6	552.8	217.7	475.1	398.7	341.4	311.7	287.7	267.4	420.5	269.9	376.3	323.7	369.5
CRLF3	513.3	532.1	520.2	312.6	282	347.3	498.1	485.8	495.7	480	449.5	516.1	528	460	476	202.5	213.9	322.9	225.9	90.5	229.4	257	190.4	445.9	254.3	279.2	256	218.9	364.9	227.8	345.5	291.9	166.1	317.4	297.4	269.6	274.9	319.9	416.3	347.9	282.6	213.1	367.3	335.3	223.9	313.4	267.7	216.8	354
CRNKL1	165.7	174.4	225.9	246	266.5	243.8	154.7	134.5	155	175.6	203.2	190.4	204	204	184	127.6	91.8	60.4	148.4	155.3	91	62.4	114.5	109	69.6	77	89.5	94.3	89	104.8	126.3	130.4	137.1	97	115.3	206.3	84.8	256.1	142.3	184.9	183.1	169.7	228.6	133.7	225.5	140.8	110.8	140.3	87.7
CROCC	11.6	7.3	12.1	11.8	13.2	26.5	22.3	19.4	27.4	16.4	22.8	32.8	14	14	8	30.5	18.1	33	24.9	23.7	26.2	20.3	19.1	11.2	20.8	28	23.5	20.8	26.5	9.8	21.2	30.7	20.5	28.9	34.6	26.8	27.6	27.2	18.5	17.3	22.3	10.1	54	72.5	17.7	24.4	20.2	18.5	38
CROT	132.3	185	225.5	126.8	111.7	163.6	87	106.4	131.7	113.4	110.4	92.9	156	209	214	57	54.9	53	75.7	66	29.9	45.3	29.7	49.8	8.5	121.1	43.9	24.7	59.2	59.8	49.2	58.7	46	40	89.5	43.2	47.8	47.4	112.9	193.6	232.2	103.5	175.9	271.3	249.7	684.1	231.9	268.2	243.9
CRTC3	179.3	162	302.4	151.4	166.5	310.8	214.6	219.7	210.9	154.3	136.5	166.7	198	185	193	106	80.3	154.7	124.9	221.7	119.1	184.9	106.6	182.8	55.6	317	144	257.4	221.8	161.8	201.1	100.8	155.3	222.8	254.7	156.3	253.2	248.4	218.5	280.2	189.1	219.8	389.7	499.5	169.5	192.3	417.1	248.9	211.2
CRY1	358.3	395.9	475.2	275.8	259.5	329.9	437.1	444.2	441.6	436.7	401.3	389.4	376	332	330	45	31.7	42.3	110.6	34.9	53.1	46.7	177	93.4	118.2	74.8	36.2	47.3	133.4	188.6	0.6	17.1	59.5	40.5	26.1	62.7	0.9	1.2	421.8	482.4	275	222.7	658.5	477	218.7	393.5	151.9	391.4	225
CRYBG3	152.9	162.9	156.9	138.4	119	150.8	78.4	83	92	116.8	98	87.6	112	103	112	99.8	43.4	57.5	55	49.4	46.1	89.9	23.1	115.9	85	82.9	112.7	101.6	82.5	26.5	89.3	134.8	101.3	116.7	76.3	80.3	129.7	145.1	126.1	158.3	192.6	75.9	180.8	28	307.1	150.5	94.1	172.1	142
CRYL1	57.6	60.4	60.2	382.5	324.8	473.5	92	97.6	80.3	76.9	70	66	59	64	54	53.7	17.3	65.4	32	37.4	52.6	42.1	18.6	23.6	19.5	56.3	36.5	41	68.4	36.3	50.6	43.1	58.4	37.5	41.7	38	58.2	109	77	71.3	134.7	164.5	248.8	121.4	104.3	110	87.5	129.5	135.7
CRYZ	576.8	534.6	567.9	775	774.3	777.5	361.4	368.9	323.6	322.3	321.2	363.2	604	585	630	93.9	192.3	73	295.2	177.3	141.6	148.4	104.5	196.4	156.1	133	103	41.8	174.4	223.8	173.9	621.3	137.5	391.8	117.9	283.4	169.1	128.2	295.8	551.7	283.3	403.1	237.7	268.2	227.6	857	657.5	710.7	275.5
CS	655.4	591.3	1108.7	601.7	566.6	1103.4	657.2	740	801.4	663.2	624	864.1	544	585	618	616.8	1051.9	537.5	817.3	928.1	821.7	1154.5	682.7	549.1	974.4	975.7	692.5	936.9	683.7	707.9	1150.2	484.5	694.7	1074	550.1	551.2	764.6	577	1255.5	1272.3	1026.7	1629.3	1185	2096.7	614.9	1127.3	1174.1	946.2	1042.1
CSAD	84.2	92.9	81.1	103.1	82.5	253.5	45.4	62.6	115.7	72.3	74.7	64.9	90	75	53	23.2	53.2	24.9	21.1	26.7	38.1	31.4	11.8	17.1	21.8	21.7	19.9	14.8	14	33.3	15.6	26.8	28.1	19.3	29.1	74.6	10.3	38	74.9	15.7	65.8	38	61.1	64.9	78.3	75.9	88.7	42.7	26.6
CSDE1	1878.7	1931.7	1903.6	1821.8	1886.8	1997	2181.3	2250.4	2158.5	2007.2	1882.2	1926.9	2176	2256	2195	403.1	984.1	1072.4	595.2	495.3	458.1	669.4	658.2	1297.7	689.4	664.3	530.1	695	600.8	744.4	621.6	735.6	1196.6	823	41.8	850.4	801.1	295.5	1102.7	1924.9	1297.2	1193.9	529.4	1250.5	1234.5	1238.9	944.1	2105.6	733.9
CSE1L	2453.4	2367.3	2398.9	1789.7	1818.2	1651.4	2098.4	2002.7	1681.5	2106.6	2167.7	2247.3	2053	2039	2240	802.6	728.5	638.4	656.2	769.5	786.9	705.7	832.2	842.6	923	494.8	516.2	728.8	574.2	821	1063.7	577.7	697.4	1041.2	755.4	604	1478.3	365.5	3922.3	1293.1	1815.5	2473.8	4031.8	3110.3	1684.1	3038.9	3096.7	2078.2	2469.4
CSF1	115.7	106.8	158	25.5	19.5	49.9	187.5	234.2	407.6	77.7	55.7	69.5	272	205	159	19.9	33.9	64.7	17.8	14	28.8	23.2	20.1	12.8	17.7	34.7	29.3	33.1	40.8	26.8	38.3	28.4	23.1	22.8	16.9	28.2	29.3	52	109.5	69.7	92.9	34.9	17.3	67.2	108.1	60.8	40.5	80	43.3
CSGALNACT1	166	212.8	172.4	6.2	0.3	0.8	444.5	587.9	186.5	38.5	45.4	30.7	40	55	56	1.7	14.5	6.1	7.4	8.4	6.4	7.2	14.9	4.3	3.1	5.1	11.9	0.7	63.1	11.6	0.6	8.3	12.3	9.2	12.1	32.5	1.7	45.6	182.3	118.5	448.3	776.5	6.7	18.3	194.1	176.4	518.7	26.9	9.8
CSGALNACT2	626.7	673.7	633.8	547.8	566.8	710.4	579.9	538.8	574.6	391.3	343.3	292.8	444	494	498	39.7	46.5	39	90.8	34.8	42.5	34	65	25.7	24.7	54	50.6	72.7	57.1	106.9	69.7	89.8	52.8	56	73.7	46.1	50.7	69.1	223.1	492	175.1	186.8	180.5	185.4	107	146.3	191.9	355.1	231.6
CSK	299.1	224.5	351.2	226.8	258.1	282.7	246	226.5	210	245.2	241.4	346.5	218	196	228	181.3	258.6	343	307.6	291.3	217.2	200.9	333.5	261.2	616.9	761.3	317.1	445.4	447	249.5	540	191	312.5	113.9	322	431.4	237.9	181.9	359.4	255.6	224.1	314.5	192.3	376.4	135.9	201.2	198.3	224.8	461.7
CSNK1A1	1848	1919.8	2006.9	2967.4	2793.6	3086.3	1819.1	1872.5	1855.2	1635.8	1779.9	1827	1723	1744	1912	603.5	600.9	547.2	636.4	310.2	489.6	391.9	387.7	370.2	342.5	634.8	592	750	549.6	586.6	427	516.1	543.5	448	679.7	772.8	437.5	620.7	2405.9	3008.3	1625.7	1856.9	1118.1	1579.9	1966.1	1858.9	2012.7	1719.5	1537.7
CSNK1D	351.9	394.6	320.2	199.1	183.9	169.9	353.9	322.1	362.7	309.2	321.8	343.9	280	249	272	228.8	101.8	92.2	162.8	139.3	139.4	216.1	134.2	132.9	85.9	100.4	61	21.6	103.8	117.9	58.3	107.3	77.8	88.7	249.2	151.5	124.3	105	357.3	255.9	357.3	286.8	309	357.8	471.9	248.7	234.9	200.2	751
CSNK1E	405.5	437.8	327.5	392.3	474.3	326.8	376.7	380.8	265.6	385.6	310.9	402.6	302	319	344	38.4	73.4	85.3	65.7	73.3	38.3	64.4	100.4	34.9	99.5	47.4	45.8	44.1	100.7	52.7	123.1	41.9	88.7	72	55.8	42.7	81.6	69.1	139.5	249.7	106.2	203.6	42.9	110.1	180.2	233.3	127.9	199.5	132.6
CSNK1G1	132.5	144.6	221.1	96.2	91.9	136.6	134.9	152.4	158.8	173.7	149.2	158.3	186	203	211	17.9	21.7	28.1	20	32.6	22.2	26.2	15.3	22	26.2	30	26.2	27.3	15.5	31.6	24.1	34.3	21.2	14.4	28.6	34	18	20.8	118	102.3	89.8	91.7	100.6	107.6	109.3	51.8	105.3	121	158
CSNK1G2	247.1	215.5	295.6	305.5	329.2	311.1	234.6	229.4	241.1	276.7	274.6	287.9	280	271	264	143.8	150.6	140.9	158.4	127.7	168.6	141.6	192.9	334.6	185.7	196.6	168.7	131.9	148.2	145	175.9	132.9	130.4	116.2	207.4	190	170.2	136.4	172.3	255.9	211.5	133.5	209.6	93.7	161.4	184.3	192.2	183.7	212
CSNK1G3	445.3	437.7	451.3	492.3	418.3	516.8	421.7	405.4	342.6	426.1	409.1	465.7	320	350	330	133	40.5	103.5	150.3	69.4	71.2	84.4	92	114.6	66.3	148.8	86.2	93	125.1	149.6	67.7	62	85.3	90.8	131.9	133	71.1	44.6	471.4	507.5	426.4	270.6	331.6	241.5	513.3	332.3	440.8	320.3	219.7
CSNK2A2	316.8	276.9	380	268.5	290	388.8	237.3	246.5	247.7	253	258.8	233.8	226	238	252	185.8	135.3	119	79.1	245.7	78.9	146.7	87.1	94.9	111.8	61.8	93.1	146.4	63.4	93.4	82.2	96.6	103.7	156.1	81.6	68.3	103	137.5	325.3	430.7	308.7	288.5	241.1	176.8	117	181.3	174.9	252.4	122.5
CSPG5	77.1	54.7	88.7	25.1	17.9	31.7	34.5	31.8	30.7	52.5	38.5	41.7	59	63	58	9.3	7.4	24.8	4.5	12.7	6.5	19.3	10.9	18.6	18.3	2.5	8.2	15.6	11.2	7	10.8	6.6	12.8	9.1	36	9.9	19.3	2.8	3	1	5.1	2.1	2.9	4.3	1.4	2.7	3.2	0.9	2.9
CSPP1	189.6	203.8	178	187.1	176.7	319.4	143.6	159.5	159.9	241.1	228	211.6	226	196	172	34.8	63.7	42.3	112.6	66	157.8	25.7	69.3	138.7	39.2	17	20.8	35.7	17.9	69.3	36	26.4	49.7	91	12.5	42.3	46.4	35.1	170.7	133.8	274.8	190.7	104.5	98.7	95.1	139.8	164	179.9	140.7
CSRNP2	116.5	146.6	184.4	90.3	105.5	174.9	147.8	157.1	98.1	157.8	141.2	135.6	146	143	130	37.5	51.4	51.5	41.3	44.4	41.4	58.2	31.3	50.5	22.7	40.8	49.1	29.4	37.4	54.9	31.2	90.3	38.6	47.9	82.3	52.6	63.5	95.4	102.2	139.3	118.1	104.5	53.2	121.1	123.4	53.9	112.5	89	84.7
CSRP1	850.3	1027.7	977.8	656.9	661.3	555.1	748.2	623.5	536.2	297.8	302.6	379.6	474	496	547	252.6	305.5	175.3	250.2	286.3	280.3	346.2	262	167.3	474.1	241.4	78.9	280.8	339.2	187.9	322	339.9	338.8	25.3	211.4	256.9	276.3	234.4	1034	1089.5	667.5	912.3	320.5	373.1	876.1	2982.7	1025.3	490.6	1532.2
CSRP2	539.8	447.6	649.3	656.5	575.5	646.5	462.3	620.3	521.8	2033.4	1761.3	1792	403	347	349	25	7.5	5	12.4	32.2	1.3	29.8	8.2	60.8	22.6	4.9	1.6	1.4	3	16.3	1.4	9.3	2.5	81.7	4	9.2	3.9	5	3216.7	30.7	1306.5	455.7	443	1374.4	3770.9	4580.6	227.1	2050.9	23
CST3	757.2	892.3	900.8	405.5	415.3	396.6	824.9	880.4	983.6	684.3	590.9	801.8	699	690	709	455.2	215.1	68.4	525.7	81.2	248.9	221.9	260.1	11.8	64.8	21.5	343.1	15.5	342.5	15.8	367.6	47.3	488.3	10.2	680.5	151.1	292.3	719.2	374.9	1171.9	1573.1	344.4	469	773.8	1246.5	333.4	546.3	555	1199.6
CST6	174.9	119.8	151.6	11.2	17	6.4	25.5	20.2	47.3	19.3	15.4	10.8	12	18	20	6.7	5.3	15.4	15.5	17.2	7.2	8	8	8.8	4.6	3.8	13.8	4.2	7.1	14.1	5.2	113.6	13.6	7.4	10.8	10.5	0.7	20.1	1.9	0.9	22	3.3	1.1	2.4	4.2	11.3	1.7	14.2	2.8
CSTB	1148.7	1316.5	1260.7	4178.8	5071.5	3906.6	2200.5	2206.1	2283	1371.2	1210	1992.4	1880	1888	1957	707.2	416.8	801.7	248.4	1200.8	634.1	981.3	428.5	1222.3	1819.9	811.6	222.3	1254.5	1770.4	789.6	914.1	334.3	706.4	655.8	786.6	1195.8	816.1	744	1131.9	2675.3	1407.3	3279.5	4166.1	3525.7	3661.5	991.5	4983.9	2913	1680.9
CSTF1	182.3	162.1	207.1	196.4	182.8	174.3	188.5	182.3	212.3	191.1	190.8	234.4	201	190	209	73	66.3	81.5	90.2	123.1	55.9	68.4	72.4	85.9	57.3	65.9	71.9	95.3	71.5	87.2	92.2	76.4	31.3	87.6	71.2	75.1	109.8	61.9	410.3	161.1	128.3	169.4	328.8	194.1	254.7	157.6	239.7	166	306.4
CSTF2	237.5	250.7	190.5	191.8	208.4	181.8	200.1	210.2	175.4	171.9	181.2	178.6	212	206	231	124.9	170.8	166	130.8	208.9	155.2	200.5	173.6	137.6	296.6	189.1	196	213.1	194.6	172.7	263.4	233.9	90.7	204.3	232.5	141.5	230.3	78.4	267.7	192	240.7	210.9	236.4	247.3	171.1	171.7	343.3	209.5	654.3
CSTF2T	176.8	168.7	231.4	173	186.3	225.8	166.1	162.9	154.3	217.4	220	221.1	209	179	171	74.8	77.1	27.5	60.1	84.7	54.8	60.3	87.5	87.4	38	69.9	100.1	126	91.6	104.9	0.7	58.2	67.2	19.2	75.6	32.2	109.4	84.3	214.1	143.6	126.9	338.6	248.6	82.2	129.3	97.5	86.5	219.2	110.7
CSTF3	466.9	477.4	481.8	531.3	534.9	645.4	511	559.1	440.8	392.3	596.3	672.9	517	428	339	330.5	254.6	418.5	154	232.9	422.1	293	288.3	233.7	180.6	331	253.3	265.7	261.4	194.9	353.8	316.5	538.5	521.3	142.2	517.8	380.9	278.3	552.9	466.3	264.4	576.4	324.7	296	399.5	314.3	190.9	352	461.5
CTAGE5	47.8	56.5	39.2	39.9	42.9	30.2	30.7	31.9	20.1	43.3	78.2	21.7	36	63	56	40.9	24.5	22.2	36.2	14.5	31	17.1	26.6	22.9	20.4	11.1	48.9	5.9	22.5	21	10.4	19.5	19.6	27.1	24.5	24	13.5	20.2	58.9	32.1	24.5	53.5	25.1	26	28.7	51.5	45.8	41.5	39.5
CTBP1	844.7	853.2	821.4	677.3	781.2	645.8	924.1	869.6	890.9	869.1	843	998.2	742	798	811	577.7	187.9	944	442.6	953.3	596.3	376.9	410.7	348.7	574.6	633.5	197.6	590.3	773.7	345.8	458.6	355.4	337.9	779.7	798.1	467.5	650.9	267.7	555	797.9	512.5	463.5	632.8	388.3	445.3	678.2	385.3	508.5	658.4
CTBP2	993	1178.1	1433.2	1237.3	975.6	1380.6	917	928	823	1099.8	1304.7	1071.6	959	869	913	136	43.3	26.7	32.4	20.8	43.3	81.1	22.1	27.3	20.4	51.4	49.1	8.1	53.9	34.7	12	66.4	23.2	28.5	20.6	22.8	184.6	26.6	880.5	935.1	660.5	1179.3	1404.1	623.7	589.3	1127.6	549.8	733.1	801.4
CTBS	172	162.5	156.1	348.3	366.1	343.4	284.7	264.6	315.1	310.7	245.5	246.4	266	242	240	43.8	71.2	54.2	72.6	10.7	65.5	30.4	23	112.4	30.6	45.9	128	15.5	124	71.6	18.8	112.6	99	49	49.6	149.3	64.4	44.4	109.4	274.9	110.6	172.6	45.6	178.8	298.1	114.7	195.6	460.3	271.4
CTC1	66.1	50.9	85.2	27.3	23.6	47.6	45.7	41.4	47.9	44.9	37.5	46.7	47	42	42	29.7	27.6	48.3	35.7	51.8	98.1	34.2	64.3	63.4	78.9	42.4	32.8	47.9	97.8	28.2	35.3	103.9	66	43.6	99.5	107.8	90.7	88.6	18.5	72.3	31.9	33.5	40.5	21.1	28.7	24.3	17.8	10.7	65.8
CTCF	269.5	284.2	367	347.6	351.6	457.6	193.4	194.9	214.7	273.8	287.2	257.3	226	233	202	304.2	264.8	240.9	320.1	303.1	319.3	288.2	303	427.7	390.1	267.9	270.1	332.1	271.7	332.6	289.4	301	240.1	418.5	199.3	341.2	344.3	315.8	510.7	456.3	350.6	400	379.9	321.5	308.4	453	361.7	314.3	277.7
CTDP1	38	36.9	37.3	11.3	5.5	21.7	45.2	36.5	42.2	30.5	39.5	34.6	34	42	45	68.3	58.4	116.1	52.5	79.9	48.8	51	59.2	67.1	66.1	78	51	57.6	50.7	51.3	77	39.4	63.9	74.9	62	48.1	78	59.5	47.6	37.7	52.3	41.1	33.9	50.1	17.2	35	54.6	29	34.8
CTDSP1	151.6	138.4	200.9	180.2	204.9	223.5	128.2	133.8	139.7	127.7	117.8	149.6	135	119	127	164.5	130.8	134.2	73	182.1	147.8	164.9	136.8	105.8	113.6	73.9	142.3	264.3	236.6	121.6	175.2	114.5	84.4	154.6	118.4	140.3	84.9	360.2	181.9	318.4	112.2	83	81.9	140.9	83.9	120.9	93.6	79.5	246.6
CTDSP2	377.2	352.9	675	427.5	401.1	620.1	529	503.4	745.4	425.1	385.5	458.5	545	445	429	503.5	593.1	300.9	400.6	504.4	329.2	812.5	345.5	548.5	553	444.2	529.7	277.2	846.7	247.8	437.5	565.8	549.5	583.4	537	614	556.5	1441.1	462.7	468.8	360.4	347.1	130.7	232.3	302.1	278.6	226.1	331.3	275.8
CTGF	1193.6	1977.9	1682.3	3934.7	3624.6	3512.3	1509.9	1768.7	2306.2	1613.6	1806.2	1483.2	1346	945	810	0.6	1.3	1.4	1.5	8.6	1.6	1.7	7	4.4	1.3	1.3	8.5	0.5	33.4	1.4	3	3.6	6.2	0.3	4.3	1	0.3	1.5	1598	6367.9	1375.1	140	161.5	39.8	1026.5	900.9	131.4	302.3	33.1
CTH	53.8	41.7	47.5	106.5	95.4	124.1	114.3	112	56.8	55.5	67	49.1	95	102	94	133.5	250.9	59.8	57.9	12.2	58.8	19.4	9.3	269.2	39.9	18	100.8	9.2	111.2	53.6	59.7	320.8	18.8	47.5	22.1	187.6	115.4	209	40.5	15.9	47.2	100.9	216.2	124.8	109.5	81.5	86.7	278.4	30.9
CTIF	14.8	2.2	21.6	22.5	16.8	24.6	37.1	38.6	57.9	21.9	31.1	33.6	41	53	37	44.4	28.8	34.6	38.1	39.9	28	78.2	21.9	36.8	40.6	52.4	72.3	18.3	49.2	28.1	43.3	37.4	44.2	37.4	30	46.1	44.5	52.8	40	61.9	35.8	14.3	27.1	26.6	30.9	31.2	21.7	25	21.8
CTNNA1	1045.8	1124.9	1281.5	1443	1571.5	1535.1	1247	1296.1	1435	1318.6	1245.2	1329.9	1218	1239	1238	354	163.1	241.6	197.1	159.7	195.8	180.2	180.9	169.2	344.6	118.4	297.8	285.1	330.6	114.4	157.8	151.2	200.5	207.6	256.6	254.3	224.1	167.1	2225.8	1618.9	2405.5	2043.5	1468.9	1540.1	1830.7	1429.1	1983.9	1513.7	1176.7
CTNNAL1	1045.1	1087.2	1461.6	307.9	322.1	383.1	967.1	965.6	925.6	799.9	662.9	785.4	1101	1205	1210	220.2	243.8	106.3	158.5	215.1	203.2	401.8	389.8	174.1	305.2	172.1	257	238.4	304.3	497.9	156.8	195.4	143.9	315.7	212.1	117.1	471.9	114	1027.9	807.1	743.1	1041.1	506	441.1	683.9	771.3	678.3	994.1	806.9
CTNNB1	2325.6	2150.6	1993.5	2096.6	1897.2	2091.6	2826.5	2927.4	2475.8	2171.8	2263.8	2311	2312	2204	2374	122.2	165.1	65.9	143.8	65.9	154.6	158.8	274.2	159	165.3	165.6	150.5	333.2	207.8	128.6	274.2	181.4	170.9	121.5	186	49.4	237.4	221.9	1790.5	725.7	785.7	2901.2	1752.8	1726.6	649.9	1553.7	1270	1164.7	749.2
CTNNBIP1	19.9	21.9	52	68.9	75	81	76.8	57.9	84.6	102.9	68.1	117.1	77	56	65	47.3	28	27.9	30.7	50.2	16.2	39.1	3.9	25.5	25.8	25.1	12.7	23.7	25.5	39	29.3	25.7	26	23.7	76	35.5	26.6	31.1	121.6	35.5	93.2	95.3	45.3	38.8	59.2	157.6	80.3	55.5	46.9
CTNNBL1	200.8	186.6	194.2	212.1	218.8	161.9	232.5	200.8	183.1	238	176	221.6	232	249	223	66.7	103.3	130.1	78.9	104.7	108.5	104.4	111.6	141.5	74.4	66.4	84.9	96.2	112.2	79.5	171.8	68.6	93.1	176	72.9	66.6	143.8	95.4	379.5	163.9	333.9	184.1	711.2	307.3	388.6	163.3	269.4	257.7	273.1
CTPS1	656.1	635.1	668.7	455.9	461	448.8	437.2	435.9	445.4	539.8	551.6	557.7	398	437	437	203.6	318.7	271.1	432.8	283.3	211.2	368.8	327.2	322.4	500.5	304.5	186.1	392.1	218	336.7	210.1	158.6	272.7	477.6	434.7	279.5	308.5	194.2	502.9	639.5	623.9	586.7	640.9	608.8	347.5	560	552.3	738.3	466.1
CTPS2	63.1	70.7	92.3	92.6	77.7	73.9	71	73.2	57.7	80.1	65.9	79.9	68	65	60	28.6	30.4	33.8	24.9	21.6	16.5	18.8	13.6	24.6	23.7	68	25.6	16.9	42.2	12.3	76.7	31.6	12.3	22.8	67.1	19	43.8	28.2	61.3	151.9	61.9	84.4	74.9	120.3	107.9	30.7	163.3	70.9	128.5
CTR9	492.2	557.1	678	411.3	498.8	527.8	438.3	411.3	510	596.1	625.4	542.7	647	782	600	194.7	224.5	190.1	271.1	234.5	372.6	230	186.6	257.1	236.3	688.5	348.5	218.9	153.5	431.9	256.7	348.7	261.7	370.3	178.7	269.3	244.7	210.8	551.4	707.9	405.1	455.6	739.2	342.1	617.9	413.4	640.7	479.1	669.1
CTSA	925.7	1165.6	1003.3	688.7	738	599.5	1053.9	1029.7	1317.2	885.8	866.9	1023.5	1229	985	866	242.9	423.9	705.2	239.1	381.3	156.7	344.2	260	265	206.9	179.5	236.3	514.4	322.2	729.9	542.4	400.4	407	263.4	830.5	317.7	180.6	437.5	928.9	342.8	1133.3	531.9	2515.7	1092.7	1429.2	576.4	1183.2	1366	750.4
CTSB	2648.5	2884.4	2328.6	3277.6	2864.4	2439.3	3390.8	3402.7	3255.8	2312.4	2285.4	2633.2	2579	2466	2486	88.2	487.3	864.9	51.3	280.6	263.6	402.1	128.7	149	551.5	266.6	392.6	41.2	617.3	1145.5	43.8	215.8	505.1	114	470.6	651.5	214.8	340.3	1466.5	2400.1	2537.2	1385.7	2903.3	2674.9	3425.7	723.5	2652.2	2615	2314.5
CTSC	921.1	945.8	645.3	1345.4	1474.4	653.8	812.2	670.4	674.9	1650.9	1641.5	1593.3	676	522	514	474.3	354.7	274.2	1154	506	731.6	408.9	130.8	750.3	520.3	469.6	684.1	1421.4	310.9	250	480.7	1138.8	1570.8	729	226.7	545.2	668.2	277.7	700	894.2	585.7	1692.5	579.8	965.7	1231.4	953.7	481.4	462.2	1900.3
CTSE	12.9	5.8	11.7	22.4	13.2	13	14.6	10	19.6	7.3	11.1	19.4	11	14	10	35.6	27.6	41.6	29.7	37	26	21	66.1	21.7	18.2	26.4	32.4	20.9	26.1	25.5	22	27.6	24.4	15.7	30.2	29	37.4	35.5	34.6	16.1	15.5	18	19.1	18.9	57.8	107.5	14.1	17.3	14.2
CTSF	112.6	96.6	114.6	39.8	44.3	31.2	144.4	172.6	214.8	62.6	43.6	104	105	89	81	14.4	5.5	54.7	19.7	33.6	3.9	22.5	1.4	15.8	21	22.2	18.2	13.9	99.1	11.4	32.7	12	40.2	29.9	14.9	68.9	29.6	5.6	15.1	82.8	75.4	47.1	235.9	59.5	132.7	30.7	149.1	91.5	79.3
CTSH	48.7	48.8	37.5	7.3	15.4	17	56.8	59.7	57.4	23.3	33.5	23.2	31	26	49	84.7	29.6	59	35.5	61.9	39.9	115.8	16.9	380.6	37.2	81.4	67.7	55.1	353.5	44.5	601.5	59.1	272.2	20.5	427	32.4	85.4	353.3	46.9	99.7	216.1	184.3	1486.3	1524.8	219.7	63.3	1281.3	1957.2	17.7
CTSK	607.2	700	981.7	27	32.9	39.2	1445	1759.1	2022.5	46.4	73.4	36.9	997	713	708	115.4	42.5	164.2	57.8	53.2	100.1	80.6	34.6	72.8	31.4	70.9	59.5	79.5	76.2	94.5	30.2	69.8	93.9	68.6	86.6	67	50.1	160.8	299	41.2	348.6	284.5	2237.1	1594.4	963.8	35.2	142.4	2545.5	1499.3
CTSO	187.3	145	212.2	110.3	102.7	171.7	261.9	279.6	355.8	173.8	138	157.7	367	273	266	182.3	93	175.1	178.2	325.9	183.7	388.3	85.5	111.6	29.4	77.7	90.7	139.4	196.5	58.1	31.8	218.6	379.9	154.3	230	237.4	58.4	88.9	41.2	35.4	123.1	114.2	39.2	16.1	247.3	121.9	40.9	133.3	166.3
CTSS	329.7	348.4	217.9	176.4	144.8	157.4	530.5	625.7	205.9	324.4	230.5	345.8	186	200	226	170.4	81.4	240.3	354.5	19.1	10.7	137.6	25.3	243.3	120.8	321.8	190.9	56	166.1	28.6	162.9	457.2	467.4	252.1	1191.4	400.9	5	904.7	15.9	16.7	46.9	90.5	68	29.5	48.1	15.1	31.1	97	131.3
CTSZ	185.6	207.1	417.1	69.9	69	26.8	802.9	824.7	575.5	215	131.4	197.8	456	966	1053	22	28.2	2.7	3.9	35.6	2.3	10.5	5.9	5	15.9	13.6	23.6	11.9	14	50.9	28.9	18.9	0.9	9.4	36.8	25.3	22.4	2.1	100	61.5	113.8	89.7	233.5	104.5	34.3	49.3	203.9	99.7	82.9
CTTN	712	636.5	761.7	627.5	718.5	974.6	900.7	951.9	949.8	960.3	973.7	1312.6	1291	1255	1206	130.5	32.4	28.3	37.8	58.6	50	89.1	89	21.5	109.7	27.9	65	25.1	67.1	74.6	110.3	130.9	52.8	98.8	21.7	29.4	184.1	72.1	283.5	279.1	486.4	245.5	352.3	278.7	371.5	394.9	302.1	198.9	207.9
CUEDC2	706.6	676	727.4	874.8	914	720.1	780.7	824.6	801.5	749.8	682.5	804.5	711	684	696	567.3	419.9	299.5	327.9	557.9	411.5	445.5	449.7	235.1	186.9	276	302.5	325.2	410.8	373.1	259.6	463.7	418.1	86.9	527.4	216.4	291.5	296.7	263.9	761.9	309.6	583.9	696.9	313.4	220.3	369	403.4	421.1	825.2
CUL1	346.4	367.5	331.3	452.7	458	367.1	306	298.5	286.3	366.8	357.3	428.3	355	377	409	402	465.5	290.3	236.2	353.2	740.5	550.7	260.3	360.5	510.7	269.7	471.5	319.7	248.4	203.1	330.4	163.1	378.1	395.9	238.1	324.7	361.9	256	552.5	414	608.9	524.6	963.7	540.4	395.7	1126.9	483.6	556.7	386.1
CUL2	473.6	479.2	534.4	383.1	428.7	381.3	580.9	534.4	481.7	510.6	573.1	509.8	542	629	640	126.8	131.9	143.4	149.9	125.5	190.5	144.4	121	102	93.1	109.2	112	146.3	102.7	38.2	217.1	82.2	105.3	125.5	80.7	51.4	117.7	118.1	362.3	318.7	163.4	334.6	282.1	250.8	156.9	159.9	394.1	425.7	505.4
CUL3	1089.7	1073.7	1182	1385.9	1500.9	1205.8	1181.9	1059.9	1082.4	1248.9	1235.1	1249.4	1316	1358	1371	496.4	398.9	469.5	471	597.7	450.6	507.1	592	443.8	381.3	434.9	460.3	465.3	508.2	653.2	494.7	384.3	526.3	590.9	462.1	642.4	416.4	875.4	950.4	1215.4	1041.2	905	797.2	866.4	818.3	1259.7	800.4	955.5	1719.2
CUL4A	369.4	390.6	575	488.5	416.7	612.4	476.1	456.6	378.4	578.5	650.2	362.8	467	463	438	158	13.2	72.1	183.7	122.2	127.4	125.2	178.8	311.9	204	109.5	139.3	95.2	76.5	142.9	418.5	144.3	105.2	102.1	105.3	129.3	101.7	230.3	322.1	653.4	387.3	559.1	458.7	447	247.7	437.1	316.4	627.1	231.5
CUL4B	467.3	418.7	522.5	1031.2	995	910.4	429	420.2	553.4	409.6	390.4	299.7	517	531	512	135.7	152.6	108.6	146.4	163.2	166.6	112.7	159.7	68.6	205	341.1	211.2	127.5	199.6	218.1	122.4	145	106.2	103.2	164.4	179.7	146.4	122.5	278.3	778.2	318.9	421.4	305.4	404	719.3	429.7	346.5	412.3	872.7
CUL5	644.6	617.2	672.8	488.1	548.4	602.5	646.1	630.2	661.1	677.1	615.2	699.7	886	910	867	217.4	163	341.2	193.8	199.1	161.1	141.1	195.8	318.9	205.1	288.2	164.7	175.9	123.3	69.2	345.2	169.7	152	227	204	149	179.5	217.1	457.6	762.7	616.3	589.1	206.1	398.9	652.5	621.4	596.7	356.9	612.3
CUL7	59.9	55.5	50.7	55.8	57.9	70.3	53.5	59.3	50.6	57.2	66	72.6	56	46	55	82.4	49.3	163.4	52.2	88.5	68.2	71.9	59.5	65.3	66.5	36.8	68.4	52.4	106.9	90.6	94.8	135	92	48.2	108.4	84.3	159.9	73.4	83	107.9	123.1	55.4	102	118.8	115.1	102	112.8	85.7	142.5
CUL9	24.8	27.9	30.9	17.7	2.8	32.8	25.3	25.6	33.9	23.5	27.7	28.5	34	36	26	29.4	17.5	30.5	15.3	22.1	14.4	14.1	29	16.4	2.7	20.3	7.5	28.4	34.6	37.5	24.8	42.2	29.3	13.5	52.5	20	19.7	14.9	50.6	28.9	42.2	38.7	54.5	78.7	27.2	27.4	51.3	45.3	50.7
CUTA	1467.6	1605.1	1557.1	1352	1528.7	873.3	1626.1	1754.9	1644.4	1381.7	1414.2	1547.6	1616	1771	1935	1055.5	1440.8	539.9	1261.8	1152.8	745.9	595.8	1240.1	951	1031.4	611.1	1116.2	504.3	1364.7	726.6	1115.9	1223.9	1127.4	817.4	1357.3	728.9	939.1	911.6	1136.1	1651.9	1808.1	2784.5	1718.7	1604.9	1571.7	1397	2874.5	1711.6	1421.1
CUTC	216.5	246	199.2	387.1	349.2	284.7	267.5	278.8	300.8	199.8	183.6	195.2	217	238	211	156.4	141.4	76.5	103.8	168.7	96.6	114.4	267.9	200.6	148.2	69.9	137.4	149.3	135.8	196.1	111.7	188.7	112.4	261.8	137.8	40.7	132.2	109.4	153.5	144.8	59.5	197.9	197.1	107	60.7	105.5	121.2	111.6	329.4
CUX1	178.7	205.3	243	262.4	246.6	294.6	115.8	139.6	116.7	114.3	122.4	129.7	111	119	121	127.4	37.6	62.5	109.9	175.4	156.8	83.2	114.4	112.4	170.2	117.8	67.8	99.1	101.7	37.4	163	44.1	136	108.5	80.8	95	220.4	108.1	271.3	225.7	430.1	310.7	182.4	311.5	192.5	359.5	317.5	280.1	94.8
CWC25	136.1	141.2	120.3	77.1	78.3	91.3	95.9	100	117.9	121.5	138.9	127.8	156	89	102	122.8	105.9	92.5	104.6	126.4	113.3	103.9	126.9	122.2	90	141.6	98.8	125.3	165.7	118.2	94.9	126.7	112.6	105.9	95	128.2	117	125.6	57.6	52.9	50.7	79.5	62.9	47	76.7	62.7	66	55.5	65.1
CXADR	375.7	379.8	565.5	22.4	25	8.9	300.5	353.8	508.4	341.6	268.5	259.7	384	402	355	141.2	71.8	77.6	93.2	99	43.8	73.2	94.5	95	502.3	426.8	123.5	110.3	173.1	60.1	12	16.2	84.1	333.3	66.2	16	73.9	29.5	4.3	487.2	88.8	67.8	63.6	100.9	31.1	8.5	795.2	109.9	30
CXCL1	6339.2	6479.2	4341.2	1931.4	1861.5	1834.4	7359.9	8036.4	4918	4540.5	4511.4	6011.2	6573	6526	6775	6.5	9.3	17.9	10.5	7.6	8.7	7	6.4	4.3	6.8	4.2	9.2	6.9	13.7	5.8	14.5	7.2	9.2	4.8	9.6	11.3	8.6	17.6	645.1	19.6	14.7	452.3	104.9	321.4	269.5	13.7	762.9	86.7	79.2
CXCL10	16.5	9.6	3	94.5	174.8	130.9	25.2	20	23.6	10.3	2.9	8.4	71	41	35	57.8	29.3	37.6	34.1	757.5	34.3	53.3	30.8	29.8	39.8	59.3	43.2	25.7	51.8	35.6	17	47.8	38.4	27.1	34.1	48.4	46.3	41	6.3	4.6	7.1	8.2	12.9	2.3	39.7	4.7	1.3	9.1	1.9
CXCL11	10	19	5.4	1764.8	1440.1	885.3	33.6	33.9	66.9	23.8	14.3	22	182	117	105	14.6	4.6	5.5	2.5	6.9	6.2	9	2.7	3.9	4.3	9	8.3	0.9	4.6	4.9	6.3	10	6.7	9	0.6	8.8	1	2.4	10.9	0.4	1.1	1.1	0.7	0.9	15.1	0.6	10.7	6.1	6.8
CXCL12	646	359.5	725.3	2	0.5	1.3	586.5	267.7	1213.8	65.9	73	62.8	1162	656	539	1.9	10.4	4.5	3.6	95.5	4.6	2.8	30.5	225.1	137.4	4.4	6.9	4.8	230.1	3.2	6.7	6.1	0.4	0.9	1	1.6	3.3	1.4	1.2	2769.4	0.9	8.3	4.6	1	0.7	6.4	13.3	22.4	1.5
CXCL5	3550.2	3794.6	2184.9	293.9	261.6	227.7	4144.6	4141.7	1411.7	3030.2	3990.8	4001.6	3031	3184	3276	7.8	6.1	5.3	6.2	3.7	6	6.3	2.6	5.6	5.4	8.9	4.7	1.1	6.5	8.4	5.7	7.7	5.4	2.5	2.8	4.1	3.8	6.4	6.4	0.5	6.4	3.4	7.1	0.5	2.4	13.1	0.5	5.5	2.1
CXCL6	3954.6	3838.2	3219	2452.4	2049.5	2158.2	3920.1	3996.8	2988.1	3856.3	4443.7	4254.4	3625	3778	3633	20.4	7.4	20.7	8	12.4	6.5	3.5	4.8	9.7	17.1	10.1	11.6	8.1	13.8	10.8	9.4	11.2	9	7.3	7.6	10.3	6.2	6.9	0.5	9.2	4.5	4.1	2.8	3.9	3.2	1	0.7	2.7	6.9
CXCR4	25.3	10.2	22.1	2.6	0.7	1.9	29.1	33.5	27.4	500.6	737.8	374.3	38	26	25	208	182.3	82.3	341.8	424.1	195.6	129.7	425.2	721.7	289.5	368.1	284.2	208.1	858.6	1443.1	363.2	1398.4	323.4	220.9	272.5	685.7	112.6	528.8	1.4	0.7	2.7	23.9	96.5	28.1	33.7	11.2	11.3	27.9	30.3
CXXC1	247.7	245.8	221.5	217.8	292.1	209.3	270.4	279.3	300.5	217.7	268.7	308.8	238	239	236	659.7	512.4	860.6	571.6	674.9	441.2	617.7	895.7	561.9	486.5	1061.4	837.2	512.3	618.9	471.5	802.1	678.4	680.3	452.8	322	651	470.9	567.1	288.3	251.1	246.9	260.9	309.7	213.3	239.7	231.1	297.3	211.4	242.3
CYB561	169	169.1	136.5	41	81.5	52.5	237.1	216.8	292.5	144.1	141	167.4	200	177	169	486.5	110.4	251.9	201.7	81	74.9	156.6	58.3	98.4	163.5	219.5	86	100.4	148.3	59.2	117.3	319	105.4	39.1	305.8	101.3	59.6	188.5	212.1	25.5	141.9	52.3	82.2	120.1	158.1	94.4	162	58.1	248.7
CYB561D2	192.9	196.7	169.2	81.8	135.1	64.2	176	161.8	180.6	184.3	178.6	171.5	222	245	252	75.2	130.8	166.3	155.1	151.9	167.8	107.5	139.2	127.7	146.1	124.7	226	109.6	162.3	153.1	136.7	243.6	144.2	170.3	223.5	47.4	120.6	138.7	158.9	124.6	170.9	213.3	195.3	159.6	284.7	109.9	172.3	139.9	160.1
CYB5A	261.9	252.5	251.2	356.5	338.1	406.9	453.7	444.6	634.6	411.5	418.2	424.1	498	420	433	586.5	392.6	241	544.5	458	301.1	490.6	261.7	111.5	16.6	297.1	162.7	9.5	241	160	1.7	18.7	479.2	438.5	170.7	265.8	196.6	122.1	321.4	387.5	271.9	473.2	302.1	246.6	142	562.8	152.5	433.1	353.5
CYB5B	435.9	495.4	502.3	659.3	690.6	414.8	380.4	432	405.6	528.7	609.7	577.1	366	393	464	120.1	131.9	56	124.6	97.6	82	96.8	88	150.5	96.2	126.5	108.1	102.4	53.4	195.8	105.1	93.9	41.3	107.2	68.2	95.5	91.4	103.3	644.3	744.4	685.5	574.4	651	221.4	352	645	436.4	417.4	233
CYB5R1	426.3	470.6	474	174.1	184.9	195	602.7	585.8	781.8	370	418.3	398.3	1178	1175	1241	153.9	248.4	181.8	177.3	229.4	363.3	269.7	264.4	135.4	148.6	97.9	181	237.1	112.4	150.7	212	271.3	310.4	212.8	133	121.9	148.8	302.2	274.4	371.5	487.3	362.3	233.9	600.9	576.7	455.3	285.5	393.8	517.5
CYB5R3	1257.4	1370.4	1851.8	946.6	852.3	1046.5	1841.7	1936.8	2408.9	1691.9	1655.3	1955.8	2342	2340	2234	273.3	699.4	549.6	201.9	485.7	429.9	439.9	344.8	447.9	503.1	381	741.8	208.1	712	486.8	322.2	361.1	273.9	444.1	393	283.8	320.5	335.5	1953.3	1727.8	1836.6	1222.8	1115.5	1561	2004.4	2078.7	1903.6	1352.1	1536.9
CYB5R4	166	170.2	177.4	151.3	151.4	154.3	201.1	196.8	166.7	204.5	204.1	221.5	185	225	232	161.4	133.9	96.7	166.3	68.7	94.5	44.6	98.1	113.1	44.4	58.7	132.2	107.9	105.8	87.8	56.4	79.6	74.2	157.9	120.6	65	50.1	63.3	91.1	114.3	155	118.1	162.5	100.3	87.4	121.3	128.1	237.9	133.8
CYBA	72.6	47.1	44.5	3.3	5.6	2.3	408.6	341.8	277	571.3	482.8	582.7	42	43	45	916.2	921.9	1062.9	791.5	444.9	1006.8	704.4	903.3	374.3	661.2	573.8	986	657.9	585.2	385.3	1318	788.2	593	366.3	546	695.7	230.6	588.7	2.3	1159.5	1.9	942.9	705.3	392.6	212.7	1.9	550.7	808.7	1183.6
CYC1	1709.7	1718.4	1460.5	1823.1	2000.8	1169.2	1188.7	1157.1	1069	1174.1	1150.2	1290.3	1062	1075	1205	1117.7	1222.4	426.1	1994.1	825.6	634	694.5	1532.2	1245.4	970.8	490.4	652.1	604.9	733.6	491.1	1108.5	938.1	988.1	856.6	458.3	718.5	909.2	356	1774.1	1457.7	2652.3	2618.4	2463.5	2534.5	1405	1924.2	2033.2	2087.5	1690
CYFIP1	956.7	964.4	1609.4	1537.6	1755.7	1926	830.4	853.9	944.1	997.1	843.3	951.7	967	907	923	232.9	217.1	180.4	209.7	370.3	97.3	249.2	19.4	505.8	183.8	311.9	183.7	102.1	96.7	43.4	83.4	141.8	190.2	204.4	274.6	289.9	252.8	225.4	794.4	1381.1	1127.5	991.7	1222.7	1629.7	734.4	959.9	1184.1	924.3	1122.8
CYFIP2	47	62.6	89.1	132.9	190.8	375.3	45.3	53.9	33	60.5	54.8	71.6	49	27	44	82.4	119.8	176.1	115.4	240.2	30.8	168.6	442.7	60.2	24	190.3	401.7	370.1	276	232.6	250.9	32.3	373.3	46.8	270.7	463.1	4.3	345	28.6	307.7	29.3	19.5	152.3	48.3	111.8	2.7	2.3	19.9	20.7
CYHR1	69.9	57.7	51.2	122	82.5	97.5	55.5	61	58.3	60.1	47.8	54.5	48	41	43	54.4	31.9	34.2	56.7	42.5	41.8	43.8	50.1	47.4	20	34.4	35.3	31.5	46.5	24	16.9	35.9	53.7	20	45.9	41.6	30.4	50.8	66	78.1	142.9	89.1	65.1	68.8	83.6	76.1	79.2	67.8	108.1
CYLD	133.3	143.1	178.4	94.7	112.2	143.4	176.1	198.2	179.6	134.4	131.9	163.1	195	218	241	154.6	73.4	82.8	167.2	115	71.6	100.6	84.2	158.5	100	76.2	67	50.8	137.8	145.5	34.5	162.4	94.8	63.1	107.3	253.5	18.2	142.6	110.4	147.7	82.5	17.7	27.6	38.3	97.7	84.4	61.9	31.5	65.3
CYP1A2	24.2	34.6	30.3	37	37.3	35.3	19.1	32.7	34.9	34.3	39.4	21.8	28	32	16	45	37.1	61.4	60.2	18	63	47	34.1	48.4	55.5	66	42	49.3	66.9	76.4	48.8	60.7	51.1	45.2	43.6	63.8	46.9	62.7	30.4	38.5	32.1	49.5	37.6	43.5	38.9	66.5	50.1	43.8	56.4
CYP1B1	1247.8	1364.6	1080.1	5.1	6.8	1.2	1185	882.1	911.4	725.7	892.3	597.5	541	426	378	18.7	12.6	39.3	15.1	33.4	33.3	58.4	11.8	46.2	8.5	19.8	30.4	30.8	21.3	24.7	19.2	25.1	14.8	12.6	15.9	26.8	19.8	18	0.9	3.3	0.9	0.7	3.4	10.3	2.3	1.2	1.9	8.5	4.2
CYP20A1	186.8	169.9	166.2	127	125.1	139	134.5	129.4	122.7	133.2	124.9	119.1	145	144	126	38.9	34.1	37.3	9.6	32.5	23.9	24.5	24.2	17.4	14.8	15.5	22.5	20	45.4	20.3	18.4	41.8	32	35	16.1	42.9	17.2	70.3	122.6	109.5	90.4	93.9	120.5	130.3	45.7	153.3	68.9	136.4	315.8
CYP24A1	8.4	0.9	5.9	4.6	7.5	0.7	14.4	17.3	11.8	26.3	21.9	20.2	20	24	21	5.6	2.2	5.8	8.1	1.9	3.6	7.6	4.7	4.3	87.7	4.3	5	4.7	5.5	4	2.8	4.4	8.8	1.9	2.9	4.8	1.1	13.2	3.2	3.8	1.1	10.9	14.5	5.7	2.3	1	6.8	4.3	0.9
CYP27B1	32.6	31.5	32.5	15.4	15	9.6	10.6	17.3	17.6	8.2	23	11.8	10	18	15	52.8	73.3	56.1	42.9	26	48.4	44.2	18.6	89.9	72	42.5	40.9	93.6	76.4	61.2	82.2	75.7	35.6	92.1	70.4	47.7	102.3	98.7	23.4	30.5	26.4	15.6	2	15.8	34	35.6	14.3	14.5	20.2
CYP2C9	13	14.2	5.9	21	12.9	6.8	8.5	9.1	6.1	7.6	16.5	5.7	6	8	4	53.1	35.8	43.7	31	34	40.1	39	21.6	29.8	32.5	32.3	44.1	31.2	42.6	33.1	48.7	23.6	40.5	28	36.7	42.1	35.6	37.9	11.7	1.7	4.5	12.8	1.1	1.1	1.7	6.9	2.2	11.1	5.1
CYP2E1	19	13.3	10.8	3.8	7.3	3.1	19	25.2	32.7	11.2	14.7	1.8	30	25	17	9	9.9	17.1	5	13.5	9.1	7.9	7.4	7.5	7.2	14.2	9.2	8.7	12.2	11.5	10.4	15.8	14.4	4.2	12.3	13.1	5.8	16.4	1.1	2.1	2.3	2.6	6.9	13.3	6	1.8	0.9	3.3	24.9
CYP2R1	21.4	20.3	12.7	112.6	94.4	123.1	68.8	94.1	79.7	95.9	69.8	85.1	142	107	112	22.7	30.9	11.5	43.6	29.5	18.4	13.8	15.7	24.7	11.9	15.9	30.8	12.9	31.9	43.2	36	78	16.6	50.7	45.6	46	30	26.4	62.5	89.5	91.4	104.8	152.3	16.3	150.1	86.6	65.3	73.6	147
CYTH1	94.9	105.8	110	84.1	75.4	59.7	75.1	81.1	69	79.1	78.6	87.5	76	63	60	74.5	82.2	74	93.2	87.4	139.7	164.3	93	211	139.8	141.2	59.3	195	192.3	160.9	35.2	58.8	57.8	192.7	81.4	129.4	32.9	235.6	94.1	94.5	83.5	100.9	99.5	140	82.1	79.8	99.6	119.1	102.8
CYTH2	284.6	288.4	292.3	374.4	421.3	241	209.5	198.7	254.3	296.5	334.1	305.6	199	201	209	75.5	76.2	79.5	62.1	89.4	117.5	53	107.9	76.9	49.2	49.6	67.5	75.2	70	98.1	38.3	68.4	56.8	40.5	116.7	54.1	60	125.4	144.9	228.7	193.7	183.3	168.1	258	221.5	93.9	250	165.7	231.1
CYTL1	86.4	91.1	115.7	1.3	0.6	0.8	79.2	88.2	146	54.1	43.2	37.9	58	42	49	2.7	2.4	3.7	3.6	3	3	3.5	2.3	105.8	1.4	1.9	4.6	3.5	505	3.7	4.5	3.3	3.8	1.9	3.4	2.8	1.6	3.4	1.3	29.3	0.7	40	229.7	270	388.5	1.7	1.6	12.2	1.3
DAAM1	117.3	132.4	161.3	168.2	133.6	181.1	123.7	119.6	120.3	87.9	69.6	72.6	103	105	100	93	43.7	79.1	50.1	174.2	109.1	77.5	59	192.8	25	72.2	93.4	103.5	66.6	21.5	42.5	34.5	34.2	116.5	80.9	51.4	73.1	67	70.5	13.1	139.7	178.2	221.7	181.7	182.1	186.1	253.5	212.1	114.7
DAD1	1798.7	1795.7	1296.9	1594.2	1717.3	1205.5	2041.2	2141.4	1794.6	1684.7	1723.7	1937.5	1616	1758	1843	1197.9	731.5	930.9	522.9	401.3	712.5	630.7	748.9	583.9	508.2	993.5	1052.3	677.5	827.9	571.9	611.7	887.6	765.3	435.8	820.9	793.3	784.5	616.3	2646.1	2014.7	2109.4	1953.6	2125.9	2432.8	2285.2	2222.8	2039.1	2413.5	2049.8
DAG1	653.4	613.1	800.3	184	171.3	360.1	663.3	703.6	820.8	536.8	484	590.2	763	748	770	75.4	50.7	67.7	120.4	106.5	82.9	89	131	115.4	122.1	160.8	77	101.9	164.8	122.4	157.3	94.2	78	180.4	169.8	51.4	184.6	123.8	1523.2	866.9	1647.5	755.1	573.1	773	1855.1	935	1495.3	674.5	417.1
DALRD3	236.3	190.7	234.7	280.1	269.4	251	262.5	280.5	275.5	218.3	239.4	238.2	220	178	187	112.6	131.1	182.1	66.6	277.3	72.2	123.1	52.2	90.5	154.5	118.8	122.4	150.6	149.3	103.9	170.9	280.9	234.1	129.5	366.4	153	198.2	204.4	282.6	190.9	130.7	180.5	458.6	353.9	232.7	86.9	203.7	239.7	155.9
DAP	409.9	445.2	537	188	201.3	154.9	326.5	328.4	276.8	303.2	283.5	318	245	260	300	308	233.3	156.5	76.2	208.7	252.8	266.4	197.7	283	126.4	282.2	319.8	234.4	154.3	223.5	174.5	257.6	166.8	125.6	193.8	177.5	172.7	159.5	420.3	749.7	553.9	409.7	229.3	430.3	547.5	257.9	467.6	245.2	506.4
DAPP1	36.2	28.1	29.3	53	81.8	21.9	17	30.7	38.3	19.8	39.5	28.5	32	20	14	54.8	71.2	51	89.2	25.1	61.8	20.7	22.9	26.3	252	73.6	53.3	21.2	98.1	56.8	81.3	44.4	46.8	20.3	46.7	111.9	30.1	59.3	1.1	11.7	11.1	13.4	11.5	10.1	21.7	12.5	11.9	11.1	13.1
DARS	1150.6	996.9	980.1	1511.9	1589.2	1501.4	1035.6	1016.3	957.4	1075.8	899.8	1079.8	940	920	870	213.8	200.5	329.4	432.9	230.3	251.5	152.7	234.8	451.7	469.5	464.5	243.3	302.1	702.6	431.7	272.5	340.6	868.5	299.2	201.3	680.5	634	482.4	463.7	399.3	531.9	533.2	471.1	406.4	424.7	551.9	378.3	375.1	434.8
DARS2	108.6	108.2	123.9	126.1	113.1	91.4	140.4	113.9	87.4	127	125.4	120.7	112	126	141	104.9	95.7	201.7	107.8	331.4	195.7	159.8	182	134.1	173.4	59.9	127.4	236.9	67.3	145.8	124.7	159	231.2	116.3	151.3	115.5	361.2	91.5	481.9	282	100.9	330.9	183.7	271.8	129	225.9	144.3	176.8	447
DAXX	290.6	293.9	210.7	320.3	335.9	242.3	235.7	182.4	173.9	189.8	172.2	221.8	226	178	154	49.4	87.6	49.8	79	48.4	71.4	33.8	74.7	45.9	84	47.7	68.6	46	46.5	89.3	82.8	37.9	23.8	95.2	38.1	78.2	75.4	35.6	229.1	156.6	120.5	177.4	140.2	143.1	118.9	120.5	149.1	105.7	132.5
DAZAP1	744.1	769.4	857.8	1145.5	1106.4	1227.9	971.9	1002.5	875.3	963.5	1026.7	899.9	796	764	785	185.6	295.4	184.5	328.4	211.3	475.9	314.1	418.7	338.9	385.3	230.2	230.4	240.4	208.9	238	285.3	257.1	193.3	347.6	172.9	166.8	249.7	127.2	538.3	666.1	678.7	683.1	346.2	948	340	571	745.5	588.1	450.3
DAZAP2	1720	1821.6	1875.4	981	1001.6	1018	2120.7	2286.3	2509.3	1934.1	1877.6	2084.9	2517	2454	2504	489.5	996.2	807	660.3	784.5	610.3	964.6	681.2	864.8	779	615.7	847.6	789.5	591.6	868.8	625.1	792.4	637	515.6	1268.4	592.9	572.4	923.3	2460.2	1642.7	2571.8	2312.3	2594.4	2899.6	2023.7	2210.5	2848.1	2252.1	1560.3
DBF4	468.6	448.9	561.8	840.1	761.7	619	433.1	404.7	339	754.5	857.1	802.8	584	546	611	329.3	418.9	93.6	261.4	210.4	156.2	268.9	212.5	321.5	401	358	374.9	227.6	307.3	295.1	636.3	112.4	236.6	312.7	147.3	300.9	302.7	186	517.5	360.9	637.2	490.8	758.5	626.3	310.8	1320.8	722.9	639.4	528.5
DBF4B	4.3	8	24.4	26	14.2	25.8	18.3	25.3	22.1	20.3	24.9	21	36	19	34	38.2	17.9	28.7	30.2	27.7	21.5	34.7	16.5	24.9	15.5	25	15.8	25.6	11.7	23.1	32.2	28.1	13.7	17.2	27.8	28.3	29.1	21.5	36.5	71.3	31.3	44.1	46.5	52.1	37.9	25.3	51.9	34.1	62.7
DBI	1994.9	1994.8	1631.4	2553.5	2683.5	1848.8	3224	3112.5	3366.1	2103.8	2039.2	2518.5	2641	2838	3024	1822.3	2967.6	2419.2	2661.9	1222.9	2598.6	1141.2	1409.5	1258.9	1659.9	955.2	1720.1	1634	1539.2	778.7	2111.9	2134.5	928.4	1264.6	903.9	1473.5	828.8	1519.8	2269.2	3120.1	3000.5	3554.9	3500.3	2493	2144.6	3744.7	3517.9	3023.2	2013.3
DBN1	598.4	554.3	556.8	302.2	302.6	233	395.7	383.6	347.7	515.6	484.7	513.6	356	366	383	103.8	44.8	21.2	15.6	109.7	54.6	47.5	5.5	17.4	12.6	8.5	14.1	135.1	10.5	8.7	78.4	13.6	6.5	152.4	51.9	17.6	136.2	53.6	336.8	296.3	356.9	89.3	197.4	210.9	138.2	114	151.3	78.1	365.4
DBP	36	31.8	41	6.6	12.2	11.7	25.5	35.6	59.3	38.1	34.5	35.2	26	22	31	59.7	38.3	40.4	64.3	27	20.2	52	22.8	23.9	30.9	36.6	54.3	39.3	58.5	78.3	79.9	48.7	38.9	73.2	142.5	40.7	125.2	61.9	46.8	18.8	38.7	53.2	39	73.1	32.2	59.7	70.9	25.9	27.5
DBR1	225.3	236.8	273.2	160.9	153.7	197.1	151.6	135.6	166.4	183.6	210.3	164.9	162	171	166	27.4	32.1	18.2	51.1	24	48.9	36.8	28	39.4	61.8	48.7	35	41.7	30.8	47.3	26	17.8	32.3	42.3	19.4	56.9	40.7	29.1	207.6	179.2	177.9	151.9	126.5	118.6	195.7	157.9	268.9	154.9	94.5
DBT	447.7	433.8	375.4	694.3	856.1	562.8	410.8	548.1	558.8	448.4	546.6	411.8	594	510	463	552.9	366.6	412.5	680.1	436.6	498.7	319.5	277.9	487.6	331.9	851.4	220.1	382.9	626.9	443.4	467.2	508.2	454.1	351	685.5	571.6	649.1	681.5	376.3	347.7	420.3	530.9	427	554.3	324.1	474.9	493.9	559.6	360
DCAF10	199.3	203.3	232.8	173.1	168.8	188.4	188.5	179.1	189.4	130.9	134.3	154	148	141	134	74.1	43.5	37.5	61.3	73.9	79.7	66.2	59.5	49.9	31.3	54.4	36	56.3	97.8	85.1	56	37.9	94.2	59.5	129.9	46.4	103.1	60.9	215.6	232.3	160	176.3	164.9	223	148.8	74.2	167.2	246.5	168.7
DCAF13	978.7	1018.3	790.5	1701.5	1830.5	1157	694.8	664.3	517.1	880.6	947	856.3	630	740	790	6.2	8.7	18.8	24.1	11.7	11.9	11.2	16	19.5	15.8	11.7	14	9.4	16.9	19.5	13.6	15.2	15.5	15.1	20.9	14	15.9	17.3	1745.7	757.7	1836.9	1516.8	1166.7	1133.6	949.4	1351.5	1443.7	1569.1	1233.9
DCAF15	23.8	42.9	28.1	34.8	33.8	48.4	26.5	36.3	32.3	39.3	52.2	56.9	29	28	25	86.7	62.3	134.1	75.3	113	112.5	65.2	112.4	145.2	76.8	107.1	52.4	171.3	200	96.6	74.8	159	60.8	94.1	178.4	90.1	123.5	87.4	57.6	64.2	48.5	60.4	56.1	138	32.7	71.1	65.7	50.5	99.5
DCAF16	364.4	401.5	451.1	321.8	292.6	388.1	314.4	304.8	297.9	530.4	514.5	400.9	335	332	328	61.1	35.2	57.7	66.8	44.6	111.3	32.6	89	53.9	46.4	51.3	34	71.4	52.3	60.2	57.4	75.8	45.8	82	71	52.1	82.1	46	280.9	294.7	287.5	251.7	162.3	163.4	347.7	362.4	412.6	327.1	285.1
DCAF17	59.6	61.2	79.8	84.1	79.5	198.6	66.5	68.9	54.9	59.9	61.3	42.3	56	44	46	21.5	24.1	23.6	31.3	13.8	20.3	18.6	21.2	20.4	17.8	43.1	41.1	30.6	38.2	44.9	52.4	37.5	31	25.2	16.6	65	24.6	29.7	87	174.6	94	92.9	109.9	116.4	55.5	116.4	79.7	87.9	49.2
DCAF6	465	458.1	591.5	671.2	679	715.5	550.2	504.6	645	441.1	441.9	382.1	583	559	527	96.6	56.2	201.2	135.8	221.5	220.2	157.8	185.1	178.7	112.2	4.8	196.2	101.1	132.9	134.2	49.7	40.6	161.2	161.1	136.8	105	111.1	75.8	307.7	397.9	237.5	281.7	220.5	138.7	291.4	321.7	296.8	338.8	560.7
DCAF7	119.4	136.9	231.1	160.1	159.1	214.2	168.2	225.3	204.4	354	289.7	315.8	236	204	330	127	102.4	130.7	100.2	114	72.7	112.6	135.6	114.8	96.5	108.5	116.5	124.1	130.1	84.9	98.9	131.5	71.2	152.4	107.7	99.4	117.1	96.2	377.8	517.2	528.5	428.5	428.1	347.4	378.9	362.6	485.7	343.7	661.9
DCAF8	83.4	99.5	103.1	100	88.7	114.3	90.1	100.5	98.5	88.7	87.4	79.8	119	132	123	146.4	77.7	122	141	154.3	163.1	267.6	90.8	86.4	110	88.8	79.5	108.7	101.3	119.7	33.1	66.4	171.6	118	227.4	69.2	178.6	149.1	117.1	88	59.8	79.8	112.1	108.4	71.6	126.7	60.7	134.4	144.2
DCK	602.7	503.5	639.2	597.1	571.3	701.9	735.2	684.6	558.6	799.3	715.4	703.2	650	661	659	100.2	62.5	80.2	144.6	141.6	157.9	90.5	110.1	196.8	57.6	146.7	49.9	138.3	90.4	115.1	71.2	90.6	46.4	132.8	83.3	86	93.5	52.3	527.6	676	334.3	430.3	544.2	390.1	492.7	557.7	617	624.9	400.2
DCLK1	22.4	44.8	67.6	4.5	7.2	3.7	39.3	48.5	138.6	28.9	49.3	34.5	140	76	64	5.5	3.1	14.1	15.3	7.3	8.4	10.4	56.8	8.7	5.9	8.1	10.1	7.8	12.2	6.6	3.7	4.6	49	106.8	5.3	7.1	2.3	5.2	8.3	0.3	24.7	448	586.3	435.9	173.8	292.2	94.1	183.9	1.3
DCLRE1B	111.6	97.2	149.5	220.1	212.4	287.1	106.9	121.6	111	123.9	164.5	142.5	111	111	94	21.1	41.3	38.7	26.3	32	21.9	49.3	21.9	76.5	34.7	26.5	38.2	44.8	16.8	47.4	40.7	58.9	41.8	30.7	26.9	36.3	53	22.4	141.6	144.2	87.2	86.3	104.2	111.3	109.1	159	92.8	206.1	105.4
DCLRE1C	121.4	160.8	116.7	202.8	165.2	160	93.1	116.5	104.8	131.5	168.9	87.7	123	128	121	187.9	129.9	108.6	136.9	132.9	192	136.2	90	123.2	99.7	122.1	132.9	97.1	116.6	159.8	72.8	102.5	82.3	160.8	72.9	110.7	151.6	146.3	126.2	178.7	112.9	241.1	255.9	137.1	67.8	146	222.7	84.9	172.9
DCP1A	244.3	255.4	268.7	135.7	138.2	197.4	265.7	252.7	249.2	248.5	258	285.8	260	235	264	76	91.2	165	148.9	124.7	149.4	120	121.7	161.6	144.1	136.6	108	198.2	137.9	108.1	86.9	94	152.4	157.3	181.5	89.4	128.7	212.1	210.1	196.2	296.3	191.9	270.4	200.1	294.1	169.6	235.4	209.5	159.9
DCP2	365.8	358.9	430.2	286.6	247.4	469.9	346.6	387.3	384.4	418.8	395.4	422.3	518	427	416	158.4	134.7	157.3	338.1	190.1	112.5	116.8	243.7	294.2	213.9	223.5	149.5	216.8	243.2	311.5	125.3	77.7	182.5	131	149.1	232.1	195.7	174	337.3	232.7	367.6	492	704.3	336.3	155.1	338.6	507.8	279.9	257.7
DCPS	273.9	189.7	179.9	311.7	317.1	215.6	188.5	184.7	136.3	221.1	251.3	275.6	118	162	164	131.1	277	572.3	237.4	244	247	168.7	129.1	203.9	174.9	507.8	172.2	564.8	237.8	121.2	569.6	184.2	628.9	243.5	184.2	376.8	162.3	175.3	411.2	207.2	266.3	504.3	267.5	293.3	396.1	337.3	430.5	212.7	541.1
DCTD	563.6	614	576.4	1171.1	1148	920.5	574	589.9	502.7	472.7	451.5	514.9	437	477	437	496	425.1	261.4	456.1	537.8	325.1	462.2	308.3	259.4	165.9	560.4	203	357.2	236.2	131.8	281.2	205.8	358.3	344.8	554.5	977.2	181.5	380.6	566.4	418	352.3	473.9	472.1	460.5	375.6	689.2	341.1	430.1	446.3
DCTN2	634.7	612.5	740.9	717	731.5	653.9	690.9	781.1	810.1	799.2	704.1	863.8	815	842	866	299.2	392	299.5	197.8	279	122.5	407.1	269.3	178.5	227.8	148	254.2	256.3	314.8	238.1	313.6	211.7	279.5	270.2	270.3	227.9	231	395.1	590.7	877.2	782	529.6	360.7	627.6	509.4	454.3	470.3	522.9	494.5
DCTN3	796.8	890.1	880.2	813.8	835.3	580.3	904	956.9	1027.5	840.4	970.6	954.9	1048	1067	1127	663.3	722.5	546.4	463.5	536.9	650.7	515.9	615	375.5	336.3	614.7	611.8	881	356.5	670.6	454.7	608.1	539	435.1	597.6	446	450.1	554.4	904.9	1318.1	1067.7	909.3	842.5	986.5	954.7	625.1	779.9	1443.2	1260.4
DCTN4	1113.6	1087.6	1291.6	1196.4	1062.8	1235.1	1030.8	1194.5	1147.1	1296.7	1309.7	1442.5	1645	1429	1324	79.3	46.3	113.6	70	51.4	56	62.1	85.2	62.6	64.3	106.9	62	94.4	71.5	78.6	130.7	60.1	84.3	50.4	84	112.2	69.7	68.4	900.7	627.1	640.7	695.5	643.7	844.3	973.4	1078.8	621.9	952.3	485.9
DCTN5	131	118.9	133.6	105.8	131.2	132.3	124.2	128.2	140	179.2	202.9	216.9	171	175	186	154.5	130.6	122.9	79.2	152.4	84.9	140.9	126.2	125	76.6	124.7	137.4	213.5	71.8	114.1	210.1	130.8	105.2	80.6	105.1	156.9	124.4	73.6	348.9	346.4	262.1	262.5	451.2	284.3	306	249.5	437.3	289.1	252.6
DCTN6	913.2	817.3	562.8	335.6	323.6	285.9	928.3	889.8	711.1	696.5	708.9	769.7	823	917	900	133.1	145.5	514.2	97	287.8	258.3	180.3	243.4	208.5	218.3	106.5	521.1	212.2	155.5	107.6	182.5	238.4	221.5	282.3	322.3	130.3	275	214.1	605.3	655	770.2	907.3	479.6	658.4	1048.4	347.1	943.7	626.6	431
DCTPP1	435.9	405.7	318.7	432	403.4	266.3	510.2	496.5	471	488.2	517.5	623.4	466	437	536	319	460.3	201.2	371.9	483.8	329.3	450.5	597.7	547.5	636.1	421	381.6	533.5	217	256.4	674	200	330.2	341.1	280.4	263.4	471.7	122.6	710.2	1010.7	663.5	798.5	966.3	1015.2	391.7	940.2	1387	551.3	776.8
DCUN1D1	275.6	266.3	260.9	319.5	303.5	374.3	482.3	606.9	826.3	340.3	361.9	371.2	384	428	442	124.9	148.3	174.5	121.1	203.1	140.4	176.9	161.6	250.3	174	193.3	179	100.3	119.4	166.5	128.7	94.9	85.4	185.1	142.7	97.2	134	184.7	339.7	249.3	246.9	348.2	455.8	185.9	221.2	272.3	488.7	317.5	135.9
DCUN1D2	63.4	56.1	50.9	27.4	36	32.7	88.4	67.8	100.8	66.7	64.4	74.4	82	68	76	48.7	26.9	36.4	36.4	26.1	22.2	25	26.1	67.7	31.3	32	40.3	29.9	24.9	44.6	66.4	49.8	28.9	25.9	42.8	36.1	41.9	56.8	31.2	65	51.9	52.1	62.6	27.9	30.5	56.3	70.7	76.4	38.9
DCUN1D4	328.1	367.9	427.9	327.7	310.5	434.8	386.9	347.9	383.1	503.8	422.7	393.8	449	488	422	86	39.9	68.5	62.9	42.4	53.1	66.6	24.9	64.9	24.7	21.4	62.1	59.6	54.5	82.5	23.3	71.5	66.8	50.6	80.5	77.2	34.6	50.8	283.2	410.6	221.3	388.7	440.7	343.1	335.2	305.9	505.9	310.6	362.2
DCXR	455.6	446.7	468.8	234.4	282.1	168.7	218.5	210	269.4	368.4	349.3	380.3	216	204	205	321.4	378.5	302.1	357.8	210.8	379.6	345.4	151.1	635.8	465.8	138	443.4	717.6	361	170.9	235	335.7	380.4	393.2	300.9	458	606.5	238.3	651.3	374.4	355.9	512.3	615.9	397.7	438.3	375.6	383.9	341.7	733.6
DDA1	342.8	323.7	282.6	292.2	294.4	207.7	274.5	277.5	285	317.6	348.5	341.2	326	368	432	129.7	210.6	216	155.3	191.8	217.1	200.8	319.7	208.1	182.7	285.3	166.7	182.9	163.8	181.9	147.5	308.6	168.7	206.8	209.2	127.7	120.4	160.7	217.1	327.4	424.5	372.7	363.2	833.1	441.2	382.7	406.7	228.2	452.1
DDAH1	1018.2	957.6	1237.6	621.6	582.7	853.7	1023.5	962.1	1095.6	892.9	787.3	969.9	849	726	666	3.1	130.8	36.7	341.2	97.2	30	98	20.2	7.6	8.2	9.7	10.8	150.2	116.3	13.3	364.8	9.9	7.6	4.5	151.9	348.7	10.7	7.3	303.9	3160.1	256.6	208.2	248.5	52.6	195	169.7	191	336.7	663.5
DDAH2	231.4	209.2	283.6	288.6	276.4	243.8	133.4	184.8	236.5	200.8	193.1	241.7	178	148	170	7.1	3.9	189.1	1.4	122.4	79.2	4.3	61.2	142.4	4.1	4.5	10.4	44.8	45.7	73.4	8.3	5.3	34.2	47.3	104.9	22.8	8.8	5.6	100.9	129.3	41.3	78.5	66.8	38.9	52.1	45.8	65.8	63.3	102
DDB1	657	526.6	539.1	499.5	434.1	515.4	663.5	730.9	605.2	558.3	599.4	755.4	571	561	647	485.9	581.9	435.9	485	571	434.9	365.3	515.9	611.4	877.5	729.2	585.3	887.9	764	337.9	662.5	502.3	731	595.5	332.9	644.3	688.2	689.2	680.6	886.9	720.5	717	492.2	579.1	897.9	727.3	551.5	793.1	957.9
DDB2	100.2	114.2	133.7	249.9	249.9	394.5	97.2	116.2	111.9	142.7	101.1	124.5	71	74	72	239	42.1	124.6	63.4	64.5	76.7	44.5	36.8	42.7	80.9	54.1	178.7	56.7	118.6	116.8	94.8	80.7	173	46.9	63.3	320.6	62.6	83.3	410.5	415.7	433.3	174.2	438.6	277.6	664.7	401.7	128.8	254.6	409.4
DDHD2	195.9	185.1	263.7	170.3	162.1	277.8	250	266.9	354	160.7	135.9	151.9	193	164	153	40.3	30.4	105.1	48.2	162.8	104.2	77.1	64	161.5	39.2	85.8	44	50.8	47.2	57.4	127.7	56.2	87.8	93.2	87.5	29.8	135.4	114.1	90.5	193.1	145	120.6	121.3	100.9	104.5	26.9	178.1	139.7	92.1
DDIT3	274.9	387.1	201	274.8	296.4	319.6	149	147.4	154.5	82.1	106.9	120.2	137	130	132	93.3	234.8	99	86.3	109.8	115.4	251	50.5	68.5	62.8	83.2	195.4	102.4	101.8	80.3	177.4	147.5	120.1	79.1	139.3	227.2	128.8	166.7	205.2	100.6	113.4	185.7	180.8	99.7	304.1	132.7	173.1	214.9	119.3
DDIT4	1427.7	883.7	969.9	2062.8	1526.6	1788.3	1092.1	1203.6	476.9	715.5	320.6	400.4	657	541	568	1730.9	1845.4	1421.8	489.8	646.3	571.6	472	919.2	494.3	140	388.5	1912.1	311.8	344.6	252.1	258.6	1704.7	148.4	72.8	287.4	1247.4	113.3	560.6	984.9	44.6	360.5	1552	168.7	260	1110.1	3668.3	945.1	1039.7	264.2
DDOST	1989	2087.7	1598.6	2243.5	2760.4	1720	2711	2788.5	2633.6	1962.2	2013.6	2237.8	2302	2328	2416	2937.9	1718	2236.9	2136.9	1158.1	822	1488.2	1129.2	1029.8	1092.5	1142.1	2188	1630	2071.2	1377.5	1688.8	3265.7	2891.9	1032	2641.8	2209.6	1870.7	2800	2298.6	1960.7	3234.4	2274.3	3765.7	3231.1	2638.7	2380.7	2686.2	2924.7	3933.5
DDR2	330.7	325.9	469.8	299.4	245.7	739.3	819.9	967	1136	406.4	353	381.5	718	673	656	26.3	40.8	129	77.6	24.3	61.1	21.5	43	16.5	13.4	24	28.5	19	55.7	86.3	34.4	82.5	13.6	117.8	64.6	23.5	78.4	191.4	439.4	625.3	498.7	440.7	337.8	387.5	393.1	655.5	41.4	1017.5	1096.8
DDRGK1	376	381.6	362.9	248	220	155	308.9	321.4	314.1	297.3	345	317	332	380	389	259.9	152.7	229.1	164.9	187.6	193.6	144.3	181.9	253.2	186.2	163.2	189.9	200.6	233	104.4	215.7	254.2	241.7	145.2	171.8	217.3	198.7	258.3	190.8	242.5	313.4	150.8	159.2	162	287.7	258.3	180.6	210.8	316.6
DDX1	1117.8	1111.2	1127.7	918.8	1063.1	993.6	954.4	914.9	859.2	1002.4	1042.7	1154.9	1066	1118	1223	479.7	654.8	372.5	449	642	427.3	493	718.3	789.5	909.3	347	391.5	481.8	526.1	671.6	591.7	394.6	774.9	698.8	369.2	455.4	930.5	1466.3	1625.7	1271.7	1149.4	1431.9	1363.7	1405.7	1193.9	1653.5	1573	1235.8	1869.5
DDX10	238.3	251.3	276.5	184.1	192.2	210.9	257.7	285.9	238.2	483.4	492.4	539.6	263	376	411	292.3	326.9	418.9	315.3	241.4	207.9	185.6	285.3	425	571.3	370.7	218.9	393.3	262.1	111.7	411.5	217	235.8	372.2	193.4	177.1	462.4	251	261.5	426.6	263.1	297.5	133.5	199.8	314.9	131.8	322.6	131.7	350.3
DDX11	111.2	82.9	47.2	143	89.4	98	66.7	59.7	67.8	125.5	175.7	156.6	106	61	96	104.4	225.3	281.6	92.5	257.5	158.9	190.1	419.5	137.5	407.7	194.4	312.2	120.2	710.5	279.1	283.4	227.1	215.4	146.6	177.4	334.6	911	200.3	173.1	199.3	86.2	186.4	160.7	294.2	90.1	194.5	219.7	147.3	136.9
DDX17	2137.1	2258.7	2039.7	1487.6	1859.3	2101.9	1976.5	2164.4	2706.1	2069.4	2019.8	2397.1	2582	2401	2301	1091.6	1237	1516.7	1107.8	1369.3	1587.9	1222	1409.7	1289.6	1389.3	1324	1231.9	1378.9	1304.4	1302.3	1442.5	1569.1	1096.3	1248.9	1032.2	1346.8	1460.2	1364.1	2677.5	1289.8	2055.7	2337.5	2580.1	2010.1	2059.4	3135.3	2073.9	2236.5	1583.9
DDX18	359.2	404.8	423.1	547.2	530.3	587.3	386.5	332.1	266.1	379.2	353.5	420.8	333	347	350	276.1	486.2	275.5	670.7	404.2	465.1	383.1	452.1	443.9	663.3	221.5	409.4	586.9	257.8	421	387.5	607.5	442.4	752.4	382	370	456.2	291	832.3	563.8	601.9	623.6	546.1	816.7	606.6	670.7	559.7	764.8	765.4
DDX19A	271.6	287.7	322.2	319.7	359.2	308.6	177.7	183.1	213.1	230.2	249	274.3	180	204	189	162.1	160.6	189.4	134.7	166.6	106.1	133.7	91.4	157	199.2	120.7	132.2	166.8	95	158.7	126.2	130.4	114.8	175.7	124.9	181.5	144.1	96.7	174	243.2	297.7	222.2	226.5	155.5	169.8	183.5	181.1	205.3	125.5
DDX21	1549.9	1646.8	1263.4	1729.4	2050.2	2025.7	1379.5	1397.1	1209.7	1302.9	1231.4	1300.5	1106	1150	1225	565.2	743.8	369.8	619.7	847	820.3	620.9	1125.5	837.9	887.7	828.3	649.4	708.8	621.9	979.9	442.3	857.8	857	1005.6	670	452.2	971.7	713.6	2211.7	1905.8	893.7	1703.7	1092.9	1265.7	666.1	1060.3	1153.8	1766.2	1890.9
DDX23	334.4	364.8	343	252.1	277.6	191.4	297	289.4	324.6	312.7	342	354.9	364	314	307	206.5	208.6	98.5	199	103	141.3	156.6	218.5	187.2	196	201.8	213.1	257.1	123.3	144	270.3	150.5	147.6	222.5	183.3	179.5	246	102.7	295.9	196	164.3	260.4	232.5	237.8	216.5	215.6	235.9	199.9	236.3
DDX24	490.2	639.2	759.7	452.2	512.1	447.2	693.5	623.5	723.9	773.4	777	731.1	716	659	671	495.5	294.7	555.3	224.3	429.4	777.6	353.3	452	375.4	496.5	355.7	729.4	806.8	393.2	487.2	640.3	358.7	383.9	310.8	326.7	356.5	524	371.1	704.6	655.9	520	652.1	568.2	627.5	558.1	537.8	522.6	532.5	573.5
DDX27	227.1	259.5	231.7	149.7	185.2	204.9	318.9	393.3	289.5	141	165.2	171.8	280	209	243	253.4	178.9	409.6	125.9	190.7	201.4	307.5	298.8	472	143.5	302.6	300.7	194.1	229.7	178.8	220.2	147.5	149.8	274.5	247.4	198.3	248	246	990.9	207.1	237	205.1	658.2	304.7	243.9	320.1	359.5	332.6	485.7
DDX28	114.7	136	120.3	154.1	172.9	139.2	90.4	89.3	88.7	96.5	108.1	105.5	68	73	80	89	94	91.2	90.1	104.9	99	74.6	53.1	154.3	156.3	71.2	74.6	165.2	37.4	68.2	89.8	57.7	61.7	135.2	54.9	105.8	146.8	97.5	106.3	79.9	87.7	120.3	80.2	80.3	60.6	58.7	77	81.6	61.1
DDX39A	896.4	1093.9	969.3	1931.2	2390.2	1749.9	710.1	754.3	752.5	982.4	1139	1124.7	816	882	865	827.1	666.3	426.4	956.6	658.9	888.5	803.3	796.2	858.4	635.4	908	938	1035.3	1164	1087	939.4	967.5	783.2	910.6	340.5	1067.3	489.9	953	1695.5	1769.5	1249.6	1799.3	1509.5	2668.5	844	1371.6	1311.2	1316	1111.4
DDX3X	2266.2	2452.1	2243.1	1470.8	1349.7	1634.1	2375.5	2447.9	2756.3	2092.8	2629.6	2139.1	2173	2238	2278	484.3	677.1	499.8	588.2	400.8	809.9	706.7	783.9	621.4	822.7	658.6	577.8	583.2	506.3	760.8	426.4	411.7	608.6	912.3	487.5	552.1	572.9	613.8	2041.1	253.6	1800.9	1698.5	1516.6	2999.5	2214.3	1802.2	2901.6	1956.9	2152.9
DDX41	366.1	353.3	305.2	431.3	387	301.4	249	255.4	236	318.4	305	356	256	254	243	336.6	272.4	245.1	326.1	218.7	215	170.8	167.4	292.2	151.5	284.4	202.1	196.3	212.8	285.8	143.7	185.8	324	143.9	312.2	179.8	187.1	311.7	601.6	389.5	614.3	295.5	477.5	683.1	315.3	421.4	398	323.9	236.9
DDX42	361.6	371.6	378.9	403.1	359.2	553.3	462	502	530.6	499.2	500.4	410.3	542	507	456	185.8	187.8	112.3	133.1	172.8	149.3	315.5	201.2	292	232.1	224	112.9	137.5	157.9	155.9	137.2	193.6	159.3	312.6	198.1	210.5	200.1	202.4	415.1	399.2	456.3	382.3	420.2	491.8	389.9	447.4	369.9	376.3	600.1
DDX46	721.2	659	647.5	459	486.7	654.5	614.1	679	656.2	648.6	791	830.4	589	620	557	404.8	473.2	280.9	699.7	221.1	258.9	360	472.8	361	365.9	356.3	578.5	558.7	224	415.3	237.9	188	395	476.9	263.4	179.2	232.9	352.6	919.7	600.3	635.2	809.7	669.2	630.1	367.5	496.8	557.6	603.5	829.1
DDX49	224.6	194.8	208.4	205	274.2	174.2	135.7	156.4	177.1	152	173.1	201.3	179	200	182	157.4	208	241.6	183.6	120.7	189.8	143.4	239.2	180.2	162	216.9	259.9	237.8	263.1	161.8	201	451.3	222.9	167.6	120.9	183	185.4	202.3	185.1	189.7	194.6	190.3	211.6	321.1	214.9	200.9	289	202.8	176.8
DDX5	343.5	323.3	268.3	173.6	166	306.2	465.2	440.4	525.9	404.1	414.8	456.9	399	347	346	1310.2	1271.2	1219.9	1225.5	957.3	1284.4	1095.7	1233.1	1047.1	977.2	1261.3	1065.2	974	1177.6	1170.7	745.5	1014.4	1326.3	1078.6	976	1141.8	1144.9	1448.6	298.6	115	297.5	203.1	194.1	110.8	232.1	177.5	114	155.8	55.3
DDX50	658.8	614.9	808.9	685	664	825.2	609.3	578.4	564.6	674.4	574.5	679.8	554	606	622	377.9	195.6	133.4	121.3	510.2	292.6	271.1	363.7	254.5	115.4	169.6	236.5	310	245.4	255.9	200.1	397.8	245.5	289.4	294.5	120.4	269.2	253.7	558.1	605.2	258.8	362.7	392.1	324.6	315.5	396.1	394.5	442.4	568.5
DDX52	248.8	267.9	211	93.4	87.3	93.4	152.1	156.4	159.8	110.2	163.5	121.7	213	182	210	72.7	54.3	76.2	85.7	73.9	70.4	71.5	68.8	75.9	72	63.8	60.2	77.1	63.6	60.6	69.3	39.4	68.5	97	62.7	60	84.5	80.3	109.7	74.7	85.8	112.5	47.7	89.7	115.8	145.7	120.4	94.5	78.6
DDX54	77.2	36.2	81.3	66.1	63.6	56.4	43.5	57.8	60.3	50.9	49.1	58.5	54	37	41	85.1	122.7	140.9	67.9	131.1	86.7	87.1	92.1	77.5	117.3	79.2	70.1	139.5	113.1	54.7	132.3	120.6	111.5	116.6	119.1	99	135.5	80.1	112.8	93	76.6	75.4	97.9	161.5	100.1	108.2	81.3	114.9	121.5
DDX56	271.8	312	220.2	261.6	287.5	176.6	233.6	186.4	182.7	209.7	204.2	221.6	178	184	185	143.9	154.8	177.3	123.5	160.1	149.4	226.9	150.9	155.2	156.5	151.8	239.6	251.2	153.2	236.9	489.2	145.2	171.1	212.3	156.3	146.9	253.3	132.9	709.8	352.1	463.7	431.9	362.8	445.1	291.7	197.9	648.6	383.7	624.5
DDX58	78.6	84.9	105	469.6	400.6	562.2	155.8	150.4	207.1	106.3	86.5	98.8	186	146	128	9.6	5.9	6.6	6.2	3.5	2.1	6.6	3.7	6.8	2	61.3	2.3	2.8	2.8	5.4	2.1	2.8	4.3	5.9	2	14	3.9	3.2	37.9	81.3	47.2	29.6	26	8.4	110.5	7.1	17.9	10.9	96.7
DDX6	520.8	482.7	376.2	460.7	463.8	414.9	578.3	621.3	586.5	568.5	548.2	589.3	695	772	746	12.4	16.5	20.8	12.2	14.7	20.5	15.6	15.8	21.6	16.5	30.2	14.1	29.8	11.7	18.7	14.9	23.4	13.1	13.7	15.8	32.4	10.7	19.5	583.9	444.5	369.3	65.5	306.5	548.9	456.3	316.3	461.4	118.1	511.2
DDX60	310.6	239.6	449.8	665.8	514.7	1358.5	256.5	318.7	527	194	125.9	138.5	361	362	287	4.4	3.4	5.7	3.5	4.2	4.3	6.2	1.9	0.9	3.7	58.8	6.6	1.9	3.4	6.4	2.8	6.6	1.5	3.3	8.3	12.4	9.6	3.1	100.9	55.3	60.6	86.3	20.3	28.9	157	58.7	119.4	141.5	115.9
DEAF1	119.7	114.8	125.5	163.1	91.5	86.5	67.7	86.6	120.3	167.2	108.2	162.7	92	67	84	65.2	55.7	86.6	61.3	154	80.3	84	33.9	185.9	52	118.1	91.6	87.3	66.5	41.9	130.5	102.2	133.7	64.1	114.8	95.5	100.8	57.6	35.1	327.1	95.7	91.5	124.9	32.9	80.5	149.9	142.6	53.6	141.9
DECR1	609.7	674.7	632.5	1332.4	1320.5	828.1	637.9	586.9	516.5	628.3	608	631.1	586	590	609	228.4	314.7	235.5	454	450.9	321.5	221.9	267.2	519.6	138.4	212.7	285	290.2	204.2	145.9	180.1	149.3	192.8	134.9	160.5	197.2	77.1	127.1	274.9	500	615.6	870.9	412.1	404	433.1	676.2	578.9	789	708.3
DECR2	42.6	56.4	57.2	57.6	62.5	52.3	62.6	78.9	115.8	83.9	53.5	94.6	78	66	64	49.2	32.4	97.2	52.5	84	84.1	48.4	24.9	18.7	41.1	7.5	13.6	47.3	50.1	28.2	103	18.9	66	28.8	57.5	65.5	84.8	77.9	64.3	78.4	58.9	105.3	73.1	86.9	65.7	30.2	84.5	64	137.1
DEDD	286.7	286.5	252.2	310.4	342.8	305.1	303	304.9	345.7	272.3	289.6	283.8	340	313	295	251.2	131	197.2	209.9	235	260.4	336.3	211.4	266.9	163	138.6	214.6	141.7	141.7	205.4	87.4	158.9	196.4	199.6	232.7	96.7	249.3	212.5	330.7	193.1	187.2	309.5	398	255.9	186.1	544.6	199.2	479.7	395.9
DEF8	130.8	151.8	137	156.2	135.9	233.1	95.6	73.1	112.1	187.9	195.4	227.1	122	135	141	124.8	175.4	70	119.5	120	182.3	171.8	219.8	152.9	106.9	56.1	135.6	151.3	80.5	55.2	141.2	139.5	139.2	141.4	57.7	140	163.4	125.2	200.5	300.3	398.4	221.5	340.8	266.5	222.6	285.5	265	386.9	168.5
DEGS1	1175.5	1124.4	1181.3	811.6	779.3	936.1	1580.6	1443.3	1612.3	1078.1	955	1005.6	1268	1373	1364	334.9	211	179.6	156.3	74.4	242.5	284.1	65.9	97.6	118.4	154.4	256.3	186.5	107	171.4	216.9	209.4	241.6	254.7	191.6	186.8	152.1	107.6	1134.3	1514.5	1254.8	1774.1	878.2	1048.5	1689.3	945.3	711.4	1282.6	1675.5
DEK	3066	3311.1	2996.6	2710.1	2168.1	2296.6	2933	3116.3	2714.8	3169.5	2834.6	3017.2	3003	3250	3226	359.9	200.7	126.8	468.1	277.4	485.4	453.3	486.2	620.4	1060.5	348.8	581.7	0.6	0.6	351.8	164.7	185.2	257.8	0.5	115.4	573.7	333.2	152.8	2736.1	2905.8	1779.8	2781.7	1824.5	2106.2	1969.1	2526.9	2113.6	2222	1996.7
DENND1A	112.2	124.4	140.5	130.2	132	137.5	119.8	126.8	67.8	76.6	81.9	53.5	60	56	84	52.7	56.6	45.2	42.3	30.9	39.8	51.6	50.2	52.9	62.3	37.7	80.8	33.7	44.2	42.4	38.1	36.9	59.4	22.9	61	83.1	89.9	32.2	68.9	114.7	187.3	93.8	127.5	58.1	45.1	66.7	82.5	223.7	105.3
DENND1B	41.8	36.6	57.8	101.6	87.5	124.5	71.7	228.6	471.4	51.8	57.5	48.4	90	115	118	629.4	402	248.1	409.2	183.2	706.5	323.2	84.7	94.3	219.8	93.7	255.9	186.5	224	11.4	100.5	400.9	109	130.7	260.8	53.3	94.8	335	175.1	35.1	70.7	106.7	41.4	64.3	93.1	161.8	1	61.6	180.5
DENND3	35	25.2	36.8	76.2	70	149.9	28.6	32.4	22.1	34	22.4	28.1	34	28	23	53.7	81.2	64.1	218.8	71.4	60.7	26.7	43.7	101.7	20.5	139.7	74.9	27.7	175.9	59.1	16.7	120.1	153.2	11.4	91.3	158.9	22.5	59.7	27.7	35.9	17.7	2.7	4.3	13.7	23.3	2.4	18.3	17.1	32.6
DENND4A	90.5	81.6	75.7	53.9	56.8	107.7	78.2	62.6	69.8	58.9	100.4	60.9	101	105	103	29.5	31.6	23.4	45.3	46.9	18.3	33	44.7	72	78.4	100.3	39.5	24	33.5	27.8	31.5	36.6	16.2	32.9	23	25.4	11.5	61.8	108.7	47.2	54.6	41.6	31.9	62.5	76.3	32.9	108.9	57.8	119.8
DENND4B	98.8	90.7	134.3	66.6	70	131	98.1	87.7	90.7	87	85.6	107.8	81	69	66	294.7	107.5	427.4	196.7	359.8	421.1	258.9	197.2	210.9	199.4	102.3	133	499	82.7	302.7	109.7	190.5	167.6	335.3	457.1	223.2	408.5	272.6	224.6	172.4	69	169.3	179.9	192.1	87.5	57.6	94.6	149.4	93.3
DENND4C	211.7	223	253.9	157.3	139.5	264.4	169	206.6	223.6	270.8	234.7	252.8	269	302	273	41.2	36.1	29.5	45.2	26.8	52	20	55.4	33.7	35.3	89	27.9	15.6	34.7	64.8	43.5	34.4	27.1	33.3	39.5	47.3	47.5	33.7	112.8	246	101.5	158.5	116.9	99.9	178	75.9	175.9	220.5	202.4
DENND5A	640.7	674.7	1060.3	756.1	682.6	1148.9	954.1	900.8	868	678.4	547.4	663.3	1126	1027	1010	5.9	5.8	11	11.5	111.3	12.4	61.1	23.4	111.7	7.2	84	26.1	51.5	15.9	4.2	16.2	20.5	17.6	9	34.7	128.2	138.7	3.2	374.8	1137.7	450.4	427.8	562.2	279.2	830.4	582.5	548.3	422.2	375.5
DENND5B	209.3	260.2	275.4	18.4	24.4	28	294.3	275.8	302.1	210.9	264.4	205.2	434	452	453	4.3	13.2	4.3	16.7	4.5	33.7	2	16	3.5	0.8	7.7	8.4	1.1	2.5	33.7	41.5	5.7	24.4	11.9	8.3	19.7	12.6	14.6	221	89.9	203.8	166.7	133.1	133.3	160.8	140.3	170.3	186.1	77.7
DENR	1082.2	1199.3	1224.2	1478.5	1518.5	1413.5	1073.5	1099.4	1107.8	1307.4	1342.6	1329	1336	1315	1436	230.3	410.5	254.2	365.5	179.2	343.9	242.5	241.6	250.1	258	179.8	211.5	252.3	294.2	345.9	413.9	280.8	202.2	209	358.4	288	410.2	286.7	1466.5	1185.7	1091.1	1114	1228.5	1503.5	1304.6	1269.1	855.7	1320.3	1026.3
DEPDC1	450.5	389.9	528	450	437.2	292.1	621.4	574.3	369.2	695.9	702	602.2	572	674	745	55.2	78.2	134.4	92.2	62.4	108.3	42.6	75.6	104	69	134.4	58.6	73.2	69.8	186.7	63.7	119.2	63.8	94.5	50	137.8	101	44.3	450.1	823.8	268.7	566.8	481.3	430.4	373.9	478.4	454	888.7	834.9
DEPTOR	21	15.2	15.1	22.3	19.3	29.2	12.1	13	17.1	1.8	7.6	5.1	9	8	5	550.8	814.6	420.4	265.5	672	176.1	761	1183.5	233.2	981.6	55.8	558.4	25.9	1030.6	394	36.6	620.1	33.6	131	65.4	812.2	25.5	85.9	16	5.1	49.3	14.8	8.9	1.7	35.1	48.4	7.2	43.3	9.7
DERA	736.1	711.5	828.2	655.8	585.2	712.5	753.8	776.4	798.3	739.2	730.4	816.4	898	852	881	160.5	144.6	33.7	113.4	68.1	252	119.1	85.6	149.1	204.3	92.2	176.7	103.9	159.5	125.6	237.9	196.7	125.4	239.3	109.9	134.6	506.9	134.8	606.1	741.5	594.5	775.8	984	944.1	407	679	990.6	844.2	679.7
DERL1	621.1	724.2	877	645.7	577	597	625.7	623.2	551.4	564.3	617.2	600.1	688	745	690	1026.6	1066.6	764.5	709.7	611.7	314.9	444.4	933	475.9	710.3	390.5	474.8	414.6	1311.6	905.5	595.4	962.6	828.2	444.3	519.9	854.7	268	292.9	614.5	640.3	1839.1	872.1	669.8	760.9	1075.9	1113.1	736	879.2	807.6
DERL2	536.7	577.1	456.2	275.7	315	206.5	472.5	386.9	342.4	443.3	478.3	442.6	502	520	566	98.8	82.7	217.4	70.1	162.1	171.5	59	157.7	153.9	83.7	87	87.8	191.8	81.1	124.2	109.6	347.5	303	121.3	99.2	187.3	226.9	164.9	408.8	610.1	542.4	371.9	531.1	328.9	726.4	435.1	262.7	201.3	494.5
DESI1	148	169.7	121.5	132.5	129.3	83.2	182	172.8	148.1	163.6	132.8	180.7	228	276	298	113	356.6	237.2	145.9	110.5	358.2	169.1	226.5	244.4	227.7	188.3	318.9	130.4	187	94.2	350.9	296.1	212.4	151.6	159.5	213.6	128.4	205.2	292.1	242.9	179.5	122.5	132.9	226.8	262.9	147.5	278.2	199.2	363.5
DESI2	531.6	524.5	807.8	1567.7	1481.4	2257.9	633.2	726.2	720.2	529.5	548.8	559.3	580	570	582	416.2	306.9	274.3	454.4	151.3	556.7	497.2	272.9	277.6	342.9	291.5	259.4	327.2	481	693.8	383.1	685.5	519.9	429.8	351	325.7	388.6	196.7	686.2	707.2	509	575.3	665.9	554.1	438.3	605.5	397.8	518.9	465.2
DET1	130.7	95.9	120.6	97.7	108.6	113.1	89.7	92.8	103.6	95.8	110.1	114.6	109	138	116	74.2	68.7	66.9	79.8	96	78.6	49.2	81.3	46.7	69.9	57	63.3	62.1	61.3	39.7	48.8	58.4	57.8	58.4	78.3	57	85.6	70	157.6	134.1	135	107.9	155.6	201.9	110.6	98.2	164.4	74.2	143.7
DEXI	177.1	154.9	183.1	203.5	213.6	148.6	194.9	183.9	218.5	173.8	155.1	184	192	174	160	71.8	93	141.4	60.5	24.1	131.8	170.8	108.5	29.3	123	82.1	134	97.1	64.7	80.1	126.8	50.6	121.9	85.1	220.4	106.7	116.6	25.1	51.9	132.5	130.9	134.3	357.3	208.8	81.1	45.7	173.1	96.7	103.9
DFFA	231.4	247	270	264.2	313.2	370.6	267.7	304.5	302.2	272.8	263.9	295.7	243	247	256	101.6	110.5	179.2	87.2	174.4	82.5	286.1	167	103	169.9	111.6	148.1	197.3	146.9	108.9	190.2	104	186.6	202.1	148.1	90.8	244.6	150.7	267.7	333.9	296	279.1	473.7	333.7	192.7	187.7	461.8	364	156.9
DFFB	30.8	30.1	35.2	56.4	62.8	51.7	29.4	28.7	33.7	46.3	42.7	49.2	29	26	21	40	26.3	27.2	55.4	27.8	10.8	37.2	15.1	52.2	73.2	26.6	18.2	46.3	41.4	16.2	43.6	21.3	32	64	32.5	34.6	40.2	41.7	27.1	27	57.2	31.6	61.7	60.8	13.9	30	44.5	54.7	18.5
DFNA5	451.4	435.3	552.7	362.7	318.1	531.1	587.3	619.1	475.2	714.7	698.1	807	605	640	675	15	12.4	34.1	16.2	19	14.9	25.3	11.3	18.6	16.4	21.9	13.9	17.8	29.8	25.8	16.4	12.3	20.3	61.5	38	24	17	22.2	206.3	173.2	199.8	377.4	1401.7	739.6	119	255.4	143.7	588.8	542.7
DFNB31	18.4	11.3	21	3.9	8.6	6.7	7.7	11.3	11.4	9.2	3.7	15.4	6	5	14	3	3.1	90.4	4.7	3.8	84.6	67.4	77.1	44.5	57	12.2	61.8	102.3	210.6	144.4	8.2	31.7	83.4	50.2	92.6	145.4	8.2	56.5	3.6	4.1	19.7	49.8	36.1	44.5	18.4	9.3	52.9	26.7	4.5
DGAT1	82.6	68.3	72.3	138	104.9	91.5	71.9	74.7	71.2	84.2	63.6	90.9	77	78	79	37.1	37.5	6.2	42.5	38.7	23	34.7	32.3	17	42.2	28.6	48.2	12.2	57.9	2.2	37.4	86.7	54.3	39.2	100.8	34.6	34.2	15.3	74.3	58.7	190.8	121.3	98.5	142.1	89	89.7	103.4	93.2	21.9
DGCR2	153.1	133.3	233	171.8	183.7	205.4	122.6	114.6	158.8	173.6	143.6	128.4	182	144	178	34.7	42.6	36.5	45	52	55.9	58.2	63	97.3	28.8	75.8	62.4	54.2	91.8	43.6	68.3	61.8	35.9	86	40.1	35.1	117.9	62.9	160.7	101.9	217.2	107.1	87.9	138.9	186.1	133.4	94.9	246.3	141.1
DGKA	128.8	125.1	120.4	97.5	88.3	141	137.7	116.9	149.5	120.3	91.3	98.5	98	79	88	46.4	60.2	65.9	39.7	70.1	50.3	86.7	48.8	88.1	47.2	252	182.3	105.6	117.4	51.7	151.2	96.3	52.2	67.6	69.8	114.6	58.2	71.3	107	233	101.5	59.9	60.9	34.1	78.3	50.1	20.6	53.7	78.2
DGKD	52.7	52.7	72.7	62.3	49.3	88.1	57.8	73.9	50.3	53.9	23.3	51.6	60	46	44	137.9	50.6	79.1	47.4	164.8	76.9	71.6	48.9	42.6	70.1	114	25.7	154.4	128	31.1	160.6	133.3	304.4	109.7	127.4	397.4	173.1	211.8	156.6	84.8	68.8	93	92.4	116.5	69.4	59.1	68.9	83.9	134.3
DGKE	21.5	14.6	6.8	6.7	1.5	0.6	29.9	30.1	19.9	10.9	22.9	12.4	16	22	25	10	9.9	13.2	7.1	8.7	2.1	15.1	7.3	11.8	6.3	14.6	12.1	12.3	7.6	12.4	10.1	19.2	9.4	9	6.2	10.5	1.1	14.5	7.6	15.7	12.6	1.1	39.7	2.5	1.3	3.9	8.4	14.6	22.4
DGKH	49.9	57	54.7	60.2	42.9	98	89.6	90.2	80	87.3	94.3	91.9	72	51	84	44.5	35.1	35.1	54.5	21.9	51.6	40.5	28.8	16.2	38.6	27.4	27	42	29.7	23	26.5	24.9	38.2	29.5	20.6	39.5	37	50.2	189.8	206.3	132.1	194.7	180.1	228.1	71.8	103.2	177.2	127.3	79.6
DGKI	6.8	16.5	6.2	1.3	5.2	0.6	0.9	8.4	4.8	19	12.5	12.4	6	5	7	20.6	9.7	8.9	13	16	10.5	9.5	4	7.5	5.9	11.3	7.8	5.6	11.5	10	8.3	6.6	18.7	5.4	5.9	12.4	8	13	21.9	10.4	135.2	38.7	93.7	2.3	10.9	41.7	13.8	105	2.3
DGKZ	57.3	68.2	26.2	51	60.4	37.5	54.2	57.9	62.4	73.9	79.9	85.7	67	54	76	95.2	138.9	91.3	178.9	166.7	173.6	138.8	103.7	192.8	98	325.6	163.4	290.6	81.1	70	240.8	147.3	87.5	270.7	169.6	247	99.5	129.4	61.3	157.7	65.7	69.9	94.9	76.2	96.7	65.4	51.1	37.1	161.6
DGUOK	602.7	590.5	529	1111.9	949	831.2	726.4	707.8	547.2	731.4	651.7	846.4	686	714	741	366.6	446.1	240.6	397.3	400.3	223.2	450.1	371.4	312.4	334.3	281.3	325.4	382.5	300.6	273.1	348.2	256.5	329.4	297.3	307.3	326.5	321.7	377.2	1301.1	1652.7	1449.3	1087.1	1207	1053.7	945.4	984.4	1043.9	1019.5	1096.1
[truncated: 5,541 more rows]
[truncated: 52 more columns]
