# Supplementary material for: MAPK inhibitor sensitivity scores predict sensitivity driven by the immune infiltration in pediatric low-grade gliomas
Source: Nat Commun. 2023 Jul 27;14:4533. doi: 10.1038/s41467-023-40235-8 (PMC10374577; doi:10.1038/s41467-023-40235-8)
Supplement: Supplementary file 14 — Supplementary Software [file 41467_2023_40235_MOESM14_ESM.zip]

Archive with 1 entries (1 files):
- Supplementary R script.R
