# Supplementary material for: MAPK inhibitor sensitivity scores predict sensitivity driven by the immune infiltration in pediatric low-grade gliomas
Source: Nat Commun. 2023 Jul 27;14:4533. doi: 10.1038/s41467-023-40235-8 (PMC10374577; doi:10.1038/s41467-023-40235-8)
Supplement: Supplementary file 14 — Supplementary Software [file 41467_2023_40235_MOESM14_ESM.zip › Supplementary R script.R]

set.seed(1234)
library(openxlsx)
library(survival)
library(tidyverse)
library("ggpubr")
library('pROC')
library(dplyr)
library(challengeR)

####Concordance MPAS vs Signature of interest####
## Load data
data <- openxlsx::read.xlsx(".../Your split GDSC file.xlsx")
dat1 <- data %>% filter(PATHWAY_NAME == "ERK MAPK signaling") #only MAPK inhibitors

#For all individual drugs...
drugs <- unique(dat1$DRUG_NAME)

#...and all signatures (one signature per column)
signs <- colnames(dat1)[5:14]

##Function to calculate the concordance index (z_score and signature scores vary in opposite directions, so best values are between 0 and 0.45)
ConcordanceAnalysis <- function (drug, sign){
  dat2 <- dat1 %>% filter(DRUG_NAME == drug)
  dat2 <- as.data.frame(dat2)
  res2 <-concordance(MPAS ~ dat2[,which(colnames(dat2) == sign)], dat2)
  stats[[sign]] <- as.data.frame(res2$concordance)
  stats[[sign]]$Signature <- sign
  stats[[sign]]$Drugname <- drug
  return(stats)
}
stats <- list()
for(i in drugs){
  for(j in signs){
    stats <- print(paste(ConcordanceAnalysis(i,j)), sep=",")}}
stats1 <- as.data.frame(stats)
write.xlsx(stats1, row.names=T, file=".../Concordance.xlsx")

####Correlation Signature of interest vs Drug sensitivity z-score####
CorrelationAnalysis <- function (drug, sign){
  dat2 <- dat1 %>% filter(DRUG_NAME == drug)
  res2 <-cor.test(dat2[,which(colnames(dat2) == sign)], dat2$Z_SCORE,  method = "pearson",exact=FALSE)
  stats[[sign]] <- as.data.frame(res2$estimate)
  stats[[sign]]$pval <- res2[["p.value"]]
  stats[[sign]]$Signature <- sign
  stats[[sign]]$Drugname <- drug
  return(stats)
}
stats <- list()
for(i in drugs){
  for(j in signs){
    stats <- print(paste(CorrelationAnalysis(i,j)), sep=",")}}
stats2 <- as.data.frame(stats)
write.xlsx(stats2, rowNames=T, file=".../Coefficient of correlation.xlsx")

####ROC analysis to calculate F1 score and Youden's J Stats####
ROCcurves <- function (drug, sign){
  dat2 <- dat1 %>% filter(DRUG_NAME == drug)
  dat4 <- data.frame(i = NA, Signature  = NA, Drug = NA,
                     TP = NA,
                     FP = NA,
                     TN = NA,
                     FN = NA,
                     TPR = NA,
                     FPR = NA,
                     ACC = NA,
                     Precision = NA,
                     F1score = NA,
                     Jourden = NA)
  dat4 <- dat4[-1,]
  for (i in base::seq(from = min(dat2[,which(colnames(dat2) == sign)]), 
                      to = max(dat2[,which(colnames(dat2) == sign)]), 
                      length.out = 100)) {
    Signature <- sign
    Drug <- drug
    TP <- base::sum(c(dat2[,which(colnames(dat2) == sign)] > i & dat2$Z_SCORE < 0))
    FP <- base::sum(c(dat2[,which(colnames(dat2) == sign)] > i & dat2$Z_SCORE > 0))
    TN <- base::sum(c(dat2[,which(colnames(dat2) == sign)] < i & dat2$Z_SCORE > 0))
    FN <- base::sum(c(dat2[,which(colnames(dat2) == sign)] < i & dat2$Z_SCORE < 0))
    TPR <- TP/(TP + FN)
    FPR <- FP/(FP + TN)
    ACC <- (TP + TN)/(TP+FP+TN+FN)
    Precision <- TP/(TP+FP)
    F1score <- 2*((Precision*TPR)/(Precision+TPR))
    Jouden <- TPF - FPR 
    dat4c <- data.frame(i =i, Signature = Signature, Drug = Drug,
                        TP = TP,
                        FP = FP,
                        TN = TN,
                        FN = FN,
                        TPR = TPR,
                        FPR = FPR,
                        ACC = ACC,
                        Precision  = Precision,
                        F1score = F1score,
                        Jouden = Jouden)
    
    dat4 <- rbind(dat4, dat4c)
  }
  return(dat4)
}

out <- list()
for(k in drugs){
  for(j in signs){
    dat4 <- ROCcurves(k,j)
    out[[paste(k,j, sep = "_")]] <- dat4}}

ROC <- as.data.frame(out[[1]])

for (i in 2:length(out)){
  ROC <- rbind(ROC,as.data.frame(out[[i]]))
}

write.xlsx(ROC, ".../ROC analysis.xlsx")

####Good call calculation####
#1-Identify Threshold
##1a-SENSITIVE THRESHOLD
ROCsensitive <- function (drug, sign){
  #Filter per drugs
  dat2 <- dat1 %>% filter(DRUG_NAME == drug)
  #Create empty data frame to store data
  dat4 <- data.frame(Threshold = NA, Signature  = NA, Drug = NA,
                     TP = NA,
                     FP = NA,
                     TN = NA,
                     FN = NA,
                     TPR = NA,
                     FPR = NA,
                     ACC = NA,
                     Precision = NA,
                     F1score = NA,
                     Jouden = NA)
  dat4 <- dat4[-1,]
  #Calculate ROC parameters for SENSITIVE CELLS
  for (i in base::seq(from = min(dat2[,which(colnames(dat2) == sign)]), 
                      to = max(dat2[,which(colnames(dat2) == sign)]), 
                      length.out = 100)) {
    Signature <- sign
    Drug <- drug
    TP <- base::sum(c(dat2[,which(colnames(dat2) == sign)] > i & dat2$Z_SCORE < -2))
    FP <- base::sum(c(dat2[,which(colnames(dat2) == sign)] > i & dat2$Z_SCORE > -2))
    TN <- base::sum(c(dat2[,which(colnames(dat2) == sign)] < i & dat2$Z_SCORE > -2))
    FN <- base::sum(c(dat2[,which(colnames(dat2) == sign)] < i & dat2$Z_SCORE < -2))
    TPR <- TP/(TP + FN)
    FPR <- FP/(FP + TN)
    ACC <- (TP + TN)/(TP+FP+TN+FN)
    Precision <- TP/(TP+FP)
    F1score <- 2*((Precision*TPR)/(Precision+TPR))
    Jouden <- TPR - FPR
    dat4c <- data.frame(Threshold =i, Signature = Signature, Drug = Drug,
                        TP = TP,
                        FP = FP,
                        TN = TN,
                        FN = FN,
                        TPR = TPR,
                        FPR = FPR,
                        ACC = ACC,
                        Precision  = Precision,
                        F1score = F1score,
                        Jouden = Jouden)
    dat4 <- rbind(dat4, dat4c)
  }
  return(dat4)
}
out <- list()
for(k in drugs){
  for(j in signs){
    dat4 <- ROCsensitive(k,j)
    out[[paste(k,j, sep = "_")]] <- dat4}}

ROC.SENSITIVE <- as.data.frame(out[[1]])

for (i in 2:length(out)){
  ROC.SENSITIVE <- rbind(ROC.SENSITIVE,as.data.frame(out[[i]]))
}
ROC.SENSITIVE <- ROC.SENSITIVE[c(1:3,13)]
ROC.SENSITIVE <- ROC.SENSITIVE[, c(2, 3, 1,13)]
ROC.SENSITIVE$Status <- "Sensitive Threshold"

##1b-MEDIUM THRESHOLD
ROCmedium <- function (drug, sign){
  #Filter per drugs
  dat2 <- dat1 %>% filter(DRUG_NAME == drug)
  #Create empty data frame to store data
  dat4 <- data.frame(Threshold = NA, Signature  = NA, Drug = NA,
                     TP = NA,
                     FP = NA,
                     TN = NA,
                     FN = NA,
                     TPR = NA,
                     FPR = NA,
                     ACC = NA,
                     Precision = NA,
                     F1score = NA,
                     Jouden = NA)
  dat4 <- dat4[-1,]
  #Calculate ROC parameters for SENSITIVE CELLS
  for (i in base::seq(from = min(dat2[,which(colnames(dat2) == sign)]), 
                      to = max(dat2[,which(colnames(dat2) == sign)]), 
                      length.out = 100)) {
    Signature <- sign
    Drug <- drug
    TP <- base::sum(c(dat2[,which(colnames(dat2) == sign)] > i & dat2$Z_SCORE < 0))
    FP <- base::sum(c(dat2[,which(colnames(dat2) == sign)] > i & dat2$Z_SCORE > 0))
    TN <- base::sum(c(dat2[,which(colnames(dat2) == sign)] < i & dat2$Z_SCORE > 0))
    FN <- base::sum(c(dat2[,which(colnames(dat2) == sign)] < i & dat2$Z_SCORE < 0))
    TPR <- TP/(TP + FN)
    FPR <- FP/(FP + TN)
    ACC <- (TP + TN)/(TP+FP+TN+FN)
    Precision <- TP/(TP+FP)
    F1score <- 2*((Precision*TPR)/(Precision+TPR))
    Jouden <- TPR - FPR
    dat4c <- data.frame(Threshold =i, Signature = Signature, Drug = Drug,
                        TP = TP,
                        FP = FP,
                        TN = TN,
                        FN = FN,
                        TPR = TPR,
                        FPR = FPR,
                        ACC = ACC,
                        Precision  = Precision,
                        F1score = F1score,
                        Jouden = Jouden)
    dat4 <- rbind(dat4, dat4c)
  }
  return(dat4)
}
out <- list()
for(k in drugs){
  for(j in signs){
    dat4 <- ROCmedium(k,j)
    out[[paste(k,j, sep = "_")]] <- dat4}}

ROC.MEDIUM <- as.data.frame(out[[1]])

for (i in 2:length(out)){
  ROC.MEDIUM <- rbind(ROC.MEDIUM,as.data.frame(out[[i]]))
}
ROC.MEDIUM <- ROC.MEDIUM[c(1:3,13)]
ROC.MEDIUM <- ROC.MEDIUM[, c(2, 3, 1,13)]
ROC.MEDIUM$Status <- "Medium Threshold"

##1c-RESISTANT THRESHOLD
ROCresistant <- function (drug, sign){
  #Filter per drugs
  dat2 <- dat1 %>% filter(DRUG_NAME == drug)
  #Create empty data frame to store data
  dat4 <- data.frame(Threshold = NA, Signature  = NA, Drug = NA,
                     TP = NA,
                     FP = NA,
                     TN = NA,
                     FN = NA,
                     TPR = NA,
                     FPR = NA,
                     ACC = NA,
                     Precision = NA,
                     F1score = NA,
                     Jouden = NA)
  dat4 <- dat4[-1,]
  #Calculate ROC parameters for SENSITIVE CELLS
  for (i in base::seq(from = min(dat2[,which(colnames(dat2) == sign)]), 
                      to = max(dat2[,which(colnames(dat2) == sign)]), 
                      length.out = 100)) {
    Signature <- sign
    Drug <- drug
    TP <- base::sum(c(dat2[,which(colnames(dat2) == sign)] < i & dat2$Z_SCORE > 2))
    FP <- base::sum(c(dat2[,which(colnames(dat2) == sign)] < i & dat2$Z_SCORE < 2))
    TN <- base::sum(c(dat2[,which(colnames(dat2) == sign)] > i & dat2$Z_SCORE < 2))
    FN <- base::sum(c(dat2[,which(colnames(dat2) == sign)] > i & dat2$Z_SCORE > 2))
    TPR <- TP/(TP + FN)
    FPR <- FP/(FP + TN)
    ACC <- (TP + TN)/(TP+FP+TN+FN)
    Precision <- TP/(TP+FP)
    F1score <- 2*((Precision*TPR)/(Precision+TPR))
    Jouden <- TPR - FPR
    dat4c <- data.frame(Threshold =i, Signature = Signature, Drug = Drug,
                        TP = TP,
                        FP = FP,
                        TN = TN,
                        FN = FN,
                        TPR = TPR,
                        FPR = FPR,
                        ACC = ACC,
                        Precision  = Precision,
                        F1score = F1score,
                        Jouden = Jouden)
    dat4 <- rbind(dat4, dat4c)
  }
  return(dat4)
}
out <- list()
for(k in drugs){
  for(j in signs){
    dat4 <- ROCresistant(k,j)
    out[[paste(k,j, sep = "_")]] <- dat4}}

ROC.RESISTANT <- as.data.frame(out[[1]])

for (i in 2:length(out)){
  ROC.RESISTANT <- rbind(ROC.RESISTANT,as.data.frame(out[[i]]))
}
ROC.RESISTANT <- ROC.RESISTANT[c(1:3,13)]
ROC.RESISTANT <- ROC.RESISTANT[, c(2, 3, 1,13)]
ROC.RESISTANT$Status <- "Resistant Threshold"

#2-Find best threshold based on Junden J Stat (Jouden)
##2a-SENSITIVE
out <- createWorkbook()

for (i in drugs){
  dat1 <- ROC.SENSITIVE %>% filter(Drug == i)
  dat2 <- dat1%>%group_by(Signature)%>%filter(Jouden == max(Jouden))
  dat2 <- dat2%>%group_by(Signature)%>%filter(Threshold == max(Threshold))
  dat5 <- as.data.frame(dat2)
  dat6 <- distinct(dat5)
  assign(paste0(i), createSheet(wb = out, sheetName = paste0(i)))
  addDataFrame(x = dat6, sheet = eval(as.name(paste0(i))))
}

saveWorkbook(out, ".../1-SENSITIVE THRESHOLD.xlsx")

##2b-MEDIUM
out <- createWorkbook()

for (i in drugs){
  dat1 <- ROC.MEDIUM %>% filter(Drug == i)
  dat2 <- dat1%>%group_by(Signature)%>%filter(Jouden == max(Jouden))
  dat2 <- dat2%>%group_by(Signature)%>%filter(Threshold == max(Threshold))
  dat5 <- as.data.frame(dat2)
  dat6 <- distinct(dat5)
  assign(paste0(i), createSheet(wb = out, sheetName = paste0(i)))
  addDataFrame(x = dat6, sheet = eval(as.name(paste0(i))))
}

saveWorkbook(out, ".../2-MEDIUM THRESHOLD.xlsx")

##2c-RESISTANT
out <- createWorkbook()

for (i in drugs){
  dat1 <- ROC.RESISTANT %>% filter(Drug == i)
  dat2 <- dat1%>%group_by(Signature)%>%filter(Jouden == max(Jouden))
  dat2 <- dat2%>%group_by(Signature)%>%filter(Threshold == max(Threshold))
  dat5 <- as.data.frame(dat2)
  dat6 <- distinct(dat5)
  assign(paste0(i), createSheet(wb = out, sheetName = paste0(i)))
  addDataFrame(x = dat6, sheet = eval(as.name(paste0(i))))
}

saveWorkbook(out, ".../3-RESISTANT THRESHOLD.xlsx")

#3-Put all excel tables into one
SensitiveAIO <- data.frame()
for (i in drugs)
{temp.SensitiveAIO <- as.data.frame(read.xlsx(file = ".../1-SENSITIVE THRESHOLD.xlsx",sheetIndex = i))
SensitiveAIO <- rbind(SensitiveAIO,temp.SensitiveAIO)
}

MediumAIO <- data.frame()
for (i in drugs)
{temp.MediumAIO <- as.data.frame(read.xlsx(file = ".../2-MEDIUM THRESHOLD.xlsx",sheetIndex = i))
MediumAIO <- rbind(MediumAIO,temp.MediumAIO)
}

ResistantAIO <- data.frame()
for (i in drugs)
{temp.ResistantAIO <- as.data.frame(read.xlsx(file = ".../3-RESISTANT THRESHOLD.xlsx",sheetIndex = i))
ResistantAIO <- rbind(ResistantAIO,temp.ResistantAIO)
}

df_list <- list(SensitiveAIO, MediumAIO, ResistantAIO)
AllInOne <- Reduce(function(x, y) merge(x, y, all=TRUE), df_list, accumulate=FALSE)

#4-Measure proportion of good calls
Table1 <- data.frame(Predicted = NA,
                     Measured = NA,
                     Freq = NA,
                     Sign = NA,
                     Drug =NA)
Table1 <- Table1[-1,]

ROCsensitive <- function (drug, sign){
  Drug.Table <- data.frame(id = dat$CELL_LINE_NAME,
                           Drug = dat$DRUG_NAME,
                           Measured = dat$Z_SCORE,
                           Predicted = dat[,which(colnames(dat) == sign)])
  
  Drug.Table <- Drug.Table %>% filter(Drug == drug)
  
  Drug.Table$Measured_Sensitivity[Drug.Table$Measured <= 0] <- paste("Medium Sensitive",sep="" )
  Drug.Table$Measured_Sensitivity[Drug.Table$Measured >= 0] <- paste("Medium Resistant",sep="" )
  Drug.Table$Measured_Sensitivity[Drug.Table$Measured >= 2] <- paste("Resistant",sep="" )
  Drug.Table$Measured_Sensitivity[Drug.Table$Measured <= -2] <- paste("Sensitive",sep="" )
  
  SensThresh <- AllInOne[AllInOne$Signature == sign & AllInOne$Drug == drug & AllInOne$Status == "Sensitive Threshold", "Threshold"]
  MedThresh <- AllInOne[AllInOne$Signature == sign & AllInOne$Drug == drug & AllInOne$Status == "Medium Threshold", "Threshold"]
  ResThresh <- AllInOne[AllInOne$Signature == sign & AllInOne$Drug == drug & AllInOne$Status == "Resistant Threshold", "Threshold"]
  
  
  Drug.Table$Predicted_Sensitivity[Drug.Table$Predicted < MedThresh] <- paste("Medium Resistant",sep="" )
  Drug.Table$Predicted_Sensitivity[Drug.Table$Predicted >= MedThresh] <- paste("Medium Sensitive",sep="" )
  Drug.Table$Predicted_Sensitivity[Drug.Table$Predicted >= SensThresh] <- paste("Sensitive",sep="" )
  Drug.Table$Predicted_Sensitivity[Drug.Table$Predicted <= ResThresh] <- paste("Resistant",sep="" )
  
  
  Table <- as.data.frame(table(Drug.Table$Predicted_Sensitivity, Drug.Table$Measured_Sensitivity))   #Var1 = First variable, Var2 = second variable in the line
  Table <- dplyr::rename(Table, Predicted = Var1, Measured = Var2)
  Table$Sign <- sign
  Table$Drug <- drug
  
  Table1 <<- rbind(Table1, Table)
}

for (i in drugs) {
  for (j in signs) {
    ROCsensitive(i,j)
  }
  
}

#5-Calculate proportion of good calls per drug per signature
RatioTable <- data.frame(Total = NA,
                         GoodCalls = NA,
                         Ratio = NA,
                         Sign = NA, 
                         Drug = NA)
RatioTable <- RatioTable[-1,]

GoodCallFunction <- function(drug, sign){
  Table2 <- Table1 %>% filter(Drug == drug) %>% filter(Sign == sign)
  Table2$Freq <- as.numeric(Table2$Freq)
  Table3 <- data.frame(Total = sum(Table2$Freq))
  Table3$GoodCalls <- sum(Table2[Table2$Predicted == Table2$Measured,"Freq"])
  Table3$Ratio <- Table3$GoodCalls / Table3$Total
  Table3$Sign <- sign
  Table3$Drug <- drug
  
  RatioTable <<- rbind(Table3, RatioTable)
}

for (i in drugs) {
  for (j in signs) {
    GoodCallFunction(i,j)
  }
}
write.xlsx(RatioTable, ".../Good Call.xlsx")
####Consensus ranking####
####Load data###
data_matrix <- openxlsx::read.xlsx(".../Your Table with all scores.xlsx")

####Define challenge object for multi-task challenge###
challenge <- as.challenge(data_matrix, 
                          by = "Task", 
                          algorithm = "Algorithm", case = "TestCase", value = "MetricValue", 
                          smallBetter = FALSE)

####Configure ranking for "rank-then-aggregate" method###
ranking <- challenge%>%rankThenAggregate(FUN = mean,
                                         ties.method = "average"
)

####Boostraping (not working if only 1 test case)###
set.seed(1)
ranking_bootstrapped <- ranking%>%bootstrap(nboot = 1000)

####Generate the report###
##Consensus ranking according to mean ranks across tasks
meanRanks <- ranking%>%consensus(method = "euclidean") 
##Generate report
ranking_bootstrapped %>% 
  report(consensus = meanRanks,
         title = "multiTaskChallenge",
         file = ".../Your folder", 
         format = "PDF", # format can be "PDF", "HTML" or "Word"
         latex_engine = "pdflatex"#LaTeX engine for producing PDF output. Options are "pdflatex", "lualatex", and "xelatex"
  )
