# Supplementary material for: MAPK inhibitor sensitivity scores predict sensitivity driven by the immune infiltration in pediatric low-grade gliomas
Source: Nat Commun. 2023 Jul 27;14:4533. doi: 10.1038/s41467-023-40235-8 (PMC10374577; doi:10.1038/s41467-023-40235-8)
Supplement: Supplementary file 16 — Source Data [file 41467_2023_40235_MOESM16_ESM.xlsx]

## Sheet: Fig. 1
Entities	Discovery	Testing		Drug Name	Discovery	Testing		Sensitive Cells	Discovery	Testing		Resistant Cells	Discovery	Testing
Acute myeloid leukaemia	8	7		Dabrafenib	200	198		BRAFi TypeI½	56	70		BRAFi TypeI½	265	268
Melanoma	17	21		PLX-4720	327	331		BRAFi TypeII	6	8		BRAFi TypeII	11	16
Lung NSCLC adenocarcinoma	13	12		AZ628	36	31		MEK1/2i	70	73		MEK1/2i	301	322
Rhabdomyosarcoma	1	1		Trametinib	206	199		catERKi	6	5		catERKi	85	81
Stomach	1	2		Selumetinib	310	305		dualERKi	7	6		dualERKi	32	40
Haematopoietic neoplasm other	2	1		Refametinib	223	218
Pancreas	15	15		PD0325901	212	214
Large intestine	14	18		Ulixertinib	188	189
Lung NSCLC large cell	4	4		SCH772984	100	102
Glioma	6	8
Ovary	7	3
Prostate	1	0
Breast	2	2
Biliary tract	1	1
Endometrium	2	3
Lung small cell carcinoma	2	1
Neuroblastoma	3	1
B cell leukemia	2	1
Lymphoblastic leukemia	1	1
Lung NSCLC not specified	1	3
Testis	1	0
Myeloma	1	2
Bone other	1	0
Oesophagus	1	1
Liver	1	0
Soft tissue other	2	2
Lung NSCLC squamous cell carcinoma	2	1
Fibrosarcoma	1	1
Cervix	1	1
Ewings sarcoma	1	1
Lymphoid neoplasm other	0	2
Lung NSCLC carcinoid	0	1
Kidney	0	1
Bladder	0	1

## Sheet: Fig. 2, S8, S9, S1
Model	Alteration	Treatment	BestAvgResponse	Rank_Response	Primary.response	MEK1/2i MSS	BRAFi Type 1/2i MSS	MPAS	Stromal (ESTIMATE)	Immune (ESTIMATE)	ESTIMATE	Overlap_MSS	Tissue_type
X-2283	KRAS	binimetinib-3.5mpk	134.82	1	PD	2398.13	428.218	8736.33	-3660.83	3414.39	-246.434	126.148	Pancreatic Ductal Carcinoma
X-4927	KRAS	binimetinib-3.5mpk	120.84	2	PD	1693.95	5166.21	8480.47	-4155.75	1335.14	-2820.61	1759.1	Pancreatic Ductal Carcinoma
X-3947	KRAS	binimetinib-3.5mpk	120.3	3	PD	2166.6	969.319	6075.74	-4583.27	2743.54	-1839.73	1230.12	Pancreatic Ductal Carcinoma
X-3898	KRAS	binimetinib-3.5mpk	114.9	4	PD	3969.8	1342.13	7861.6	-4375.33	2685.32	-1690.02	2597.65	Pancreatic Ductal Carcinoma
X-4215	KRAS	binimetinib-3.5mpk	111.725	5	PD	3510.17	1073.98	9162.13	-4131.12	1868.17	-2262.95	1495.69	Pancreatic Ductal Carcinoma
X-2997	KRAS	binimetinib-3.5mpk	102.475	6	PD	1426.35	-1242.88	8029.13	-4501.4	3797.95	-703.446	-467.28	Pancreatic Ductal Carcinoma
X-3990	KRAS	binimetinib-3.5mpk	99.12	7	PD	1430.23	-250.875	7084.25	-4648.58	-632.562	-5281.14	170.952	Pancreatic Ductal Carcinoma
X-3028	KRAS	binimetinib-3.5mpk	89.8	8	PD	1153.54	586.636	8346.11	-4310.64	2616.71	-1693.92	-1200.4	Pancreatic Ductal Carcinoma
X-2684	KRAS	binimetinib-3.5mpk	83.7	9	PD	2025.32	384.068	7588.09	-4883.63	3279	-1604.64	1069	Pancreatic Ductal Carcinoma
X-4145	KRAS	binimetinib-3.5mpk	83.325	10	PD	1209.63	453.889	4098.03	-3868.25	816.1	-3052.15	310.754	Colorectal Cancer
X-4377	KRAS	binimetinib-3.5mpk	73.82	11	PD	1556.07	314.188	6927.37	-4410.75	4967.01	556.263	351.118	Pancreatic Ductal Carcinoma
X-4649	KRAS	binimetinib-3.5mpk	68.58	12	PD	6549.69	6152.17	6358.76	-4510.72	1111.11	-3399.61	7925.36	Pancreatic Ductal Carcinoma
X-2081	KRAS	binimetinib-3.5mpk	67.325	13	PD	1198.17	563.558	5736.09	-4660.09	2118.33	-2541.77	-287.323	Pancreatic Ductal Carcinoma
X-2564	KRAS	binimetinib-3.5mpk	54.78	14	PD	2170.37	1225.76	9122.09	-4481.71	4680.4	198.697	739.694	Pancreatic Ductal Carcinoma
X-4378	KRAS	binimetinib-3.5mpk	47.24	15	PD	1504.52	15.8399	7682.85	-4211.84	2485.57	-1726.27	528.377	Pancreatic Ductal Carcinoma
X-4226	KRAS	binimetinib-3.5mpk	37.26	16	PD	1872.18	-97.9013	9152.35	-4613.72	1239.1	-3374.62	664.003	Pancreatic Ductal Carcinoma
X-2043	KRAS	binimetinib-3.5mpk	32.52	17	PD	1822.12	1199.38	6503.3	-4608.24	2125.78	-2482.46	1442.36	Pancreatic Ductal Carcinoma
X-3038	KRAS	binimetinib-3.5mpk	27.18	18	SD	1059.78	1972.12	9284.12	-4237.03	1087.62	-3149.41	354.928	Pancreatic Ductal Carcinoma
X-3052	KRAS	binimetinib-3.5mpk	25.94	19	SD	1686.05	19.2848	6056.33	-4180.96	1663.71	-2517.25	245.217	Pancreatic Ductal Carcinoma
X-1289	KRAS	binimetinib-3.5mpk	16.1333	20	SD	2411.57	89.8498	6379.49	-4288.06	3710.28	-577.78	-904.395	Pancreatic Ductal Carcinoma
X-2470	KRAS	binimetinib-3.5mpk	10.275	21	SD	2873.27	2261.3	7058.27	-3751.2	2576.41	-1174.79	2250.43	Pancreatic Ductal Carcinoma
X-4316	KRAS	binimetinib-3.5mpk	10.14	22	SD	2095.26	351.512	8955.96	-4801.5	3562.29	-1239.2	239.35	Pancreatic Ductal Carcinoma
X-1362	KRAS	binimetinib-3.5mpk	-1.325	23	SD	3542.15	5434.76	8849.63	-4651.55	1797.13	-2854.43	2197.25	Pancreatic Ductal Carcinoma
X-3846	KRAS	binimetinib-3.5mpk	-2.025	24	SD	1837.57	1222.36	6924.25	-4100.2	5429.25	1329.05	1340.5	Pancreatic Ductal Carcinoma
X-1948	KRAS	binimetinib-3.5mpk	-4.325	25	SD	2744.03	681.857	7679.2	-4303.61	2059.34	-2244.27	2437.74	Pancreatic Ductal Carcinoma
X-3268	KRAS	binimetinib-3.5mpk	-4.44	26	SD	4987.94	3473.4	7570.26	-4142.71	3420.44	-722.272	5603.72	Pancreatic Ductal Carcinoma
X-3816	KRAS	binimetinib-3.5mpk	-6.925	27	SD	4621.81	1442.84	9120.69	-4062.16	2200.27	-1861.89	1643.4	Pancreatic Ductal Carcinoma
X-1199	KRAS	binimetinib-3.5mpk	-11.0786	28	SD	3952.36	2760.74	6648.94	-4257.1	3037.17	-1219.94	3.36569	Pancreatic Ductal Carcinoma
X-2633	KRAS	binimetinib-3.5mpk	-19.3889	29	SD	4464.64	3775.45	8600.23	-4429.3	3506.65	-922.648	1902.42	Pancreatic Ductal Carcinoma
X-2339	KRAS	binimetinib-3.5mpk	-30.0034	30	PR	3075.41	1042.12	9479.81	-3974.86	1834.78	-2140.09	435.443	Pancreatic Ductal Carcinoma
X-1317	KRAS	binimetinib-3.5mpk	-40.52	31	CR	7649.46	8451.59	10150.5	-3624.5	366.03	-3258.47	8724.59	Pancreatic Ductal Carcinoma
X-4018	KRAS	binimetinib-3.5mpk	-52.9792	32	CR	1575.75	2540.17	5471.24	-4015.39	3617.06	-398.337	1540.2	Pancreatic Ductal Carcinoma
X-3782	KRAS	binimetinib-3.5mpk	-53.2259	33	CR	3112.72	683.246	7783.88	-4187.92	4016.11	-171.804	916.624	Pancreatic Ductal Carcinoma
X-2428	KRAS	binimetinib-3.5mpk	-54.1083	34	CR	4136.29	3476.79	9528.69	-4070.19	3456.92	-613.269	1268.45	Pancreatic Ductal Carcinoma
X-4668	BRAFV600E	dacarbazine	67.075	1	PD	8775.43	9940.92	8741.16	-152.381	38.1946	-114.187	10193.3	Cutaneous melanoma
X-2613	BRAFV600E	dacarbazine	66.425	2	PD	9165.96	10120.3	9782.72	-1197.08	-672.417	-1869.5	9931.7	Cutaneous melanoma
X-2602	BRAFV600E	dacarbazine	48.4	3	PD	5308.03	9492.09	9328.21	-3349.78	-774.116	-4123.89	8042.15	Cutaneous melanoma
X-2753	NF1	dacarbazine	42.9	4	PD	7008.05	8133.61	3951.52	-3349.32	-1047.18	-4396.5	9148.21	Cutaneous melanoma
X-4849	BRAFV600E	dacarbazine	41.725	5	PD	7327.95	8949.33	10049.3	-3083.23	321.403	-2761.83	9513.65	Cutaneous melanoma
X-3486	BRAF_Other	dacarbazine	35.45	6	PD	9568.34	10423	10319.8	-3275.03	561.139	-2713.89	10492.6	Cutaneous melanoma
X-3503	NF1	dacarbazine	28.28	7	SD	6185.66	6933.36	7954.89	-3321.93	94.338	-3227.6	3776	Cutaneous melanoma
X-3746	BRAFV600E	dacarbazine	16.2	8	SD	8156.99	9609.86	9369.13	536.686	-526.279	10.4073	9708.61	Cutaneous melanoma
X-4339	BRAF_Other	dacarbazine	13.14	9	SD	7093.99	7418.84	10506.6	-3578.8	-178.738	-3757.54	8585.08	Cutaneous melanoma
X-2306	BRAF_Other	dacarbazine	-8.625	10	SD	8397.47	9036.32	8582.76	-3363.76	429.466	-2934.29	9800.86	Cutaneous melanoma
X-4538	BRAFV600E	dacarbazine	-9.58	11	SD	7063.94	8936.65	9128.69	-1333.81	-367.606	-1701.42	8785.44	Cutaneous melanoma
X-2163	NF1	dacarbazine	-11.64	12	SD	7743.86	8799.13	10647	-1955.73	3505.89	1550.16	9266.19	Cutaneous melanoma
X-2838	NF1	dacarbazine	-21.4571	13	PR	6254.14	8495.19	9387.89	-3075.64	-910.673	-3986.32	8648.53	Cutaneous melanoma
X-3483	BRAFV600E	dacarbazine	-83.7226	14	CR	8769.4	10194.1	9761.86	-2275.51	-64.7072	-2340.22	9659.57	Cutaneous melanoma
X-3486	BRAF_Other	encorafenib	272.16	1	PD	9568.34	10423	10319.8	-3275.03	561.139	-2713.89	10492.6	Cutaneous melanoma
X-3792	NF1	encorafenib	188.85	2	PD	3026.41	1176.47	7749.66	-4694.83	381.506	-4313.32	2918.85	Colorectal Cancer
X-3205	BRAF_Other	encorafenib	173.14	3	PD	1569.72	-113.276	6183.47	-4240.13	-1162.29	-5402.42	477.55	Colorectal Cancer
X-1027	KRAS	encorafenib	157.98	4	PD	658.648	-988.767	7536.94	-5088.91	-1824.45	-6913.36	703.382	Colorectal Cancer
X-2403	KRAS	encorafenib	114.7	5	PD	1148.62	-702.651	7291.72	-4472.92	-125.212	-4598.13	955.325	Colorectal Cancer
X-1290	KRAS	encorafenib	88.425	6	PD	3168.45	1529.42	7335.87	-4546.86	2110.35	-2436.51	3016.61	Colorectal Cancer
X-5446	KRAS	encorafenib	85.2	7	PD	1851.63	1114.55	6823.93	-4450.07	653.682	-3796.39	2791.9	Colorectal Cancer
X-1173	KRAS	encorafenib	82.2	8	PD	731.469	-815.294	5563.87	-4650.87	740.669	-3910.2	-753.597	Colorectal Cancer
X-2374	KRAS	encorafenib	78.625	9	PD	3372.88	473.175	7728.09	-3622.84	-496.762	-4119.6	2637.14	Colorectal Cancer
X-5254	KRAS	encorafenib	77.25	10	PD	1448.02	1294.6	7389.85	-4410.78	1202.49	-3208.29	2107.2	Colorectal Cancer
X-1303	KRAS	encorafenib	59.2	11	PD	1358.34	-61.7479	6276.08	-4467.88	-240.279	-4708.16	1505.33	Colorectal Cancer
X-5438	BRAFV600E	encorafenib	51	12	PD	2864.45	594.766	7897.53	-4272.89	2951.32	-1321.57	-44.1673	Colorectal Cancer
X-2659	KRAS	encorafenib	50.82	13	PD	2356.88	745.058	6862.6	-4717.75	-340.952	-5058.7	3110.39	Colorectal Cancer
X-2753	NF1	encorafenib	50.725	14	PD	7008.05	8133.61	3951.52	-3349.32	-1047.18	-4396.5	9148.21	Cutaneous melanoma
X-4530	BRAFV600E	encorafenib	49.05	15	PD	3021.99	5743.13	6343.03	-3453.93	-1578.8	-5032.73	5301.05	Cutaneous melanoma
X-4849	BRAFV600E	encorafenib	43.7	16	PD	7327.95	8949.33	10049.3	-3083.23	321.403	-2761.83	9513.65	Cutaneous melanoma
X-1441	KRAS	encorafenib	42.36	17	PD	1466.43	758.688	5313.48	-3948.94	280.047	-3668.89	1791.85	Colorectal Cancer
X-2573	KRAS	encorafenib	40.875	18	PD	2110.09	-572.727	5107.92	-4650.85	919.064	-3731.79	-516.716	Colorectal Cancer
X-1536	KRAS	encorafenib	35.74	19	PD	3350.18	1657.91	7969.23	-3407.36	1089.48	-2317.89	2981.34	Colorectal Cancer
X-1270	KRAS	encorafenib	33.06	20	PD	3824.71	2715.25	6685.61	-4031.34	1659.55	-2371.79	4877.5	Colorectal Cancer
X-4339	BRAF_Other	encorafenib	30.5	21	PD	7093.99	7418.84	10506.6	-3578.8	-178.738	-3757.54	8585.08	Cutaneous melanoma
X-2822	KRAS	encorafenib	30.4	22	PD	155.237	-145.938	6273.53	-4825.16	566.753	-4258.4	1199.5	Colorectal Cancer
X-2306	BRAF_Other	encorafenib	26.675	23	SD	8397.47	9036.32	8582.76	-3363.76	429.466	-2934.29	9800.86	Cutaneous melanoma
X-3503	NF1	encorafenib	22.14	24	SD	6185.66	6933.36	7954.89	-3321.93	94.338	-3227.6	3776	Cutaneous melanoma
X-2163	NF1	encorafenib	22.08	25	SD	7743.86	8799.13	10647	-1955.73	3505.89	1550.16	9266.19	Cutaneous melanoma
X-4087	KRAS	encorafenib	17.8333	26	SD	2693.49	1625.95	6811.65	-4191.38	-877.512	-5068.9	3125.97	Colorectal Cancer
X-5405	KRAS	encorafenib	17.15	27	SD	1102.58	-580.525	5407.92	-4473.91	1988.51	-2485.4	148.118	Colorectal Cancer
X-1167	BRAFV600E	encorafenib	12.825	28	SD	3344.73	17.65	8590.58	-4830.15	48.1763	-4781.97	97.0366	Colorectal Cancer
X-2602	BRAFV600E	encorafenib	9.62667	29	SD	5308.03	9492.09	9328.21	-3349.78	-774.116	-4123.89	8042.15	Cutaneous melanoma
X-1329	BRAFV600E	encorafenib	9.275	30	SD	533.212	-12.3161	8685.26	-4531.95	210.684	-4321.26	-513.035	Colorectal Cancer
X-1479	KRAS	encorafenib	7.42	31	SD	852.197	153.589	3904.58	-4588.77	1156.66	-3432.11	665.829	Colorectal Cancer
X-2838	NF1	encorafenib	6.5	32	SD	6254.14	8495.19	9387.89	-3075.64	-910.673	-3986.32	8648.53	Cutaneous melanoma
X-3267	KRAS	encorafenib	4.7	33	SD	3269.98	653.176	5169.37	-4642.85	529.626	-4113.22	1542.31	Colorectal Cancer
X-1538	KRAS	encorafenib	0.625	34	SD	856.835	489.758	7109.54	-4333.18	2451.23	-1881.95	704.047	Colorectal Cancer
X-4538	BRAFV600E	encorafenib	-7.76	35	SD	7063.94	8936.65	9128.69	-1333.81	-367.606	-1701.42	8785.44	Cutaneous melanoma
X-4668	BRAFV600E	encorafenib	-7.92	36	SD	8775.43	9940.92	8741.16	-152.381	38.1946	-114.187	10193.3	Cutaneous melanoma
X-2613	BRAFV600E	encorafenib	-39.35	37	PR	9165.96	10120.3	9782.72	-1197.08	-672.417	-1869.5	9931.7	Cutaneous melanoma
X-3746	BRAFV600E	encorafenib	-67.8706	38	CR	8156.99	9609.86	9369.13	536.686	-526.279	10.4073	9708.61	Cutaneous melanoma
X-3483	BRAFV600E	encorafenib	-92.4828	39	CR	8769.4	10194.1	9761.86	-2275.51	-64.7072	-2340.22	9659.57	Cutaneous melanoma
X-2753	NF1	encorafenib + binimetinib	71.5	1	PD	7008.05	8133.61	3951.52	-3349.32	-1047.18	-4396.5	9148.21	Cutaneous melanoma
X-2838	NF1	encorafenib + binimetinib	33.85	2	PD	6254.14	8495.19	9387.89	-3075.64	-910.673	-3986.32	8648.53	Cutaneous melanoma
X-2163	NF1	encorafenib + binimetinib	20.7	3	SD	7743.86	8799.13	10647	-1955.73	3505.89	1550.16	9266.19	Cutaneous melanoma
X-3486	BRAF_Other	encorafenib + binimetinib	19.08	4	SD	9568.34	10423	10319.8	-3275.03	561.139	-2713.89	10492.6	Cutaneous melanoma
X-4339	BRAF_Other	encorafenib + binimetinib	17.05	5	SD	7093.99	7418.84	10506.6	-3578.8	-178.738	-3757.54	8585.08	Cutaneous melanoma
X-3503	NF1	encorafenib + binimetinib	6.5	6	SD	6185.66	6933.36	7954.89	-3321.93	94.338	-3227.6	3776	Cutaneous melanoma
X-4849	BRAFV600E	encorafenib + binimetinib	4.85	7	SD	7327.95	8949.33	10049.3	-3083.23	321.403	-2761.83	9513.65	Cutaneous melanoma
X-2306	BRAF_Other	encorafenib + binimetinib	-9.65714	8	SD	8397.47	9036.32	8582.76	-3363.76	429.466	-2934.29	9800.86	Cutaneous melanoma
X-4668	BRAFV600E	encorafenib + binimetinib	-19.3636	9	SD	8775.43	9940.92	8741.16	-152.381	38.1946	-114.187	10193.3	Cutaneous melanoma
X-2602	BRAFV600E	encorafenib + binimetinib	-33.2833	10	PR	5308.03	9492.09	9328.21	-3349.78	-774.116	-4123.89	8042.15	Cutaneous melanoma
X-4530	BRAFV600E	encorafenib + binimetinib	-52.7429	11	CR	3021.99	5743.13	6343.03	-3453.93	-1578.8	-5032.73	5301.05	Cutaneous melanoma
X-4538	BRAFV600E	encorafenib + binimetinib	-72.2333	12	CR	7063.94	8936.65	9128.69	-1333.81	-367.606	-1701.42	8785.44	Cutaneous melanoma
X-3746	BRAFV600E	encorafenib + binimetinib	-94.7723	13	CR	8156.99	9609.86	9369.13	536.686	-526.279	10.4073	9708.61	Cutaneous melanoma
X-2613	BRAFV600E	encorafenib + binimetinib	-95.0054	14	CR	9165.96	10120.3	9782.72	-1197.08	-672.417	-1869.5	9931.7	Cutaneous melanoma
X-3483	BRAFV600E	encorafenib + binimetinib	-96.384	15	CR	8769.4	10194.1	9761.86	-2275.51	-64.7072	-2340.22	9659.57	Cutaneous melanoma
X-1027	KRAS	FiveFU	184.22	1	PD	658.648	-988.767	7536.94	-5088.91	-1824.45	-6913.36	703.382	Colorectal Cancer
X-3671	FGFR1	FiveFU	66.26	2	PD	2549.08	1251.02	3278.39	-4240.51	796.085	-3444.43	3440.75	Colorectal Cancer
X-1270	KRAS	FiveFU	64.875	3	PD	3824.71	2715.25	6685.61	-4031.34	1659.55	-2371.79	4877.5	Colorectal Cancer
X-2659	KRAS	FiveFU	60.025	4	PD	2356.88	745.058	6862.6	-4717.75	-340.952	-5058.7	3110.39	Colorectal Cancer
X-5438	BRAFV600E	FiveFU	41.74	5	PD	2864.45	594.766	7897.53	-4272.89	2951.32	-1321.57	-44.1673	Colorectal Cancer
X-3205	BRAF_Other	FiveFU	41.28	6	PD	1569.72	-113.276	6183.47	-4240.13	-1162.29	-5402.42	477.55	Colorectal Cancer
X-3792	NF1	FiveFU	41.14	7	PD	3026.41	1176.47	7749.66	-4694.83	381.506	-4313.32	2918.85	Colorectal Cancer
X-1167	BRAFV600E	FiveFU	23.5286	8	SD	3344.73	17.65	8590.58	-4830.15	48.1763	-4781.97	97.0366	Colorectal Cancer
X-1536	KRAS	FiveFU	21.28	9	SD	3350.18	1657.91	7969.23	-3407.36	1089.48	-2317.89	2981.34	Colorectal Cancer
X-2403	KRAS	FiveFU	19.05	10	SD	1148.62	-702.651	7291.72	-4472.92	-125.212	-4598.13	955.325	Colorectal Cancer
X-1329	BRAFV600E	FiveFU	15.6	11	SD	533.212	-12.3161	8685.26	-4531.95	210.684	-4321.26	-513.035	Colorectal Cancer
X-2374	KRAS	FiveFU	15.14	12	SD	3372.88	473.175	7728.09	-3622.84	-496.762	-4119.6	2637.14	Colorectal Cancer
X-1441	KRAS	FiveFU	8.8	13	SD	1466.43	758.688	5313.48	-3948.94	280.047	-3668.89	1791.85	Colorectal Cancer
X-5405	KRAS	FiveFU	7.14	14	SD	1102.58	-580.525	5407.92	-4473.91	1988.51	-2485.4	148.118	Colorectal Cancer
X-2573	KRAS	FiveFU	5.525	15	SD	2110.09	-572.727	5107.92	-4650.85	919.064	-3731.79	-516.716	Colorectal Cancer
X-4087	KRAS	FiveFU	3.775	16	SD	2693.49	1625.95	6811.65	-4191.38	-877.512	-5068.9	3125.97	Colorectal Cancer
X-5446	KRAS	FiveFU	3.08	17	SD	1851.63	1114.55	6823.93	-4450.07	653.682	-3796.39	2791.9	Colorectal Cancer
X-2822	KRAS	FiveFU	0.65	18	SD	155.237	-145.938	6273.53	-4825.16	566.753	-4258.4	1199.5	Colorectal Cancer
X-1479	KRAS	FiveFU	-3.14	19	SD	852.197	153.589	3904.58	-4588.77	1156.66	-3432.11	665.829	Colorectal Cancer
X-1173	KRAS	FiveFU	-4.93846	20	SD	731.469	-815.294	5563.87	-4650.87	740.669	-3910.2	-753.597	Colorectal Cancer
X-3267	KRAS	FiveFU	-13.2346	21	SD	3269.98	653.176	5169.37	-4642.85	529.626	-4113.22	1542.31	Colorectal Cancer
X-1303	KRAS	FiveFU	-17.5333	22	SD	1358.34	-61.7479	6276.08	-4467.88	-240.279	-4708.16	1505.33	Colorectal Cancer
X-5254	KRAS	FiveFU	-19.2	23	SD	1448.02	1294.6	7389.85	-4410.78	1202.49	-3208.29	2107.2	Colorectal Cancer
X-1290	KRAS	FiveFU	-31.76	24	PR	3168.45	1529.42	7335.87	-4546.86	2110.35	-2436.51	3016.61	Colorectal Cancer
X-3052	KRAS	gemcitabine	66.18	1	PD	1686.05	19.2848	6056.33	-4180.96	1663.71	-2517.25	245.217	Pancreatic Ductal Carcinoma
X-2283	KRAS	gemcitabine	48.9	2	PD	2398.13	428.218	8736.33	-3660.83	3414.39	-246.434	126.148	Pancreatic Ductal Carcinoma
X-2081	KRAS	gemcitabine	40.84	3	PD	1198.17	563.558	5736.09	-4660.09	2118.33	-2541.77	-287.323	Pancreatic Ductal Carcinoma
X-2428	KRAS	gemcitabine	40.72	4	PD	4136.29	3476.79	9528.69	-4070.19	3456.92	-613.269	1268.45	Pancreatic Ductal Carcinoma
X-1362	KRAS	gemcitabine	38.52	5	PD	3542.15	5434.76	8849.63	-4651.55	1797.13	-2854.43	2197.25	Pancreatic Ductal Carcinoma
X-3782	KRAS	gemcitabine	35.54	6	PD	3112.72	683.246	7783.88	-4187.92	4016.11	-171.804	916.624	Pancreatic Ductal Carcinoma
X-3268	KRAS	gemcitabine	33.42	7	PD	4987.94	3473.4	7570.26	-4142.71	3420.44	-722.272	5603.72	Pancreatic Ductal Carcinoma
X-4226	KRAS	gemcitabine	30.78	8	PD	1872.18	-97.9013	9152.35	-4613.72	1239.1	-3374.62	664.003	Pancreatic Ductal Carcinoma
X-3846	KRAS	gemcitabine	28.075	9	SD	1837.57	1222.36	6924.25	-4100.2	5429.25	1329.05	1340.5	Pancreatic Ductal Carcinoma
X-2043	KRAS	gemcitabine	25.76	10	SD	1822.12	1199.38	6503.3	-4608.24	2125.78	-2482.46	1442.36	Pancreatic Ductal Carcinoma
X-2339	KRAS	gemcitabine	21.75	11	SD	3075.41	1042.12	9479.81	-3974.86	1834.78	-2140.09	435.443	Pancreatic Ductal Carcinoma
X-1199	KRAS	gemcitabine	20.55	12	SD	3952.36	2760.74	6648.94	-4257.1	3037.17	-1219.94	3.36569	Pancreatic Ductal Carcinoma
X-3816	KRAS	gemcitabine	18.52	13	SD	4621.81	1442.84	9120.69	-4062.16	2200.27	-1861.89	1643.4	Pancreatic Ductal Carcinoma
X-4018	KRAS	gemcitabine	18.5	14	SD	1575.75	2540.17	5471.24	-4015.39	3617.06	-398.337	1540.2	Pancreatic Ductal Carcinoma
X-3898	KRAS	gemcitabine	14.52	15	SD	3969.8	1342.13	7861.6	-4375.33	2685.32	-1690.02	2597.65	Pancreatic Ductal Carcinoma
X-2564	KRAS	gemcitabine	13.15	16	SD	2170.37	1225.76	9122.09	-4481.71	4680.4	198.697	739.694	Pancreatic Ductal Carcinoma
X-4377	KRAS	gemcitabine	11.0111	17	SD	1556.07	314.188	6927.37	-4410.75	4967.01	556.263	351.118	Pancreatic Ductal Carcinoma
X-1948	KRAS	gemcitabine	10.625	18	SD	2744.03	681.857	7679.2	-4303.61	2059.34	-2244.27	2437.74	Pancreatic Ductal Carcinoma
X-1959	KRAS	gemcitabine	9.6	19	SD	1874.58	-135.722	7325.64	-4883.95	1680.08	-3203.86	242.137	Pancreatic Ductal Carcinoma
X-1317	KRAS	gemcitabine	9	20	SD	7649.46	8451.59	10150.5	-3624.5	366.03	-3258.47	8724.59	Pancreatic Ductal Carcinoma
X-3800	KRAS	gemcitabine	-0.764286	21	SD	6163.02	4930.99	9647.42	-4293.91	1098.17	-3195.75	-716.305	Pancreatic Ductal Carcinoma
X-4649	KRAS	gemcitabine	-5.7	22	SD	6549.69	6152.17	6358.76	-4510.72	1111.11	-3399.61	7925.36	Pancreatic Ductal Carcinoma
X-3947	KRAS	gemcitabine	-9.60833	23	SD	2166.6	969.319	6075.74	-4583.27	2743.54	-1839.73	1230.12	Pancreatic Ductal Carcinoma
X-4378	KRAS	gemcitabine	-11.0839	24	SD	1504.52	15.8399	7682.85	-4211.84	2485.57	-1726.27	528.377	Pancreatic Ductal Carcinoma
X-4015	KRAS	gemcitabine	-26.1731	25	PR	3642.11	1707.61	9833.75	-4559.87	3651.74	-908.13	1148.72	Pancreatic Ductal Carcinoma
X-4145	KRAS	gemcitabine	-27.6462	26	PR	1209.63	453.889	4098.03	-3868.25	816.1	-3052.15	310.754	Colorectal Cancer
X-4215	KRAS	gemcitabine	-33.6941	27	PR	3510.17	1073.98	9162.13	-4131.12	1868.17	-2262.95	1495.69	Pancreatic Ductal Carcinoma
X-2633	KRAS	gemcitabine	-37.7643	28	PR	4464.64	3775.45	8600.23	-4429.3	3506.65	-922.648	1902.42	Pancreatic Ductal Carcinoma
X-4927	KRAS	gemcitabine	-39.1333	29	PR	1693.95	5166.21	8480.47	-4155.75	1335.14	-2820.61	1759.1	Pancreatic Ductal Carcinoma
X-4316	KRAS	gemcitabine	-41.0773	30	PR	2095.26	351.512	8955.96	-4801.5	3562.29	-1239.2	239.35	Pancreatic Ductal Carcinoma
X-3990	KRAS	gemcitabine	-54.9692	31	CR	1430.23	-250.875	7084.25	-4648.58	-632.562	-5281.14	170.952	Pancreatic Ductal Carcinoma
X-2026	KRAS	gemcitabine	-71.512	32	CR	3824.81	1620.13	9241.68	-4353.82	5001.42	647.602	3087.49	Pancreatic Ductal Carcinoma
X-1289	KRAS	gemcitabine	-77.0781	33	CR	2411.57	89.8498	6379.49	-4288.06	3710.28	-577.78	-904.395	Pancreatic Ductal Carcinoma
X-4927	KRAS	trametinib	195.36	1	PD	1693.95	5166.21	8480.47	-4155.75	1335.14	-2820.61	1759.1	Pancreatic Ductal Carcinoma
X-4145	KRAS	trametinib	98.875	2	PD	1209.63	453.889	4098.03	-3868.25	816.1	-3052.15	310.754	Colorectal Cancer
X-2081	KRAS	trametinib	92.8	3	PD	1198.17	563.558	5736.09	-4660.09	2118.33	-2541.77	-287.323	Pancreatic Ductal Carcinoma
X-2220	KRAS	trametinib	73.275	4	PD	5006.88	4275.69	9533.78	-4168.43	2987.14	-1181.3	1766.07	#N/A
X-3052	KRAS	trametinib	51.68	5	PD	1686.05	19.2848	6056.33	-4180.96	1663.71	-2517.25	245.217	Pancreatic Ductal Carcinoma
X-4378	KRAS	trametinib	38.14	6	PD	1504.52	15.8399	7682.85	-4211.84	2485.57	-1726.27	528.377	Pancreatic Ductal Carcinoma
X-3947	KRAS	trametinib	37.475	7	PD	2166.6	969.319	6075.74	-4583.27	2743.54	-1839.73	1230.12	Pancreatic Ductal Carcinoma
X-2997	KRAS	trametinib	33.68	8	PD	1426.35	-1242.88	8029.13	-4501.4	3797.95	-703.446	-467.28	Pancreatic Ductal Carcinoma
X-3816	KRAS	trametinib	29.0571	9	SD	4621.81	1442.84	9120.69	-4062.16	2200.27	-1861.89	1643.4	Pancreatic Ductal Carcinoma
X-2283	KRAS	trametinib	24.96	10	SD	2398.13	428.218	8736.33	-3660.83	3414.39	-246.434	126.148	Pancreatic Ductal Carcinoma
X-4018	KRAS	trametinib	16.84	11	SD	1575.75	2540.17	5471.24	-4015.39	3617.06	-398.337	1540.2	Pancreatic Ductal Carcinoma
X-2564	KRAS	trametinib	15.875	12	SD	2170.37	1225.76	9122.09	-4481.71	4680.4	198.697	739.694	Pancreatic Ductal Carcinoma
X-3028	KRAS	trametinib	13.2	13	SD	1153.54	586.636	8346.11	-4310.64	2616.71	-1693.92	-1200.4	Pancreatic Ductal Carcinoma
X-4215	KRAS	trametinib	11.9	14	SD	3510.17	1073.98	9162.13	-4131.12	1868.17	-2262.95	1495.69	Pancreatic Ductal Carcinoma
X-2684	KRAS	trametinib	9.98	15	SD	2025.32	384.068	7588.09	-4883.63	3279	-1604.64	1069	Pancreatic Ductal Carcinoma
X-2026	KRAS	trametinib	9.15	16	SD	3824.81	1620.13	9241.68	-4353.82	5001.42	647.602	3087.49	Pancreatic Ductal Carcinoma
X-3898	KRAS	trametinib	7.4	17	SD	3969.8	1342.13	7861.6	-4375.33	2685.32	-1690.02	2597.65	Pancreatic Ductal Carcinoma
X-4226	KRAS	trametinib	-3.725	18	SD	1872.18	-97.9013	9152.35	-4613.72	1239.1	-3374.62	664.003	Pancreatic Ductal Carcinoma
X-2428	KRAS	trametinib	-4.5	19	SD	4136.29	3476.79	9528.69	-4070.19	3456.92	-613.269	1268.45	Pancreatic Ductal Carcinoma
X-3268	KRAS	trametinib	-5.26	20	SD	4987.94	3473.4	7570.26	-4142.71	3420.44	-722.272	5603.72	Pancreatic Ductal Carcinoma
X-3990	KRAS	trametinib	-7.7875	21	SD	1430.23	-250.875	7084.25	-4648.58	-632.562	-5281.14	170.952	Pancreatic Ductal Carcinoma
X-4649	KRAS	trametinib	-7.92222	22	SD	6549.69	6152.17	6358.76	-4510.72	1111.11	-3399.61	7925.36	Pancreatic Ductal Carcinoma
X-2339	KRAS	trametinib	-8.4	23	SD	3075.41	1042.12	9479.81	-3974.86	1834.78	-2140.09	435.443	Pancreatic Ductal Carcinoma
X-4316	KRAS	trametinib	-12.4833	24	SD	2095.26	351.512	8955.96	-4801.5	3562.29	-1239.2	239.35	Pancreatic Ductal Carcinoma
X-4377	KRAS	trametinib	-15	25	SD	1556.07	314.188	6927.37	-4410.75	4967.01	556.263	351.118	Pancreatic Ductal Carcinoma
X-3038	KRAS	trametinib	-16.6111	26	SD	1059.78	1972.12	9284.12	-4237.03	1087.62	-3149.41	354.928	Pancreatic Ductal Carcinoma
X-1948	KRAS	trametinib	-18.5074	27	SD	2744.03	681.857	7679.2	-4303.61	2059.34	-2244.27	2437.74	Pancreatic Ductal Carcinoma
X-3800	KRAS	trametinib	-25.0115	28	PR	6163.02	4930.99	9647.42	-4293.91	1098.17	-3195.75	-716.305	Pancreatic Ductal Carcinoma
X-2470	KRAS	trametinib	-26.7714	29	PR	2873.27	2261.3	7058.27	-3751.2	2576.41	-1174.79	2250.43	Pancreatic Ductal Carcinoma
X-3782	KRAS	trametinib	-27.1067	30	PR	3112.72	683.246	7783.88	-4187.92	4016.11	-171.804	916.624	Pancreatic Ductal Carcinoma
X-2633	KRAS	trametinib	-32.3769	31	PR	4464.64	3775.45	8600.23	-4429.3	3506.65	-922.648	1902.42	Pancreatic Ductal Carcinoma
X-3846	KRAS	trametinib	-36.5333	32	PR	1837.57	1222.36	6924.25	-4100.2	5429.25	1329.05	1340.5	Pancreatic Ductal Carcinoma
X-1362	KRAS	trametinib	-42.8286	33	CR	3542.15	5434.76	8849.63	-4651.55	1797.13	-2854.43	2197.25	Pancreatic Ductal Carcinoma
X-1289	KRAS	trametinib	-44.1913	34	CR	2411.57	89.8498	6379.49	-4288.06	3710.28	-577.78	-904.395	Pancreatic Ductal Carcinoma
X-1199	KRAS	trametinib	-44.5036	35	CR	3952.36	2760.74	6648.94	-4257.1	3037.17	-1219.94	3.36569	Pancreatic Ductal Carcinoma
X-3898_Ctrl	KRAS	untreated	61.64	39	PD	3969.8	1342.13	7861.6	-4375.33	2685.32	-1690.02	2597.65
X-2403_Ctrl	KRAS	untreated	62.6	36	PD	1148.62	-702.651	7291.72	-4472.92	-125.212	-4598.13	955.325
X-1290_Ctrl	KRAS	untreated	77.75	27	PD	3168.45	1529.42	7335.87	-4546.86	2110.35	-2436.51	3016.61
X-5446_Ctrl	KRAS	untreated	45.1	49	PD	1851.63	1114.55	6823.93	-4450.07	653.682	-3796.39	2791.9
X-1832_Ctrl	BRAF_Other	untreated	81.95	25	PD	-708.11	1925.23	1647.01	3194.44	-3640.02	-445.574	708.991
X-1298_Ctrl	FGFR1	untreated	59.6	43	PD	-987.771	-1532.61	243.737	-4902.38	-1795.24	-6697.63	-1217.34
X-1270_Ctrl	KRAS	untreated	16.4667	85	SD	3824.71	2715.25	6685.61	-4031.34	1659.55	-2371.79	4877.5
X-2753_Ctrl	NF1	untreated	93.35	23	PD	7008.05	8133.61	3951.52	-3349.32	-1047.18	-4396.5	9148.21
X-3792_Ctrl	NF1	untreated	121.8	15	PD	3026.41	1176.47	7749.66	-4694.83	381.506	-4313.32	2918.85
X-2659_Ctrl	KRAS	untreated	48.3	47	PD	2356.88	745.058	6862.6	-4717.75	-340.952	-5058.7	3110.39
X-1167_Ctrl	BRAFV600E	untreated	20.175	80	SD	3344.73	17.65	8590.58	-4830.15	48.1763	-4781.97	97.0366
X-4538_Ctrl	BRAFV600E	untreated	111.04	19	PD	7063.94	8936.65	9128.69	-1333.81	-367.606	-1701.42	8785.44
X-1027_Ctrl	KRAS	untreated	187.94	2	PD	658.648	-988.767	7536.94	-5088.91	-1824.45	-6913.36	703.382
X-1004_Ctrl	KRAS	untreated	43.725	52	PD	3759.26	3085.63	2625.96	-4209.29	-338.805	-4548.1	4520.24
X-3201_Ctrl	NF1	untreated	80.85	26	PD	-352.329	277.315	614.592	-2618.04	-1374.95	-3992.99	-219.158
X-3947_Ctrl	KRAS	untreated	73.92	31	PD	2166.6	969.319	6075.74	-4583.27	2743.54	-1839.73	1230.12
X-1383_Ctrl	BRAF_Other	untreated	28.55	74	SD	7679.16	7176.21	3230.94	-3694.41	2646.94	-1047.46	8991.46
X-2838_Ctrl	NF1	untreated	38.65	60	PD	6254.14	8495.19	9387.89	-3075.64	-910.673	-3986.32	8648.53
X-4849_Ctrl	BRAFV600E	untreated	134.1	8	PD	7327.95	8949.33	10049.3	-3083.23	321.403	-2761.83	9513.65
X-3028_Ctrl	KRAS	untreated	61.06	40	PD	1153.54	586.636	8346.11	-4310.64	2616.71	-1693.92	-1200.4
X-2997_Ctrl	KRAS	untreated	39.92	57	PD	1426.35	-1242.88	8029.13	-4501.4	3797.95	-703.446	-467.28
X-3503_Ctrl	NF1	untreated	85.22	24	PD	6185.66	6933.36	7954.89	-3321.93	94.338	-3227.6	3776
X-5254_Ctrl	KRAS	untreated	40.75	56	PD	1448.02	1294.6	7389.85	-4410.78	1202.49	-3208.29	2107.2
X-1329_Ctrl	BRAFV600E	untreated	75.55	29	PD	533.212	-12.3161	8685.26	-4531.95	210.684	-4321.26	-513.035
X-4215_Ctrl	KRAS	untreated	61.06	41	PD	3510.17	1073.98	9162.13	-4131.12	1868.17	-2262.95	1495.69
X-4668_Ctrl	BRAFV600E	untreated	132.18	10	PD	8775.43	9940.92	8741.16	-152.381	38.1946	-114.187	10193.3
X-4819_Ctrl	KRAS	untreated	123.767	14	PD	1705.33	8168.84	9016.63	-3422.15	471.35	-2950.8	1790.58
X-3038_Ctrl	KRAS	untreated	74.48	30	PD	1059.78	1972.12	9284.12	-4237.03	1087.62	-3149.41	354.928
X-1008_Ctrl	NF1	untreated	20	81	SD	5305.48	4732.43	442.005	-1124.58	-763.922	-1888.5	6372.78
X-3205_Ctrl	BRAF_Other	untreated	136.56	7	PD	1569.72	-113.276	6183.47	-4240.13	-1162.29	-5402.42	477.55
X-3816_Ctrl	KRAS	untreated	17.4333	84	SD	4621.81	1442.84	9120.69	-4062.16	2200.27	-1861.89	1643.4
X-4649_Ctrl	KRAS	untreated	23.425	79	SD	6549.69	6152.17	6358.76	-4510.72	1111.11	-3399.61	7925.36
X-1362_Ctrl	KRAS	untreated	32.36	70	PD	3542.15	5434.76	8849.63	-4651.55	1797.13	-2854.43	2197.25
X-1173_Ctrl	KRAS	untreated	66.14	34	PD	731.469	-815.294	5563.87	-4650.87	740.669	-3910.2	-753.597
X-4018_Ctrl	KRAS	untreated	34.275	67	PD	1575.75	2540.17	5471.24	-4015.39	3617.06	-398.337	1540.2
X-5249_Ctrl	KRAS	untreated	60.48	42	PD	4893.24	4557.85	5591.73	-2706.42	-92.2327	-2798.65	6553.55
X-2613_Ctrl	BRAFV600E	untreated	179.05	3	PD	9165.96	10120.3	9782.72	-1197.08	-672.417	-1869.5	9931.7
X-2026_Ctrl	KRAS	untreated	50.325	45	PD	3824.81	1620.13	9241.68	-4353.82	5001.42	647.602	3087.49
X-4824_Ctrl	KRAS	untreated	39.3	59	PD	4875.76	4056.92	6450.29	-4555.62	2216.01	-2339.61	6719.54
X-2374_Ctrl	KRAS	untreated	26.04	77	SD	3372.88	473.175	7728.09	-3622.84	-496.762	-4119.6	2637.14
X-3450_Ctrl	KRAS	untreated	4.525	94	SD	3018.62	2161.47	2809.38	-1903.39	319.942	-1583.45	4550.47
X-1303_Ctrl	KRAS	untreated	143.6	5	PD	1358.34	-61.7479	6276.08	-4467.88	-240.279	-4708.16	1505.33
X-2602_Ctrl	BRAFV600E	untreated	32.775	69	PD	5308.03	9492.09	9328.21	-3349.78	-774.116	-4123.89	8042.15
X-3486_Ctrl	BRAF_Other	untreated	133.02	9	PD	9568.34	10423	10319.8	-3275.03	561.139	-2713.89	10492.6
X-2822_Ctrl	KRAS	untreated	36.5	64	PD	155.237	-145.938	6273.53	-4825.16	566.753	-4258.4	1199.5
X-2633_Ctrl	KRAS	untreated	37.25	63	PD	4464.64	3775.45	8600.23	-4429.3	3506.65	-922.648	1902.42
X-1921_Ctrl	FGFR1	untreated	38.5	61	PD	3106.64	4339.07	4844.04	-2956.29	-929.379	-3885.67	4978.03
X-3990_Ctrl	KRAS	untreated	35.1	65	PD	1430.23	-250.875	7084.25	-4648.58	-632.562	-5281.14	170.952
X-1479_Ctrl	KRAS	untreated	-4.425	99	SD	852.197	153.589	3904.58	-4588.77	1156.66	-3432.11	665.829
X-3671_Ctrl	FGFR1	untreated	118.78	17	PD	2549.08	1251.02	3278.39	-4240.51	796.085	-3444.43	3440.75
X-4339_Ctrl	BRAF_Other	untreated	39.5	58	PD	7093.99	7418.84	10506.6	-3578.8	-178.738	-3757.54	8585.08
X-3052_Ctrl	KRAS	untreated	31.2	71	PD	1686.05	19.2848	6056.33	-4180.96	1663.71	-2517.25	245.217
X-3873_Ctrl	NF1	untreated	6.48	91	SD	1970.86	1137.1	7622.67	-4394.37	-1460.25	-5854.62	2245.87
X-1948_Ctrl	KRAS	untreated	5.95	92	SD	2744.03	681.857	7679.2	-4303.61	2059.34	-2244.27	2437.74
X-5502_Ctrl	KRAS	untreated	2.45	96	SD	999.82	-316.434	4416.58	-4493.66	-2354.66	-6848.32	813.909
X-5438_Ctrl	BRAFV600E	untreated	-1.65	98	SD	2864.45	594.766	7897.53	-4272.89	2951.32	-1321.57	-44.1673
X-1787_Ctrl	FGFR1	untreated	127.62	12	PD	2123.38	2424.95	8142.46	-4092.75	2299.19	-1793.56	974.318
X-2684_Ctrl	KRAS	untreated	69.74	33	PD	2025.32	384.068	7588.09	-4883.63	3279	-1604.64	1069
X-2306_Ctrl	BRAF_Other	untreated	62	38	PD	8397.47	9036.32	8582.76	-3363.76	429.466	-2934.29	9800.86
X-4015_Ctrl	KRAS	untreated	34.075	68	PD	3642.11	1707.61	9833.75	-4559.87	3651.74	-908.13	1148.72
X-4226_Ctrl	KRAS	untreated	28.48	75	SD	1872.18	-97.9013	9152.35	-4613.72	1239.1	-3374.62	664.003
X-4530_Ctrl	BRAFV600E	untreated	41.3	54	PD	3021.99	5743.13	6343.03	-3453.93	-1578.8	-5032.73	5301.05
X-4087_Ctrl	KRAS	untreated	18.0333	83	SD	2693.49	1625.95	6811.65	-4191.38	-877.512	-5068.9	3125.97
X-3267_Ctrl	KRAS	untreated	4	95	SD	3269.98	653.176	5169.37	-4642.85	529.626	-4113.22	1542.31
X-2564_Ctrl	KRAS	untreated	15.94	86	SD	2170.37	1225.76	9122.09	-4481.71	4680.4	198.697	739.694
X-3782_Ctrl	KRAS	untreated	27.32	76	SD	3112.72	683.246	7783.88	-4187.92	4016.11	-171.804	916.624
X-2339_Ctrl	KRAS	untreated	12.1	90	SD	3075.41	1042.12	9479.81	-3974.86	1834.78	-2140.09	435.443
X-2573_Ctrl	KRAS	untreated	106.75	20	PD	2110.09	-572.727	5107.92	-4650.85	919.064	-3731.79	-516.716
X-1980_Ctrl	BRAFV600E	untreated	34.52	66	PD	972.048	828.07	5323.63	-4328.55	-1775.59	-6104.14	1099.36
X-4378_Ctrl	KRAS	untreated	25.325	78	SD	1504.52	15.8399	7682.85	-4211.84	2485.57	-1726.27	528.377
X-3483_Ctrl	BRAFV600E	untreated	124.84	13	PD	8769.4	10194.1	9761.86	-2275.51	-64.7072	-2340.22	9659.57
X-2163_Ctrl	NF1	untreated	70.76	32	PD	7743.86	8799.13	10647	-1955.73	3505.89	1550.16	9266.19
X-2428_Ctrl	KRAS	untreated	-34.3778	100	PR	4136.29	3476.79	9528.69	-4070.19	3456.92	-613.269	1268.45
X-2043_Ctrl	KRAS	untreated	77.325	28	PD	1822.12	1199.38	6503.3	-4608.24	2125.78	-2482.46	1442.36
X-1536_Ctrl	KRAS	untreated	15.16	88	SD	3350.18	1657.91	7969.23	-3407.36	1089.48	-2317.89	2981.34
X-1442_Ctrl	KRAS	untreated	62.3	37	PD	5049.44	3555.24	7458.28	-3762.9	4390.94	628.043	4744.2
X-5405_Ctrl	KRAS	untreated	63.125	35	PD	1102.58	-580.525	5407.92	-4473.91	1988.51	-2485.4	148.118
X-1834_Ctrl	NF1	untreated	19.7333	82	SD	3813.98	2657.36	9064.5	-2059.7	6937.58	4877.88	4562.42
X-1317_Ctrl	KRAS	untreated	46.8	48	PD	7649.46	8451.59	10150.5	-3624.5	366.03	-3258.47	8724.59
X-3268_Ctrl	KRAS	untreated	41.725	53	PD	4987.94	3473.4	7570.26	-4142.71	3420.44	-722.272	5603.72
X-2081_Ctrl	KRAS	untreated	116.3	18	PD	1198.17	563.558	5736.09	-4660.09	2118.33	-2541.77	-287.323
X-4145_Ctrl	KRAS	untreated	106.4	21	PD	1209.63	453.889	4098.03	-3868.25	816.1	-3052.15	310.754
X-4927_Ctrl	KRAS	untreated	128.4	11	PD	1693.95	5166.21	8480.47	-4155.75	1335.14	-2820.61	1759.1
X-4316_Ctrl	KRAS	untreated	12.75	89	SD	2095.26	351.512	8955.96	-4801.5	3562.29	-1239.2	239.35
X-1172_Ctrl	KRAS	untreated	142.54	6	PD	3425.28	5858.55	7982.43	-2275.89	846.873	-1429.02	2724.09
X-1323_Ctrl	BRAF_Other	untreated	94.92	22	PD	179.622	2753.24	6617.38	-4731.08	20.0015	-4711.08	1111.81
X-3800_Ctrl	KRAS	untreated	30.9	72	PD	6163.02	4930.99	9647.42	-4293.91	1098.17	-3195.75	-716.305
X-3846_Ctrl	KRAS	untreated	44.72	50	PD	1837.57	1222.36	6924.25	-4100.2	5429.25	1329.05	1340.5
X-1441_Ctrl	KRAS	untreated	49.04	46	PD	1466.43	758.688	5313.48	-3948.94	280.047	-3668.89	1791.85
X-3746_Ctrl	BRAFV600E	untreated	121.65	16	PD	8156.99	9609.86	9369.13	536.686	-526.279	10.4073	9708.61
X-1828_Ctrl	FGFR1	untreated	50.68	44	PD	3396.61	1572.64	5712.78	-3775.59	-545.529	-4321.12	2953.43
X-1199_Ctrl	KRAS	untreated	15.8	87	SD	3952.36	2760.74	6648.94	-4257.1	3037.17	-1219.94	3.36569
X-2082_Ctrl	KRAS	untreated	29.225	73	SD	2045.84	1570.99	9552.78	-4641.28	1111.72	-3529.56	396.052
X-2094_Ctrl	KRAS	untreated	151.36	4	PD	1910.54	-354.958	7967.4	-4475.7	2329.36	-2146.34	564.185
X-3029_Ctrl	FGFR1	untreated	5.94286	93	SD	5811.83	6412.39	7486.54	-2991.24	4578.74	1587.51	6905.21
X-1835_Ctrl	KRAS	untreated	44.6333	51	PD	2174.73	1600.04	9590.92	-3907.42	-803.683	-4711.1	422.273
X-1289_Ctrl	KRAS	untreated	40.98	55	PD	2411.57	89.8498	6379.49	-4288.06	3710.28	-577.78	-904.395
X-2470_Ctrl	KRAS	untreated	37.62	62	PD	2873.27	2261.3	7058.27	-3751.2	2576.41	-1174.79	2250.43
X-1538_Ctrl	KRAS	untreated	2.34	97	SD	856.835	489.758	7109.54	-4333.18	2451.23	-1881.95	704.047
X-2220_Ctrl	KRAS	untreated	269.6	1	PD	5006.88	4275.69	9533.78	-4168.43	2987.14	-1181.3	1766.07

## Sheet: Fig. 3
subtype_new	MAPK Alteration	BRAFi Type II MSS	MEK1/2i_dualERKi MSS	BRAFi Type I 1/2 MSS	catERKi MSS	MPAS		Cell line	Class	Inhibitor	IC50 (nM)
DKFZ-BT66	BRAF fusion	-1003.63	-1458.95	-490.229	-2252.03	1997.26		DKFZ-BT314	BRAFi Type 1/2	Dabrafenib	42.17
DKFZ-BT66	BRAF fusion	-752.412	-1369.5	-292.911	-2214.42	2089.05		DKFZ-BT314	BRAFi Type 1/2	Encorafenib	34.14
DKFZ-BT66	BRAF fusion	-865.936	-1514.14	-567.481	-2172.59	1690.97		DKFZ-BT314	BRAFi Type 1/2	PLX8394	6.663
BT40_Ctrl	BRAF mutation	1257.6	-327.317	1556.16	-1460.56	2128.64		DKFZ-BT314	BRAFi Type 1/2	Vemurafenib	134.1
BT40_Ctrl	BRAF mutation	1230.92	-325.949	1542.3	-1346.86	2066.18		DKFZ-BT314	catERKi	GDC-0994	30.67
BT40_Ctrl	BRAF mutation	921.4	-527.624	1315.81	-1224.69	2062.46		DKFZ-BT314	catERKi	LTT462	2858
DKFZ-BT308	BRAF fusion	-375.107	-1270.46	-37.6537	-2079.44	688.218		DKFZ-BT314	catERKi	Ulixertinib	9.775
DKFZ-BT308	BRAF fusion	-483.274	-1251.2	-128.3	-1888.83	1076.63		DKFZ-BT314	dualERKi	SCH772984	5.196
DKFZ-BT308	BRAF fusion	-381.812	-1258.72	-202.739	-1680.18	261.045		DKFZ-BT314	MEK1_2i	Binimetinib	7.511
DKFZ-BT314	BRAF mutation	-130.643	-1213.6	217.633	-1878.71	1659.85		DKFZ-BT314	MEK1_2i	Pimasertib	3.557
DKFZ-BT314	BRAF mutation	401.902	-686.774	718.963	-1651.4	2173.41		DKFZ-BT314	MEK1_2i	Trametinib	1.299
DKFZ-BT314	BRAF mutation	-137.784	-1190.07	213.386	-1910.51	1785.68		DKFZ-BT314	MEK1_2i	Selumetinib	9.423
DKFZ-BT317	BRAF fusion	-1066.37	-1699.2	-783.257	-1997.46	-321.998		DKFZ-BT314	BRAFi Type II	AZ628	24.66
DKFZ-BT317	BRAF fusion	-996.174	-1800.52	-591.244	-2110.57	77.9889		DKFZ-BT314	BRAFi Type II	TAK-632	8.445
DKFZ-BT317	BRAF fusion	-979.61	-1756.64	-629.506	-2073.73	262.142		DKFZ-BT317	BRAFi Type 1/2	Dabrafenib	25000
Multiple Myeloma	Wild Type	-1265.29	-1144.63	-1320.11	-63.7794	-2484.75		DKFZ-BT317	BRAFi Type 1/2	Encorafenib	25000
Multiple Myeloma	Wild Type	-1712.09	-2128.71	-2175.49	-242.623	-2567.4		DKFZ-BT317	BRAFi Type 1/2	PLX8394	25000
Multiple Myeloma	Wild Type	-2129.24	-2068.12	-2134.74	-660.274	-1922.65		DKFZ-BT317	BRAFi Type 1/2	Vemurafenib	25000
Multiple Myeloma	Wild Type	-2023.99	-1938.07	-2017.66	-494.212	-2175.58		DKFZ-BT317	catERKi	GDC-0994	59.14
Multiple Myeloma	Wild Type	-1517.59	-1713.58	-1621.13	-1361.79	-2464.48		DKFZ-BT317	catERKi	LTT462	2858
Multiple Myeloma	Wild Type	-633.898	-974.842	-762.722	-101.828	-2551.2		DKFZ-BT317	catERKi	Ulixertinib	13.48
Multiple Myeloma	Wild Type	253.466	-413.768	438.571	304.045	-2603.54		DKFZ-BT317	dualERKi	SCH772984	5.867
Multiple Myeloma	Wild Type	-1647.47	-1477.67	-1749.08	-1504.07	-1001.34		DKFZ-BT317	MEK1_2i	Binimetinib	53.47
Multiple Myeloma	Wild Type	-973.512	-1443.7	-1165.88	-1076.42	-1089.89		DKFZ-BT317	MEK1_2i	Pimasertib	9.497
Multiple Myeloma	Wild Type	-596.042	-459.204	-555.286	700.179	-1377.5		DKFZ-BT317	MEK1_2i	Trametinib	2.818
Multiple Myeloma	Wild Type	-1917.27	-1808.29	-2104.57	-646.033	-1685.54		DKFZ-BT317	MEK1_2i	Selumetinib	23.09
Melanonoma	BRAF mutation	413.515	384.93	447.422	-926.532	2656.35		DKFZ-BT317	BRAFi Type II	AZ628	266
Melanonoma	BRAF mutation	319.154	141.733	-96.6481	-1440.09	2936.53		DKFZ-BT317	BRAFi Type II	TAK-632	252.8
Melanonoma	BRAF mutation	1758.3	1647.21	2173.5	495.99	2806.04		BT40	BRAFi Type 1/2	Dabrafenib	1.16
Melanonoma	BRAF mutation	1216.21	786.661	1572.66	40.562	1812.64		BT40	BRAFi Type 1/2	Encorafenib	1.3
Melanonoma	BRAF mutation	1438.69	1238.34	1355.58	591.663	1804.05		BT40	BRAFi Type 1/2	PLX8394	4
Melanonoma	BRAF mutation	1832.68	1551.55	2049.6	52.9598	2718.96		BT40	BRAFi Type 1/2	Vemurafenib	60.58
Melanonoma	BRAF mutation	702.845	580.054	1516.75	-362.413	2557.46		BT40	catERKi	GDC-0994	9.7
Melanonoma	BRAF mutation	1274.54	1110.51	1120.29	201.99	2623.45		BT40	catERKi	LTT462	5.91
Melanonoma	BRAF mutation	1145.43	802.925	1114.34	36.5605	1802.1		BT40	catERKi	Ulixertinib	9.39
Melanonoma	BRAF mutation	214.312	-399.066	581.6	-2321.44	1563.37		BT40	dualERKi	SCH772984	1.27
Melanonoma	BRAF mutation	1651.65	1595.09	2014.22	959.826	2431.99		BT40	MEK1_2i	Binimetinib	5.83
Melanonoma	BRAF mutation	1309.22	1214.58	1266.98	262.312	2555.81		BT40	MEK1_2i	Pimasertib	2.3
Melanonoma	BRAF mutation	1905.66	1898.46	1897.25	1336.92	3050.36		BT40	MEK1_2i	Trametinib	0.79
Melanonoma	BRAF mutation	546.173	505.632	774.892	-356.903	1553.69		BT40	MEK1_2i	Selumetinib	17.11
Melanonoma	BRAF mutation	1388.8	1029.81	1801.59	186.664	2315.37		BT40	BRAFi Type II	AZ628	20.11
Melanonoma	BRAF mutation	1409.2	1273.35	1397.4	179.993	2650.62		BT40	BRAFi Type II	TAK-632	14.03
Melanonoma	BRAF mutation	1201.84	1028.86	1616.98	-304.711	2662.6		DKFZ-BT66	BRAFi Type 1/2	Dabrafenib	25000
Melanonoma	BRAF mutation	1583.53	1491.17	1849.32	618.152	2724.15		DKFZ-BT66	BRAFi Type 1/2	Encorafenib	25000
Melanonoma	BRAF mutation	845.488	990.516	914.811	422.513	1458.58		DKFZ-BT66	BRAFi Type 1/2	PLX8394	25000
Melanonoma	BRAF mutation	1119.86	1118.87	1581.32	631.417	1760.79		DKFZ-BT66	BRAFi Type 1/2	Vemurafenib	25000
Melanonoma	BRAF mutation	1414.48	1378.98	1736.58	458.64	2305.73		DKFZ-BT66	catERKi	GDC-0994	26.66
Melanonoma	BRAF mutation	1165.79	1379.15	1021.73	541.798	2429.38		DKFZ-BT66	catERKi	LTT462	42.35
Melanonoma	BRAF mutation	1260.13	935.542	1439.27	55.6477	2317.35		DKFZ-BT66	catERKi	Ulixertinib	10.03
Melanonoma	BRAF mutation	906.238	916.176	1149.34	244.516	1649.43		DKFZ-BT66	dualERKi	SCH772984	6.8
Melanonoma	BRAF mutation	1543	1152.3	1478.96	594.894	2292.63		DKFZ-BT66	MEK1_2i	Binimetinib	8.73
Melanonoma	BRAF mutation	876.712	794.434	790.079	-707.277	2509.61		DKFZ-BT66	MEK1_2i	Pimasertib	4.1
Melanonoma	BRAF mutation	1221.32	988.005	1578.02	-146.316	2529.34		DKFZ-BT66	MEK1_2i	Trametinib	0.48
Melanonoma	BRAF mutation	1521.16	1600.09	1706.27	223.508	2627.32		DKFZ-BT66	MEK1_2i	Selumetinib	12.49
Melanonoma	BRAF mutation	1143.23	1061.67	1086.12	-18.8381	2263.2		DKFZ-BT66	BRAFi Type II	AZ628	452.3
Melanonoma	BRAF mutation	469.711	535.276	541.334	-48.7651	654.101		DKFZ-BT66	BRAFi Type II	TAK-632	294.2
Melanonoma	BRAF mutation	-320.434	-1027.33	355.907	-1943.73	2321.99
Melanonoma	BRAF mutation	1540.25	1459.53	1547.67	690.463	2707.98
Melanonoma	BRAF mutation	1381.67	969.703	1521.72	127.856	1791.95
Melanonoma	BRAF mutation	1696.03	1187.37	1905.88	162.21	2356.19
Melanonoma	BRAF mutation	1342.93	1009.04	1543.3	455.228	1799.97
Melanonoma	BRAF mutation	1380.75	1389.54	1589.05	168.488	2757.14
Melanonoma	BRAF mutation	1035.02	982.547	993.559	162.384	2115.92
Melanonoma	BRAF mutation	1324.3	1324.22	1117.31	615.601	2293.3
Melanonoma	BRAF mutation	599.298	546.939	792.007	-114.114	1299.32
Melanonoma	BRAF mutation	1067.12	992.857	1457.62	297.233	2213.72
Melanonoma	BRAF mutation	811.366	926.006	526.718	-629.45	2882.88
Melanonoma	BRAF mutation	1471.99	1476.4	1806.27	64.348	2578.5
Melanonoma	BRAF mutation	1360.82	1080.31	1561.09	339.051	2468.34
Melanonoma	BRAF mutation	1059.71	1127.02	809.094	580.528	1793.25
Melanonoma	BRAF mutation	2040.05	1977.22	2119.37	854.127	2819.48
Melanonoma	BRAF mutation	248.366	-418.395	-4.22736	-1536.82	2223.28
Melanonoma	BRAF mutation	1506.09	1271.43	1024.92	691.015	2171.36
Melanonoma	BRAF mutation	1768.82	1646.28	1967.13	764.187	2329.48
Melanonoma	BRAF mutation	649.639	611.003	331.437	91.5718	1443.67
Melanonoma	BRAF mutation	1371.35	976.81	1374.61	196.705	2354.74
Melanonoma	BRAF mutation	1649.14	1481.53	2051.09	579.386	2318.15
Melanonoma	BRAF mutation	1511.05	1383.4	1424.1	580.7	2389.23
Melanonoma	BRAF mutation	766.448	645.661	680.797	-185.713	983.988
Melanonoma	BRAF mutation	1472.58	1354	1547.02	412.233	2188.41
Melanonoma	BRAF mutation	1761.94	1809.39	2158.1	958.284	2633.26

## Sheet: Fig. 4A-B, 5B-C, 8A, S1,S7,S19
Kids_First_Biospecimen_ID	MAPK_Alteration_Type	MAPK_alteration_status	broad_tumor_type	BRAFTypeII MSS	MEKi_dualERKi MSS	BRAFTypeI MSS	catERKi MSS	MPAS	Stromal (ESTIMATE)	Immune (ESTIMATE)	ESTIMATE	Neuronal Score	NTRKi Sensitivity Score	FGFRi Sensitivity Score	FGFR2
BS_67PX06P3	NA	NA	CHDM	24877.7	25538	26249.3	24688.9	25355.1	21285.6	21473.5	42759.1	5049.88	21610.1	19606.7	1.44
BS_DBDXCXT5	NA	NA	CHDM	24266.5	22636.5	25262	21000.7	21812.7	16881.4	21298.8	38180.1	22010.7	23921.4	20267.6	9.88
BS_EJ9JKM1C	NA	NA	CHDM	24266.5	22636.5	25262	21000.7	21812.7	16881.4	21298.8	38180.1	22010.7	22608.7	14756.1	0.07
BS_GFM6EA61	NA	NA	CHDM	24266.5	22636.5	25262	21000.7	21812.7	16881.4	21298.8	38180.1	22010.7	22677.4	19977.9	0.47
BS_P4D8Y3S8	NA	NA	CHDM	20771.8	20882.6	22072.4	18943.5	21679.7	19145.9	21379.4	40525.3	5188.13	22265.8	18861.9	22.19
BS_YB07VF1X	NA	NA	CHDM	24266.5	22636.5	25262	21000.7	21812.7	16881.4	21298.8	38180.1	22010.7	22355.2	17508.5	0.72
BS_09R7GDA7	NA	NA	CNS	20437.4	19919.4	24655.8	20675.6	25126.7	14794.8	14219.1	29013.9	21542.8	25687.8	22028	8.75
BS_1HQ76V6D	NA	NA	CNS	15847.8	14698.9	18062.8	17230.3	21552.3	12078.1	11049	23127	13788	23245.2	20702	18.4
BS_6NRTJSYK	NA	NA	CNS	15744.5	15663.5	16790.2	15470	14276.3	12626	12026.6	24652.6	9787.96	20368.5	17062.9	0.12
BS_6T4JGBGY	NA	NA	CNS	19321.1	18975.3	20577.1	17114.5	15960.6	14929.5	16791.9	31721.4	9194.55	18919.2	16825.8	0.69
BS_7BW0YRPY	NA	NA	CNS	24928.7	23253.9	25706.5	20721.8	21861.4	16098.5	25315.7	41414.3	9378.6	25201.6	18446.7	2.71
BS_8QB4S4VA	NA	NA	CNS	23434.2	20206.1	26525.7	23228.8	19424.4	15138.9	15846	30985	17012.8	27016.8	26367.6	35.24
BS_D0RDN4K5	NA	NA	CNS	16146.1	16609.5	16771.7	15354.6	11776.3	9256.57	11513.7	20770.3	7894.23	21566.4	15898.9	0.2
BS_FBJ5Q54N	NA	NA	CNS	17452.8	16427.5	19545.9	19768.6	19558.3	11274.3	12770	24044.3	11661.6	21944.8	19266.6	8
BS_JGA9BP3A	NA	NA	CNS	15847.8	14698.9	18062.8	17230.3	21552.3	12078.1	11049	23127	13788	26801.7	23596.4	71.79
BS_KSKZ9J7J	NA	NA	CNS	22644.9	20893.7	24934	20037.2	26029	14526	14830.5	29356.5	11067.7	22454.8	20988.2	3.29
BS_QKT3TJVK	NA	NA	CNS	23434.2	20206.1	26525.7	23228.8	19424.4	15138.9	15846	30985	17012.8	26954.2	25204.1	32.78
BS_SXCZ3CXN	NA	NA	CNS	18422.6	18762.2	20911.8	18998.6	24703.9	15851.8	16753.3	32605.2	10375.5	24205.7	20153.5	8.48
BS_ZQ76ZBEX	NA	NA	CNS	27159.3	25621	27863.4	25380.7	15670.1	18502.9	23110.7	41613.7	20206.4	26329.5	23929.5	156.22
BS_ZQKGJD70	NA	NA	CNS	24514.6	23175.1	26563.7	22916.6	17831.4	14958.5	19146.4	34104.9	23508.3	27467	22095.8	31.16
BS_QHS3V0GP	NA	NA	CNS	18048.7	16872.9	21272.3	20530.2	16859.8	12458.8	12739.3	25198.1	19912.4	24913.1	18236.1	5.72
BS_QT3NZ2YZ	NA	NA	CNS	18048.7	16872.9	21272.3	20530.2	16859.8	12458.8	12739.3	25198.1	19912.4	23697.4	16163.5	3.16
BS_YBJBSRHV	NA	NA	CNS	21971.5	22657.1	24942.5	21075.7	25625.9	12373.2	12847.5	25220.7	12245.5	24009.2	17500.4	0.67
BS_FEPRNEXX	NA	NA	CNS	19573.9	18006.2	22849.9	18208.9	15772.6	13858.1	15313.3	29171.4	19274.9	22787.4	20638.9	25.35
BS_03FT4S8B	NA	NA	CRANIO	24570.5	23267.8	25949.3	21138.6	26461.7	18722.2	20481	39203.1	13689.1	23960	20910.6	81.34
BS_1HFK0SXV	NA	NA	CRANIO	24171.4	24635.1	25820.8	22495.5	25693.6	15997.5	20580.1	36577.6	10352.1	24116.4	21426.8	78.07
BS_78QX3XDF	NA	NA	CRANIO	23146.4	24022.9	24671.7	21781	24605.3	15552	19719.7	35271.7	15160.2	24313.3	20084.9	19.43
BS_7T1J3KET	NA	NA	CRANIO	24163.4	23307.7	25853.4	22754.3	26065.6	16185.7	19955.8	36141.4	16732.6	25180.1	21312.1	53.68
BS_86Q14TZG	NA	NA	CRANIO	24687.7	24678.4	26072.1	22812.2	27037	16364.4	22500.9	38865.2	10546.4	24949.6	20566.2	52.75
BS_8D0NYM46	NA	NA	CRANIO	22144.7	22759.6	23674.4	20380	27665.1	15779.3	17873.5	33652.8	13153.8	25324.9	21667.4	123.17
BS_A7MC2KR2	NA	NA	CRANIO	25504.2	25413.8	26827.2	23895.6	24324.1	16951.6	22626.1	39577.7	10499	25113.9	20658.2	58.11
BS_ABYF92Z9	NA	NA	CRANIO	26306.1	26034.7	27287.4	24853.1	24982.1	19232.4	25070.6	44303	6559.16	24388.8	20962.4	30.66
BS_B53Z0T1Q	NA	NA	CRANIO	23948.5	24130.1	24840	22481.3	27284.4	16752.4	24916	41668.4	11495.9	24651.4	19962.8	46.59
BS_BHR08WGW	NA	NA	CRANIO	25618.8	25967.1	26838.1	25438.7	24928.8	19248.2	22202.4	41450.6	16010.8	24740.7	20694.7	39.86
BS_C0XFDP38	NA	NA	CRANIO	27115.4	25450.4	27606.4	23825.2	21757	26364.9	27368.9	53733.8	4394.61	23373.8	20311.2	4.97
BS_C3P5BC92	NA	NA	CRANIO	27218.2	26290.8	27579.1	23157.5	25662.2	23498.8	26717.8	50216.7	6496.65	24278.3	19473.9	2.29
BS_D2K9C7XR	NA	NA	CRANIO	25833.3	25607.6	27113.1	24376.1	24778.2	18109.9	22524.9	40634.8	10756.1	26419.7	17351.8	3.33
BS_D5NQV7N5	NA	NA	CRANIO	23191	22629.1	24854.8	21793.1	21548.7	18436.9	22537.5	40974.4	9684.77	22082.4	20316	5.79
BS_DRD9QXR5	NA	NA	CRANIO	24997.4	22689.8	26254	21505	19615.4	19683.8	23437.8	43121.6	16353.1	22871.8	19536.1	2.92
BS_E054DFJN	NA	NA	CRANIO	25130.9	24222.5	26454.7	23502.4	21586.1	24804.9	25124.3	49929.2	7727.55	22544.7	21152.2	1.81
BS_EMMF4PZX	NA	NA	CRANIO	26987.5	25462.1	27660.1	23593.1	21415.6	23083	26476.9	49559.9	4077.79	23308.4	20169	1.59
BS_FRZ76GEG	NA	NA	CRANIO	26351.9	25624.7	27372.5	24741.9	24510.9	19010.9	23361.8	42372.7	14702.8	25917.3	21947.2	64.82
BS_GC3CH9TY	NA	NA	CRANIO	25007.4	25168.1	25204.3	24517.8	24668.7	21702.9	25230.3	46933.2	5584.85	23886.9	20832.5	8.37
BS_GMDQK06Q	NA	NA	CRANIO	26322.5	25764.7	27306.9	24771.4	24645.1	17278.2	23162.5	40440.6	12777.2	26453.3	17844	17.5
BS_GMJBGBWB	NA	NA	CRANIO	25642.7	25369.8	27059.6	24795.6	22855.1	18464.2	23444.4	41908.6	7765.17	25713.5	21294	17.8
BS_JCPKYHKY	NA	NA	CRANIO	24795.8	24577.2	25921.3	22777.8	25426.7	18116.8	21700	39816.8	13263.1	24745.8	20435	52.47
BS_JX7S9MY7	NA	NA	CRANIO	25315.4	25159.1	26626.4	24087	22171.8	22289.7	23041.4	45331.1	7459.66	25297.2	21269.2	7.67
BS_KND4B5CW	NA	NA	CRANIO	23226	22152	24412.7	21612.4	26336.5	19964.7	17051.6	37016.3	11131.3	24007.2	21703.7	66.47
BS_NGY0TE6S	NA	NA	CRANIO	24677	25139	25901.3	23935.3	25387.2	21615.6	21901	43516.6	11500.5	23965.3	22422.6	85.33
BS_PRR8K9GE	NA	NA	CRANIO	19223.8	20732.4	21363.3	18657.2	27005.1	14881.9	15520.3	30402.2	10712.9	25218	22056	196.17
BS_R7HZCZ8B	NA	NA	CRANIO	22159.7	20923	23271.4	20767.1	17462.7	15899	21110.5	37009.5	21216.9	25401.6	19175	8.85
BS_RFMQ7T0T	NA	NA	CRANIO	23618.1	24268.6	25358.6	21791.3	27878.9	16676.6	20696.9	37373.5	10604.5	25571.1	21169	72.5
BS_S6NJRR5W	NA	NA	CRANIO	23700.3	23505.9	25040	21702.8	20993.6	17219.1	20202.5	37421.6	7871.49	25099.1	18597.9	10.05
BS_T1QMEH1N	NA	NA	CRANIO	26804.3	25421	27666.7	24434.2	19444	25250.2	27070.5	52320.8	3622.08	22752.9	19324.7	0.5
BS_VNK9XYV9	NA	NA	CRANIO	23153.9	23724.5	24077.3	22306.2	24356	19712.5	20624.2	40336.7	17513.2	24745.3	21019.2	21.19
BS_VPMKHW9X	NA	NA	CRANIO	22492.9	20904.7	24400.9	20474.4	19358.8	16564.3	19040.6	35604.8	25961	25720.2	20850.1	15.45
BS_XHCYEE2S	NA	NA	CRANIO	23229.8	23219.1	24539.9	21624.2	23943.1	17931.8	19846.5	37778.3	10750.1	22672	20404.5	65.09
BS_YH05F9DB	NA	NA	CRANIO	23555.1	23673.6	24728.9	22076.5	24102.1	20855.2	21822.8	42677.9	6782.73	22250.9	20386.3	11.21
BS_ZF34SJGN	NA	NA	CRANIO	23558	23766.8	24786.8	22617.4	24458.9	19390.3	22740.4	42130.7	15584.1	23752.3	21022.6	19.35
BS_ZWR9W4FX	NA	NA	CRANIO	23891.8	24364.8	25251.8	22921.1	23368.7	22578.9	21614.5	44193.4	10993.6	24736.2	21423.4	6.16
BS_0VXZCRJS	NA	NA	DMG	28381	28501.5	28746.5	28203.8	27694.5	18100	23342.7	41442.8	9836.19	27427	23035.4	1.1
BS_0ZA67BBC	NA	NA	DMG	24660.7	23667.1	26580.1	23022.1	19233.7	16416.3	19431.4	35847.7	8124.95	27553.1	23362.5	136.65
BS_1A6MQ9ZA	NA	NA	DMG	26263.8	26025.2	27894.1	24740	26780.9	15202.7	17635.9	32838.6	10201.2	24404.6	19901.3	1.14
BS_1N7MQZGR	NA	NA	DMG	27163.7	26106.5	27996.1	26107.4	26425.2	18727.6	23635.7	42363.2	22089.1	27511.7	25049.6	82.4
BS_21ET39G7	NA	NA	DMG	27753.5	26798	28266.3	26944.6	24723.2	22081.3	26829.9	48911.3	12175.8	27530.1	25225.1	298.06
BS_2A162JH9	NA	NA	DMG	21800.1	23256.2	24824.4	21266.6	28165.1	7907.43	10411.9	18319.3	5175.79	23455	18047.2	3.86
BS_2A5R9MEJ	NA	NA	DMG	20717.8	19399.2	23654.4	19133.1	22140.4	13894.3	16126.6	30020.9	8655.15	25071.7	19753.6	6.42
BS_2JP7RBMB	NA	NA	DMG	25784.1	24764.2	27150.2	24770.2	20998.8	19032.9	21963.4	40996.3	7010.57	26947.2	23134.8	57.57
BS_40MP5BWR	NA	NA	DMG	26263.8	26025.2	27894.1	24740	26780.9	15202.7	17635.9	32838.6	10201.2	25253.5	20890.6	2.1
BS_49CJNZ06	NA	NA	DMG	27246.1	25886.4	28051.4	25416	25016.6	15861.6	21469.2	37330.8	4484.69	27270.6	22208.8	6.54
BS_4B0BAVTX	NA	NA	DMG	25498.6	25376	27238.9	23685.4	27932	18188	20469.9	38657.9	11269	25774.8	16761.5	16.37
BS_4QW2S1Q8	NA	NA	DMG	25774.3	23350.8	27629.7	23488.5	25342.9	16094.7	20965.3	37060	6588.83	27207.5	19118.1	11
BS_51RA1PGE	NA	NA	DMG	25224.8	22703.5	27473.8	21066.7	26483.9	15199.9	19212.6	34412.4	10475.6	24704.5	18781.7	2.26
BS_5965SFPZ	NA	NA	DMG	19697.4	17924.5	22435.2	19024.7	17879.6	14497.8	16879.9	31377.8	8314.27	24042.9	19132.1	14.18
BS_5VPM0F36	NA	NA	DMG	28144.6	27743.7	28626.8	27556.2	26678.7	23060.6	27511.1	50571.7	10179.3	28059.9	22297.5	19.41
BS_68KX6A42	NA	NA	DMG	27492.2	26696.8	28087.6	26772.9	25447	20353.9	26304.6	46658.5	6107.81	27314.4	22352.1	58.73
BS_6M2053M0	NA	NA	DMG	26232.4	25670.9	27515.5	25744.5	22637.7	17865.5	23566.2	41431.7	9336.47	27334.5	22324.8	96.72
BS_6WP1FHTE	NA	NA	DMG	25533	24813.7	27183.8	24727.9	23572.7	16990	21280.7	38270.7	15718.6	26380.4	18455	5.5
BS_7WM3MNZ0	NA	NA	DMG	24313.8	22094	26208.6	22612.7	20751.5	15353.7	18629.5	33983.3	10467.4	27018.9	22819.7	40.36
BS_8ZY4GST0	NA	NA	DMG	24800.4	22696	26588.9	23167.5	22807.7	16698.2	19318.7	36016.9	8565.18	27690.7	24929.4	114.29
BS_97M1E2DW	NA	NA	DMG	19714	18269.4	22637.4	18943.6	22110.3	13130.3	15422.8	28553	11266.3	25542.2	18474.6	27.7
BS_A7Q8G0Y1	NA	NA	DMG	24410.2	22110	25647	21463.9	21386.6	14995.9	20685	35680.9	4062.49	26037.1	18136.6	20.92
BS_BMMY0H73	NA	NA	DMG	27052.9	26569.6	27919.8	26048.1	25008.7	20744.6	23819.9	44564.5	9681.69	27844.2	23644.2	14.66
BS_BWBDH9GM	NA	NA	DMG	21800.1	23256.2	24824.4	21266.6	28165.1	7907.43	10411.9	18319.3	5175.79	23132.3	18148.4	3.14
BS_C83TK159	NA	NA	DMG	26298.2	25639.9	27564.2	25556.6	23973.1	17581.9	22082.3	39664.2	10873.1	27739.2	23790.4	110.86
BS_D29RPBSZ	NA	NA	DMG	21800.1	23256.2	24824.4	21266.6	28165.1	7907.43	10411.9	18319.3	5175.79	25247.7	19168.1	10.09
BS_D7XRFE0R	NA	NA	DMG	27492.2	26696.8	28087.6	26772.9	25447	20353.9	26304.6	46658.5	6107.81	27727.2	24096.5	69.94
BS_DRY58DTF	NA	NA	DMG	25533	24813.7	27183.8	24727.9	23572.7	16990	21280.7	38270.7	15718.6	23636.2	17588.5	0.67
BS_E60JZ9Z3	NA	NA	DMG	25533	24813.7	27183.8	24727.9	23572.7	16990	21280.7	38270.7	15718.6	26074.7	18630.2	2.69
BS_EZ3147MX	NA	NA	DMG	26580.1	24300.8	27644.2	24491.5	24140.1	17803.1	24076.7	41879.8	7922.37	27265.1	23749.2	113.66
BS_FCDAH728	NA	NA	DMG	27753.5	26798	28266.3	26944.6	24723.2	22081.3	26829.9	48911.3	12175.8	27677.7	23094.4	87.11
BS_G3NN392N	NA	NA	DMG	21217.5	18881.5	22766.4	20053.5	16529.2	14659.1	19264.2	33923.2	8817.77	24761.2	19763.4	18.76
BS_GW0GKWMS	NA	NA	DMG	24615.3	24287	26943.9	23671.8	25172	14901.8	19610.2	34512	6042.76	26106	20498.8	12.55
BS_GWSJ4Z9H	NA	NA	DMG	27437.1	27127	28037.7	27016.5	24811.3	19430.8	24619.8	44050.5	11690.9	27774.3	23343.3	87.74
BS_H97S5SQN	NA	NA	DMG	26377.7	25123.1	27563.2	25110.8	23587.3	17568.8	23440.8	41009.6	11777.2	27441.2	23874.3	108.74
BS_JB43XBCQ	NA	NA	DMG	26660.4	25378.2	27464.7	25193.5	23641.9	18318	26825.9	45143.9	9234.01	26995.9	21867.5	54.99
BS_JQVAWTTM	NA	NA	DMG	25001.5	23678.6	26396.4	23430.5	18662.2	17360.6	23137.4	40498	9951.81	26314.8	21269.4	50.73
BS_KABQQA0T	NA	NA	DMG	24313.8	22094	26208.6	22612.7	20751.5	15353.7	18629.5	33983.3	10467.4	27551.7	24857	61.3
BS_MB7WN0ZB	NA	NA	DMG	25117.1	23871.7	26818.6	23249	26210.4	15825.8	19771.8	35597.5	7191.94	25396.7	20557.7	2.06
BS_MDBT7S5Z	NA	NA	DMG	20468.1	20430.3	23445.7	20110.9	19527.9	15370.9	15065.5	30436.4	7591.62	24940.6	19196.3	16.26
BS_MWWZBQ60	NA	NA	DMG	25245.5	22675.2	26565.6	21918.9	21782.2	15362.7	20031.9	35394.6	7359.97	26304.1	19036.8	15.8
BS_MX23ZY0Y	NA	NA	DMG	25774.3	23350.8	27629.7	23488.5	25342.9	16094.7	20965.3	37060	6588.83	25933.6	19888.7	5.15
BS_NB9XXBW6	NA	NA	DMG	26356.2	25134.6	27392.1	24960.1	20727.3	17614.2	22410.6	40024.8	10244	27749.6	24611.4	75.14
BS_NEVYM2FP	NA	NA	DMG	26411	24781.9	27377.9	24829.2	23459.2	18114.5	23921.4	42035.9	12105.7	27815.4	23812.7	88.58
BS_NGSG2KB6	NA	NA	DMG	25541.5	23623.9	26839.2	23907.2	21985.6	17529.4	24944.8	42474.2	9075.89	26978.7	20903.7	47.19
BS_NR3P3GN2	NA	NA	DMG	22212.7	21499.1	24586.4	20775.6	23307.8	22560	20153.1	42713.1	4946.42	24129.9	19199.6	4.4
BS_P9JP6JFA	NA	NA	DMG	25774.3	23350.8	27629.7	23488.5	25342.9	16094.7	20965.3	37060	6588.83	22419.8	19420.6	1.59
BS_Q13FQ8FV	NA	NA	DMG	18123.2	17258.1	20176.7	16219.4	18013	11703.6	13714.7	25418.3	9718.38	23399.5	18638.7	19.73
BS_QNNX91SM	NA	NA	DMG	24323.6	22749.7	26366.9	22862.4	23528.7	16636.7	20935.9	37572.6	18736.5	27623.5	21562.5	42.59
BS_R9B92M75	NA	NA	DMG	26751.6	25731.3	27641.7	25606.6	22385.8	17664.6	22751.9	40416.5	16830.6	27517.7	24476.6	145.99
BS_RX1YTZ7F	NA	NA	DMG	27578	27426.6	28328.5	27256.8	25810.1	19627.1	24053.4	43680.5	8736.39	27476.5	22839.7	10.28
BS_RXN5T5YT	NA	NA	DMG	24410.2	22110	25647	21463.9	21386.6	14995.9	20685	35680.9	4062.49	26417.3	18683	5.29
BS_S5P8VTN5	NA	NA	DMG	26671.9	26313.5	27627.4	26131.1	25872.5	16291.1	22272.8	38563.9	8750.23	26944.7	21564.8	1.45
BS_T3DGY9J9	NA	NA	DMG	26263.8	26025.2	27894.1	24740	26780.9	15202.7	17635.9	32838.6	10201.2	27425.7	23663.2	8.59
BS_TM9MH0RP	NA	NA	DMG	25001.4	21681.2	26177.1	22356.5	22062.7	17191.5	20561.9	37753.5	10890.2	25664.3	19129	17.07
BS_TRKH2SPE	NA	NA	DMG	20789.8	20444.5	23065.6	19224.4	23375.6	14899	17709.1	32608.1	9218.78	23974.5	18726.1	8.6
BS_VF5XWFXD	NA	NA	DMG	21800.1	23256.2	24824.4	21266.6	28165.1	7907.43	10411.9	18319.3	5175.79	26748.9	19582.3	17.84
BS_VMQMGSJY	NA	NA	DMG	26091.6	25097.9	27412.1	22329.3	26905.6	18550.8	22517.5	41068.3	3216.02	24508.7	17540	1.38
BS_WH8G4VFB	NA	NA	DMG	19655.7	18799.3	22553	17949.8	22793.2	11669.7	12402.7	24072.4	4851.82	25994	20556.6	12.35
BS_X4DD4KSZ	NA	NA	DMG	28170.4	26698.5	28412	26472.5	24165.9	24081.8	27229.3	51311.1	6578.59	27321.5	22892.1	53.56
BS_XG0DBWVT	NA	NA	DMG	20697.9	19309.2	22978.2	18937.4	23605.7	13921.7	16168.9	30090.6	5262.09	24734.7	17564.4	1.35
BS_XGDPK33A	NA	NA	DMG	25042.4	23687	26879.4	23265.8	22184.5	18421.8	22376.1	40797.9	10732.9	27330.6	22158.8	30.45
BS_XM1AHBDJ	NA	NA	DMG	19044.6	18549.6	21179	18259.3	16335.5	14204.8	16971.3	31176.1	10036.9	22738.2	18492	14.62
BS_XZM79E42	NA	NA	DMG	28248.3	27503.2	28697.6	26854.2	25021.4	22812.4	26613	49425.4	9865.77	26898.4	19514.2	1.52
BS_YDEVMD24	NA	NA	DMG	27163.7	26106.5	27996.1	26107.4	26425.2	18727.6	23635.7	42363.2	22089.1	27554.5	24444.9	81.68
BS_Z3RCA1T9	NA	NA	DMG	26600.1	24747.7	27583.8	25613.7	23145.9	17154.4	23710.7	40865.1	8322.01	27503.6	23564.9	84.74
BS_ZF6BSFNF	NA	NA	DMG	25355.6	24076.6	26863.3	23851.3	18940.1	17287.7	23902.8	41190.6	9481.3	26762.6	22993.4	114.68
BS_ZVWE73JZ	NA	NA	DMG	25001.4	21681.2	26177.1	22356.5	22062.7	17191.5	20561.9	37753.5	10890.2	25995.9	19412.6	20.86
BS_07ANYSYQ	NA	NA	EPN	23441	23188.5	25431.3	22944	22244	14670.6	16604.7	31275.3	20160.5	25882.4	22057.3	13.92
BS_0BXY0F9N	NA	NA	EPN	20994.3	21366.3	21813.6	19821.1	17097.9	15682.8	17318.8	33001.6	5567.27	23281.3	18651	7.21
BS_0QYS36NR	NA	NA	EPN	26821.4	26666.8	27536.9	24782.3	23550	22552.4	23716.4	46268.8	5572.92	25016.3	19463.7	15.62
BS_0WQJP6ZG	NA	NA	EPN	24861.8	23543.6	26336.1	22420.1	22502	20639.7	20711.5	41351.2	9759.83	22763.4	20942.3	11.51
BS_0XEG6SNV	NA	NA	EPN	23020.2	23294.7	24978.7	22606.9	26596.8	13741.1	18643.7	32384.8	8671.52	26018	21877.1	50.89
BS_196BBNEJ	NA	NA	EPN	24318.5	24089.9	25065.6	22850.3	21980.1	16129.3	17558.7	33688	5932.64	25871.4	20391.6	41.67
BS_1J2WQ08M	NA	NA	EPN	26759.6	23477.2	27550.6	20630.1	23876.8	22267.8	22524.5	44792.4	4164.47	23658.8	19396	4.27
BS_34201DKZ	NA	NA	EPN	20829.8	21002.3	22029.6	19088	18111.4	14807	17321.2	32128.2	4872.56	24313.2	18499.5	10.59
BS_3F4FQJMR	NA	NA	EPN	16772.1	17413.2	17866.9	17540.5	14981.8	14402.8	15838.3	30241.1	11715.5	21185.7	19137	6.77
BS_3X9WMZGJ	NA	NA	EPN	19706.2	19147.3	20449.9	19443.1	16327.8	15602.4	17401.6	33003.9	7706.51	23912.6	18179	3.5
BS_4FZS7TX4	NA	NA	EPN	21044.5	20752	22106.3	19703	17199.4	15547.2	16472	32019.2	5083.5	24136.9	18161.8	19.87
BS_4NWHYH53	NA	NA	EPN	21287.5	20933.6	23978.1	20379.7	21365.1	16197.1	20318.8	36516	9393.25	22903.7	21341.8	20.59
BS_4SCWT0FX	NA	NA	EPN	20161.6	19054	22018.9	18186.8	21888.4	14577.6	15228.1	29805.7	5042.83	23692.6	21520.9	35.43
BS_4T0HPZDC	NA	NA	EPN	26970	26845.1	27633.2	25276.4	23432.3	19008.1	23986.7	42994.8	6310.67	25956	20273.1	26.09
BS_53M8PP88	NA	NA	EPN	21044.5	20752	22106.3	19703	17199.4	15547.2	16472	32019.2	5083.5	23536.9	18275.9	7.63
BS_67Z63A2K	NA	NA	EPN	17490.8	17507.8	19620	17023	16713.9	14232.9	14541.2	28774.1	9060.08	23968.5	17611.5	5.15
BS_6H1C1ME9	NA	NA	EPN	24721	25073.7	25708	24555.5	19602.6	14901.7	19324.9	34226.6	5765.75	24563	18876.9	5.4
BS_6MZ7FRZH	NA	NA	EPN	20386.3	18739	21753.9	19034.4	23948	15999.5	18261.8	34261.3	15837.7	24089.5	20198.2	16.9
BS_74G5K7JF	NA	NA	EPN	19408	19625.9	21770.5	18769.4	24944	16190.3	17871.7	34062	7158.72	23051.4	19063.5	9.99
BS_7B89YR6K	NA	NA	EPN	21289.5	19860.3	23161.3	18825.7	19007.6	13789.7	14625.1	28414.8	21898.8	24267.2	20102.4	9.64
BS_7BTZQKYY	NA	NA	EPN	19003.5	18892.7	20598.5	18713.8	16585.3	14035.3	17928.9	31964.2	7765.3	22892.8	17880	7.01
BS_7G42J2SK	NA	NA	EPN	18297	16991.5	19950.4	17091.2	23821.7	15063.6	16734.5	31798.1	11685.9	23031.8	21773.7	7.78
BS_8RHPJ740	NA	NA	EPN	24423.5	24058.8	25388.7	22841.3	23002.7	15862.5	17873.1	33735.6	4572.94	24496.9	19656.2	7.79
BS_8ZP3CBQA	NA	NA	EPN	22706.6	22614.4	24167	21078.5	20489.5	15551.4	17258.8	32810.2	4084.83	23432.4	18738.1	9.65
BS_99B1XRZQ	NA	NA	EPN	19706.2	19147.3	20449.9	19443.1	16327.8	15602.4	17401.6	33003.9	7706.51	24704.7	17690.9	6.8
BS_AGTPCRR4	NA	NA	EPN	24424.6	23828	25522.6	22727.1	18692	16210	20209.2	36419.2	4908.2	24486	18966.1	7.56
BS_BJDNWMJH	NA	NA	EPN	18722	18387.5	20223.3	16970.7	17148.5	15316.6	16108.5	31425	4352.88	23882.6	17311.2	16.47
BS_C05FKR8X	NA	NA	EPN	19934.4	19806.4	21713	19141.6	26026.2	14849.8	16533.8	31383.6	8680.46	25547.5	21223.9	8.71
BS_C80S5N37	NA	NA	EPN	20705.9	19533.8	21046.5	18442.3	15643	14982.8	16856	31838.9	5828.69	23542.1	18983.8	34.98
BS_CXVJK2FY	NA	NA	EPN	20199.6	20260.3	22765.2	17445.2	24320.6	17237	16400.4	33637.4	8126.91	24791	19850.3	16.88
BS_CZ3ER8DY	NA	NA	EPN	20501	19614	22156.4	19779.2	23378.6	16866.6	18563	35429.6	11439	22576.4	20620.9	11.83
BS_CZ3NA7KV	NA	NA	EPN	20945.7	19619.2	22908	19966.7	23631.3	15843.3	18242.9	34086.1	9669.1	23522.5	20102.3	10.36
BS_E4F1D721	NA	NA	EPN	21184	21734.5	22023.8	19382.8	20606.9	17445.7	19203.1	36648.8	4419.99	24767.2	18581.8	19.38
BS_EK5PCKY0	NA	NA	EPN	18666.9	17872.9	20295.1	17708	21258	15155.8	15686.1	30841.8	8072.56	21232.6	20177	8.47
BS_EMYET8F4	NA	NA	EPN	17987.1	17214.7	19620.6	15727.4	20025.5	14444.5	14514.2	28958.7	5325.61	25343.8	21539.7	70.34
BS_EVCAC3NH	NA	NA	EPN	21952.4	18469	24249.1	19014.7	23166.5	15129.2	15134.8	30264	15780	25048.9	22763.1	26.48
BS_FTKPQ5FZ	NA	NA	EPN	17160.4	17084.5	20216.2	17533.2	23128.9	16493	15334.3	31827.3	9927.52	23118.7	21483.2	12.22
BS_FW5ECXXK	NA	NA	EPN	21377.6	21387	23875.4	20444.3	21299.6	16903	16929.7	33832.7	20951	24864.6	21134.8	11.67
BS_G23JJAZY	NA	NA	EPN	16679.8	16833.9	18984.8	16792.6	21501.3	13358.8	13209.9	26568.7	10730	22688.8	20961.8	13.31
BS_G63HYD6N	NA	NA	EPN	17111.3	17375.2	19556.5	17137.9	20522.3	14147.5	15235	29382.5	13923.4	24303.7	19854.6	3.66
BS_GV3NZ9QD	NA	NA	EPN	22491.7	21893.8	23550.1	19476.4	19330.2	15872.2	16442.6	32314.8	5162.79	25018.2	19548.2	38.82
BS_H4NXBD2D	NA	NA	EPN	17599.1	16088.7	19700.7	17729.5	24326.4	13415.9	14937	28352.9	10248.6	22768.8	20935.6	6.26
BS_HC44ZA0V	NA	NA	EPN	16772.1	17413.2	17866.9	17540.5	14981.8	14402.8	15838.3	30241.1	11715.5	23246.4	18143.1	6.71
BS_HZ707C55	NA	NA	EPN	19265.3	19266.1	20145.8	18938.1	20661.5	14099.9	14521.6	28621.4	5737.73	22414.3	19122.7	11.44
BS_J70GK8SM	NA	NA	EPN	24129.5	23558	26107.6	22661.6	24946.7	22393.7	24215.4	46609.1	5766.58	21564.5	18494.4	5.19
BS_J8VX4D17	NA	NA	EPN	24610.3	24818.1	25501.9	23441.3	22423.6	15876.8	19301.5	35178.3	9287.02	25308.2	18628.9	15.66
BS_JHGW42S6	NA	NA	EPN	24232.9	24149.4	24984.4	23066.8	21189.5	17142	22231.5	39373.5	5510.24	24127.5	18435.4	12
BS_KBT7MQ6H	NA	NA	EPN	19378.7	18849.6	21649.3	18223.5	23746.4	16192.6	16784	32976.6	7910.72	25121.3	21708	7.82
BS_KDSTG5YY	NA	NA	EPN	17908.3	17273.1	19249.3	17969.5	24511	13527	13446.6	26973.6	6316.43	24082	21200.5	31.14
BS_KXMYBQ6N	NA	NA	EPN	22306.9	22104.1	23812.1	19245.8	24072.6	20800.6	23512.3	44312.9	5888.88	25855.7	18547.9	7.43
BS_M1T1K5WV	NA	NA	EPN	17551.7	16595.5	18352.5	16799.1	18534.6	14414.7	15265.2	29679.9	6444.06	22937.9	17127.4	18.87
BS_MA2T7ET1	NA	NA	EPN	20355.3	20708.9	20987.2	19388.6	18721.3	15680.5	17808.8	33489.3	4085.98	25201.7	18190.4	17.31
BS_MKP2Y41Z	NA	NA	EPN	20153.1	19482	21832.9	18681	20283.6	15728.9	16934.5	32663.4	6672.64	23684.7	18929.5	5.37
BS_MT15SGJN	NA	NA	EPN	19315.6	19838.1	21230.3	20442.8	21751	17037.8	18906.6	35944.4	12000.1	22584.6	20377	4.51
BS_N5DVEJXT	NA	NA	EPN	17427.4	17236.3	19070	17446	20615.1	14114.8	14581.1	28695.9	9245.53	24002.2	20874.2	9.57
BS_N8J1DP02	NA	NA	EPN	21427.5	20871.3	22816.9	18668.6	17050.5	13600.1	16794	30394.2	5772.67	23436.2	20513.3	141.25
BS_NB42PWZN	NA	NA	EPN	19315.6	19838.1	21230.3	20442.8	21751	17037.8	18906.6	35944.4	12000.1	25399.3	22428.9	11.36
BS_NGHK9RZP	NA	NA	EPN	22117	19737.8	23384.6	18620.6	20883.4	15875.3	19237.8	35113.1	11896.6	24519.9	20740	5.79
BS_NH7K4CD9	NA	NA	EPN	23466.6	22736.4	24484.9	21584.9	20025.7	14834.9	18917.5	33752.4	3553.81	25191.4	19275.1	22.87
BS_P78SMRBS	NA	NA	EPN	20199.3	19833.7	20650.5	19386.9	19630	14933.3	17280.2	32213.5	3465.03	23621.8	19765.2	16.27
BS_PJPGVD62	NA	NA	EPN	19265.3	19266.1	20145.8	18938.1	20661.5	14099.9	14521.6	28621.4	5737.73	24804.4	18976.8	6.69
BS_PRAEF32W	NA	NA	EPN	25752.3	25282.4	26693.5	24390.4	20556.3	16478.8	20654.5	37133.4	5505.52	25335.8	20252.5	34.61
BS_PSW27ZTE	NA	NA	EPN	21630	20610.1	23043.4	19620.1	18898.3	15405	16877.1	32282.1	5580.89	24401.9	21220.5	40.03
BS_Q5WZYWCT	NA	NA	EPN	18676.8	18395.2	18781.8	17426.6	16726.9	13479.7	16338.9	29818.5	4015.11	23582	18902.9	12.34
BS_QP6MSKRE	NA	NA	EPN	26759.6	23477.2	27550.6	20630.1	23876.8	22267.8	22524.5	44792.4	4164.47	24512.4	19310.2	3.93
BS_QSTAVWGE	NA	NA	EPN	20271.5	19784.7	21209.3	19149.7	19143.7	15374.7	16209.3	31584.1	5342.74	23898.8	18791	16.27
BS_QXKRN6CR	NA	NA	EPN	16035.3	15899	17876.7	17004.4	20184.6	14705	14671	29375.9	10825.2	22866.6	21868.3	10.47
BS_RCFQ31XF	NA	NA	EPN	20153.1	19482	21832.9	18681	20283.6	15728.9	16934.5	32663.4	6672.64	24666	19453.6	10.98
BS_RGPSEMHC	NA	NA	EPN	25682.1	25459.9	26761.6	24173.7	18672.4	19080.7	24191.6	43272.3	3847.45	23643.5	18137.1	29.7
BS_RHD7XPNP	NA	NA	EPN	23360.6	23439.1	23715.5	23014.4	20209.9	15707.4	18876.5	34583.9	6623.81	24319.9	19455.8	12.14
BS_S0175QKX	NA	NA	EPN	18941.9	18070.7	19821	17068.4	21530.1	14388.5	13841.1	28229.6	7214.14	24501.4	20564.6	63.21
BS_SAA624A4	NA	NA	EPN	18257.2	18291.9	18955.5	17158.8	17001.4	15860.6	16469.8	32330.4	7817.17	21140.8	19187	0.7
BS_SDCNP7MW	NA	NA	EPN	17453.8	17876.5	18745.1	17355	17052.5	12992	13895.4	26887.4	4852.22	21444.2	18069.2	22.16
BS_T1DVKKJB	NA	NA	EPN	20271.5	19784.7	21209.3	19149.7	19143.7	15374.7	16209.3	31584.1	5342.74	24761.3	20946.4	5.63
BS_T4P3J13C	NA	NA	EPN	20451.7	18833.6	21166.6	17423.4	20201.2	14915.7	16562.6	31478.3	6384.98	24785.6	20377.7	41.35
BS_TBWYAFSM	NA	NA	EPN	18173	17812.4	18991.1	18014.8	17275.6	13446.2	14065.6	27511.8	5444.91	22514.6	18255.5	11.8
BS_TCGEZJ5F	NA	NA	EPN	21216.9	19204.3	22941.5	18049.5	15609.8	14407	17970.3	32377.2	24746.5	24988.8	19907.9	17.3
BS_TNRHHYNC	NA	NA	EPN	19862.7	19958.8	21094.6	18818.2	19449.7	13010.4	15877	28887.4	5525.28	21832.9	19455.5	5.07
BS_TXY8QYWA	NA	NA	EPN	22262.5	21794.8	23647.9	21140.7	19319.7	15857.1	19177.5	35034.6	4263.29	24416.3	18372.2	17.61
BS_TZ5D0A7R	NA	NA	EPN	17314.6	17373.7	18720.5	15569.4	22866.9	18401.5	15308.9	33710.5	8182.6	22392	16941.3	4.53
BS_V4W81SFC	NA	NA	EPN	21216.9	19204.3	22941.5	18049.5	15609.8	14407	17970.3	32377.2	24746.5	24566	19656.2	13.59
BS_VAAHBH60	NA	NA	EPN	15382.6	15626.9	17143	15427.8	23052.3	13691.2	12759.9	26451.1	9725.36	24098.8	21039.5	8.77
BS_VJ2S5DVS	NA	NA	EPN	16984.5	16334.4	21405.8	16686.1	22277	12448.8	13398.6	25847.4	5285	22838.2	19083.5	25.93
BS_W80TJC27	NA	NA	EPN	20815.3	19593.1	22120.3	19791.8	23403.4	16643.3	19816.5	36459.8	9009.32	22105.3	20153	7.14
BS_WFD0GE5X	NA	NA	EPN	23492.7	23544.9	24378.2	22875	18113.6	15425.2	18733.8	34159	5903.25	23946.2	19144.6	23.29
BS_WGK8ZMVA	NA	NA	EPN	20371.7	18134.2	23418.5	19906.8	24418.5	14320.5	16380.5	30701	19630.2	25565.9	18513.5	19.29
BS_WRHDP7WF	NA	NA	EPN	26198.1	26399.5	26737.5	25690.1	22760.9	18325.9	21635.7	39961.5	6556.15	24814.8	20485.5	32.33
BS_WYERXS4G	NA	NA	EPN	19942.5	18965.5	21319.7	18882.6	18212.4	15670.7	17716.5	33387.2	2643.89	21767.9	18966	13.97
BS_X67GTEM6	NA	NA	EPN	22825.1	22460.4	23620.6	21109	19236.4	16235.7	19219.3	35455	5739.24	23658.8	19112.8	9.12
BS_XF0ZX2B3	NA	NA	EPN	22875.1	21842.9	24563.1	21671.2	22422.5	18176.6	21875	40051.6	9056.7	23569	19720.6	6.29
BS_XQYHPBFS	NA	NA	EPN	24855	25359.4	26082.5	23568.6	21508.4	16272.5	19204.7	35477.2	4838.25	23933.2	20528	21.03
BS_YE1MAQYJ	NA	NA	EPN	19265.3	19266.1	20145.8	18938.1	20661.5	14099.9	14521.6	28621.4	5737.73	22806.8	19248.2	7.31
BS_Z7890YNR	NA	NA	EPN	19315.6	19838.1	21230.3	20442.8	21751	17037.8	18906.6	35944.4	12000.1	23593.4	21911.7	6.41
BS_0HW7W7SD	NA	NA	ETMR	18418.4	21157.6	22135.6	16854.1	25064.7	13692.4	14922.2	28614.6	11555.4	24124.7	19065.8	6.14
BS_37GTVG4N	NA	NA	ETMR	20932.4	17831.4	23217.6	16995.8	22484.3	12649.8	13185.7	25835.5	16429.4	25303.6	20085.1	14.55
BS_685DACMS	NA	NA	ETMR	22463.3	21474.4	24481.8	20742.6	23584.4	23159.6	19556.8	42716.4	9169.27	26623.7	22082.5	37.17
BS_N6N147BY	NA	NA	ETMR	16886.9	16561.4	18809.5	15127.9	19621	12346.2	12473.6	24819.7	8009.79	22894.8	19475.8	32.7
BS_P39SQPTS	NA	NA	ETMR	16445.7	16166	17962.2	15044.2	21245	11746.2	11551.3	23297.6	12888.2	24907.7	19581	17.78
BS_QWNBZ9RJ	NA	NA	ETMR	19573.9	18006.2	22849.9	18208.9	15772.6	13858.1	15313.3	29171.4	19274.9	24609.7	19905.7	7.07
BS_0448A413	NA	NA	EWS	16497	16378.8	18155.8	14835.1	24142.1	15944.7	14516.6	30461.3	7780.87	22510.9	18366.2	1.32
BS_1021ZGQT	NA	NA	EWS	18621.6	18482.4	20865.2	20328.1	27973.9	13439.8	13056.3	26496.2	8619.33	24446.9	21547.3	27.55
BS_1N9XZXGE	NA	NA	EWS	18495.6	17822.7	20163.4	16715.3	24221.2	18836.1	17004.3	35840.4	8805.9	21674.5	17469.8	1.16
BS_8S86CM61	NA	NA	EWS	17624.1	17525.5	19877	18881.7	18618.1	13103.6	13446.3	26549.9	11604.3	23765.9	17593	0.09
BS_B9V8RGTA	NA	NA	EWS	17582.6	16158.7	20050.8	15038.5	23028.6	13811.7	14319.8	28131.5	8731.95	21843.2	14231.9	0.03
BS_DBEX7AG2	NA	NA	EWS	15654.3	16246.2	17717.5	16239.7	27785.6	15211.5	15367.9	30579.5	12995.4	24715.7	16613	0.54
BS_JFEZA9KE	NA	NA	EWS	15431.4	15240.1	16892.1	15455.8	24456.8	14996.9	15599.8	30596.7	12265.7	20126.8	15429	0.06
BS_PSNBFWQV	NA	NA	EWS	17582.6	16158.7	20050.8	15038.5	23028.6	13811.7	14319.8	28131.5	8731.95	21486.3	13603.7	0.06
BS_R4Y180DM	NA	NA	EWS	16928.2	16151.3	18689.6	14471.8	20778.5	15425.2	14749.1	30174.3	9369.72	20754.2	19220.7	0.64
BS_WJGFDRWK	NA	NA	EWS	18082	18530.2	19434.1	17188.2	25905.8	16327.8	17357.2	33685	13471.6	23684.8	15591.6	0.07
BS_XZTV0J8W	NA	NA	EWS	18621.6	18482.4	20865.2	20328.1	27973.9	13439.8	13056.3	26496.2	8619.33	25797.5	23200	32.99
BS_D8N31T39	NA	NA	GNT	23488.8	22636.6	25499.6	20918.3	27042.4	17578.5	22110.7	39689.2	2795.53	24485.5	18179	0.34
BS_EXGBH3TD	NA	NA	GNT	25375.9	25796.4	27355	24135.6	24783	16674.3	21979.9	38654.2	2354.18	24636.4	20341.9	2.6
BS_QAG1RDXN	NA	NA	GNT	23488.8	22636.6	25499.6	20918.3	27042.4	17578.5	22110.7	39689.2	2795.53	24417.2	18295.8	2.6
BS_1KYGSMA7	NA	NA	GNT	26040.8	26415.5	27695	25588	24075.9	17879.9	22804.2	40684.2	17839.5	24747.3	17635	2.84
BS_264RCK7G	NA	NA	GNT	24547.6	25542.4	26973.5	23843	26313.5	14120	16013.5	30133.5	15806.3	24697.4	21590	13.07
BS_273HKCT4	NA	NA	GNT	23683.5	24605.6	26716.1	22929.1	25303.4	13892.5	14622.1	28514.6	17368.3	24676.7	22012.3	5.78
BS_3T6X4BPC	NA	NA	GNT	20725.2	21763.1	23356.3	20402.5	25584.3	14312.3	14756	29068.3	20867	24680.1	20785	6.2
BS_6MY8W3H0	NA	NA	GNT	19780.6	19393.3	22516.5	19145.1	19377	14174.9	15117.8	29292.7	25633.7	24698.9	21601.8	9.69
BS_7WNSZNE3	NA	NA	GNT	21952.4	18469	24249.1	19014.7	23166.5	15129.2	15134.8	30264	15780	25531.8	20657.8	19.69
BS_AJ6X83G5	NA	NA	GNT	19126.2	18348.1	22912.4	18654.1	21582.1	14575.2	13409.2	27984.4	27224.4	25620.9	22940.2	14.69
BS_CQSAJ7BF	NA	NA	GNT	21357.3	20893.2	24193	19754.3	21626.9	13530.7	14583.1	28113.7	20835.8	24432.9	20888.5	21.52
BS_CREQ97QC	NA	NA	GNT	22419.6	20353	25192.1	20317.7	22934.4	15121.1	15622.7	30743.8	23778.7	25438.3	22616.5	43.68
BS_CZ82ANWP	NA	NA	GNT	21342.3	22961	25223.4	21958.4	26362.5	15442.4	15326.3	30768.7	16126.5	24507.7	19853.6	2.45
BS_FWMJPKCV	NA	NA	GNT	23559.5	24487	26626	23051.6	25275	13931.5	16505.5	30437	5820.53	24767	20020.8	1.18
BS_JXNZYGCR	NA	NA	GNT	21993.1	21478.4	24448	19776.2	22213.1	14203.5	17997.9	32201.4	16623	23942.1	19805.1	25.13
BS_KM2EX0K6	NA	NA	GNT	24397	25456.4	26941.8	24099.4	26337.9	13808.4	15381.5	29189.9	12834.3	25489.5	23050.4	2.33
BS_KQ6ZW085	NA	NA	GNT	24948	24888.2	26540.3	23652.1	22436.5	15509.3	19899.3	35408.6	22694	25554.5	20491	7.95
BS_KXH37MPN	NA	NA	GNT	26012.7	26476.8	27747.6	25539.6	24495.4	18275	23511.7	41786.7	4549.44	24924.4	19909.8	3.43
BS_KZPR01BD	NA	NA	GNT	18349.2	17782.3	20882.5	18356.3	23492.2	14667.4	14939.1	29606.6	19843.1	24997.6	21244.4	10.13
BS_P4NX9MPA	NA	NA	GNT	21673.5	19969.9	23221.7	18770.1	18648.8	14582.7	15596.6	30179.3	21716.3	25652.2	19422.6	0.55
BS_SM8VQFPD	NA	NA	GNT	22995.2	23734.5	25680.2	21618.5	24816	13045.8	15283.2	28329	23878	24738.9	21517.2	10.11
BS_TDEFAPNH	NA	NA	GNT	23579.3	23513.8	26453	22622	22754.9	16772.8	19823.8	36596.5	22814.2	25204.4	20290.7	0.53
BS_VTJ9ESSV	NA	NA	GNT	23505.2	23992.1	25806	22315.2	24625.1	15386.6	19528.6	34915.2	17031.1	24227.1	20339.2	6.47
BS_W7FP2G3F	NA	NA	GNT	26326.5	27268.9	27836.3	26126.7	21700.5	18150.5	24366.6	42517.1	6066.14	24405	18890.9	5.17
BS_YK6VQ9SJ	NA	NA	GNT	21398.1	24026.5	25622.7	22055.8	26989.3	13737.6	15284.3	29022	6339.47	24149.5	18946.4	0.25
BS_YNEQJ6AH	NA	NA	GNT	24138.1	24959.8	26843.4	23617.6	24874.9	13781.3	15411.8	29193.1	12708.1	24238.9	21603.9	17.98
BS_ZR96A4FH	NA	NA	GNT	19955.4	18771.6	21964.5	18070.3	18607.2	14310	16355.9	30665.8	22887	23754.5	21012	14.31
BS_ZZPBANDD	NA	NA	GNT	23486.5	23971.3	26708.6	22808.6	26435.7	15093.2	15936.5	31029.7	18868.1	25440.1	21992.3	19.4
BS_5PEFNDCY	NA	NA	GNT	23408.4	23725.1	26017.4	22743.9	19777.8	14676.7	17932.7	32609.4	12199.7	23864.9	18909.2	19.05
BS_ARFQ1WG3	NA	NA	GNT	23869.1	25118.6	26554.4	23096.6	25106.1	12906.4	20420.3	33326.7	8821.82	25232.3	21030.3	4.36
BS_E94QRJDW	NA	NA	GNT	26878.2	27645.2	28199.3	26719.4	25590.8	17421.2	22784.9	40206	7659.85	25856	18926.7	0.11
BS_F6V1Y4QS	NA	NA	GNT	24658.7	23143.7	26608.4	20933.8	26383.5	14641.7	17962.7	32604.4	7646.41	26471.1	19340.6	0.5
BS_KVAJYZ6F	NA	NA	GNT	24491.1	24331.7	27016.3	22605	20006.9	15169.1	17958	33127.1	10209.8	22592.4	20522.9	0.89
BS_MQCKXD60	NA	NA	GNT	22911	20208.5	24938.4	18955.3	24518.5	20997.4	19943.2	40940.6	17010.4	24916.1	20024.7	13.01
BS_QB7YGKN1	NA	NA	GNT	23541.9	24490.3	26469	22406.9	25238.3	15242.6	18830	34072.6	8471.44	24290.2	21208.2	1.49
BS_X9EGD530	NA	NA	GNT	26040.8	26415.5	27695	25588	24075.9	17879.9	22804.2	40684.2	17839.5	24177.5	19158.9	3.4
BS_Z1A875MW	NA	NA	GNT	25626.9	25210.9	27478.2	24592.2	26226.4	15899.6	20096	35995.7	21376.9	26384.8	20200.5	3.06
BS_WVS02TZK	NA	NA	GNT	24147.6	25119.5	27031.7	24208.3	25348.4	15177	19434.9	34612	3938.09	24741.2	20953.8	0.48
BS_1D6PZNKN	NA	NA	HGG	24456.2	22667.6	26595.7	22507.4	26547	15106.3	17780.8	32887.1	8166.16	25425	22300	5.35
BS_30VC3R2Q	NA	NA	HGG	24456.2	22667.6	26595.7	22507.4	26547	15106.3	17780.8	32887.1	8166.16	26005.2	21110.8	3.33
BS_6DCSD5Y6	NA	NA	HGG	21825	22437.3	24769.6	20406	20777.8	12752.7	16156	28908.8	3762.9	24362.5	18862.2	5.72
BS_7GJT4A6A	NA	NA	HGG	19961.7	18497.6	23231.9	18691.1	18986.3	16031.1	18137.2	34168.3	5544.15	24757.3	19126.9	8.95
BS_9CA93S6D	NA	NA	HGG	17684.2	16498.2	19877.1	15411	16206.7	11150.1	12411.1	23561.1	9910.69	24200.7	19377.7	35.77
BS_B1C6GZ84	NA	NA	HGG	24500.8	21158.2	26594.4	23662.1	24439.6	14240.6	16386.7	30627.4	6614.02	25991.7	18043.8	3.6
BS_FXJY0MNH	NA	NA	HGG	27001.7	25861.3	27638.9	25329.8	20432.3	19520.3	24764.5	44284.8	17580	27400.3	26059.1	228.21
BS_MKM0EEN1	NA	NA	HGG	24426.4	23152.1	26449.2	22993.5	22445.4	15821.5	20567.2	36388.8	6015.2	26532.7	19365.3	16.87
BS_PZVHMSYN	NA	NA	HGG	22283.4	20393.4	24223	19736.4	19498	14897.1	18860.4	33757.4	14093.5	25059.3	19016.1	22.63
BS_W4DB5RP1	NA	NA	HGG	20818	19819.3	23423.8	19297.3	20988.3	11819.8	14497.9	26317.7	6982.33	25168	18029.8	35.11
BS_052PZFMK	NA	NA	HGG	17672.7	16400.3	19250.4	17819.5	16333.6	15359.8	15238.8	30598.6	12042.7	24031	21193.4	18.32
BS_0C7VZC0A	NA	NA	HGG	23178.3	24053.2	26584.4	23101.5	25258.1	15163	19239.4	34402.4	2232.82	24542.3	17600.3	2.91
BS_0RQ4P069	NA	NA	HGG	16046.3	17073	19360.4	13769.7	23295.6	20424.7	13265.2	33689.9	4817.62	23869	18271	0.92
BS_1EBQ3T20	NA	NA	HGG	23642.7	21714.7	26653	21383.2	25725.3	14874.5	18259.6	33134.2	10956.2	25515.4	19140.1	8.99
BS_1EN5V3XW	NA	NA	HGG	17888.1	17391.6	20374.8	20423	16997.4	15292.6	15950.5	31243.1	14077.4	25425.5	20925.2	36.14
BS_23QW0BBA	NA	NA	HGG	24288.9	24437.1	26701.7	22701.8	27933.7	15546.8	17426.4	32973.2	5604.29	25628.1	21587.5	33.87
BS_29X4ZX6Q	NA	NA	HGG	23764	23040	25860.3	19598.5	26158	15021.4	16633.6	31655	7181.08	25736.3	18005.1	2.54
BS_2EN3X6HB	NA	NA	HGG	26953.6	25582.1	28154.7	24897.2	25830	17297.5	21089.1	38386.6	5354.36	25342.3	20791	0.59
BS_399RPKC9	NA	NA	HGG	22191.8	19401.9	24528.7	20327.6	21416.2	15478.2	18143.6	33621.8	7242.28	24761.3	19145	22.99
BS_3AC3SRWH	NA	NA	HGG	19912.3	19734.4	22042.4	18884.5	16615.5	15005	16293.8	31298.9	18268.9	22697.8	19546.9	23.7
BS_3MS8WVNR	NA	NA	HGG	20903.1	18164.7	23292.1	20426.7	18622.7	13518.6	15229.2	28747.8	15968.8	23774.4	16530.6	21.15
BS_45J79YTF	NA	NA	HGG	24381.9	24036	26473.9	23247.5	25623.8	12984.1	14588.3	27572.4	15766	26198.7	19600.6	2.49
BS_49BQS7Z6	NA	NA	HGG	21133.5	20691.1	22857.1	20642.3	24180.1	15502.3	18894	34396.3	8333.45	25056.2	18899.7	21.79
BS_49FQXT2E	NA	NA	HGG	23962.6	22673.3	26056.2	23186.4	19862.7	16898.6	22507.4	39406	17305.1	25427.3	19558	15.05
BS_4PPHAQXF	NA	NA	HGG	26841.9	25888.7	28097.1	24823.2	28141	19217	23816.8	43033.8	15984.5	27255.8	23225.2	14.68
BS_4PWDGEB0	NA	NA	HGG	24175.3	23648.5	26560.8	22874.4	25774.5	23258.8	21487.2	44746.1	7998.31	26464.8	23806.1	10.91
BS_52C576HH	NA	NA	HGG	22601.4	23555.1	24764.6	21540.4	27957.5	14150.5	19148.5	33299.1	5692.05	25485.5	19529.5	0.26
BS_52MPKTJH	NA	NA	HGG	21332.2	19635	24439.9	18331.6	17807.9	12978.4	15649.2	28627.6	16386.3	24291.6	20793	14.54
BS_58YXHGAJ	NA	NA	HGG	23446.8	21041	25601.2	22711	21172.2	14220.8	18733.7	32954.5	19707.4	26559.6	22497.3	35.59
BS_59ZJWJTF	NA	NA	HGG	20227.9	18757.8	23979.6	15979.1	27242.5	18810.8	13865.2	32676	7807.95	24660.2	17561.3	0.11
BS_5CTVXVRX	NA	NA	HGG	22504.6	23266.2	25289.9	22629.3	28409.3	19029.9	21009.9	40039.8	5315.34	24514.8	20028.5	0.05
BS_5GNQC2FF	NA	NA	HGG	23178.3	24053.2	26584.4	23101.5	25258.1	15163	19239.4	34402.4	2232.82	23719.1	17719.4	0.11
BS_5P1TN10Z	NA	NA	HGG	16714.3	15465.6	18140.1	19049	16114.1	13528	13603.3	27131.3	16092.2	23342.2	19657.6	48.16
BS_6VPKXXMR	NA	NA	HGG	21911.4	19598.5	24639	19712	21338.5	16546.1	16015.2	32561.3	17288.9	22936.3	18227	5.49
BS_7327SDAQ	NA	NA	HGG	24655.3	22649.9	26649.3	22121	25682.7	15347.1	17886.9	33234	7465.1	25757.2	18052.7	4.07
BS_84XCR9GG	NA	NA	HGG	22155.3	20266.3	24814	20283.6	24056.1	14098	17875.1	31973.1	3174.86	24020.7	21759.1	1.96
BS_8MA5B8Y9	NA	NA	HGG	20903.1	18164.7	23292.1	20426.7	18622.7	13518.6	15229.2	28747.8	15968.8	22473.6	19665.5	3.25
BS_8PNA0V6R	NA	NA	HGG	20136.3	18117.7	21997.2	18894.2	17830.2	15318.4	18886.5	34204.9	10614.3	24898.4	19683.8	11.01
BS_8ZD6J47V	NA	NA	HGG	23642.7	21714.7	26653	21383.2	25725.3	14874.5	18259.6	33134.2	10956.2	24653.7	19165.1	11.42
BS_8ZS9F31R	NA	NA	HGG	22504.6	23266.2	25289.9	22629.3	28409.3	19029.9	21009.9	40039.8	5315.34	26177.8	19867.3	0.01
BS_91VYM11A	NA	NA	HGG	22392.9	21075.9	23186.4	20927.2	21755	16138	19774.2	35912.1	7460.33	24862.5	18703.9	11.53
BS_9XVACXP0	NA	NA	HGG	22180.1	21741.5	24651.2	18936.4	27535.5	15393.8	16845.6	32239.4	12187.6	22508.9	18779.9	0.34
BS_A0DYVX9J	NA	NA	HGG	18838.4	17829.9	21438.7	23721.7	19993.7	13739.7	15519.4	29259.1	7013.91	24131.5	17851.1	5.26
BS_AWH9757B	NA	NA	HGG	21545.3	18458.6	24404.7	18107.9	21754.7	14465	15666.7	30131.7	20591.8	24901.5	20144.7	13.15
BS_BYCX6VK1	NA	NA	HGG	20227.9	18757.8	23979.6	15979.1	27242.5	18810.8	13865.2	32676	7807.95	27000.5	21951.7	1.65
BS_C41DJZ1F	NA	NA	HGG	23926.6	24476.3	26439.7	22222.5	26426.8	18709.8	18576.6	37286.4	3889.72	26293.4	17214.5	1.09
BS_C6ZZ3FY5	NA	NA	HGG	23471	21042	25665.9	21538.4	20266.7	16434.2	19184.5	35618.6	18419.5	24649.7	22151.3	22.96
BS_CXVGG342	NA	NA	HGG	23488.8	22636.6	25499.6	20918.3	27042.4	17578.5	22110.7	39689.2	2795.53	24656	17603.1	0.94
BS_DFGS950G	NA	NA	HGG	20169.4	18824.3	22382.8	18930.4	22392.6	12625.8	13554.6	26180.4	17108.5	22909.8	19351.4	2.53
BS_DS438CXE	NA	NA	HGG	18847.9	16966.9	22074.4	19144.1	26737.2	12984.1	12540.7	25524.9	9220.65	24891.2	21413.1	24.41
BS_F0JB4EAK	NA	NA	HGG	25213.5	23712.9	26780.3	23195.6	18976.3	16664.7	19458.9	36123.6	9970.43	27133.8	22977.9	75.11
BS_FEV5A0HN	NA	NA	HGG	19656.9	18404	22951.8	22053	17112.7	13995.5	12730	26725.4	21935.8	25443.9	21315.1	4.97
BS_FN07P04C	NA	NA	HGG	27653.4	27771.2	28482.6	26964.5	28327.8	13450.1	15734.3	29184.4	4049.45	26648.1	23637.9	4.43
BS_FX2P2WEG	NA	NA	HGG	24644.5	23799.8	26172.6	23169.3	25775.2	14989.7	23668.5	38658.2	13063.9	25606.6	19620.4	2.74
BS_FYRDYBMZ	NA	NA	HGG	27027.6	24525.8	28107.4	22760.4	27366.2	14321.9	18249.1	32571	4322.81	24933.9	17246.3	1.73
BS_G3RJTBZD	NA	NA	HGG	24616	24163.5	26381.8	23551.8	20909.8	13928.6	16747.6	30676.2	6222.93	26093.5	19919.9	32.52
BS_GG9W3J9Y	NA	NA	HGG	22451.2	21397.4	24549.5	21993.5	25493.5	13934.7	16399.5	30334.2	10463	25427.6	18640.4	11.17
BS_GXTFW99H	NA	NA	HGG	21133.5	20691.1	22857.1	20642.3	24180.1	15502.3	18894	34396.3	8333.45	24083.6	19670.7	3.54
BS_H0QWRJE2	NA	NA	HGG	22392.9	21075.9	23186.4	20927.2	21755	16138	19774.2	35912.1	7460.33	23681.9	19376.5	17.54
BS_H1ZS5FMZ	NA	NA	HGG	23274.6	21561.5	25675.2	20781.2	20213.2	17208.8	21900.4	39109.2	8874.18	25913.5	17448.1	3.74
BS_HE0WJRW6	NA	NA	HGG	26669.8	26067.6	27530.4	25386.9	17796.9	21708.8	24192.4	45901.2	4949.03	25412.1	22648.8	28.77
BS_HJRTC9JQ	NA	NA	HGG	26780.8	25085.7	27850.1	24574.5	20569.4	20921.2	25069.9	45991	1705.03	23935.9	17846.2	13.01
BS_HWGWYCY7	NA	NA	HGG	26669.8	26067.6	27530.4	25386.9	17796.9	21708.8	24192.4	45901.2	4949.03	25065.6	20123.5	21.17
BS_JRYJGYC4	NA	NA	HGG	23895.2	23158	25695.8	21481.1	23352.4	17193.9	20640.8	37834.8	10897.7	24268.1	19173.8	5.43
BS_JS95PE0J	NA	NA	HGG	26200.3	24471.7	27683.8	23112.7	24804.4	16151.6	19262.7	35414.3	17523.1	25951	17518.2	4.51
BS_JVW2JJ39	NA	NA	HGG	20798.5	20826.5	23504.9	18992.3	26361.9	10980.8	14773.1	25753.8	2781.15	26335.5	17446.5	1.52
BS_K17VQECG	NA	NA	HGG	23703.1	22593.3	25447.1	21742.2	24215.3	15216.5	21064.2	36280.8	6823.7	24673.4	17729.7	19.73
BS_KBEX4RT2	NA	NA	HGG	27607.8	27886.6	28458.2	27484.2	28196.8	18357.6	20015.2	38372.9	5713.52	27108.8	24192.1	5.23
BS_KP735TJ6	NA	NA	HGG	21965.4	22060.5	24552.6	20005	26556.1	15041.6	15572.8	30614.4	14742.2	23679.9	19144.3	0.68
BS_M0QYNVK8	NA	NA	HGG	20981.8	19663.1	23206.4	21741.9	22540.6	12476.5	14330.4	26806.9	10542	25158.3	18189.2	31.11
BS_M1PVEHCM	NA	NA	HGG	20915.5	18922.8	23498.9	18905.4	19603.9	12811	13258.1	26069.1	26020.2	24572.1	21677.1	25.32
BS_M7HCF7DW	NA	NA	HGG	23488.8	22636.6	25499.6	20918.3	27042.4	17578.5	22110.7	39689.2	2795.53	23734	17107.2	0.84
BS_M85CXHDV	NA	NA	HGG	21911.4	19598.5	24639	19712	21338.5	16546.1	16015.2	32561.3	17288.9	24550.1	19438	7.28
BS_M8EA6R2A	NA	NA	HGG	23642.7	21714.7	26653	21383.2	25725.3	14874.5	18259.6	33134.2	10956.2	24590.9	17631.1	8.66
BS_MN5XVP5A	NA	NA	HGG	25801.3	26417.1	27702.1	24396.5	28340.7	13801.6	15760.2	29561.8	3752.78	26231.4	20827.6	2.29
BS_NNPEC7W1	NA	NA	HGG	25001.4	21681.2	26177.1	22356.5	22062.7	17191.5	20561.9	37753.5	10890.2	25504.1	19841.3	40.71
BS_NPA6CZQF	NA	NA	HGG	25820.7	24540.7	27153.6	24184.9	23885.2	16003.9	19346.1	35350	13531.4	26984.2	22708.2	63.43
BS_P0QF87WC	NA	NA	HGG	25645.1	23251.3	26970.5	21329.7	24963.7	15422.2	21066.9	36489.1	12672.7	24963.1	19576.9	3.54
BS_PGK832G2	NA	NA	HGG	26780.8	25085.7	27850.1	24574.5	20569.4	20921.2	25069.9	45991	1705.03	24186.1	18858.6	0.66
BS_PKW05VZV	NA	NA	HGG	24865	25077.6	26724.6	24607.6	21130.5	15688.7	20563.5	36252.2	14863.9	25002.2	20232.8	45.12
BS_PNYN0AYD	NA	NA	HGG	16046.3	17073	19360.4	13769.7	23295.6	20424.7	13265.2	33689.9	4817.62	23822.7	17761.9	0.02
BS_PQVTB6BB	NA	NA	HGG	18983.9	17535.7	22010.1	18026.7	19655.1	12520.3	14195.5	26715.7	6087.5	25422.6	17468.4	20.88
BS_PS0P3QJ3	NA	NA	HGG	26379.1	24906.1	27082.8	23622.3	26341.4	16165.5	21561.2	37726.7	7024.98	26098	21997.7	0.62
BS_PXCPK5XS	NA	NA	HGG	26440.5	25324.5	27860.8	24469.4	27711.7	21543.8	23429.8	44973.6	7449.56	27329.9	22501.7	3.34
BS_QB84TBA3	NA	NA	HGG	18096.1	17106	21384.9	16510.9	18600.5	11365.6	14857.7	26223.3	5006.81	26240.8	17372.7	25.64
BS_QWTE1CWR	NA	NA	HGG	26191.9	24879.8	27548.6	22292.9	24830	17160	21354.7	38514.7	5506.02	25241	17315.8	0.87
BS_QYPHA40N	NA	NA	HGG	20227.9	18757.8	23979.6	15979.1	27242.5	18810.8	13865.2	32676	7807.95	25427.3	19533.2	4.41
BS_R5SNFB5B	NA	NA	HGG	16046.3	17073	19360.4	13769.7	23295.6	20424.7	13265.2	33689.9	4817.62	21793.7	19852.3	0.54
BS_R7NTZR4C	NA	NA	HGG	25273.4	22673.3	26862.1	22645.1	20844.1	15594.6	20250	35844.6	8901.99	27257.6	24107.6	103.71
BS_RCCN63K6	NA	NA	HGG	25801.3	26417.1	27702.1	24396.5	28340.7	13801.6	15760.2	29561.8	3752.78	25079.9	17897.4	0.35
BS_S2TA8R29	NA	NA	HGG	25302.3	25704.1	26727.3	25030.7	22264.7	15876.5	22081.5	37958	8928.83	25639.3	18235.4	5.79
BS_S6S7SK3P	NA	NA	HGG	20981.8	19663.1	23206.4	21741.9	22540.6	12476.5	14330.4	26806.9	10542	23840.4	17366.8	11.74
BS_SB12W1XT	NA	NA	HGG	20227.9	18757.8	23979.6	15979.1	27242.5	18810.8	13865.2	32676	7807.95	27291.3	23293.8	2.33
BS_SD8YBRBR	NA	NA	HGG	19018.2	20556.7	21859.8	17968.6	25895.9	11529.6	13037.8	24567.4	8593.04	22880.1	19757.8	2.57
BS_SHJA4MR0	NA	NA	HGG	26320.8	26380.9	27470.9	26149.7	21537.2	21509.5	22275	43784.5	6820.86	27062.3	21598.4	20.2
BS_SNVM7CZT	NA	NA	HGG	26123.3	25343	27210.4	25060.9	25867.2	20129	25072.7	45201.7	19182.8	26934.9	21840.8	21.26
BS_T1YHK6B7	NA	NA	HGG	23218.7	20375.4	25301.1	19843.2	22640.1	16301	18186.1	34487.1	5203.14	25554.9	18482.7	12.35
BS_TGS109T3	NA	NA	HGG	22943.4	23243	26343.7	22332.5	26907.4	14584.3	18204.6	32788.9	6730.99	25807.6	20519.5	12.87
BS_TJTEF70D	NA	NA	HGG	22392.9	21075.9	23186.4	20927.2	21755	16138	19774.2	35912.1	7460.33	23895.7	19288.8	9.57
BS_TK84K675	NA	NA	HGG	22392.9	21075.9	23186.4	20927.2	21755	16138	19774.2	35912.1	7460.33	23716.6	20435.6	69.07
BS_TV5B86ZD	NA	NA	HGG	16714.3	15465.6	18140.1	19049	16114.1	13528	13603.3	27131.3	16092.2	22820.2	20759.8	47.37
BS_TXZ7KHTQ	NA	NA	HGG	21500.3	21504.3	24855.9	21156.8	23596.6	16225	17642.9	33867.9	4812.23	23076.9	18754.1	2.76
BS_V3Z3DB4N	NA	NA	HGG	22609.4	21523.9	24790.8	21795	20983	13979.2	15669.3	29648.5	17260.1	25135	18522.2	16.64
BS_VVTHDRBD	NA	NA	HGG	24957.9	24247.8	26113	23092	23934.1	14198.6	17380.1	31578.7	13821.4	26104.4	17965.2	5.84
BS_W1385R8Y	NA	NA	HGG	24372.2	20798.2	25451.6	21058.9	16534	18840.9	20571.9	39412.8	14879.2	25827.8	20748.4	8.61
BS_W4H1D4Y6	NA	NA	HGG	27653.4	27771.2	28482.6	26964.5	28327.8	13450.1	15734.3	29184.4	4049.45	26511.1	22929.4	3.19
BS_W60RQAKK	NA	NA	HGG	26953.6	25582.1	28154.7	24897.2	25830	17297.5	21089.1	38386.6	5354.36	24478.4	18389.7	12.7
BS_W7MFJZ5A	NA	NA	HGG	28171.9	27850.7	28569.6	27429.5	28053.2	21382.9	26540.9	47923.8	11821.6	27861.8	23128.9	46.46
BS_W9N9844Q	NA	NA	HGG	24616	24163.5	26381.8	23551.8	20909.8	13928.6	16747.6	30676.2	6222.93	25260.4	18174.1	2.92
BS_WAXJY4XQ	NA	NA	HGG	25645.1	23251.3	26970.5	21329.7	24963.7	15422.2	21066.9	36489.1	12672.7	25481.6	17758.8	3.88
BS_WJ9H4NZZ	NA	NA	HGG	25645.1	23251.3	26970.5	21329.7	24963.7	15422.2	21066.9	36489.1	12672.7	26246.9	19184.9	6.35
BS_WKESC3XN	NA	NA	HGG	26191.9	24879.8	27548.6	22292.9	24830	17160	21354.7	38514.7	5506.02	25485	17745.7	19.41
BS_X0XXN9BK	NA	NA	HGG	26320.8	26380.9	27470.9	26149.7	21537.2	21509.5	22275	43784.5	6820.86	27314.6	21516	34.98
BS_X23724NJ	NA	NA	HGG	26599.4	25382.8	27949.5	22702.2	26902.7	16167.7	19708.2	35875.8	4428.78	24146.8	16556.9	0.52
BS_X4X1SFSE	NA	NA	HGG	21516.9	19308.6	24015.1	20613.8	19576.7	14928.2	16373.1	31301.3	20143.3	24367	20035.1	9.43
BS_XQ5SFW35	NA	NA	HGG	25907.6	26428	27742.3	25495.3	24610.9	17069.4	22060.4	39129.8	10790	24726.3	18960.4	16.85
BS_YEW22W35	NA	NA	HGG	23042.3	22887.5	26231	21410.8	24842.6	13243.1	16200.3	29443.4	5365.39	25266.7	20486.6	6.48
BS_Z8F3GM85	NA	NA	HGG	26256.6	23682.3	27476.9	23827.3	26517.2	19061	22766.9	41827.9	11357.1	25093.9	19088.2	2.7
BS_Z8YZ6QGS	NA	NA	HGG	25280.1	21987.7	26679.7	23144.7	23235.8	17206.1	22074.9	39281	8945.71	25362.8	17023.5	13.17
BS_ZD5HN296	NA	NA	HGG	23962.6	22673.3	26056.2	23186.4	19862.7	16898.6	22507.4	39406	17305.1	27470.8	22966	81.42
BS_ZV1P6W9C	NA	NA	HGG	24407.3	20806.2	25550	19673.7	16427.7	17180.5	17460.6	34641	9550.54	25693.5	20211.9	47.34
BS_1NPD7PVG	BRAF V600E	MAPK Altered	LGG	27059	27717.7	28258.4	26910.2	27267.9	15584	20360.9	35944.9	9026.41	25826.2	19369.7	3.74
BS_3XY76V8T	BRAF V600E	MAPK Altered	LGG	24226.9	24424.1	26206.3	23504.9	19508.4	17690	22334.5	40024.5	18422.1	24618.7	18438.2	8.52
BS_5K3R0F5D	BRAF V600E	MAPK Altered	LGG	23594.5	23020.6	26140.8	22847.1	23812.1	14440.2	17179.9	31620.1	23500.1	26319.1	21693.6	14.46
BS_680K119G	BRAF V600E	MAPK Altered	LGG	24515.3	23912.3	26253.4	23340.8	24721.8	16380.2	18577.2	34957.4	21322	25825.7	19363.9	16.12
BS_699TN5RN	BRAF V600E	MAPK Altered	LGG	27514.8	25597.5	28339.3	23833.2	26538.4	18987.3	25918.3	44905.6	17248.9	25950.2	21554.3	1.24
BS_DMZP9G1H	BRAF V600E	MAPK Altered	LGG	21950.4	21942.9	24761	21176.5	22277.8	14070.1	14362.3	28432.4	24664.8	24993.2	20804.7	11.95
BS_FAQQ0GCQ	BRAF V600E	MAPK Altered	LGG	26902.2	27066	28237.5	25698.5	26704.3	17939.7	24353.7	42293.4	9770.88	25581.1	18995.2	0.34
BS_KVV7001W	BRAF V600E	MAPK Altered	LGG	26015.5	26696.4	27772.3	25357.1	27060.1	16414.5	22329.7	38744.3	5951.82	25792.8	17844.1	0.07
BS_M4NVX721	BRAF V600E	MAPK Altered	LGG	26697.1	25027.4	27813.9	24466.1	23311.4	17403.9	20843.5	38247.5	22700.4	27002.6	20194.5	8.03
BS_S9929Z8B	BRAF V600E	MAPK Altered	LGG	26365.7	25929.1	27526.4	24677.7	23437.4	18944	24901	43845.1	10338.8	25614.9	19013.7	4.36
BS_VMMJYN8Z	BRAF V600E	MAPK Altered	LGG	23175.1	21333	25756.7	20753.6	23479.1	14952.9	18096.1	33049	22795.8	25015.6	21101.1	24.81
BS_WRQHPSXQ	BRAF V600E	MAPK Altered	LGG	20779.5	19796.1	23941	19529.1	24414.1	14783.2	15927.7	30710.9	15103.9	24538.7	18236.7	18.3
BS_1G3WYEN3	BRAF V600E	MAPK Altered	LGG	24752.1	23719.5	26562.8	23389.6	23687.4	16410.7	19174.8	35585.5	22941.2	26072.4	20776.6	17.43
BS_2KJ2YAZR	BRAF V600E	MAPK Altered	LGG	25113.1	25587.7	27594.3	24349.8	24927.8	17427.9	22553.1	39981	1460.65	25563.1	19040.1	0.21
BS_24AHZ9ZW	BRAF V600E	MAPK Altered	LGG	26938.9	27286.4	27983.9	26023.1	23461.4	18787.7	23863.7	42651.4	12039	25756.1	17379.5	1.45
BS_2YCJV2VV	BRAF V600E	MAPK Altered	LGG	27363.4	27565.1	28396.3	26732.5	26914.1	22453.5	20337.4	42790.9	4566.61	26464.8	20085	6.9
BS_3G3KWY18	BRAF V600E	MAPK Altered	LGG	25774.2	26475.7	27679.2	25422.9	22934.4	16400.7	21634.9	38035.6	4820.16	25720.3	17257.7	0.57
BS_47SJZ3PH	BRAF V600E	MAPK Altered	LGG	26090	27056.8	28058.6	25664.5	25530.5	17805.8	23748.8	41554.5	3374.44	24155.9	19323.9	0.09
BS_6VF6VPCG	BRAF V600E	MAPK Altered	LGG	26177.7	25494.2	27723.7	24707.5	25249.3	17903.9	23089	40992.9	11381.1	25752.6	20162.4	0.89
BS_7H4RFCW9	BRAF V600E	MAPK Altered	LGG	27309.8	27520.5	28154.8	26385.1	23269.3	21858.7	27387.9	49246.6	6440.41	24538	18607.6	0.38
BS_7XRN3CFX	BRAF V600E	MAPK Altered	LGG	23670.1	22985.1	26000.9	21902.6	25902.2	15642.7	18936.5	34579.3	19004.7	25291.9	18615.5	17.03
BS_9DFBHHB5	BRAF V600E	MAPK Altered	LGG	25031.4	25808.1	27324.3	24900.4	26216	16929.9	22205.4	39135.2	7637.54	24349.9	18597.2	1
BS_9P9MB8X8	BRAF V600E	MAPK Altered	LGG	26388.1	26064.4	28018.4	24892.4	26875.8	17295	22364.9	39659.9	3631.91	25509	21605.6	4.05
BS_EYSS0ZDS	BRAF V600E	MAPK Altered	LGG	26047.2	26506.7	27577.4	25714.3	25899.1	15883.9	21875.4	37759.3	8398.35	26337.7	19853.6	3.46
BS_HC5M8JTC	BRAF V600E	MAPK Altered	LGG	26156.2	25941.4	27801.2	24480	23725.2	20352.6	24631.7	44984.3	6937.99	25541.1	17093.7	3.34
BS_T3H5AY8A	BRAF V600E	MAPK Altered	LGG	25031.4	25808.1	27324.3	24900.4	26216	16929.9	22205.4	39135.2	7637.54	26470.5	19915	2.28
BS_ZVX2GRD6	BRAF V600E	MAPK Altered	LGG	26210.5	26594.6	27946.3	24595.3	25812.3	16541.2	21153.2	37694.4	10419.7	25513.5	18855.6	0.53
BS_4Z2F4P9N	BRAF V600E	MAPK Altered	LGG	26102.1	25837.7	27749.8	24534.9	26560.8	21650.3	21126.1	42776.4	4511.34	25854.5	19387.8	2.16
BS_5NWDARXG	BRAF V600E	MAPK Altered	LGG	25041.3	25744.1	27233.5	24074.3	19752.2	17790.2	23161.1	40951.3	6998.68	24176.2	16803.1	4.05
BS_GPEGRCCT	BRAF V600E	MAPK Altered	LGG	26130.6	26739.3	27814.2	25383.4	26602.8	17407.6	23481	40888.6	6165.63	25565.1	19756.7	0.13
BS_JH29M4KG	BRAF V600E	MAPK Altered	LGG	26142.4	26635.5	27715.7	25477.2	24477	18457.7	24131.4	42589.1	6369.82	25275.2	17628.4	0.89
BS_SQX5E15Z	BRAF V600E	MAPK Altered	LGG	26997.7	27623.1	28179.7	26642.9	24355.4	20841.2	25807.4	46648.7	5626.54	25279.3	19429.7	1.24
BS_X91K8KMG	BRAF V600E	MAPK Altered	LGG	27371	27027.7	28345.1	25740.3	26695.9	18024.9	24497.5	42522.3	4782.76	26523.2	17858.2	3.57
BS_9BJARSX3	BRAF V600E	MAPK Altered	LGG	25460.7	26033.6	27664.1	24557.7	26757.7	17638.1	21309	38947.1	4757.9	24767.8	17157	0.55
BS_B0SVFK4P	BRAF V600E	MAPK Altered	LGG	27613.4	26622.8	28242.6	24865.4	26676.4	20435.6	25874.4	46310	20794.9	27327.6	21106.3	2.64
BS_C51RB0YR	BRAF V600E	MAPK Altered	LGG	25348	25059.2	27632.4	24237.9	25355.1	18999	21959.2	40958.1	7294.23	24923.7	18804.3	11.29
BS_H1XPVS9A	BRAF V600E	MAPK Altered	LGG	26141.3	26494.3	27916.9	25458	25516	17095.2	22098.2	39193.4	3527.82	25737.3	19704.2	0.06
BS_YCREDZTJ	BRAF V600E	MAPK Altered	LGG	23191.8	22257.3	25966.6	20890.9	25837.9	16242.4	20334.4	36576.9	4482.92	23810.3	18412.1	3.73
BS_GTZCFGRZ	BRAF V600E, CDKN2A/B	MAPK Altered	LGG	26772.1	27105	27981.2	26044.2	27137.6	15443.3	20253.8	35697.1	16489.5	26189.4	20464.3	4.92
BS_2EMW8ZG3	BRAF V600E, CDKN2A/B	MAPK Altered	LGG	24515.8	23914	26960.6	22820.2	26077.4	16548.2	20718.6	37266.7	13545.4	24996.3	19675.1	17.43
BS_B3M5SGPA	BRAF V600E, CDKN2A/B	MAPK Altered	LGG	26116.1	25952.4	27735.5	24297.4	27713.8	16610	20319.9	36929.9	5304.94	26054.4	19394.8	3.01
BS_E3EJHXQV	BRAF V600E, CDKN2A/B	MAPK Altered	LGG	26993.5	27554.6	28395.7	26455.4	27399.2	19399.7	24125.3	43525	8228.9	23714	18985.8	0.35
BS_DEHJF4C7	BRAF V600E, CDKN2A/B	MAPK Altered	LGG	26511.3	26825.9	27904.8	25474.8	27148.5	18209	22138.7	40347.7	2591.15	24797.9	18336.7	2.38
BS_FJZPQZ2C	BRAF V600E, CDKN2A/B	MAPK Altered	LGG	23670.1	22985.1	26000.9	21902.6	25902.2	15642.7	18936.5	34579.3	19004.7	24165.2	18667.2	3.24
BS_AD4JPN9Q	FGFR	MAPK Altered	LGG	23567.3	23641.9	26578.8	22473.8	26757.4	14652.7	15644.7	30297.4	19419.5	25431.3	21476.2	19.51
BS_0Y66ZBWE	FGFR	MAPK Altered	LGG	21949.9	22508.1	25265.4	20977.8	22317.2	11996.4	13510.6	25507	12471.5	24140.3	22144.3	8.16
BS_A46RDWGM	FGFR	MAPK Altered	LGG	24823.6	25723.6	27303.3	24263	26957.8	13874.8	15341.4	29216.1	10527.5	25352.7	22813.6	1.61
BS_G7AGNB5G	FGFR	MAPK Altered	LGG	22484.6	23485.6	26077.6	22211.5	25433.8	13893.5	15377.6	29271.1	7173.45	23917	20996.7	3.7
BS_M8WP5T16	FGFR	MAPK Altered	LGG	27617.6	27029.4	28511.8	26048.4	23945.6	19026.7	22685.5	41712.2	3725.37	25322.9	17934.4	1.18
BS_68BW2163	FGFR	MAPK Altered	LGG	24252.8	25678.2	26977.8	24089.7	26395.9	13596.8	15345.3	28942.2	11945.3	24589.2	21716.7	4.52
BS_8RCR7Y4B	FGFR	MAPK Altered	LGG	24579.6	25497.2	27467.5	23625.2	25230	15214.1	19316.3	34530.4	8275.3	23684	18522.7	1.13
BS_EHVYJAVA	FGFR	MAPK Altered	LGG	25286.5	25125.7	27352.7	24279	20502.7	15358.2	18627	33985.2	12083.4	24036.9	20012	25.54
BS_GWCRMKE6	FGFR	MAPK Altered	LGG	25403.7	25699.5	27099	24759.2	21081.5	18497.3	23306.2	41803.5	11228	24957.4	17161.4	8
BS_B7X8VXQ3	KIAA1549-BRAF	MAPK Altered	LGG	25224.8	25153.7	27249.1	24550.4	22951.3	15733.2	19987	35720.2	19391.6	25288.4	20705.3	11.41
BS_PQ7CQFYR	KIAA1549-BRAF	MAPK Altered	LGG	22190.3	22295.6	24388.6	21100.3	23016.7	14100.3	18433.5	32533.7	22229.2	24388.5	19962.3	6.29
BS_RGSMX7QD	KIAA1549-BRAF	MAPK Altered	LGG	25270.6	25593	27245	24257.5	23935.2	15767.7	19986.4	35754	9779.07	25252.4	20456.5	5.47
BS_RVSEDNJ4	KIAA1549-BRAF	MAPK Altered	LGG	25630.6	26545.5	27780.9	25348.1	25297.7	14535.4	18867.1	33402.5	481.291	25082.1	21248.7	0.28
BS_W97QQYKQ	KIAA1549-BRAF	MAPK Altered	LGG	26288	26191.7	27457.7	25209.5	26024.7	18934	24330	43264	16872.8	27256.2	19729.4	6.68
BS_VW85Q4XJ	KIAA1549-BRAF	MAPK Altered	LGG	25410.2	25131	27400.4	23233.8	25339.8	14986.1	21793.3	36779.4	7215.06	25866.8	19773.2	0.79
BS_06AMMCXR	KIAA1549-BRAF	MAPK Altered	LGG	25384.6	25764.2	27417.1	23786.3	25788.4	18437.3	23571.7	42009	2735.64	25446.7	17243.9	0.81
BS_0J9SHHSC	KIAA1549-BRAF	MAPK Altered	LGG	25065.8	25860.3	27373.9	24571.1	22889.2	16954.4	21711.3	38665.7	4280.19	26296	18538.1	1.12
BS_0SCXXM6N	KIAA1549-BRAF	MAPK Altered	LGG	26187.1	26670.9	27837.3	25944.1	24742.6	18201.8	24119.8	42321.6	6086.72	26011.7	20017.8	1.26
BS_52426AMF	KIAA1549-BRAF	MAPK Altered	LGG	26475.2	26596.6	27914	26002	22761.1	18822.6	22234.2	41056.8	13088.1	26178.2	20771.3	13.37
BS_52DAPP1Y	KIAA1549-BRAF	MAPK Altered	LGG	25199.7	26049.6	27670.5	25177.3	25082.3	15215.2	18902	34117.2	3435.2	25626.5	20949.5	1.22
BS_53GQKVEX	KIAA1549-BRAF	MAPK Altered	LGG	26591.3	26940.9	27850.3	25526.5	26287.4	18131.5	21316.6	39448.1	7595.79	26461.3	18253.7	0.71
BS_C7A2TYAC	KIAA1549-BRAF	MAPK Altered	LGG	25793.7	26272.8	27506.3	24804.1	24362.6	16326.3	20465.2	36791.5	13034.9	25728.4	19471.4	2.67
BS_DSS3S5XD	KIAA1549-BRAF	MAPK Altered	LGG	25846.9	26689.7	27543.9	25234.3	22893.7	18000.4	22738.6	40739	3816.44	25797.2	18531.8	3.19
BS_EN2VK7NY	KIAA1549-BRAF	MAPK Altered	LGG	27045	27079.2	28110	25947.5	23756.6	18678.4	24041.9	42720.3	3516.87	26674.2	17586.4	0.43
BS_F8N6CFQE	KIAA1549-BRAF	MAPK Altered	LGG	25732.1	26250.9	27625.4	25206.6	23126.4	19169.8	21501.4	40671.2	5119.64	25755.8	18946.8	1.14
BS_GHNJ4CYC	KIAA1549-BRAF	MAPK Altered	LGG	26117.7	26643.8	27747	25599.2	22711.4	16970	21591.3	38561.3	4934.08	25746.2	20949.9	2.84
BS_HSHN8PBB	KIAA1549-BRAF	MAPK Altered	LGG	24270.9	24630.3	26263	23125	22750.2	17029	22857.2	39886.2	4678.88	25673.2	17882.2	4.71
BS_JWSR581E	KIAA1549-BRAF	MAPK Altered	LGG	25584.8	25581.5	27424.5	24444.6	24545.4	17557.4	21236.4	38793.8	5206.38	24926.4	18104.2	1.32
BS_K2VYFVKZ	KIAA1549-BRAF	MAPK Altered	LGG	25342.7	25801.9	27175.9	24291.8	23158.9	15154.2	20026.6	35180.8	6401.03	25971.1	18146.8	3.36
BS_N1E0H8YQ	KIAA1549-BRAF	MAPK Altered	LGG	26873.1	27315.2	28214.8	26176.1	23939.1	17646.8	22020.4	39667.1	5695.11	26589.5	19274.9	0.41
BS_NB5XWMJT	KIAA1549-BRAF	MAPK Altered	LGG	24504.9	25184.7	26683.7	23657.8	22040.7	16496.8	23574.4	40071.2	5237.63	25615.6	16477.7	2.42
BS_NRPG5K4K	KIAA1549-BRAF	MAPK Altered	LGG	26232.2	26535.3	27669.2	25877.9	23186.1	16863.5	21711.8	38575.2	8123.89	26159.3	18295.3	5.86
BS_PEP9NZXN	KIAA1549-BRAF	MAPK Altered	LGG	24255.2	25244.6	26926.1	23675.7	23189.9	14326.2	18819.6	33145.8	5539.37	25602.2	19954.4	1.64
BS_PK18H7E7	KIAA1549-BRAF	MAPK Altered	LGG	25410.2	25131	27400.4	23233.8	25339.8	14986.1	21793.3	36779.4	7215.06	25481.7	17163.8	1.71
BS_Q3TBCK4V	KIAA1549-BRAF	MAPK Altered	LGG	25830.8	26379.3	27633.8	25018.3	25243.9	16630.8	19771.6	36402.4	4476.23	26019.4	16859.7	0.4
BS_S1KK7XRH	KIAA1549-BRAF	MAPK Altered	LGG	27354.1	27866.3	28436	26936.4	24984.9	18502.6	23931.7	42434.2	3118.99	25146.7	19660.9	0.46
BS_S50KQEXV	KIAA1549-BRAF	MAPK Altered	LGG	26256.9	26836.2	27915.4	25901.8	24330.6	17432.9	21663	39095.8	2884.38	26053	20502.5	1.35
BS_V0Q1G94N	KIAA1549-BRAF	MAPK Altered	LGG	27045	27079.2	28110	25947.5	23756.6	18678.4	24041.9	42720.3	3516.87	25168.9	20857.1	1.43
BS_V72GX2AZ	KIAA1549-BRAF	MAPK Altered	LGG	25966.8	26424.9	27633.1	25500.2	23905.3	17349.9	22687.3	40037.2	8668.84	25444.3	19076.5	0.59
BS_Z6BWR941	KIAA1549-BRAF	MAPK Altered	LGG	25288.4	25798.9	27405.8	24914	24891	15387.6	19563.3	34950.9	4279	25981.5	20517.1	2.42
BS_063ERW0R	KIAA1549-BRAF	MAPK Altered	LGG	24608.1	25210	26955.7	24045	21846.8	14089.6	17740.4	31830	13431.7	24937	20955.9	7.87
BS_0WVJYM9R	KIAA1549-BRAF	MAPK Altered	LGG	25095.6	24670.8	26720.4	23602.4	18993.7	16163.6	20027.9	36191.5	12089.8	23670.6	19286.1	38.59
BS_17WYVEEC	KIAA1549-BRAF	MAPK Altered	LGG	24305.8	25113.2	27033.5	23772.3	23663.9	15120.6	17911	33031.7	4905.22	24823.4	19592.1	1.64
BS_21RE8W46	KIAA1549-BRAF	MAPK Altered	LGG	24047.5	24501.9	26054.2	22836.3	22682.3	14500	20555.1	35055.2	8932.82	25205.9	18827.2	17.84
BS_2ADZNNV4	KIAA1549-BRAF	MAPK Altered	LGG	24491.1	24997	26672.8	23916.8	21266.9	15943.1	20646.4	36589.5	5789.26	24833.4	17035.5	7.85
BS_2WPQ8YCW	KIAA1549-BRAF	MAPK Altered	LGG	24981.7	25910	27177.1	24697.9	24621.5	16514.5	20978.5	37492.9	5190.13	25808.1	18719.1	0.57
BS_3Q0GTSYH	KIAA1549-BRAF	MAPK Altered	LGG	26349.2	27085.9	27970.5	26118.5	23448	16017	19985	36001.9	2802.21	25495.3	20462.6	0.43
BS_42DY6WS7	KIAA1549-BRAF	MAPK Altered	LGG	25436.1	26321.5	27568.4	25069	23942.1	15585.8	20909.6	36495.5	3790.57	25632.8	19976.3	2.02
BS_42Y3YANN	KIAA1549-BRAF	MAPK Altered	LGG	26751.2	26367.3	28099.6	25363.3	25232.2	17306.3	21839.4	39145.7	5413.98	26133.8	19162.9	1.16
BS_470DYRJQ	KIAA1549-BRAF	MAPK Altered	LGG	24767.6	25354	27181.8	24759.9	22071.4	17825.4	19521.3	37346.8	14547.8	24355	19122	14.69
BS_49852ZBH	KIAA1549-BRAF	MAPK Altered	LGG	26112.6	26895.1	27735.3	25972.4	22996.8	16416.4	19779	36195.3	6884.65	26328.7	17989.5	2.02
BS_4A45GGSW	KIAA1549-BRAF	MAPK Altered	LGG	25858.6	26461.4	27778.4	25264	23108.2	17048	20468.6	37516.7	3120.97	25805.6	20028.4	1.16
BS_4BWB0FA0	KIAA1549-BRAF	MAPK Altered	LGG	26290.1	26484.2	27790.9	25388.3	24674.7	17283.5	23375	40658.5	4806.73	26166.8	18271.9	6.66
BS_4C4MZ4NT	KIAA1549-BRAF	MAPK Altered	LGG	25952.5	26712.9	27501.3	25407	26276.9	17198.9	20438.9	37637.9	5681.43	26657.5	17729	2.23
BS_4HQ3T2NC	KIAA1549-BRAF	MAPK Altered	LGG	25604.1	25992.6	27490.3	24713.3	21974.5	16947.9	21297.7	38245.7	6051.46	25632.3	19002.5	2.73
BS_4Y6BCYK5	KIAA1549-BRAF	MAPK Altered	LGG	26917.7	26766.8	28047.9	25892.9	25426.1	17177.6	21442.4	38620	8385.86	26565.2	19110.3	2.48
BS_55P8HPYD	KIAA1549-BRAF	MAPK Altered	LGG	25214.7	26124.7	27345.1	24828.3	24217.2	14882.8	19048.9	33931.7	4597.18	25440	20658.8	6.43
BS_5PV5N4HQ	KIAA1549-BRAF	MAPK Altered	LGG	25900	26498.5	27691.5	25403.8	23584.8	16692.8	20018.2	36711	4293.67	25486.2	19759.5	5.36
BS_5YJEPPTP	KIAA1549-BRAF	MAPK Altered	LGG	26185.1	26856.2	27687	25786.2	22351.3	17033.2	21123.2	38156.4	10040.2	25416.3	17987.5	3.75
BS_66ABA973	KIAA1549-BRAF	MAPK Altered	LGG	25084	25947.4	27362.5	24320.9	22531.8	15025.6	19204.7	34230.3	2367.7	25361.5	20586.3	4.28
BS_66HQ3E4Z	KIAA1549-BRAF	MAPK Altered	LGG	25226.2	25742.7	27272.5	24536.9	23228	16223.5	19927.7	36151.2	5617.89	25776.4	18533	1.06
BS_6N3AFF66	KIAA1549-BRAF	MAPK Altered	LGG	25335.5	26185.9	27633.6	24993.8	22498.4	16156.3	20476.8	36633	5839.73	26062	20498	1.96
BS_775HDFNY	KIAA1549-BRAF	MAPK Altered	LGG	26015.4	26655.9	27835.8	25575.4	25461.8	17019.8	21479.6	38499.5	5442.88	26224.5	18935	0.77
BS_7P83Z28P	KIAA1549-BRAF	MAPK Altered	LGG	25559.9	26655.1	27599.8	24997.2	25045.1	15795.9	22043.1	37839	3739.36	25268.3	19851.7	0.22
BS_7Z93ZYMS	KIAA1549-BRAF	MAPK Altered	LGG	26411.1	27015.9	27765.9	26098.1	20916.5	17593	21943.2	39536.2	11468.3	25464	19470.7	7.44
BS_8J3B6ZB6	KIAA1549-BRAF	MAPK Altered	LGG	25940.9	26183.5	27639.5	25005.4	22305.3	17427.9	22173.5	39601.3	4881.36	26192.2	17482	0.62
BS_8VAZSJEN	KIAA1549-BRAF	MAPK Altered	LGG	25548.1	25732.6	27580.8	24548.4	23968.1	16324.5	22421.9	38746.5	3384.27	25434.3	17673.2	3.52
BS_9Q6Z6VJC	KIAA1549-BRAF	MAPK Altered	LGG	25479.9	26111.2	27432.1	24732.7	23361.6	15910.3	20689.6	36599.9	5533.33	26163	19370.2	2.07
BS_9SJWWYQ4	KIAA1549-BRAF	MAPK Altered	LGG	25539.4	26185.5	27368.8	25142.2	21821.1	15235.5	19480.7	34716.2	8149.23	25762.2	19969.7	10.8
BS_A13BMEF5	KIAA1549-BRAF	MAPK Altered	LGG	25416.8	26025	27366.5	24974	24577.7	16259.2	19628.5	35887.7	10508.3	25566	20223.3	5.17
BS_A1VEGWTR	KIAA1549-BRAF	MAPK Altered	LGG	24040.2	24301.9	26321.6	22649	23195.9	14222.1	18967.8	33189.8	5662.64	25681.8	19791.4	3.84
BS_BN986DF6	KIAA1549-BRAF	MAPK Altered	LGG	25342.7	25801.9	27175.9	24291.8	23158.9	15154.2	20026.6	35180.8	6401.03	25724.3	18178.1	0.45
BS_BPSTSCBJ	KIAA1549-BRAF	MAPK Altered	LGG	25560.5	26382.7	27594.6	24924.7	24983.4	16341	23053.7	39394.7	5753.15	25694.1	19372.2	1.11
BS_C6SKJG3N	KIAA1549-BRAF	MAPK Altered	LGG	25063.5	25307	26768.1	24321.1	21453.2	16171.5	21603.9	37775.3	9022.75	25132.1	17165	17.96
BS_CB6VK7PB	KIAA1549-BRAF	MAPK Altered	LGG	26307.9	26708.4	27712.6	25395.8	25263.1	16754.4	22519.5	39273.9	4608.79	26165.3	18484.9	2.05
BS_CGB2WS2A	KIAA1549-BRAF	MAPK Altered	LGG	24495.8	24437.5	26675.2	23287.9	20080.3	15674.4	18080	33754.3	14077.9	24858.7	20277.4	31.23
BS_DPF1CX0G	KIAA1549-BRAF	MAPK Altered	LGG	25826.5	26710.2	27817	25347.6	24106.5	14758.5	19242.9	34001.4	3477.09	25359	21032.3	2.78
BS_DV86M0Y7	KIAA1549-BRAF	MAPK Altered	LGG	24540.5	25185.1	26934.7	24015.5	21942.7	14869.2	19761.7	34630.9	13206.7	24901.2	20183.1	6.49
BS_EFEZB0ZH	KIAA1549-BRAF	MAPK Altered	LGG	26604	27364.9	27905.5	26432.7	24534.4	17851.4	23694.8	41546.2	4946.31	26774.4	17869.9	0.49
BS_ET8CJXSF	KIAA1549-BRAF	MAPK Altered	LGG	23722.6	23976.4	26351.7	22614.1	19459.4	15455.6	18586	34041.6	15015.7	24258.3	20782.4	23.92
BS_GCA4GET3	KIAA1549-BRAF	MAPK Altered	LGG	25411	25764.8	27380	24877.9	20291	16069.1	19407.2	35476.3	12908.7	24675.7	22257.5	16.72
BS_GYA4V1RD	KIAA1549-BRAF	MAPK Altered	LGG	24155.6	24035.4	26458.9	23100.7	21499.9	15751.8	18819.1	34570.9	14142.5	24992.4	20629.2	25.55
BS_GYXSDZ56	KIAA1549-BRAF	MAPK Altered	LGG	26386.5	26713	27902	25572.3	23646.6	17063.5	22695.1	39758.6	3996.88	25916	18797.9	3.09
BS_H3FE3TH9	KIAA1549-BRAF	MAPK Altered	LGG	26063.3	26821.5	27843.2	25865.5	22562.3	16054	20596.3	36650.3	9585.26	25758.5	20633.8	4.54
BS_H8A9PSYA	KIAA1549-BRAF	MAPK Altered	LGG	25706	26197.6	27546.4	25293.2	22028.6	16691.2	19947	36638.2	12848.7	24807.1	21392.7	14.22
BS_HQ5BJ6MW	KIAA1549-BRAF	MAPK Altered	LGG	26875.4	27372.4	28068.9	26234.4	22468.7	18858.1	22841.3	41699.4	3948.97	25949.3	19959.8	3.14
BS_JMHG7GCN	KIAA1549-BRAF	MAPK Altered	LGG	27600.2	28143.1	28492.3	27306.3	24655.4	17918.1	22722.7	40640.7	3422.32	25605.5	20895.2	1.72
BS_JVA2NQFF	KIAA1549-BRAF	MAPK Altered	LGG	25084.7	25981.5	27158.4	24466.4	22505.7	15543.5	19577.9	35121.4	5429.36	25573.4	18934.6	1.64
BS_K7MVS0Z7	KIAA1549-BRAF	MAPK Altered	LGG	25090.2	25774	27292.6	24218.7	23483.3	15805.9	20530.4	36336.2	5873.26	25830.1	19592.2	1.15
BS_KEA474HN	KIAA1549-BRAF	MAPK Altered	LGG	26144.9	26693.5	27721	25709.5	23705.2	17652.3	21746.2	39398.5	10359.4	25418.2	18062.1	5.38
BS_M4TTKPNR	KIAA1549-BRAF	MAPK Altered	LGG	26772.3	27369.1	28056.8	26525.1	22410.1	18672.6	23717.2	42389.9	6644.14	26531.7	18638.3	6.68
BS_M8M56Z4Y	KIAA1549-BRAF	MAPK Altered	LGG	23936.9	23870.8	26550	22802.6	26074.3	15246.2	21167.2	36413.5	5753.88	26066.2	18253.6	3.62
BS_MBSTWZA6	KIAA1549-BRAF	MAPK Altered	LGG	26631.6	27043	28010.7	26178.8	23599.5	17683.2	22226.6	39909.9	5321.5	26276.2	18163.4	0.84
BS_MF9X3PKH	KIAA1549-BRAF	MAPK Altered	LGG	26667.5	26846.9	27865	25652.3	24218.1	18259.7	23215	41474.8	3633.09	25848.2	17706.4	1.52
BS_NPQJ20KX	KIAA1549-BRAF	MAPK Altered	LGG	24824.7	25725	26698.1	23984.2	20879.9	14897	19447	34344	6619.99	25323.8	17227.2	6.03
BS_NQB91P48	KIAA1549-BRAF	MAPK Altered	LGG	25233.5	25760.4	27364.2	24376.4	23550	15674.5	21299	36973.5	5185.16	26081	19819.7	1.12
BS_NRFQEQKP	KIAA1549-BRAF	MAPK Altered	LGG	26767.5	27150.3	27997.6	26339.5	25470.1	16555.9	19420.9	35976.8	4364.02	26779.7	20614.4	0.22
BS_Q79NP5YY	KIAA1549-BRAF	MAPK Altered	LGG	26559.4	27192.2	28154.7	26191.3	24857.9	18578.7	22748.7	41327.4	3179.19	25748.9	19925.5	0.63
BS_QH82PBMB	KIAA1549-BRAF	MAPK Altered	LGG	25967.8	26295.6	27761.8	25041.8	25145	17820.5	21887.4	39707.9	1989.98	25231.1	18797.2	0.1
BS_QRNSKFMS	KIAA1549-BRAF	MAPK Altered	LGG	26806.8	26918.8	28199	26065.4	26375.8	17221.1	22949.3	40170.4	4160.53	26227	19411.9	0.64
BS_R244Z0WX	KIAA1549-BRAF	MAPK Altered	LGG	25697.3	26251.7	27423.7	24768.2	23560.7	15744.6	22382.1	38126.7	3149.62	24747.2	18703	6.81
BS_RWJZFTP9	KIAA1549-BRAF	MAPK Altered	LGG	24945.3	24922.9	26730	23803.4	22434.5	17776.1	20482.2	38258.3	4108.1	24918.2	17299.8	14.56
BS_S4V9E1XJ	KIAA1549-BRAF	MAPK Altered	LGG	27045	27079.2	28110	25947.5	23756.6	18678.4	24041.9	42720.3	3516.87	25477.5	17728.6	0.72
BS_SDA4RMMG	KIAA1549-BRAF	MAPK Altered	LGG	25674.8	26331	27298.8	25385	22668.5	14885.7	17670.3	32556	13631.7	25557.6	19592.9	26
BS_SDZY6RZ3	KIAA1549-BRAF	MAPK Altered	LGG	26623.2	27139.8	28098.6	26247.1	24676.3	16759.3	21275	38034.3	8354.12	25860.5	21972.9	5.86
BS_SHMC4902	KIAA1549-BRAF	MAPK Altered	LGG	26193.1	26494.5	27695.6	25173	24575.3	17551.3	21005.8	38557.1	5064.36	26110.5	19406.4	0.41
BS_SXRS2P6T	KIAA1549-BRAF	MAPK Altered	LGG	26704.2	27179.6	28122.3	26047.9	25735.4	17037.2	22846.5	39883.6	4477.57	25983.1	19117.5	1.27
BS_T0RKFEKR	KIAA1549-BRAF	MAPK Altered	LGG	26699	27347.5	28177.5	26502.1	21003.6	18886.1	23583.1	42469.2	1939.72	24188.8	18064.4	2.53
BS_T1W4JA94	KIAA1549-BRAF	MAPK Altered	LGG	25516.4	26225.7	27526.1	24780.6	25297.8	16963.1	20180.2	37143.4	5887.55	26277.8	20021.1	7.05
BS_V3REENH9	KIAA1549-BRAF	MAPK Altered	LGG	26630.2	26996	28063.9	26221.8	24154.6	18710.6	23821.3	42531.9	4694.03	25214.9	18415.5	1.89
BS_V89HGTET	KIAA1549-BRAF	MAPK Altered	LGG	26412	26475.2	27889.9	25730.6	22570.6	18986.2	23524.9	42511.1	7580.63	25608.6	18554.4	9.81
BS_VARR255N	KIAA1549-BRAF	MAPK Altered	LGG	26707.5	26798.5	27926.5	25660.6	23327	19338.4	24403.4	43741.8	4846.45	25640.2	18626.9	2.57
BS_VP3C8WZT	KIAA1549-BRAF	MAPK Altered	LGG	26232.2	26535.3	27669.2	25877.9	23186.1	16863.5	21711.8	38575.2	8123.89	26269.7	18444.7	0.48
BS_VR7FR1NE	KIAA1549-BRAF	MAPK Altered	LGG	24824.7	25725	26698.1	23984.2	20879.9	14897	19447	34344	6619.99	24925.5	17970.3	11
BS_WG203ECV	KIAA1549-BRAF	MAPK Altered	LGG	26232.2	26535.3	27669.2	25877.9	23186.1	16863.5	21711.8	38575.2	8123.89	26360.1	17979.5	2.24
BS_X16PENSA	KIAA1549-BRAF	MAPK Altered	LGG	25973.5	26612.8	27728	25389.9	21670.3	17497.1	22734.9	40232	5650.78	25430.9	18386.7	5.85
BS_XGSA3GQE	KIAA1549-BRAF	MAPK Altered	LGG	26387.6	26713.2	27936.3	25847.7	24454.5	18374.4	22149.7	40524	3817.9	26428.5	19600.6	0.47
BS_XKKB4MZV	KIAA1549-BRAF	MAPK Altered	LGG	24692.4	25455.4	26897.8	23796.8	22549.5	15379.8	18559.9	33939.7	5012.71	25446.3	18836.4	2.2
BS_Y0PCBNJV	KIAA1549-BRAF	MAPK Altered	LGG	25160.2	25856.2	27294.8	24571.7	23132.9	15719.1	20153.9	35873	5267.68	25278.4	19188.2	1.26
BS_YVMEEBKC	KIAA1549-BRAF	MAPK Altered	LGG	25938	26489.5	27669.9	25320.9	23424.8	16240	21203.2	37443.2	3163.85	25321.2	18414	1.58
BS_YY5B2XDD	KIAA1549-BRAF	MAPK Altered	LGG	25537.7	26284.8	27628.1	24188.2	24573.1	18211.4	24396.8	42608.1	3671.77	25740.9	17963.1	0.22
BS_YZ2Z1Q6Y	KIAA1549-BRAF	MAPK Altered	LGG	24219.8	25066.4	26450.7	23251.9	23238	13585.2	19536.2	33121.4	9428.81	25259.4	20339.8	5.79
BS_Z0AVVB1V	KIAA1549-BRAF	MAPK Altered	LGG	26478.5	26727.1	27930.1	25272.8	22465.1	17508.3	22825.8	40334.1	4583.95	25923.4	17450.6	6.22
BS_Z7Y2466H	KIAA1549-BRAF	MAPK Altered	LGG	27556.5	28051.3	28482.5	27352	21636.1	17846.3	24047.1	41893.4	3364.17	25527.8	18881	1.02
BS_ZTWGFWTX	KIAA1549-BRAF	MAPK Altered	LGG	23972.1	25357.4	26775.3	23396.7	24354.8	18505.7	19990.5	38496.3	5523.43	23905.1	17887.7	0.48
BS_ZV9Z3SY6	KIAA1549-BRAF	MAPK Altered	LGG	26121.8	26928.9	27666.9	25315.9	22590.1	17966.6	22696.3	40662.9	4436.31	25567.8	17309	0.79
BS_ZZMYDZJW	KIAA1549-BRAF	MAPK Altered	LGG	26665.1	26911.1	27938.4	25889.1	23156.8	18959.8	22688.5	41648.3	7590.64	26614.3	19607.7	2.23
BS_FJWZ3M7V	KIAA1549-BRAF	MAPK Altered	LGG	26204.6	26709.6	27908.4	25799.5	25596	17066.5	20689.5	37756	5283.48	25760.6	19433.4	0.76
BS_1ZVXF5FE	KIAA1549-BRAF	MAPK Altered	LGG	24680.1	25239.1	26974.5	23997.9	22627.3	14684.4	20162	34846.4	5030.45	24256.9	17708.7	13
BS_5JM573JC	MAPK wild-type	H3	LGG	20697.2	21067.7	23220.8	18904.7	19832.2	22166.4	16513.3	38679.7	9288.43	23533.5	21636.9	5.86
BS_23W9EPFE	MAPK wild-type	IDH	LGG	18045.5	18418.3	20068.4	16821.2	17056.1	13179.1	15263.9	28443	8752.26	22768	18630.9	19.82
BS_4GTESTSE	MAPK wild-type	IDH	LGG	18045.5	18418.3	20068.4	16821.2	17056.1	13179.1	15263.9	28443	8752.26	24272.9	20572	24.82
BS_ERJAJ0KA	MAPK wild-type	MYB/MYBL1	LGG	20964.2	20270.1	23259.5	18947.4	19946.8	15458.5	16778.9	32237.4	16044.8	23855.9	19390.1	12.14
BS_77CDMEY4	MAPK wild-type	MAPK Wild-type	LGG	27498.7	27604.3	28197.1	26547.8	27244.5	22915.9	23021.1	45937.1	17729.5	26550	20571.8	0.64
BS_27QE6BV7	MAPK wild-type	MAPK Wild-type	LGG	20940.3	19773.4	21990.9	18736.3	23006.4	15600.4	19449.3	35049.7	20326.1	24820.9	19856.4	3.27
BS_3H71BH6Q	MAPK wild-type	MAPK Wild-type	LGG	26365.7	25929.1	27526.4	24677.7	23437.4	18944	24901	43845.1	10338.8	26538.3	19333.2	13.2
BS_55JW3HFM	MAPK wild-type	MAPK Wild-type	LGG	27602.4	27452.5	28400.2	26646.3	24039.3	21369.9	25994.5	47364.4	12515.1	26132.2	20603.6	1.93
BS_6NTXGQAC	MAPK wild-type	MAPK Wild-type	LGG	25610.7	24556.4	26828.6	22962.5	21611.5	18367.3	22547.7	40914.9	8962.94	23658.2	18854.8	5.83
BS_7N0B2CY1	MAPK wild-type	MAPK Wild-type	LGG	21040.8	20193.6	23927	19973.8	17850.4	14397.9	15919.5	30317.4	25808.9	25246.3	21944	13.21
BS_912NX4Y0	MAPK wild-type	MAPK Wild-type	LGG	21871.5	20572.4	24503	20361.3	21526.6	14458.1	16909.2	31367.2	21210.2	24526.8	20980.8	69.06
BS_92VDQ0NE	MAPK wild-type	MAPK Wild-type	LGG	21673.5	19969.9	23221.7	18770.1	18648.8	14582.7	15596.6	30179.3	21716.3	24053.4	21068.6	35.37
BS_AKRHBPNZ	MAPK wild-type	MAPK Wild-type	LGG	21592.6	21033.8	24545.9	20120.8	24093.9	15121.6	17562.1	32683.7	19856.1	25132.8	20053.7	31.03
BS_F4E8R9VY	MAPK wild-type	MAPK Wild-type	LGG	23453.2	21849.7	26619.4	21281.8	25472.1	15503.5	20584.1	36087.6	4447.66	24855.1	19555.5	29.44
BS_KPT2WPHW	MAPK wild-type	MAPK Wild-type	LGG	19904.3	18962	22420.1	17940.5	19015	14428.8	14617.9	29046.7	25360.4	24929.4	21218.4	25.65
BS_MF47B9ZW	MAPK wild-type	MAPK Wild-type	LGG	19417	18969.1	21798	17966.4	19745.8	13980.8	15514.4	29495.2	26329.2	25776.7	20023.2	13.97
BS_NT9NZYFD	MAPK wild-type	MAPK Wild-type	LGG	23459.1	22537.1	25095.9	20784	19536.2	15511.9	18080.6	33592.5	18464.9	23830.1	20407.2	35.57
BS_QF5VVZX5	MAPK wild-type	MAPK Wild-type	LGG	22739.6	20836.5	24825	20843.6	19575.7	15664.6	16306.5	31971.1	25307.7	25188.6	21345.2	22.93
BS_QV51J756	MAPK wild-type	MAPK Wild-type	LGG	22044	21750.4	24473.2	20351.7	18927.8	14731	16889.3	31620.2	22555.4	25452.2	20221.8	12.64
BS_E4QK839R	MAPK wild-type	MAPK Wild-type	LGG	21635.2	18533.1	23427.4	18569.6	16705.7	14394.1	15923.1	30317.2	14888	24888.1	18529.7	22.26
BS_0T17SY47	MAPK wild-type	MAPK Wild-type	LGG	20511.6	18419.8	21969.2	18043	17665	14087.7	15819.3	29907	15729.4	22944.6	19521.4	32.87
BS_QC3XCE6X	MAPK wild-type	MAPK Wild-type	LGG	20080.1	17624.5	22464.5	17749	17307.2	13211.6	14406	27617.6	21989	25073.7	20351	18.47
BS_E1CGF3KV	MAPK wild-type	MAPK Wild-type	LGG	21297.9	21112.3	23407.1	19552.7	15923.6	16124	19066.9	35190.9	5115.16	24271.3	19378	18.09
BS_W4HGV6E7	MAPK wild-type	MAPK Wild-type	LGG	22148.7	22426.1	23893.4	21175.1	18210	15459.5	17651.7	33111.3	7159.78	25442.7	18871.4	15.3
BS_25T139TX	MAPK wild-type	MAPK Wild-type	LGG	24703.8	24958.6	26987.6	23458.2	23902.1	16695.5	22400.2	39095.8	1705.23	24461	19554.1	2.66
BS_8SKZ7BRN	MAPK wild-type	MAPK Wild-type	LGG	20802.4	19725.3	23633.3	19628.6	20721.4	11996.9	14543	26539.9	10183.3	26459	19068	52.33
BS_9755PSCS	MAPK wild-type	MAPK Wild-type	LGG	20363.6	17189.2	23061.4	18344.5	18267.2	14261.2	15798.8	30060	11186	25300	18228.8	12.62
BS_9RT63JD9	MAPK wild-type	MAPK Wild-type	LGG	20564.8	17886.1	23062.8	18236.1	16817.4	14612.3	16197.9	30810.2	17482.8	24690.6	19012.8	16
BS_J6VKB1VE	MAPK wild-type	MAPK Wild-type	LGG	24999.7	25807.2	27373.7	23707	25789.3	16007.8	22759.5	38767.3	2623.51	24130.1	19378.2	0.79
BS_N210XMKR	MAPK wild-type	MAPK Wild-type	LGG	27091.5	27759.6	28346.7	27005.5	25754.4	16645.4	22214.7	38860	3277.23	25426.9	22636.6	0.47
BS_S7CZY2CH	MAPK wild-type	MAPK Wild-type	LGG	27209.2	27859.6	28348.3	27288.5	25144.2	17964.4	23924	41888.4	3523.11	24513.5	19320.7	52.88
BS_CS170P7T	MAPK wild-type	MAPK Wild-type	LGG	27028.3	27659.7	28225.3	26924.8	25020.4	17539.6	25093.8	42633.4	1252.97	25764.9	20085.5	0.14
BS_9HSGV9TJ	MAPK wild-type	MAPK Wild-type	LGG	26209.9	25976.9	27777.4	25316.3	23536.8	18851.8	23516.8	42368.6	4021.65	25330.9	18533.6	0.17
BS_G5QBBHDV	MAPK wild-type	MAPK Wild-type	LGG	26050.1	26306.9	27254.2	24794.4	24261.7	17011.9	23734.8	40746.7	7748.94	26542.3	20701.2	38.76
BS_SFKZSJN1	MAPK wild-type	MAPK Wild-type	LGG	22677.4	22980.2	25018.1	22225.1	18026.3	14114.1	17921	32035.1	14271.7	24037.7	20102.4	30.26
BS_0X9EGHY2	MAPK wild-type	MAPK Wild-type	LGG	22000.3	22221.9	24208.8	20529.4	21035.2	14178.9	18986.9	33165.9	21798.4	23390.3	20359.1	8.6
BS_1RXZ3BP7	MAPK wild-type	MAPK Wild-type	LGG	27617.6	27029.4	28511.8	26048.4	23945.6	19026.7	22685.5	41712.2	3725.37	25133	16565.8	0.43
BS_258RRGDM	MAPK wild-type	MAPK Wild-type	LGG	22538.2	21181.5	24696.3	20810.3	19296.7	14854.5	17656.6	32511.1	20041.8	25625.8	19831.4	22.26
BS_9F09XV62	MAPK wild-type	MAPK Wild-type	LGG	22786.2	22529.2	24601.7	20888.9	22034	13905.3	17388.2	31293.4	17025.2	24561	18695.3	24.22
BS_GR46VD0Q	MAPK wild-type	MAPK Wild-type	LGG	21880.6	23538.5	24683.9	20788.9	18789.3	19631.5	18451.2	38082.7	6692.72	22998.6	17986.9	31.68
BS_ME3HKN2C	MAPK wild-type	MAPK Wild-type	LGG	22962	22864.8	25312.9	22101.4	18067.3	13697.4	16955.8	30653.2	11965.3	23754.3	20715.8	32.82
BS_NYS8TRCB	MAPK wild-type	MAPK Wild-type	LGG	25016	24342.2	26649	23343.5	21034.2	16444.2	21946.6	38390.8	17874.3	25284.7	20517.3	39.83
BS_PN2CE34A	MAPK wild-type	MAPK Wild-type	LGG	24304.6	23222.9	24330.6	21617.9	21251.1	18372.8	20796.6	39169.4	13195.1	26093.9	23228.9	77.7
BS_T2QPMZCM	MAPK wild-type	MAPK Wild-type	LGG	22094	21862.1	25101.9	20867.1	19641.5	12806.8	15175.2	27982	17115.9	25043.8	21308.6	36.95
BS_T4JFN54G	MAPK wild-type	MAPK Wild-type	LGG	24888.8	25457.7	27496.4	24535.2	23468.7	17102.6	21423.6	38526.2	2993.57	25021.2	18743.2	2.04
BS_T55Y4Z0Y	MAPK wild-type	MAPK Wild-type	LGG	26626.9	26170.1	27642.7	25286.3	22134.6	18726.8	22892.1	41618.9	13855.7	26336.4	19425.9	22.07
BS_TMTV769C	MAPK wild-type	MAPK Wild-type	LGG	23743.2	23539.4	26020.3	22656.2	19368.3	14181.8	17106.9	31288.7	12628.5	24742.2	21634.1	39.08
BS_Y7F9E2E9	MAPK wild-type	MAPK Wild-type	LGG	24688.1	24375.8	26603.4	23848.6	20129.7	16273.3	19996.5	36269.8	12747.1	23304.9	20626.9	58.49
BS_ZRM0W01M	MAPK wild-type	MAPK Wild-type	LGG	19039	17927.9	22445.5	17593.1	16902.4	13073.3	13730.3	26803.5	16685.9	22842.8	20408.9	21.57
BS_WCRKYV0T	MAPK wild-type	MAPK Wild-type	LGG	20423.6	19502.6	22805.1	18249.3	18390.9	13108.3	13065	26173.3	25880.8	24559.7	21591.9	25.05
BS_13CGKADW	MAPK wild-type	MAPK Wild-type	LGG	24905.3	25464	26937	24981.2	21108.9	14787.5	17849	32636.5	14300.2	25370.9	20684.2	19.39
BS_1JDG6JV5	MAPK wild-type	MAPK Wild-type	LGG	27082.3	25963.5	28328.1	23619.3	23847.3	18669.7	24151.9	42821.6	4320.03	25419	17999.2	1.34
BS_769BDPDB	MAPK wild-type	MAPK Wild-type	LGG	25946.9	26726.5	27596.4	24918.8	22059.8	18634.3	25127.4	43761.6	3874.52	24354.6	17218.8	0.94
BS_94MT16N2	MAPK wild-type	MAPK Wild-type	LGG	24271.7	25405.8	26658.9	23606.8	22283.7	13208	19627.6	32835.6	1391.56	25808.6	20663.7	8.06
BS_9DZ253JY	MAPK wild-type	MAPK Wild-type	LGG	25113.1	25587.7	27594.3	24349.8	24927.8	17427.9	22553.1	39981	1460.65	22458.9	20245.3	4.18
BS_B7GEH89C	MAPK wild-type	MAPK Wild-type	LGG	26314	26975.3	27831.1	25679	24279.8	16618.5	20596.6	37215.2	5439.08	26449.4	18416.2	1.74
BS_EXYHZ6D4	MAPK wild-type	MAPK Wild-type	LGG	22573.7	23526.1	24713.8	21550.3	23011.1	15523.6	18023.9	33547.4	9735.87	24200.2	18833.2	1.93
BS_G9XE3N9T	MAPK wild-type	MAPK Wild-type	LGG	23775.4	24121.1	26068.8	23334.6	20334.1	14509.5	18353.3	32862.8	15647.9	24513.2	20052.1	22.61
BS_HV8PFRBR	MAPK wild-type	MAPK Wild-type	LGG	25170.4	25814	26956.8	24536.9	20851.8	16203.7	21299.3	37503	2572.22	23739.1	17876.6	5.19
BS_N5B2CZMH	MAPK wild-type	MAPK Wild-type	LGG	22596.2	23685.9	23590	19613.4	24406.3	18111.8	20909.2	39021.1	8710.11	23291.4	18548.4	0.68
BS_N6NE6B3W	MAPK wild-type	MAPK Wild-type	LGG	18440	17618.5	22448.4	17272.1	16919.6	12639.4	12673.9	25313.3	20688.2	23950	21366.6	22.54
BS_QTSXW7DA	MAPK wild-type	MAPK Wild-type	LGG	25369.9	25960	27267.3	25116.3	21265.7	17565.7	20733.2	38298.8	13966	25470.5	20159.2	16.06
BS_R13X6TMW	MAPK wild-type	MAPK Wild-type	LGG	23110.7	23975.9	25899.9	21983.4	20116.5	16395.7	19160.7	35556.4	5752.93	22752.3	17817.6	0.63
BS_X0F9AYEC	MAPK wild-type	MAPK Wild-type	LGG	23783	23076.3	25933.8	22513.4	23459	14904.7	19688.1	34592.7	16086.9	25816	19569.2	26.34
BS_YG0A13JH	MAPK wild-type	MAPK Wild-type	LGG	25946.9	26726.5	27596.4	24918.8	22059.8	18634.3	25127.4	43761.6	3874.52	26905.4	18952.5	1.27
BS_CVGFNCBJ	MAPK wild-type	MAPK Wild-type	LGG	23727	23346.9	25698	21536.4	21405.1	15042.9	16908.9	31951.8	21952.2	24521.5	19800.4	21.72
BS_ZVZDDW2G	MAPK wild-type	MAPK Wild-type	LGG	26410.3	27189.9	27963.2	25806.7	27735.3	21607	22982.3	44589.3	12396	27819.9	21334.2	7.67
BS_02NZT8CE	NF1	MAPK Altered	LGG	26398.3	26269	27956.9	25592.7	25001.7	20352.2	24312.2	44664.4	7454.49	25453.9	19230.8	7.5
BS_6P50QTPP	NF1	MAPK Altered	LGG	26304.3	26593.4	27959.9	25664.2	22588.9	19452.3	21428.1	40880.3	7329.6	25217.8	17766.6	10.14
BS_V7BJM89K	NF1	MAPK Altered	LGG	22016.6	21019.6	24107.2	19758.4	21199.5	13654.7	16364.4	30019.1	16047.4	26138	19344.3	25.43
BS_YA8RBGD8	NF1	MAPK Altered	LGG	26704.6	26176.5	28032.6	24631.8	26689.1	19182.3	24236	43418.3	4465.07	25287.4	18329.9	2.11
BS_4EN8D8Y4	NF1	MAPK Altered	LGG	25649.9	26647.7	27467.2	25011.2	22248.3	17652.1	23088	40740	392.871	24555.4	19094.6	0.4
BS_KX6J8TRK	NF1	MAPK Altered	LGG	25960.1	25565.5	27363.5	24909.6	22348.1	18981.3	24900.3	43881.6	17019	25356.7	18560	7.98
BS_X59HSFGG	NF1	MAPK Altered	LGG	26779.7	27605	28035.6	26325.3	22940.2	18716.4	24912.5	43628.9	3696.45	25317.5	18137.6	0.27
BS_VP5Y45Z7	NF1	MAPK Altered	LGG	26523.6	27043.7	27867.3	25629.3	26811.1	19694.2	25738.6	45432.9	2819.17	26221.5	19932.1	1.03
BS_E0N3PTPN	NF1	MAPK Altered	LGG	26191.9	24879.8	27548.6	22292.9	24830	17160	21354.7	38514.7	5506.02	25862.6	19688.4	2.23
BS_P277RYX5	NF1	MAPK Altered	LGG	24521.3	25196.9	26898.9	24028.7	22499	16628.4	20331.3	36959.7	5922.5	24241.7	18343.3	6
BS_W3R88RFP	NF1, FGFR	MAPK Altered	LGG	26304.3	26593.4	27959.9	25664.2	22588.9	19452.3	21428.1	40880.3	7329.6	24600.6	19441.6	5.52
BS_5CMGN56B	NF1, FGFR	MAPK Altered	LGG	25289.8	24812.5	27453.5	24298.3	24170.1	15934.2	22111.4	38045.6	5624.82	24484.1	19329	4.33
BS_HA20Y4XY	NF1, FGFR	MAPK Altered	LGG	25289.8	24812.5	27453.5	24298.3	24170.1	15934.2	22111.4	38045.6	5624.82	24139.9	18890.3	1.66
BS_ARBQDTT5	NF1, FGFR	MAPK Altered	LGG	23983.2	23873.7	26816.2	23135.6	21141.9	15624.9	20800.7	36425.7	3404.11	24133	19896.1	7.89
BS_3PYESPHA	Other MAPK	MAPK Altered	LGG	24295.2	23239.3	26125.6	23349.8	21714.7	14630.9	17314.6	31945.5	23335.9	25413.2	21513.5	37.26
BS_593HEWBF	Other MAPK	MAPK Altered	LGG	26284.8	26792.1	27755.3	25590.5	20268.5	17076.3	20894.8	37971.2	11084.8	25897.6	18922.4	6.34
BS_E4GC9EXR	Other MAPK	MAPK Altered	LGG	26247.3	26824.8	27713.1	26076.2	23685.8	18306.7	21857.2	40163.8	13884.1	25183.6	17804.3	18.38
BS_TG93XC55	Other MAPK	MAPK Altered	LGG	18964.9	18210.9	22265.3	18081.4	20621.6	14359.6	15027.6	29387.3	26732.3	25689.7	22568.9	20.41
BS_478TN841	Other MAPK	MAPK Altered	LGG	26247.3	26824.8	27713.1	26076.2	23685.8	18306.7	21857.2	40163.8	13884.1	25925.7	19144	7.1
BS_014EVM2D	Other MAPK	MAPK Altered	LGG	27040.8	27625.6	28228.8	26929.4	24330.8	20808.1	25682.8	46490.8	4238.21	25565.8	20393	6.2
BS_AP0SZ364	Other MAPK	MAPK Altered	LGG	25732.7	26462.3	27658.5	25291.8	22445.5	17661.5	23617	41278.5	4266.75	26298.1	18398.5	5.01
BS_JKXA3FQC	Other MAPK	MAPK Altered	LGG	24607.1	25170.8	26671.9	23750	23004	15500.4	19547.6	35048	11857.7	25549	18921	4.4
BS_044XZ8ST	Other MAPK	MAPK Altered	LGG	25632.3	25398.3	27478	24390	24933.9	16993.4	21212.3	38205.7	19014.4	25384.7	20019.3	17.62
BS_401R3KV0	Other MAPK	MAPK Altered	LGG	25395.4	25900.4	27303.6	24381.5	23218.5	17255.6	21398.8	38654.4	7862.53	26134.5	17131.4	5.03
BS_BC936YNZ	Other MAPK	MAPK Altered	LGG	25735	26080.8	27601.3	25062.3	21323.9	18715.8	23294.8	42010.6	4762.76	25145.8	19566.6	20.58
BS_CTR5X93B	Other MAPK	MAPK Altered	LGG	25813.9	26637.7	27869.9	25492.6	22642.8	16459.6	22234.3	38693.9	9081.93	24622.9	19998.7	6.47
BS_HX0S30NE	Other MAPK	MAPK Altered	LGG	27412.4	27502.3	28358.8	26259	25913.3	20170.6	24713.5	44884.2	6458.03	25981.7	18759.6	0.95
BS_K5802F84	Other MAPK	MAPK Altered	LGG	21599.9	21160.8	23992.2	19958	19879.4	14142.3	15765.6	29907.9	20800.7	23276.4	20905.1	34.67
BS_MY9D8XZ1	Other MAPK	MAPK Altered	LGG	24095.8	24881.7	26579.1	24000.1	19735.9	16416.7	21348.5	37765.2	5686.26	25269.8	18085.4	3.57
BS_NS7GSHB9	Other MAPK	MAPK Altered	LGG	26992.5	27518.6	28180	26307.3	24703.4	16510.3	22750.8	39261.2	2961.1	24729.5	18584.8	0.1
BS_YB2RXRHT	Other MAPK	MAPK Altered	LGG	27412.4	27502.3	28358.8	26259	25913.3	20170.6	24713.5	44884.2	6458.03	25298.1	20541.4	19.47
BS_2AR3AP0N	RTK	MAPK Altered	LGG	25329.1	24035.3	27187.9	23413.6	22130	15964.8	18875.9	34840.8	20694.5	26587.1	19501.4	18.45
BS_PQ6QEVE8	RTK	MAPK Altered	LGG	24512.3	23886.1	26445	22353.7	25674.9	17892.5	22915.1	40807.6	4090.09	24340.5	16321.6	1.21
BS_ZZWMD6FA	RTK	MAPK Altered	LGG	24512.3	23886.1	26445	22353.7	25674.9	17892.5	22915.1	40807.6	4090.09	25285.1	18697.5	1.97
BS_EBMCTR80	RTK	MAPK Altered	LGG	25423.2	25462.7	27647.4	23605.7	25729.8	15641.5	19551.8	35193.3	5372.36	25812.3	20529.3	1.04
BS_2R9TCR03	RTK	MAPK Altered	LGG	20153.3	20319.4	23398.2	19618.7	25651.2	12464.2	13242.6	25706.8	20473.2	24476.3	18647.1	5.41
BS_3P20Q2C3	RTK	MAPK Altered	LGG	21271	21749.7	24402.9	20515.5	25670.1	12992	13793.9	26785.9	19349.8	23913.9	21347.3	7.3
BS_4NF35AF6	RTK	MAPK Altered	LGG	24320.5	24410.8	26599.8	23166.6	25960.1	15475	18293.8	33768.9	9227.91	26604.9	18383.4	5.11
BS_D3YBV7KB	RTK	MAPK Altered	LGG	26276.5	25827.7	27401.4	24236	22921.8	17677.4	24167.5	41844.9	4013.05	25472.7	17427.5	19.21
BS_JFR750KD	RTK	MAPK Altered	LGG	23618.3	24560.5	26612	23289.7	22518.1	16354.4	20021.1	36375.5	5886.96	26078.5	18523.2	1.64
BS_S458NMKH	RTK	MAPK Altered	LGG	23618.3	24560.5	26612	23289.7	22518.1	16354.4	20021.1	36375.5	5886.96	25725	19052.6	3.85
BS_YMAJC22S	RTK	MAPK Altered	LGG	20153.3	20319.4	23398.2	19618.7	25651.2	12464.2	13242.6	25706.8	20473.2	24435.3	20270.6	3.94
BS_BKQZ550R	RTK	MAPK Altered	LGG	26574.1	27087.5	27888	25916.5	24750.4	16819.6	22723.7	39543.3	4905.47	25775.8	19358.1	2.4
BS_RRAEQZ97	RTK	MAPK Altered	LGG	25748.4	26177.2	27583.4	25466	25529.7	17501.1	21176.9	38678	11757.8	25434.3	20844.7	9.81
BS_YEQVW4ND	RTK	MAPK Altered	LGG	27635.2	27860.4	28526.6	27559.3	24993.4	17703.9	22607.5	40311.3	19729.5	25286.5	20961.7	9.55
BS_09Z7TC35	NA	NA	MB	14732.7	15032.6	17540	15386.9	17490.7	11998.1	11595.2	23593.3	10332.1	21827.2	16312.9	0.03
BS_1AYRM596	NA	NA	MB	17507.7	17844.8	20867.5	18635.2	20205.8	16889.9	14468.6	31358.6	12666.9	24749.9	18466.2	0.38
BS_1BWP5MCT	NA	NA	MB	12113.7	12800.2	13963.5	13284.2	17449.4	10065.5	8930.12	18995.6	9759.17	22790.3	13615.3	4.18
BS_1QXEC43H	NA	NA	MB	17035.9	20618.4	22116.7	17103.4	18620	15611.3	14645.6	30256.9	9383.6	24297.1	17713.1	26.32
BS_1TWCV047	NA	NA	MB	16560.7	16840.5	19409.8	16333.8	20097.2	11739.6	12302	24041.6	14354.7	23194.2	17787.4	0.35
BS_2SFTWNVE	NA	NA	MB	19481.5	18645.8	21922.8	19137.3	17045.3	12333.6	13128.8	25462.4	15818.1	22538.5	19371.6	8.21
BS_2Z1MKS84	NA	NA	MB	18197.5	17633.2	20157.2	18228.9	19494.4	15462.7	15105.9	30568.6	6953.06	23396	19534	13.05
BS_3BDAG9YN	NA	NA	MB	22592.3	23884.2	25750.8	23042.5	28240.2	18941.6	17081.9	36023.5	6948.13	25708.2	22189.7	0.33
BS_3F5PR9GS	NA	NA	MB	15998.9	16588.3	18962.6	16458.5	18742.6	11791.3	11468.7	23260	6343.1	23488.8	18225	2.13
BS_3MYEMXPQ	NA	NA	MB	19999.2	19553.4	20406.9	20340.5	17008.9	14503.3	19943.5	34446.8	11037.5	24676.5	19226.7	0.87
BS_3NWQXPQV	NA	NA	MB	15567.6	16219	17361.2	17290.3	17593.8	10332.5	11949.6	22282.1	9473.31	22476.3	18110.1	0.96
BS_3V3KE3VT	NA	NA	MB	17226.4	16924.9	18835.2	16395.9	23322	11569.5	12699.2	24268.8	10582.8	22971.3	19715.4	19.34
BS_44A3ES23	NA	NA	MB	17226.4	16924.9	18835.2	16395.9	23322	11569.5	12699.2	24268.8	10582.8	23394.1	20693.7	19.92
BS_4CP4T22V	NA	NA	MB	14792.4	15104.6	16891.3	18598.7	18006.1	11619.3	11075.5	22694.7	10962.4	24868.3	20024.6	0.69
BS_4D9DD103	NA	NA	MB	14734.5	15137.6	17087.9	14475.8	20227.4	13125.9	10484.8	23610.7	9286.54	23073.2	19588.4	9.53
BS_4PH1MBGR	NA	NA	MB	16815.3	16871.3	18929.4	18511.9	19586.8	13013.9	12499.3	25513.2	13728.3	22920.5	17329.3	0.34
BS_4W68NV3M	NA	NA	MB	17012.4	17420.6	19372.5	16862.8	19965.2	13821.7	12591.2	26412.9	11835.4	24440.8	18391.4	1.33
BS_5PJCHF6V	NA	NA	MB	17568.9	16997.3	19891.6	18769	18197.8	12040.3	13339.3	25379.6	13619	22970.7	18023.3	0.76
BS_5VQP0E6K	NA	NA	MB	17625.5	18313.5	19639.2	18554.4	19433.8	13741.8	12039.1	25780.9	7605.69	24230.4	19368.3	6.42
BS_61E80SD6	NA	NA	MB	15448.3	15895.8	18336	16712.6	17602.6	11822.9	11974.2	23797.1	13867.2	23532.5	19291	1.33
BS_77317DY4	NA	NA	MB	16759.3	17865.9	18620.1	14509.9	22416.7	13928.2	12479.8	26408	5043.39	21893.4	19999.3	5.05
BS_7C40TRCY	NA	NA	MB	20089	21038.6	22625.8	20210.9	16905.5	16429.9	16475	32904.9	11026.7	23153.9	18247.1	1.12
BS_7FWZ518S	NA	NA	MB	22265.9	18361.6	24695.6	20456	19307.8	13852.4	16521.5	30373.9	14015	22912.7	19194.1	8.26
BS_7XQRH69M	NA	NA	MB	19164.9	19563.8	22141.5	18981.3	17853.6	15384.8	13379.6	28764.4	11390.2	23121.4	20106.9	1.92
BS_81SP2HX4	NA	NA	MB	18574.1	19460.5	21296.1	19746.9	16688.3	16013.7	14298.2	30311.9	10785.9	23522.3	16975.1	1.27
BS_8GW1TMV2	NA	NA	MB	20143.2	21094.2	22797.4	20270	18067.3	17101.4	17993.2	35094.6	11459.7	22402.9	20141.1	1.99
BS_8T7DZV2F	NA	NA	MB	22592.3	23884.2	25750.8	23042.5	28240.2	18941.6	17081.9	36023.5	6948.13	25872.9	23073.1	1.64
BS_9M5XJ10G	NA	NA	MB	18301.1	18018	20418.6	17736	19300.5	11717.5	13005.5	24723.1	15378.9	23296.9	17462.9	0.83
BS_9NJHQE9F	NA	NA	MB	15894.7	15652.5	18833	15278.9	18361.7	10397.1	11377.2	21774.3	13659.3	21274.2	16734.6	0.16
BS_9NZ2D6AD	NA	NA	MB	17372.9	16514.9	19029.7	17578.5	19023.3	12077.6	11380.8	23458.3	14053.5	24298.8	17545.4	4.02
BS_9PB3XH5D	NA	NA	MB	17703	18008.8	19790.1	18799.3	20157.9	13434	14147.4	27581.4	15694.8	25285.6	18977.3	6.04
BS_9V633J1X	NA	NA	MB	15447.1	15496	17920.7	16003.8	15194.6	10719.3	11009.2	21728.5	11357.5	20474.5	16766.9	0.1
BS_A14Z8BBK	NA	NA	MB	16669.9	15997.8	20522.1	17775.3	16983.5	12529.3	11638.7	24168	18614	24090.2	20653.9	3.73
BS_A87NPZAP	NA	NA	MB	16242.2	16658.6	17783.3	17375.7	18035.9	11029.5	12012.9	23042.5	13882.1	24106.2	17721.4	1.29
BS_AHEFXG7W	NA	NA	MB	20759.2	18629.4	23210.6	18825.8	20903	15166.7	14825.3	29992	13258.6	24154.8	17492.1	0.51
BS_AM70R8RG	NA	NA	MB	17113	17181	19540	16664.4	17100.4	12199	12374.5	24573.6	11591.8	23133.8	18470.3	0.21
BS_AMZ70B6F	NA	NA	MB	19494.7	19974.8	22217.3	18459	17537.2	17078.1	14292.1	31370.2	13651.7	23529.3	18706.2	2.75
BS_BA6AZWB3	NA	NA	MB	21595.1	22956.6	25170	20391.9	18906.6	13870.5	15064	28934.5	14914.5	23632	21426.5	35.86
BS_BPWEFR89	NA	NA	MB	17035.9	20618.4	22116.7	17103.4	18620	15611.3	14645.6	30256.9	9383.6	23438.7	20556	15.14
BS_BSV07M7Z	NA	NA	MB	16327.7	16169.7	18364.8	18073.1	18472.5	12324.5	12379.8	24704.3	13324	23484.9	16302	0.11
BS_BVSW4GTG	NA	NA	MB	17207.4	17671.8	20801.7	17862.2	17880.5	16979.4	13793.3	30772.7	10735.6	24321	20121.3	1.08
BS_CHDGRYHJ	NA	NA	MB	17043.7	18124.8	20266	18203.8	18813.4	14303.4	13601.9	27905.3	15174.9	21041	18102.3	0.61
BS_D144EJRQ	NA	NA	MB	19303.1	18558.7	21472.5	18981.3	19148.9	16041.8	14577.9	30619.6	12211.4	22964.7	17328.6	0.24
BS_DFWFBYSN	NA	NA	MB	16464.9	16602.4	18782.6	18471	17150.9	12196.6	12921.1	25117.7	14266.8	24325.1	19476.6	1.76
BS_E3BAT4C1	NA	NA	MB	17125.5	17032.4	19815.3	18309.4	22100.4	12347.2	12722.4	25069.6	10897	22136.7	18009.2	0.17
BS_EFE4YEK3	NA	NA	MB	15895.1	15812.5	17935.5	18699.6	17614.9	11154.8	11490.5	22645.4	14224.4	23411.4	16389.9	0.21
BS_ERWT0ZWE	NA	NA	MB	16852.2	17046.2	19504.3	16744.4	18628.5	12512	12689.9	25201.9	17031.5	23868.3	17715.9	3.73
BS_FCAKKZ20	NA	NA	MB	19947.7	19402.5	22644.9	18866	19329.9	12787.1	15274.2	28061.3	11026.6	24288.8	19251.4	11.37
BS_FKDQJJB5	NA	NA	MB	15617.7	16313.6	17828.4	15778.2	14642	14677.1	13949.8	28626.9	10635.1	22589.4	15988.3	0.24
BS_G00FHF3Q	NA	NA	MB	17174	17433.4	19366.7	18850.1	20441.9	13829.9	14241.8	28071.6	11825.9	23901.7	18607.1	0.45
BS_GCQFGDTX	NA	NA	MB	17279.7	17078.5	19680.2	17977.9	16928.4	13863.9	13278.8	27142.7	13668.2	23773.6	17314.6	0.41
BS_GE2RVZE6	NA	NA	MB	17174	17433.4	19366.7	18850.1	20441.9	13829.9	14241.8	28071.6	11825.9	24304	18985.6	1.76
BS_GNV89A5P	NA	NA	MB	15970.6	16085.4	18426.9	18516.2	18082.9	11883.3	11892.8	23776.1	11952.2	23209.7	17800.4	0.58
BS_GS1KR5PK	NA	NA	MB	17427.4	17598	20025.5	16674.2	19854.2	11517.8	11847.9	23365.8	16328.3	21432.7	19253.6	4.2
BS_H4B5Y6S0	NA	NA	MB	16704.9	16385.1	19495.1	16676.1	18296.3	12807.9	13272.2	26080.1	17308.9	23249	19244.1	0.3
BS_HB03GSHF	NA	NA	MB	16992	17332.6	19457.8	17638.1	17180.8	13501.5	12407.2	25908.7	6197.99	25064.6	17918.9	0.3
BS_HD4EJYE3	NA	NA	MB	17012.5	16919.8	19187.9	18690.4	18980	14175.3	13709.2	27884.4	14522	23755.8	18056.6	0.79
BS_HE57E1RP	NA	NA	MB	15687.4	15749.6	19145	16770.3	17494.1	14034.6	12322.9	26357.5	10234.1	22226.7	17055	0.22
BS_HF3RNN2T	NA	NA	MB	16464	16755.9	18276.6	19391.3	18674	13361.2	13398.7	26759.9	13751.4	23881	19085.9	1.23
BS_HHPA8NJ2	NA	NA	MB	19102.1	19481	21467.5	18152.9	19490.8	15363.9	15105.7	30469.6	11115.3	21915.1	18266.6	0.4
BS_HKZENFDA	NA	NA	MB	16790.8	16510.2	18759.7	18173.9	17277	12370.3	12650	25020.3	13707.4	21897.4	18539.4	0.08
BS_HTEPAKCM	NA	NA	MB	16173.4	16580.3	18947.4	18785	17682.3	11848.4	11779.6	23628	13425.4	24549.2	18721	1.52
BS_HZE3KYZ1	NA	NA	MB	18967.7	19177.7	20580.6	19176.5	16800.1	14529.6	14644.9	29174.5	15503	24534.2	18386.7	0.47
BS_HZRM07TW	NA	NA	MB	19278.8	19567.8	21043.3	18373.2	19086.2	15795.6	16070.3	31865.9	13353.9	24997.5	17327.9	0.72
BS_J1AB8PMA	NA	NA	MB	21723.8	20778.7	24529.1	20025.1	19272.2	20161.6	19496.9	39658.5	3483.65	23585.2	18830.1	1.01
BS_J71N7D09	NA	NA	MB	15558.5	16489.9	17558.5	15457.4	18287.8	11458.4	11436.1	22894.5	16167.5	20961.3	21213.3	7.46
BS_J8G4SH4Z	NA	NA	MB	15484.8	15775.1	17976.6	19054.6	18250	11295	11453.4	22748.4	15279.8	23602.9	18594	0.75
BS_JFB984RG	NA	NA	MB	16849.4	15911	19375.5	17361.9	19229.3	11821.5	11664.5	23485.9	11154.9	24144.1	18981	1.09
BS_JR5ATB7G	NA	NA	MB	18676.9	18667.5	20736.9	19579.1	19201.3	15608.1	16806.2	32414.3	10896.1	24855.9	17851.2	0.21
BS_JT82QGXF	NA	NA	MB	18836.7	18775.2	20539.1	17729.1	20745.2	13859.4	15768.7	29628.1	11350.9	22933.7	17608.9	0.24
BS_JTMXAMB7	NA	NA	MB	19344.1	20128.6	22045.3	19496.1	22851.1	14587.5	13091.6	27679.1	12292.2	21960.7	21182.5	5.87
BS_JZRM1S3T	NA	NA	MB	19417.5	19106.8	21953.8	18906.5	22412.3	13988.5	13765	27753.6	10093	24184.5	20220.6	16.48
BS_K3ER45RV	NA	NA	MB	15549.7	15803.3	17453.4	15426.6	16810.2	12942.1	11580.5	24522.6	9180.01	24043	19453.4	8.66
BS_K74PZET7	NA	NA	MB	15369.8	15613.8	17486.5	17757.9	17577.2	10910.4	10526.9	21437.3	13071.7	23601.9	17288.7	0.73
BS_K81DR8XG	NA	NA	MB	18662.8	18503.4	21013.8	17067	20375.1	14464.3	15745.8	30210.1	4346.1	23149.3	20742.5	6.76
BS_KN92S7YQ	NA	NA	MB	18146.6	17418.2	19806.9	18597.4	18991.4	12111.7	14898.6	27010.4	13394.7	23149.9	16460.2	0.53
BS_KVNGNETA	NA	NA	MB	16335.9	16726.4	18973	15554.7	13723.7	13077.3	13190.5	26267.8	14569.4	20466	15858.4	0.28
BS_KYF0Q0E7	NA	NA	MB	18023.4	17354.9	20902.3	18347.9	20711.2	12433.3	12283.2	24716.5	16377	23781.9	19505.4	1.17
BS_M15PW2N0	NA	NA	MB	19219.3	21271.4	23119.8	18106.1	21326.8	15666.9	13947.6	29614.5	10765.8	22396.7	21571.1	15.41
BS_M84H3KXA	NA	NA	MB	19211.6	19514.6	22195.2	18508.7	22492.8	14481.8	13443.4	27925.2	8710.16	22786.2	19550.1	9.81
BS_M86ECPHK	NA	NA	MB	17343.2	16576.7	19269.5	16976.3	18777	13852.5	12792.4	26644.8	12088.9	22361.7	18013.8	0.63
BS_N4B1SZZH	NA	NA	MB	20131.1	20382.2	21930.3	19643.9	18561.3	16964.4	17769.2	34733.6	12373.7	22783.3	18312.5	1.44
BS_NKEAAFMW	NA	NA	MB	15707.7	15883.2	17832.3	17688.4	18870.6	11137.3	11697.4	22834.7	9331.58	24826.9	19623.9	2.78
BS_NKRYMHEP	NA	NA	MB	16222.2	16116.5	17899.9	17792.7	19723.2	12445.2	11620.2	24065.4	12658.6	23624.8	17731.3	0.4
BS_NZ71XCG3	NA	NA	MB	17478.4	17338.1	19080.5	18949.1	19117.8	12366.2	14289.1	26655.3	15794	23872.5	18934.9	3.43
BS_QEYPFYHD	NA	NA	MB	16769	16665	18297.5	17668.9	19315.9	11938.8	13729.2	25668	16163.4	24242.3	18121.3	2.77
BS_QPPPGYP4	NA	NA	MB	17057.7	17298.2	19874.9	17082.1	20247.3	12634	12302.2	24936.2	15279.8	23014.3	18148.6	1.76
BS_QRDT19KS	NA	NA	MB	15919.1	15947.4	18649.3	17679.4	18919.1	12260.1	11795.6	24055.8	12093.2	23603.5	17494.5	0.83
BS_R439VVPK	NA	NA	MB	18122.7	18036.6	20605.8	17975.1	19676.7	16592.5	14785.6	31378.1	10464.4	23111.9	17553.9	0.25
BS_R6WNEEE4	NA	NA	MB	22749	24387.5	25646.7	22845.2	21022.3	15446.7	13559.1	29005.8	10821.1	22615.3	19871.9	0.97
BS_RCC8BXVE	NA	NA	MB	17450	17143.6	21699.8	16154.3	17412.1	13355.3	13042.6	26397.8	15563.1	22373.9	19532.9	0.46
BS_RD4D5F9F	NA	NA	MB	18957.4	19508.7	22228.8	18818.4	19108.3	18041.3	15164.8	33206.1	11546.1	23657.9	20193.9	2.57
BS_RSRPX3S8	NA	NA	MB	20143.2	21094.2	22797.4	20270	18067.3	17101.4	17993.2	35094.6	11459.7	22517.8	18087.4	0.64
BS_S1M423AB	NA	NA	MB	17708.6	17320.2	20319.4	16935.6	20540.5	14123.9	14527.2	28651.1	10613.1	23895	18093.4	0.47
BS_S69QZAJR	NA	NA	MB	17988.4	18064.7	21330.1	18895.9	18454.4	13182.4	13786.1	26968.5	17715.4	23550.2	19878.9	6.17
BS_S6Q7NKA3	NA	NA	MB	19947.7	19402.5	22644.9	18866	19329.9	12787.1	15274.2	28061.3	11026.6	26060.1	23635.5	1.58
BS_SKGJ5SY9	NA	NA	MB	18431.5	19337	21201.1	21606.8	20852.4	15314.2	14716	30030.2	14246.3	23564.9	19303.5	3.02
BS_TA9WP4TH	NA	NA	MB	20756.7	21013.4	22740.4	20257.3	22181.3	16159.5	17327.3	33486.8	12444.3	24865.7	18643.7	0.75
BS_TE0GVDNG	NA	NA	MB	17815.1	17414.1	21054.1	18722.7	23626.9	11834.5	12332.4	24166.9	16049.4	24470.2	19876.7	0.49
BS_TW8DQH8J	NA	NA	MB	19947.7	19402.5	22644.9	18866	19329.9	12787.1	15274.2	28061.3	11026.6	22075	21376.1	1.37
BS_TYAYZ9ZW	NA	NA	MB	16938.5	16727.1	18445.3	16615.9	18425	14285.4	13847.9	28133.3	9949.48	24036.6	16966	0.13
BS_TZVFR600	NA	NA	MB	15716	15667.4	18292.3	15643.5	16715.9	10888	10748	21636	13383.5	20581.8	16692.7	0.12
BS_V72H4RQS	NA	NA	MB	16918.1	16816.3	19065.4	17322.8	17647.5	15749.5	13558.1	29307.7	10963.2	21315.9	17625.4	0.45
BS_V96WVE3Z	NA	NA	MB	17937.7	17718	19386.9	17140.4	17734.4	12546.4	12845.1	25391.4	13439.2	23183.5	18952.4	0.72
BS_V9HVBBDW	NA	NA	MB	14758.9	15664.3	17063.4	15654.6	18062.2	11142.5	11384.6	22527.1	13371.3	23319	13369.8	0.07
BS_VA5T4KAA	NA	NA	MB	17183.4	16264.9	18750.7	16372	17139.3	11914.4	13532.4	25446.8	15900.2	21656.9	17558.4	3.63
BS_VJVDJABP	NA	NA	MB	20094	19097.3	23030.4	19079.5	19880.4	12815.4	14723.1	27538.4	11180.5	23527.7	20228.3	21.3
BS_VMEX27TN	NA	NA	MB	16590.3	16517.1	18654.7	17549.8	17733.6	12233.7	13511.6	25745.2	12960.1	23935	17860.9	0.8
BS_VPBMDMQX	NA	NA	MB	18184.6	19294.4	21553.7	17196.6	18621.8	16803.5	14506	31309.5	14300.9	24374.8	18803.8	1.73
BS_VT6C6N6K	NA	NA	MB	22012.4	23258.2	24872.2	22870.7	22307.1	17363.2	15278.4	32641.6	8059.58	23224.1	20328.2	0.49
BS_VVFBW0YH	NA	NA	MB	18273.8	18531.4	19786.3	18401.7	17238.3	14300.1	14332	28632.1	11974.9	23753.6	18372.6	0.66
BS_W311713R	NA	NA	MB	16820.5	16869.5	19090.2	16691.9	20786.1	13907.6	13708.6	27616.2	10727.6	23220.1	17605.8	0.71
BS_W644VEVE	NA	NA	MB	18574.1	19460.5	21296.1	19746.9	16688.3	16013.7	14298.2	30311.9	10785.9	23194.1	18197	1.74
BS_W9AT0MR7	NA	NA	MB	16578.8	16298.6	18809.1	17000.7	15571.4	10755	11528	22283.1	17008.8	23582.9	18901.4	3.66
BS_WH5HDE0A	NA	NA	MB	17937.7	17718	19386.9	17140.4	17734.4	12546.4	12845.1	25391.4	13439.2	25390.5	18156.2	0.52
BS_Y8D1F5WW	NA	NA	MB	16455.1	16353.1	18613.9	18768.4	19846	12555.7	13194.3	25750.1	13636.5	23660.7	18296.7	0.28
BS_YEB88D32	NA	NA	MB	14502.7	15277.9	17277.4	16172.3	16898.8	10571.4	10350.5	20922	13404.2	21809.7	16542.2	0.65
BS_YETBN0RQ	NA	NA	MB	16524	16880.5	18338.7	15963.4	20699.7	13352.8	11452.5	24805.3	8233.63	22795.2	18975.8	2.25
BS_Z45HD492	NA	NA	MB	17021.8	16624.6	18746.5	17892.3	20322.8	12222.9	15103.5	27326.4	10477.9	23162.6	16317.4	0.14
BS_Z7PKVY9J	NA	NA	MB	16769	16665	18297.5	17668.9	19315.9	11938.8	13729.2	25668	16163.4	23607.5	20336	3.27
BS_ZV68CES9	NA	NA	MB	19129	19680.1	21666.6	20842.4	20429.2	14610.6	15345.8	29956.5	14098	22236.9	17419.8	0.28
BS_ZXYDSBM9	NA	NA	MB	16364.2	16329.6	18329.8	17105.7	16338.3	12682.1	12481.9	25164	17259.5	23101	18536.4	1.29
BS_D0BGESQF	NA	NA	NA	18516.4	18729.9	20434.5	17501.2	19194.8	15530	21033.9	36563.9	14318	21657.8	18053.6	0.05
BS_DY9NTFQR	NA	NA	NA	18662.2	16149.3	18943.5	16326.6	16133.6	11925	15653.4	27578.4	18636.2	21020.3	19007.2	1.39
BS_NDN62H0S	NA	NA	NA	18681.4	18742.3	20206.4	17614.5	19602.8	14601.7	18116.2	32718	18501.4	22287.8	17578.7	0.26
BS_B8T7M0WV	NA	NA	NA	21503.8	20570.3	23092.2	19670.2	18698.2	15331.2	18860.1	34191.3	15974.4	24315.3	19604.3	18.88
BS_CW9QV8AG	NA	NA	NA	21474.3	20004.3	23239.8	19463	18990.5	14983.7	17306.5	32290.2	22538.6	24989.7	19920.1	17.71
BS_WE3Q8A73	NA	NA	NA	19053.9	20186.3	21358.2	18995.5	21168.9	17166.9	16180.2	33347.2	8849.74	23052.1	20725.9	71.45
BS_15ETQ0E4	NA	NA	NA	23981.5	23998	25543.3	22651.7	25050.8	22597.6	23099.4	45697	6228.72	22575.1	22683.1	8.5
BS_1QNTEZPS	NA	NA	NA	22495.9	21253.2	23485.2	21069.3	26718.6	18698.9	17959.3	36658.2	8075.5	23667.1	21905.1	63.88
BS_31TF0P1N	NA	NA	NA	25679.7	20434.7	26770.3	18199.6	25279	18385.6	19126.3	37511.8	4656.03	22506.5	18341.8	0.1
BS_4E1G7E3G	NA	NA	NA	19672.1	18544.8	22223.7	17600.8	27833.1	12372.6	12312	24684.6	13303.4	24276.3	23739.6	55.01
BS_6G6C7VPX	NA	NA	NA	21793.3	19640.1	22120.4	19174.2	26687.6	14902.4	13558.8	28461.2	12533	24998.7	21712.9	76.81
BS_74FS6GMW	NA	NA	NA	21793.3	19640.1	22120.4	19174.2	26687.6	14902.4	13558.8	28461.2	12533	24246.7	23844.3	62.6
BS_850BAHH9	NA	NA	NA	26933.9	26097.3	27929.9	24161.4	27266.9	23744.7	22241.8	45986.5	4983.12	24995.5	22378.9	5.77
BS_90B22NGP	NA	NA	NA	16339	17297.9	19515.7	16175.9	16538.9	10715.2	11207.3	21922.5	20089.2	22437.9	19774.3	2.24
BS_983Z6CA6	NA	NA	NA	23157.6	23199.6	24139.3	21277.6	21673.4	16794	17933.1	34727.2	12929.6	23536.8	20444.9	21.62
BS_996ZS2A4	NA	NA	NA	23061.4	21516.9	24090.9	20715.7	24140.1	18790.1	22598.6	41388.7	9833.47	24018.2	21849.5	0.64
BS_9FHSNVS0	NA	NA	NA	22586.1	17858.3	24659.4	17434.3	21251.6	12555.7	14826.9	27382.6	11146.2	23681.9	23348.4	32.98
BS_B1HVNV0T	NA	NA	NA	20702.9	19196	22337.1	19449.7	18884.6	13998.5	16009.9	30008.3	24916.7	25208	20578.8	7.39
BS_DHA5FMVW	NA	NA	NA	23370.2	22207.3	24524.1	21360.6	22185.4	19807.1	21062.1	40869.1	14363.9	25587.6	21405.5	7.54
BS_GAGRGSSX	NA	NA	NA	23859	21686.6	25169.8	18437.9	19303.2	23404	23991.5	47395.5	6791.54	23522.8	17451.8	44.17
BS_GJNCYABP	NA	NA	NA	26286.4	23804.7	27037.3	23939	19906.6	21092.7	26978	48070.8	11088.8	24207.4	19555.3	16.49
BS_J483EMFP	NA	NA	NA	20004.7	18253.1	21463.1	18340.5	21561.6	13006.1	15725.3	28731.4	12131.7	23554.1	18925	1.23
BS_K25F4J3V	NA	NA	NA	17496.5	17675.7	19778.6	17481.8	24406.2	12349.2	11271	23620.2	13648.5	24561.2	23675.1	12.54
BS_KXCY5BN5	NA	NA	NA	21594.3	20437.7	23636.9	20968.9	26198	17757.1	18238.7	35995.8	13409.6	24428	23460.1	132.8
BS_M4923M40	NA	NA	NA	16614.1	17140.5	18667.6	16992.8	16980.7	16950.2	14793.6	31743.7	6317.19	23432.6	17794.2	0.56
BS_MMNRZ1EQ	NA	NA	NA	18578.4	18721	19613.4	17041	21892.9	14365.5	18415.3	32780.7	8371.69	21231.3	19373.3	15.18
BS_MV6ASWV9	NA	NA	NA	20004.7	18253.1	21463.1	18340.5	21561.6	13006.1	15725.3	28731.4	12131.7	24163.4	18904.9	0.83
BS_MVW01FPB	NA	NA	NA	23157.6	23199.6	24139.3	21277.6	21673.4	16794	17933.1	34727.2	12929.6	23574.1	23214.7	147.75
BS_N0877CX1	NA	NA	NA	21736.7	18531.7	23192.5	17953.2	25017.5	18800.5	14647.6	33448.1	7206.99	23426.1	20402.2	60.95
BS_P7EY9DXG	NA	NA	NA	20526.2	18234.1	22342.7	18069.8	22512.2	12991.5	14769	27760.5	9114.82	24798.4	22295.2	21.83
BS_PGHK1JRW	NA	NA	NA	26913.7	25132.8	28020.5	23837.9	22190.3	20712.6	22550.6	43263.1	15619.1	24766	20159	13.22
BS_QX12J6W1	NA	NA	NA	23179.5	22456.8	24658.9	21434.5	20365.8	20012.7	22367.7	42380.4	7712.53	23685.3	20329.2	25.86
BS_S71RJ8DH	NA	NA	NA	20258.4	19703	22540	17705.8	19820	18953.2	17403.7	36356.9	8185.12	23694	18486.2	20.43
BS_WV0S8N4M	NA	NA	NA	24247	21867.8	25369.5	22572.1	24980.7	16641.8	18824.2	35466	16975.6	24850.4	22247.2	71.74
BS_WVW3W6ZB	NA	NA	NA	19975.9	17342.1	21751.8	18189.2	22178.2	12907.6	12797.7	25705.3	8215.52	25346	20504.8	31.56
BS_WWKNJSJ5	NA	NA	NA	19672.1	18544.8	22223.7	17600.8	27833.1	12372.6	12312	24684.6	13303.4	23396.9	21951.4	28.71
BS_EF775B3K	NA	NA	NA	24596	24390.9	26478.7	23456.3	19185.5	18708.7	20902.9	39611.6	23564	25594.7	22250	21.82
BS_0VRSD9V3	NA	NA	NA	18164.8	17840.7	19396.9	17354.8	25120.7	17205.2	14247.6	31452.8	3615.34	22966.9	20094.3	123.32
BS_64HCD9K3	NA	NA	NA	16246.5	15448.9	16890.8	14203.1	21823.7	11979	12713.3	24692.4	5741.8	22528.5	19197.1	109.46
BS_GSVCN2XC	NA	NA	NA	21269.4	21209.4	22356.1	19588.9	22428.4	14975.6	18519.5	33495.1	5229.89	22948.6	20788.2	182.61
BS_W36RZSFA	NA	NA	NA	24373.6	22872	25836.5	21488	23241.8	19500.6	21312.3	40812.9	4258.76	24732	19863	115.81
BS_F9WKPDFG	NA	NA	NA	19244.6	19648.1	20415.8	19368.8	16051	17008.2	17817.1	34825.3	4541.13	18998.3	19714.3	22.72
BS_0GDJQANN	NA	NA	NA	20385	21046.9	21864.3	22560.9	22051	17434.2	15488	32922.2	3868.58	23353.1	20668.3	76.12
BS_8Q77HZ4R	NA	NA	NA	18113.1	18829.7	19220.4	19315.9	16033.5	14344.8	17535.9	31880.7	3365.61	21007.8	17331.6	19.63
BS_AGS1HHGF	NA	NA	NA	22935.3	22560.6	23296	21531.7	20768.6	16683	20461.2	37144.2	3954.76	22926.4	17150.8	32.29
BS_B741RZY9	NA	NA	NA	20206.1	19555.9	21243.4	19438.7	16307.2	14963.5	18047.5	33011.1	3780.14	21762.1	17557.5	18.29
BS_F6Z5HFWH	NA	NA	NA	21156.5	20452.3	21252.4	20288.6	19324.1	15853	18467.4	34320.4	6289.58	23310.1	18283.8	49.91
BS_FAVRBEW7	NA	NA	NA	18402	18950.2	19298.2	19317.9	20723.1	15109.2	15589.9	30699.1	8003.21	22369.6	19462.3	34.42
BS_FEYMKEK8	NA	NA	NA	17308.4	17541.5	18476.2	16047.8	18385.1	13089.6	13931.1	27020.7	2185.97	20523.9	18033	1.89
BS_JX449BF5	NA	NA	NA	17202.2	17669.4	17843.7	15840.2	18383.1	14412.8	13932.1	28344.8	1887.76	20585.5	17926.8	37.16
BS_KK5C8VCK	NA	NA	NA	22227	22508.7	23986.6	20670	25274	18782.9	20115.2	38898.1	5630.43	22367.3	19397.4	15.59
BS_NQFH3GZH	NA	NA	NA	20445.4	20578.3	20805.2	17702.8	22190.2	16055.6	17652.7	33708.3	5217.06	22803.3	20580.5	34.9
BS_PKK3BZRG	NA	NA	NA	16307.5	16496	17185.1	14793.5	13938.2	12071.4	13650.8	25722.2	-42.1601	18039	16717.9	4.92
BS_SES41DAX	NA	NA	NA	19464.1	19280.4	20705.5	20552.3	21537.5	17630	15235.7	32865.8	7879.84	22762.1	19935	66.97
BS_Z85M2R3N	NA	NA	NA	18455.7	20242.5	19911.2	20119.5	16578.4	15289.6	18345.6	33635.2	4255.28	20604.6	18344.3	21.42
BS_ZN8136D9	NA	NA	NA	20911.3	20016	20934.3	20825	21946.6	16853.5	18009.2	34862.7	4909.89	24090.3	18056.3	43.37
BS_1607397Q	NA	NA	NA	20775.3	19760.3	19284.5	19569.7	14298.4	15606.7	24824.1	40430.8	2915.19	22084.9	18829.7	0.43
BS_92MT680S	NA	NA	NA	15744.5	15663.5	16790.2	15470	14276.3	12626	12026.6	24652.6	9787.96	22895.2	20278.5	3.11
BS_2SHWPB5P	NA	NA	NA	22589.3	23418.3	24393.6	20537.8	23075.8	17441.7	20033.6	37475.2	12744	23838.6	20603.5	0.1
BS_JBGZ7HHZ	NA	NA	NA	22589.3	23418.3	24393.6	20537.8	23075.8	17441.7	20033.6	37475.2	12744	23410	20662.5	0.17
BS_NFRXNAFE	NA	NA	NA	22284.8	20884.5	25414.5	20533.9	23763.4	17227.1	19502.4	36729.5	25009.8	25867.4	21218.2	7.49
BS_6R7SFVV2	NA	NA	NA	25328.6	26269.4	26682.4	24351.2	21993.1	19401.6	22119.1	41520.7	10936.1	23980.8	21922.1	2.93
BS_6HTK4YJP	NA	NA	NA	19147.8	22159.7	20202.7	20079.3	26025	18181	19747.6	37928.6	2962.52	24558.5	23163.1	42.78
BS_742RHK1M	NA	NA	NA	16936.4	19067.7	18979.3	19689.6	21803.6	10411.5	15665.5	26077.1	4118.67	21930.8	19149.2	13.36
BS_VXHWZJDC	NA	NA	NA	20561.2	21551.1	22392.9	19519.7	21107.5	17927.6	22711.9	40639.5	8776.81	21152.1	19012.2	10.36
BS_WSQMAA33	NA	NA	NA	20344	21419.1	22165	20687.6	22177.5	15012.9	21553.1	36566	3173.86	21256.7	18041.2	6.81
BS_MD3DT41J	NA	NA	NA	21172.1	20450.1	22994.2	19189.8	24191.6	16926.4	19120.7	36047.2	16564.4	23297.6	19660.8	12.28
BS_W41S7B55	NA	NA	NA	23546.1	23007.8	25091.2	22123	23787.1	20833.2	22885.9	43719.1	7974.66	23459.9	19605.1	10.5
BS_ZA9XT151	NA	NA	NA	21172.1	20450.1	22994.2	19189.8	24191.6	16926.4	19120.7	36047.2	16564.4	22612.6	19960.5	4.75
BS_8WPNFT03	NA	NA	NA	26815.4	26642	26856	24656.7	21164.9	26101.3	27468.1	53569.4	3183.54	24069.5	17877.1	0.21
BS_0SPCTBZY	NA	NA	NA	22293.6	21960.5	24125.1	19199.8	19042.3	25007.8	25768.8	50776.6	2080.86	21166.7	18281.1	0.49
BS_9E7YVFJM	NA	NA	NA	24824.9	23866.9	25790	22127.3	22313.1	22651	26730.7	49381.6	2608.66	21842.7	18855	0.25
BS_JWCX8R17	NA	NA	NA	23788.8	22188.9	24603	19885.2	18900	26842.3	24293.1	51135.4	2848.51	22595	21517.8	5.74
BS_MGAMKKBD	NA	NA	NA	22833.5	23947.9	22771.8	22384.8	20565.1	17889.9	27616.6	45506.5	4203.34	22359.5	17278.6	0.01
BS_3J85TTZM	NA	NA	NA	22965.5	23593.6	25552.4	21151.3	24379.1	24034.3	24467.5	48501.8	7883.65	23558.4	20722.1	1.62
BS_6JHXXVR7	NA	NA	NA	24341.3	26231.9	27350.8	22574.8	26919.7	22859.2	20083.7	42942.9	6143.01	24033.4	18291.1	0.13
BS_RQSKD7PN	NA	NA	NA	27626.5	28237	28491.6	27136.2	25916.7	23116.7	25438	48554.7	4652.8	23020.2	18554.3	1.04
BS_Z9ZS6ZS2	NA	NA	NA	27562.3	28092.4	28586.9	27105.9	26327.5	23002.5	25186.7	48189.2	4200.76	22489.3	21250.6	1.03
BS_B61168DE	NA	NA	NA	22265.5	23120.4	23670.1	20654.8	23922.3	14982.7	18990.7	33973.4	7841.35	21240.6	17862.6	0.03
BS_10APZRVT	NA	NA	NA	20687.2	19940.1	20532.7	20007	19310.2	22284.7	23086	45370.7	1969.7	22359.2	21393	7.17
BS_23M72ABG	NA	NA	NA	24402.9	22787.7	25038	19765.5	22647.7	24707	17887.5	42594.5	5174.99	24416.2	21857.5	6.97
BS_398KYV92	NA	NA	NA	21686.7	20352.6	23324.1	20110.7	18193.3	16271	18585	34855.9	21704.6	23017.2	20214.2	20.15
BS_3DCBDJAT	NA	NA	NA	24593.6	23026.8	24156	20722.3	24204.4	23100.9	24966	48066.9	4058.69	23189.1	21700.3	2.44
BS_53CTGDQG	NA	NA	NA	20687.2	19940.1	20532.7	20007	19310.2	22284.7	23086	45370.7	1969.7	23229.8	22562.9	4.78
BS_5AF6ZNJF	NA	NA	NA	21636.4	21392.7	23101.2	20063.6	24114.8	16992	21985.9	38977.9	7378.57	22762.7	18759.2	22.33
BS_6YMJ621P	NA	NA	NA	21416.3	20953.7	23817.7	18280.9	19635.2	19557.6	19344.9	38902.5	3339.5	21915.4	22500.5	33.2
BS_70FFPA51	NA	NA	NA	20553.8	20895.3	19764.2	18542.6	22434.9	19416.9	20437.5	39854.4	3848.17	23650.4	21591	10.32
BS_7S6GNG04	NA	NA	NA	21563.1	20761.5	21757	20361.3	21723.9	21134.3	18958.9	40093.2	6174.67	23420.1	20697.5	5.15
BS_8NY9J9NQ	NA	NA	NA	21986.6	21080.3	22441	21727.1	21845.8	22059.3	21953.5	44012.8	5448.99	22154.5	22066.7	4.1
BS_A3QZB9Y2	NA	NA	NA	21390.8	20923.8	22009	20202.9	24004.7	21888.2	23474.7	45362.9	3607.23	22614.9	20405.9	3.66
BS_D9GEXXHX	NA	NA	NA	24402.9	22787.7	25038	19765.5	22647.7	24707	17887.5	42594.5	5174.99	23787.3	20474.1	4.71
BS_E2Z940S4	NA	NA	NA	21563.1	20761.5	21757	20361.3	21723.9	21134.3	18958.9	40093.2	6174.67	23321.1	21051.2	9.66
BS_GM9Y3AZ5	NA	NA	NA	21255.2	21164.4	20867.1	20174.2	17547.9	18870.3	20156.8	39027.1	4932.72	21770.3	22142.3	0.64
BS_J60G8DMK	NA	NA	NA	20360.8	20359.4	20715.7	19166.8	24649.8	20885	20812	41697	4493.14	21955.5	20448.1	4.6
BS_JAEM78XS	NA	NA	NA	17043.7	18124.8	20266	18203.8	18813.4	14303.4	13601.9	27905.3	15174.9	21096.7	21235.3	8.68
BS_JGPR9SR2	NA	NA	NA	23477.6	22720.8	22981.5	22310.6	21578.6	22676.1	23926.8	46602.9	1942.71	22918.9	21784.2	9.15
BS_K2FHZGTK	NA	NA	NA	21044.6	19363.2	21527.8	18917.9	25262.1	20912	17812.1	38724.1	5349.59	21943.1	23221.3	2.97
BS_KF0ZXDER	NA	NA	NA	22814.6	22283.2	21960.2	21312.8	22688	22176	21938.2	44114.2	4689.91	23263.2	22377.8	6.41
BS_KR4MP5ET	NA	NA	NA	24402.9	22787.7	25038	19765.5	22647.7	24707	17887.5	42594.5	5174.99	23944.3	21278.4	6.71
BS_M026T44Q	NA	NA	NA	25027.1	23028.7	26116.7	21839	25384.5	19617.2	19324.4	38941.6	3699.52	22545.6	22479.6	34.84
BS_MM20BVW9	NA	NA	NA	22004.9	20764.6	21477	20697	22728.8	21469.7	21043.1	42512.9	2974.19	22582.4	21648.7	6.01
BS_Q2T9ZRM0	NA	NA	NA	22100.1	22269.4	22896.7	20810	24302.7	21015.7	22145.2	43160.9	3552.65	21822.2	20406.2	2.45
BS_QW60M0FE	NA	NA	NA	22228.6	21477.1	21485.4	18768.5	22067.3	19867.2	24459.6	44326.8	3195.08	23321.4	20835.5	4.65
BS_RB2S0KDF	NA	NA	NA	22494.7	21953.7	22470.1	21184.5	23856.5	21164.3	22211.7	43376	4226.59	23576.3	21809	9.43
BS_THSPSG2Z	NA	NA	NA	22286.5	22456.7	22273.7	21379.5	20540.4	22127.9	24822.7	46950.6	4310.92	22958.3	21684.1	12.87
BS_W72364MN	NA	NA	NA	22904.3	21298.1	22267.3	20769.4	21785.6	21631.1	25042.1	46673.2	4463.15	22560.5	21136.5	21.81
BS_X2QTK3QD	NA	NA	NA	27218.2	26290.8	27579.1	23157.5	25662.2	23498.8	26717.8	50216.7	6496.65	21402.7	20374.2	1.24
BS_Y3G1X98S	NA	NA	NA	22228.6	21477.1	21485.4	18768.5	22067.3	19867.2	24459.6	44326.8	3195.08	24015.8	22570	3.78
BS_BB0YW800	NA	NA	NA	24467.5	25081.7	25938	24223	20727.6	20282.8	22024.2	42307	20787.3	24190.1	21290.3	7.61
BS_NJ4WPQVK	NA	NA	NA	19154	18898.5	20468.7	17132.6	18952.1	21905.9	18049.1	39955.1	4957.25	21463	19730.5	14.76
BS_QNAQGAV6	NA	NA	NA	24467.5	25081.7	25938	24223	20727.6	20282.8	22024.2	42307	20787.3	24529.6	21105.9	10.54
BS_XBQZYS8G	NA	NA	NA	19271.2	17927.5	21031.1	15984.5	24048.3	14600.7	14647.3	29248	9271.23	24016.8	17259.1	0.95
BS_VPNXJE2S	NA	NA	NA	21598.1	21914.8	22454.5	20803	20141.8	19111.3	27420	46531.3	2648.91	20762.1	18736.7	1.88
BS_NDFDQBCZ	NA	NA	NA	22550.3	23204.6	22216.6	19901.4	22726.3	22579.4	27014	49593.4	2028.64	21215.1	18919.6	0.61
BS_QBR4WCQ2	NA	NA	NA	24444.5	24506.2	24231.6	23473.3	25264.3	18885.9	23135	42021	5383.58	21813.2	18836.6	2.93
BS_8F9BDWY4	NA	NA	NA	25091.2	26122.4	27328.2	25032.1	26574.7	14366.7	17518.8	31885.4	8684	24833.1	20625.5	0.05
BS_DGTPWJ59	NA	NA	NA	16858.9	16614.8	19552.4	18114.6	15121	14156	14478.7	28634.7	9047.79	23742.7	19208.3	6.98
BS_TGW6HC4X	NA	NA	NA	18381.1	18062.6	21571.2	18956.9	18543.5	15489.2	16630.8	32120	10112.8	24189.4	18457.8	4.49
BS_0RF0EZTV	NA	NA	NA	26838.1	27917.2	28099.8	26517.6	25585.3	21568.8	23884.4	45453.2	5539.7	23457.6	20475	2.42
BS_2W3NC4K1	NA	NA	NA	27626.5	28237	28491.6	27136.2	25916.7	23116.7	25438	48554.7	4652.8	22732.2	19004.4	0.35
BS_3Y0QXZQB	NA	NA	NA	26335	27365.9	27811.7	25507.3	25486.3	20253.5	20889.5	41142.9	6257.66	23179.1	19219.5	2.51
BS_49VCQD19	NA	NA	NA	27874.5	28371	28609.1	27236.6	24813.5	22644.8	23259.2	45904	9086.92	23203.2	19911.5	2.66
BS_5P3CZQV8	NA	NA	NA	25610.2	26661.6	27284.5	25002	25051.9	18474.3	17879.4	36353.7	10302.3	23223.3	21430.6	3.67
BS_69V8P8A0	NA	NA	NA	25194.8	26160.8	26832.3	24518.8	23716.3	20268.6	21047.8	41316.4	10108.5	23565.7	20792	2.6
BS_893A91ZM	NA	NA	NA	26335	27365.9	27811.7	25507.3	25486.3	20253.5	20889.5	41142.9	6257.66	23171.5	19371.4	0.92
BS_9HA238XS	NA	NA	NA	27647.8	28257.2	28517.5	27373.9	24941.4	23211.7	25774.7	48986.4	4722.98	22395.6	18928.2	0.96
BS_D4PJYHZ2	NA	NA	NA	24542.2	25721.1	26167.2	23095.7	24144.8	18573.5	20433.1	39006.7	5887.97	22675.5	20752.5	0.97
BS_ENKG5GF3	NA	NA	NA	26332.2	27010.2	27352.2	24356.7	21921.3	25981	25242.8	51223.8	3039.26	23170.1	19601.1	0.37
BS_FQX1PRAJ	NA	NA	NA	26335	27365.9	27811.7	25507.3	25486.3	20253.5	20889.5	41142.9	6257.66	23381.3	20478.8	3.36
BS_FRM9TG02	NA	NA	NA	24739.1	26065	26667.6	23805.4	24422.7	18775.2	21568.2	40343.4	6423.11	22497.7	20211.8	0.65
BS_GDHH6T5A	NA	NA	NA	26335	27365.9	27811.7	25507.3	25486.3	20253.5	20889.5	41142.9	6257.66	24187.9	21127.2	3.2
BS_KE56MMY0	NA	NA	NA	24341.3	26231.9	27350.8	22574.8	26919.7	22859.2	20083.7	42942.9	6143.01	23723.9	19305	0
BS_NDC69214	NA	NA	NA	24635.7	25792.5	26415.9	23972.8	24220.1	24195	22397.6	46592.7	5127.92	23944.3	20971.8	2.12
BS_NDRDM2A9	NA	NA	NA	26850.1	27927.5	28030.5	26597	25261.3	21408.4	23109.6	44518.1	3028.64	23115.3	20588	3.02
BS_TAHV8N04	NA	NA	NA	26332.2	27010.2	27352.2	24356.7	21921.3	25981	25242.8	51223.8	3039.26	22341.6	21716.8	2.69
BS_TQ5QHR17	NA	NA	NA	24204.3	25017.3	25946.5	22772	23153.8	22643.3	19579.5	42222.8	5458.86	22157.7	21997.7	2.06
BS_VXEFKW5P	NA	NA	NA	21880.6	23538.5	24683.9	20788.9	18789.3	19631.5	18451.2	38082.7	6692.72	24593.5	22157.2	1.41
BS_Z28VKGNS	NA	NA	NA	24050.5	25018.4	25415.6	23093.3	23539.1	20283.5	24802.1	45085.6	7701.75	22863.1	20324.8	0.2
BS_ZJZXDPTP	NA	NA	NA	16601.2	17329.7	19396.7	15480.9	21492.3	11796.8	15247.6	27044.4	12995.5	22590	17032.4	3.64
BS_BKR4E30C	NA	NA	NA	23328.6	21814.6	24509.9	20559.7	17137.2	14906.9	19061.5	33968.4	11182.6	23617.8	20673.9	73.74
BS_C7N3J4NW	NA	NA	NA	19556.9	19283.6	21833.5	17855.7	21190.8	14193.9	14888.6	29082.4	25108.6	24733.6	20268.2	14.25
BS_3NNQ6PSB	NA	NA	NA	18622.5	17541.3	20295.7	16685.6	15820	13390	14818.1	28208.1	16028.8	24368.9	20562.3	8.35
BS_7ZV3DPGT	NA	NA	NA	15696.6	15899.1	16905.4	15920.1	13572.8	12315.1	13526	25841.1	13423	19916.9	17967.9	2.86
BS_CYEY58NY	NA	NA	NA	16403.9	16178.8	18146.7	16628	19441.9	13970.8	11726	25696.8	7542.53	23899.3	17920.9	2.68
BS_M7QJ8VF0	NA	NA	NA	15696.6	15899.1	16905.4	15920.1	13572.8	12315.1	13526	25841.1	13423	19377.7	17366.7	2.94
BS_WMEHNDSK	NA	NA	NA	19370.3	19959.5	21752.2	19421.1	17718	13790.5	15320.6	29111.1	12858.6	22681.2	16216.8	1.08
BS_4JWBB28H	NA	NA	NA	16947.7	18101.1	20008	18486.8	21872.7	15340.9	13681.4	29022.3	6211.11	22436.9	21014.3	3.82
BS_Q9V7A95C	NA	NA	NA	22168.1	23024.6	24917.3	19488.1	26115.5	21901.5	18986.5	40888	8884.91	21565.9	24398.4	6
BS_49F4RAA4	NA	NA	NA	25029.7	23437	25875.4	20845.4	19754.4	20526.1	27063.1	47589.1	3986.02	20777.7	18238.2	0.12
BS_11WY983P	NA	NA	NA	26871.5	26768.3	27615.8	25659.3	21263.3	25568.8	27795.8	53364.6	9902.89	23400.8	18526.4	0.25
BS_1XJ73KBQ	NA	NA	NA	19759.7	20612.4	21989.9	20314.6	25612	17357.9	16483.7	33841.6	9797.29	21795.6	21933.9	29.42
BS_9GJ23RHH	NA	NA	NA	22465.3	23351	22746	21436.1	19256.9	14908.2	25657.4	40565.6	1639.7	21364.4	16551.9	0.04
BS_AZN38B7V	NA	NA	NA	26443	27098.6	28023.8	25791.2	26356.4	26069.7	23911.3	49981	3407.16	23918.5	20776.1	0.1
BS_SFRQXM76	NA	NA	NA	20302	19773.5	20119	17914.9	22356.7	24187.2	19339.6	43526.9	10990.4	23014.7	20040.9	2.23
BS_ZHHAM3AN	NA	NA	NA	25029.7	23437	25875.4	20845.4	19754.4	20526.1	27063.1	47589.1	3986.02	22468.2	18619.8	3.09
BS_1SVVER1H	NA	NA	NA	25007	25498.4	25930.6	20682.1	25010.5	19116	24966.3	44082.4	6086.07	23061.1	17926.9	0.07
BS_28CDASF7	NA	NA	NA	21880.6	23538.5	24683.9	20788.9	18789.3	19631.5	18451.2	38082.7	6692.72	24266.7	22152.7	1.2
BS_2HN96129	NA	NA	NA	24860.4	23974.6	26312.3	18917.8	24872.8	17322.4	23135.4	40457.8	1183.12	22668.6	19697.5	0.02
BS_479S95Q6	NA	NA	NA	26134.1	25784.8	26666.3	21452.4	22821.2	20288.3	25949.7	46238.1	5773.99	23780	18038.6	0.06
BS_8J09S6MZ	NA	NA	NA	24045.7	24855.9	24657.8	19789	23930.9	18276.6	22981.6	41258.2	1714.09	22978	22084.3	0.16
BS_B7QS4DHK	NA	NA	NA	21880.6	23538.5	24683.9	20788.9	18789.3	19631.5	18451.2	38082.7	6692.72	23949.7	17909.2	0.03
BS_BXXJ9P8C	NA	NA	NA	22460.9	23440.3	22715.5	18096.9	24364.6	17840.4	23587.7	41428.1	5106.05	22767.4	17377.5	0.07
BS_CQEETJ66	NA	NA	NA	25190.7	26075.3	25939.5	22773	26353.9	19499.7	22557.2	42056.9	4385.17	23181.5	19451.9	0.08
BS_CS66RYDA	NA	NA	NA	21880.6	23538.5	24683.9	20788.9	18789.3	19631.5	18451.2	38082.7	6692.72	22804.9	17241.6	0.02
BS_D5P6EZ1M	NA	NA	NA	25826.4	26184	26142	22406.3	26420.1	21099.8	24708.5	45808.3	3860.09	25371.4	21527.7	0.18
BS_H3Y8FWHV	NA	NA	NA	25061.1	25350.8	25556	20539	25282.4	19120.1	24560.2	43680.3	5877.33	23999.1	20293.6	0.05
BS_HBJZR69P	NA	NA	NA	24158.6	23237.3	24403.2	19857.1	20184.6	17316.4	24599.1	41915.5	2470.66	23267	17837.8	0
BS_J4GQPZS0	NA	NA	NA	26676.4	27408.2	27162	25036.2	24411.8	20586.2	23267.6	43853.8	4335.18	25661.3	23989.6	1.86
BS_JK0VPG1T	NA	NA	NA	24813	25516.4	25834.7	22429.5	22353.4	18500.3	24852.3	43352.6	5796.67	23967.9	20050.1	0.05
BS_M9C4RY4P	NA	NA	NA	25704.1	26368.5	26402.6	22879.7	23821.3	19790.4	23230.1	43020.4	6333.01	24035.4	20764.6	0.39
BS_NR9FRY5T	NA	NA	NA	26612.8	27542.6	27301.1	25276.9	24869.4	19971.2	24205.7	44176.9	6427.9	24977.4	21921.8	0.57
BS_RR12T74P	NA	NA	NA	24860.4	23974.6	26312.3	18917.8	24872.8	17322.4	23135.4	40457.8	1183.12	24208.1	19805.6	0.02
BS_TYKJ8G2G	NA	NA	NA	26676.4	27408.2	27162	25036.2	24411.8	20586.2	23267.6	43853.8	4335.18	23689.7	20361.4	0.88
BS_VJAC9H58	NA	NA	NA	26859.1	27719.3	27852.6	25694.6	23395	20681.4	24538	45219.5	5373.61	23521.7	20164.5	0.73
BS_Y08D5P8N	NA	NA	NA	22766.9	23351.5	24317.3	23156.1	23995.4	22047.6	20793.5	42841.1	13514.6	25257.1	19567.7	14.38
BS_29006KEX	NA	NA	NA	27240.5	24811.2	27799.2	24472.5	21841.1	22332.9	25629.1	47962	3719.47	23174.1	19476.3	4.97
BS_3KASVCSQ	NA	NA	NA	23898.5	19234.1	25217.6	19394.2	23920.5	14116.4	18853.2	32969.5	16387.1	25701.8	19626.7	9.8
BS_3KHXMAJF	NA	NA	NA	21035	21933.8	22306.9	21285.6	25131.5	19169.3	19415.7	38585	6215.47	22357.3	19512.3	5.75
BS_46BZ2NNN	NA	NA	NA	21515	20750.5	21372.9	19543.9	22939.3	24020.3	20931.4	44951.8	10201.2	23537.6	20250.1	23.26
BS_A89VAPVV	NA	NA	NA	22703.9	22524.1	24596.7	21025.1	25779	24444.9	18656.6	43101.5	11570.5	24902.3	23184.6	26.99
BS_P0W5VJH4	NA	NA	NA	23159.4	23724.2	24022.5	22950.2	21091.7	18412.3	20850.8	39263.1	11060.1	23361.7	19300	1.1
BS_WYG77VVP	NA	NA	NA	23159.4	23724.2	24022.5	22950.2	21091.7	18412.3	20850.8	39263.1	11060.1	23950.5	17591.6	5.25
BS_06XH7EVF	NA	NA	NA	25140.2	22556	26553.1	20802.8	21815.9	25764.3	22189.8	47954.1	6424.89	23112.5	21841.1	4.74
BS_9G69F50J	NA	NA	NA	25944.8	22735.4	27062.2	20702.6	23010	23881.8	23388.5	47270.3	6966.5	22725.7	22418.7	22.48
BS_9XWJ88Q1	NA	NA	NA	26176.4	21624.3	27335.7	20243.9	22804.6	24944.8	20123	45067.7	5655.42	22765.5	20973.5	3.39
BS_AA164D3A	NA	NA	NA	27152.7	25126.2	27780.2	23864.9	20642.9	24086.4	27522.8	51609.2	187.471	23400.5	18364.7	0.37
BS_B24PKKQB	NA	NA	NA	22910.7	22051.9	24550.2	20889.3	21529.4	27351.1	21391.5	48742.6	6623.22	24222.5	20695.4	10.72
BS_DVCQ8XDZ	NA	NA	NA	21379.1	20370.1	23669.2	19668.6	21958.5	20060.1	21138.2	41198.3	25061.8	25047.1	21448.7	14.79
BS_F5BZSF3Q	NA	NA	NA	22050.7	23260.6	23583.9	21824.5	25094.2	18117.3	19633.1	37750.5	5443.26	22692.8	19333.5	14.53
BS_HCP5C912	NA	NA	NA	20317.5	19022.5	22460.3	18369.4	17648.7	14463.9	15751.1	30215.1	21340.1	23917.4	20789.1	14.23
BS_JSPR854S	NA	NA	NA	22594.2	22360.2	23629.4	21157.4	21799.9	21875.1	21824.5	43699.7	4803.62	22206.6	20791.8	0.24
BS_QZFEB94Q	NA	NA	NA	25944.8	22735.4	27062.2	20702.6	23010	23881.8	23388.5	47270.3	6966.5	22894.7	22102.4	15.45
BS_W6AC5J3C	NA	NA	NA	22272.5	22179.1	25633.9	20861	27725.9	15690.4	16476.6	32167	6348.71	24947	20701.8	94.67
BS_Z72QAZC7	NA	NA	NA	20440.5	22077.3	21549.3	20700.6	25048.1	17985.9	18930.5	36916.3	5992.3	23250	18897.8	33.46
BS_Z7G68ZS2	NA	NA	NA	26441.3	26116.2	27164.1	25403.9	18512.3	22264.7	28024.8	50289.5	12707.9	22857.2	18842	13.1
BS_ZH1FBX50	NA	NA	NA	25605.9	25275.7	26550.4	24865.8	18212	19040.3	25072.4	44112.7	10121.4	25229.4	20957.2	15.3
BS_2XD3MNKD	NA	NA	NA	21523.3	20117.2	23071.7	18306.2	16525.8	14084.7	13917.9	28002.6	17376.7	22552.9	21740.9	56.41
BS_39CGACC7	NA	NA	NA	22904.4	21332.1	24462.7	20802.9	17467.6	15117.1	17115	32232	18696	23615.7	19610.2	31.89
BS_4W1DBAN4	NA	NA	NA	19355.7	18365.9	21534.5	17631.4	18624.9	13470.7	13871.5	27342.2	23009.7	23978.4	20420.5	21.7
BS_60K3EQ9S	NA	NA	NA	23638.1	22888.6	25122.8	22236.5	16382.5	15466.7	17099.1	32565.8	16239.3	24053.7	20712.4	52.58
BS_AG4H9S3J	NA	NA	NA	27528.1	24759.1	28304.6	23265.5	21255.3	19587.5	23572	43159.5	17730.9	25504	19735.8	10.01
BS_AMQGM1V9	NA	NA	NA	19879.8	18930.6	22480.9	18574.1	20037	14786	14436	29222	26540.4	25294.3	21016.7	13.21
BS_MA1A3GY0	NA	NA	NA	24741	22841.4	25533.4	20090	21348.3	25679.2	23814.9	49494.1	8648.31	22800.5	24205	91.14
BS_NVKGSMXS	NA	NA	NA	21527	21078.9	24428.7	21264.1	20056.7	14889.2	15514.4	30403.6	26566.1	26273.2	22588.5	14.36
BS_P44PE00R	NA	NA	NA	23856.6	22783.5	25928.2	23350.4	21136.5	15756.9	18324.5	34081.4	26329.4	26526.9	22354.9	17.66
BS_SBFNFZ8B	NA	NA	NA	22554.4	22401.9	25027.2	22468.8	20381.5	14517.3	13886.1	28403.4	26646.7	25846.4	22194	6.37
BS_VNE0ZPBS	NA	NA	NA	20963.1	20475.2	22531	20036.5	18591.4	13898.5	15044.8	28943.3	22650.3	23812.8	19706.8	4.57
BS_W18SF91A	NA	NA	NA	24338.9	23440.8	25728.4	23254.5	15695.7	16287.8	18956.7	35244.6	13373.5	23848.3	21089.8	49.17
BS_XJTW0P8P	NA	NA	NA	21123.8	20001	23346	19801	20584.6	15925.6	16166.8	32092.4	25334.8	25795.7	21002.5	10.35
BS_Z2NWPQKF	NA	NA	NA	22546.1	21146	24039.3	20061.2	14554.4	14765.7	17702.9	32468.7	11480.3	22502.1	21012	53.96
BS_Z6MC4N8D	NA	NA	NA	22536.4	23711.8	25744.8	22089.5	26569.8	12222.6	13158.1	25380.7	13509.1	25414	22245.5	13.38
BS_1RT76ANT	NA	NA	NB	17709.9	17980.6	20402.7	15352.5	21481.6	14158.5	13427.9	27586.4	8127.45	24926.1	15878.4	0.45
BS_DY88N5ZT	NA	NA	NB	20661	18631.4	22010.1	16291.4	24690.1	19871	15683.7	35554.7	9774.54	23742.7	19021.1	4.04
BS_G1Y281HX	NA	NA	NB	24591.5	24979.8	25578.1	22911.3	23280.2	21724.8	22367.5	44092.3	11059.7	24773.2	20363.3	0.17
BS_TD1ZEQ7R	NA	NA	NB	23983.4	24597.8	25548	22316.9	24275.5	17468.6	19983.8	37452.4	15559.8	25818.6	19591.8	1.05
BS_VNWKNRY4	NA	NA	NB	19065.4	19052.2	20873.4	16666.4	23798.3	15884.2	16906.4	32790.6	7863.72	24615.2	16753.8	0.28
BS_1T19NFJ8	Normal Tissue	Normal Tissue	Normal Tissue	22996.6	21081.7	24479.3	20044.4	17843.4	15264	16954.2	32218.2	18456	24381.7	21383.2	41.9
BS_KK0JWATQ	Normal Tissue	Normal Tissue	Normal Tissue	18676.8	18395.2	18781.8	17426.6	16726.9	13479.7	16338.9	29818.5	4015.11	24183.5	20909.5	0.11
BS_1TPWFSK6	MAPK wild-type	MAPK Wild-type	SEGA	25605.9	25275.7	26550.4	24865.8	18212	19040.3	25072.4	44112.7	10121.4	24612.5	20393.5	2.99
BS_29CPJ040	MAPK wild-type	MAPK Wild-type	SEGA	23482	23693.4	25022.3	23909	17834.8	18078.9	23233.7	41312.6	9053.12	22696.2	19111.9	6.79
BS_3BVVWHP5	MAPK wild-type	MAPK Wild-type	SEGA	23173.8	23183.2	24685.7	23708	17553.3	18664.4	20923.4	39587.8	11360.9	23857.9	18810.9	5
BS_3EVSN5QD	MAPK wild-type	MAPK Wild-type	SEGA	23468.7	23138.5	25246.8	24682.3	19048.7	18186.5	20680.4	38866.8	12867.9	24018	20386.2	10.25
BS_3TQSE8HF	MAPK wild-type	MAPK Wild-type	SEGA	21704.1	22329.5	23546	23377.5	19934.4	18531.9	22311.3	40843.2	7093.47	23978.9	19557.6	7.06
BS_3W07B2TG	RTK	MAPK Altered	SEGA	27255.3	26781.4	28191	25266.9	25214.9	17130.9	21972.7	39103.6	5568.52	25469	19504	3.22
BS_8Z3SCKB5	MAPK wild-type	MAPK Wild-type	SEGA	24145.5	24362.6	25697.2	25245.1	17813.5	19404.8	23226	42630.8	16111.5	24711.5	19446.1	5.33
BS_AG3D3435	MAPK wild-type	MAPK Wild-type	SEGA	22162.5	22311.4	23627.1	23195.1	16910.4	16760.7	20526.5	37287.1	11862.4	23816.7	17923.2	12.13
BS_AVYNZHSB	MAPK wild-type	MAPK Wild-type	SEGA	21406.2	21727.3	23189.5	22928.7	15984	16761.1	17470	34231.2	11051.7	22576.5	19036.9	23.21
BS_B6M763JS	MAPK wild-type	MAPK Wild-type	SEGA	21196	21621.2	23211.6	23057.4	17618.1	16255	17722.8	33977.9	10153.7	23049.9	17444.3	12.55
BS_EYYMKWB7	MAPK wild-type	MAPK Wild-type	SEGA	22068	22243.6	23449.5	23496.3	18979.3	17105	18916.1	36021.1	11516.2	23724.8	18824.9	12.26
BS_JG9JZTA9	MAPK wild-type	MAPK Wild-type	SEGA	24078.1	23644.4	25300.1	24406.1	17668.5	20211.6	23175.4	43387.1	10515	23692.2	19396.2	4.83
BS_R634WKN7	MAPK wild-type	MAPK Wild-type	SEGA	25605.9	25275.7	26550.4	24865.8	18212	19040.3	25072.4	44112.7	10121.4	25384.7	18756.4	5.07

## Sheet: Fig. 4C, 8B, S13, S18
ID	Alteration	short_histology	BRAFi Type I1/2 MSS	BRAFi Type II MSS	MEKi_dualERKi MSS	catERKi MSS	MPAS	Stromal (ESTIMATE)	Immune (ESTIMATE)	ESTIMATE	Neuronal Score	Median MSS	MSS Zscore	Level		Column1	BRAF V600E	BRAF V600E, CDKN2A/B	FGFR	KIAABRAF	NF1	FGFR+NF1	Other MAPK	RTK
BS_WRQHPSXQ	BRAF V600E	Ganglioglioma	23941	20779.5	19796.1	19529.1	24414.1	14783.2	15927.7	30710.9	15103.9	20287.8	-3.66774	Low		High	24	4	1	77	7	1	11	4
BS_DMZP9G1H	BRAF V600E	Ganglioglioma	24761	21950.4	21942.9	21176.5	22277.8	14070.1	14362.3	28432.4	24664.8	21946.7	-2.5299	Low		Intermediate	11	2	7	42	2	3	4	7
BS_VMMJYN8Z	BRAF V600E	Ganglioglioma	25756.7	23175.1	21333	20753.6	23479.1	14952.9	18096.1	33049	22795.8	22254	-2.31906	Low		Low	3	0	1	1	1	0	2	3
BS_YCREDZTJ	BRAF V600E	LGAT	25966.6	23191.8	22257.3	20890.9	25837.9	16242.4	20334.4	36576.9	4482.92	22724.6	-1.9963	Intermediate		TOTAL	38	6	9	120	10	4	17	14
BS_5K3R0F5D	BRAF V600E	Ganglioglioma	26140.8	23594.5	23020.6	22847.1	23812.1	14440.2	17179.9	31620.1	23500.1	23307.6	-1.59644	Intermediate
BS_7XRN3CFX	BRAF V600E	LGAT	26000.9	23670.1	22985.1	21902.6	25902.2	15642.7	18936.5	34579.3	19004.7	23327.6	-1.58268	Intermediate
BS_680K119G	BRAF V600E	Ganglioglioma	26253.4	24515.3	23912.3	23340.8	24721.8	16380.2	18577.2	34957.4	21322	24213.8	-0.97485	Intermediate		Overall	Amount of samples		Overall (%)	Percentage	Response type
BS_1G3WYEN3	BRAF V600E	LGAT	26562.8	24752.1	23719.5	23389.6	23687.4	16410.7	19174.8	35585.5	22941.2	24235.8	-0.959712	Intermediate		High	129		High	59.2	CR/PR
BS_3XY76V8T	BRAF V600E	Ganglioglioma	26206.3	24226.9	24424.1	23504.9	19508.4	17690	22334.5	40024.5	18422.1	24325.5	-0.898229	Intermediate		Intermediate	78		Intermediate	35.8	SD
BS_C51RB0YR	BRAF V600E	LGAT	27632.4	25348	25059.2	24237.9	25355.1	18999	21959.2	40958.1	7294.23	25203.6	-0.295919	Intermediate		Low	11		Low	5	PD
BS_2KJ2YAZR	BRAF V600E	LGAT	27594.3	25113.1	25587.7	24349.8	24927.8	17427.9	22553.1	39981	1460.65	25350.4	-0.195228	Intermediate		TOTAL	218
BS_5NWDARXG	BRAF V600E	LGAT	27233.5	25041.3	25744.1	24074.3	19752.2	17790.2	23161.1	40951.3	6998.68	25392.7	-0.166224	Intermediate
BS_9DFBHHB5	BRAF V600E	LGAT	27324.3	25031.4	25808.1	24900.4	26216	16929.9	22205.4	39135.2	7637.54	25419.8	-0.147629	Intermediate
BS_T3H5AY8A	BRAF V600E	LGAT	27324.3	25031.4	25808.1	24900.4	26216	16929.9	22205.4	39135.2	7637.54	25419.8	-0.147629	Intermediate
BS_9BJARSX3	BRAF V600E	LGAT	27664.1	25460.7	26033.6	24557.7	26757.7	17638.1	21309	38947.1	4757.9	25747.1	0.0768971	High
BS_6VF6VPCG	BRAF V600E	LGAT	27723.7	26177.7	25494.2	24707.5	25249.3	17903.9	23089	40992.9	11381.1	25835.9	0.137819	High
BS_M4NVX721	BRAF V600E	Ganglioglioma	27813.9	26697.1	25027.4	24466.1	23311.4	17403.9	20843.5	38247.5	22700.4	25862.3	0.155877	High
BS_4Z2F4P9N	BRAF V600E	LGAT	27749.8	26102.1	25837.7	24534.9	26560.8	21650.3	21126.1	42776.4	4511.34	25969.9	0.229742	High
BS_HC5M8JTC	BRAF V600E	LGAT	27801.2	26156.2	25941.4	24480	23725.2	20352.6	24631.7	44984.3	6937.99	26048.8	0.283834	High
BS_3G3KWY18	BRAF V600E	LGAT	27679.2	25774.2	26475.7	25422.9	22934.4	16400.7	21634.9	38035.6	4820.16	26125	0.336075	High
BS_S9929Z8B	BRAF V600E	Ganglioglioma	27526.4	26365.7	25929.1	24677.7	23437.4	18944	24901	43845.1	10338.8	26147.4	0.351468	High
BS_9P9MB8X8	BRAF V600E	LGAT	28018.4	26388.1	26064.4	24892.4	26875.8	17295	22364.9	39659.9	3631.91	26226.3	0.405554	High
BS_EYSS0ZDS	BRAF V600E	LGAT	27577.4	26047.2	26506.7	25714.3	25899.1	15883.9	21875.4	37759.3	8398.35	26276.9	0.440298	High
BS_H1XPVS9A	BRAF V600E	LGAT	27916.9	26141.3	26494.3	25458	25516	17095.2	22098.2	39193.4	3527.82	26317.8	0.468323	High
BS_KVV7001W	BRAF V600E	Ganglioglioma	27772.3	26015.5	26696.4	25357.1	27060.1	16414.5	22329.7	38744.3	5951.82	26355.9	0.494501	High
BS_JH29M4KG	BRAF V600E	LGAT	27715.7	26142.4	26635.5	25477.2	24477	18457.7	24131.4	42589.1	6369.82	26389	0.517148	High
BS_ZVX2GRD6	BRAF V600E	LGAT	27946.3	26210.5	26594.6	24595.3	25812.3	16541.2	21153.2	37694.4	10419.7	26402.5	0.526453	High
BS_GPEGRCCT	BRAF V600E	LGAT	27814.2	26130.6	26739.3	25383.4	26602.8	17407.6	23481	40888.6	6165.63	26435	0.548701	High
BS_699TN5RN	BRAF V600E	Ganglioglioma	28339.3	27514.8	25597.5	23833.2	26538.4	18987.3	25918.3	44905.6	17248.9	26556.2	0.631846	High
BS_47SJZ3PH	BRAF V600E	LGAT	28058.6	26090	27056.8	25664.5	25530.5	17805.8	23748.8	41554.5	3374.44	26573.4	0.643647	High
BS_FAQQ0GCQ	BRAF V600E	Ganglioglioma	28237.5	26902.2	27066	25698.5	26704.3	17939.7	24353.7	42293.4	9770.88	26984.1	0.925392	High
BS_24AHZ9ZW	BRAF V600E	LGAT	27983.9	26938.9	27286.4	26023.1	23461.4	18787.7	23863.7	42651.4	12039	27112.6	1.01352	High
BS_B0SVFK4P	BRAF V600E	LGAT	28242.6	27613.4	26622.8	24865.4	26676.4	20435.6	25874.4	46310	20794.9	27118.1	1.01728	High
BS_X91K8KMG	BRAF V600E	LGAT	28345.1	27371	27027.7	25740.3	26695.9	18024.9	24497.5	42522.3	4782.76	27199.3	1.073	High
BS_SQX5E15Z	BRAF V600E	LGAT	28179.7	26997.7	27623.1	26642.9	24355.4	20841.2	25807.4	46648.7	5626.54	27310.4	1.14919	High
BS_1NPD7PVG	BRAF V600E	Ganglioglioma	28258.4	27059	27717.7	26910.2	27267.9	15584	20360.9	35944.9	9026.41	27388.3	1.20263	High
BS_7H4RFCW9	BRAF V600E	LGAT	28154.8	27309.8	27520.5	26385.1	23269.3	21858.7	27387.9	49246.6	6440.41	27415.2	1.22104	High
BS_2YCJV2VV	BRAF V600E	LGAT	28396.3	27363.4	27565.1	26732.5	26914.1	22453.5	20337.4	42790.9	4566.61	27464.2	1.2547	High
BS_FJZPQZ2C	BRAF V600E, CDKN2A/B	LGAT	26000.9	23670.1	22985.1	21902.6	25902.2	15642.7	18936.5	34579.3	19004.7	23327.6	-1.58268	Intermediate
BS_2EMW8ZG3	BRAF V600E, CDKN2A/B	LGAT	26960.6	24515.8	23914	22820.2	26077.4	16548.2	20718.6	37266.7	13545.4	24214.9	-0.974058	Intermediate
BS_B3M5SGPA	BRAF V600E, CDKN2A/B	LGAT	27735.5	26116.1	25952.4	24297.4	27713.8	16610	20319.9	36929.9	5304.94	26034.3	0.273872	High
BS_DEHJF4C7	BRAF V600E, CDKN2A/B	LGAT	27904.8	26511.3	26825.9	25474.8	27148.5	18209	22138.7	40347.7	2591.15	26668.6	0.708962	High
BS_GTZCFGRZ	BRAF V600E, CDKN2A/B	Ganglioglioma	27981.2	26772.1	27105	26044.2	27137.6	15443.3	20253.8	35697.1	16489.5	26938.5	0.894122	High
BS_E3EJHXQV	BRAF V600E, CDKN2A/B	LGAT	28395.7	26993.5	27554.6	26455.4	27399.2	19399.7	24125.3	43525	8228.9	27274.1	1.12426	High
BS_0Y66ZBWE	FGFR	LGAT	25265.4	21949.9	22508.1	20977.8	22317.2	11996.4	13510.6	25507	12471.5	22229	-2.33622	Low
BS_G7AGNB5G	FGFR	LGAT	26077.6	22484.6	23485.6	22211.5	25433.8	13893.5	15377.6	29271.1	7173.45	22985.1	-1.8176	Intermediate
BS_AD4JPN9Q	FGFR	Ganglioglioma	26578.8	23567.3	23641.9	22473.8	26757.4	14652.7	15644.7	30297.4	19419.5	23604.6	-1.39268	Intermediate
BS_68BW2163	FGFR	LGAT	26977.8	24252.8	25678.2	24089.7	26395.9	13596.8	15345.3	28942.2	11945.3	24965.5	-0.45921	Intermediate
BS_8RCR7Y4B	FGFR	LGAT	27467.5	24579.6	25497.2	23625.2	25230	15214.1	19316.3	34530.4	8275.3	25038.4	-0.409202	Intermediate
BS_EHVYJAVA	FGFR	LGAT	27352.7	25286.5	25125.7	24279	20502.7	15358.2	18627	33985.2	12083.4	25206.1	-0.294177	Intermediate
BS_A46RDWGM	FGFR	LGAT	27303.3	24823.6	25723.6	24263	26957.8	13874.8	15341.4	29216.1	10527.5	25273.6	-0.247902	Intermediate
BS_GWCRMKE6	FGFR	LGAT	27099	25403.7	25699.5	24759.2	21081.5	18497.3	23306.2	41803.5	11228	25551.6	-0.0572265	Intermediate
BS_M8WP5T16	FGFR	LGAT	28511.8	27617.6	27029.4	26048.4	23945.6	19026.7	22685.5	41712.2	3725.37	27323.5	1.15816	High
BS_PQ7CQFYR	KIAA1549-BRAF	Ganglioglioma	24388.6	22190.3	22295.6	21100.3	23016.7	14100.3	18433.5	32533.7	22229.2	22243	-2.32666	Low
BS_ET8CJXSF	KIAA1549-BRAF	LGAT	26351.7	23722.6	23976.4	22614.1	19459.4	15455.6	18586	34041.6	15015.7	23849.5	-1.22473	Intermediate
BS_M8M56Z4Y	KIAA1549-BRAF	LGAT	26550	23936.9	23870.8	22802.6	26074.3	15246.2	21167.2	36413.5	5753.88	23903.9	-1.1874	Intermediate
BS_GYA4V1RD	KIAA1549-BRAF	LGAT	26458.9	24155.6	24035.4	23100.7	21499.9	15751.8	18819.1	34570.9	14142.5	24095.5	-1.05597	Intermediate
BS_A1VEGWTR	KIAA1549-BRAF	LGAT	26321.6	24040.2	24301.9	22649	23195.9	14222.1	18967.8	33189.8	5662.64	24171.1	-1.00415	Intermediate
BS_21RE8W46	KIAA1549-BRAF	LGAT	26054.2	24047.5	24501.9	22836.3	22682.3	14500	20555.1	35055.2	8932.82	24274.7	-0.933055	Intermediate
BS_HSHN8PBB	KIAA1549-BRAF	LGAT	26263	24270.9	24630.3	23125	22750.2	17029	22857.2	39886.2	4678.88	24450.6	-0.812399	Intermediate
BS_CGB2WS2A	KIAA1549-BRAF	LGAT	26675.2	24495.8	24437.5	23287.9	20080.3	15674.4	18080	33754.3	14077.9	24466.7	-0.801391	Intermediate
BS_YZ2Z1Q6Y	KIAA1549-BRAF	LGAT	26450.7	24219.8	25066.4	23251.9	23238	13585.2	19536.2	33121.4	9428.81	24643.1	-0.680358	Intermediate
BS_ZTWGFWTX	KIAA1549-BRAF	LGAT	26775.3	23972.1	25357.4	23396.7	24354.8	18505.7	19990.5	38496.3	5523.43	24664.8	-0.665509	Intermediate
BS_17WYVEEC	KIAA1549-BRAF	LGAT	27033.5	24305.8	25113.2	23772.3	23663.9	15120.6	17911	33031.7	4905.22	24709.5	-0.634791	Intermediate
BS_2ADZNNV4	KIAA1549-BRAF	LGAT	26672.8	24491.1	24997	23916.8	21266.9	15943.1	20646.4	36589.5	5789.26	24744.1	-0.611104	Intermediate
BS_PEP9NZXN	KIAA1549-BRAF	LGAT	26926.1	24255.2	25244.6	23675.7	23189.9	14326.2	18819.6	33145.8	5539.37	24749.9	-0.607113	Intermediate
BS_NB5XWMJT	KIAA1549-BRAF	LGAT	26683.7	24504.9	25184.7	23657.8	22040.7	16496.8	23574.4	40071.2	5237.63	24844.8	-0.542029	Intermediate
BS_DV86M0Y7	KIAA1549-BRAF	LGAT	26934.7	24540.5	25185.1	24015.5	21942.7	14869.2	19761.7	34630.9	13206.7	24862.8	-0.529694	Intermediate
BS_0WVJYM9R	KIAA1549-BRAF	LGAT	26720.4	25095.6	24670.8	23602.4	18993.7	16163.6	20027.9	36191.5	12089.8	24883.2	-0.515654	Intermediate
BS_063ERW0R	KIAA1549-BRAF	LGAT	26955.7	24608.1	25210	24045	21846.8	14089.6	17740.4	31830	13431.7	24909.1	-0.49792	Intermediate
BS_RWJZFTP9	KIAA1549-BRAF	LGAT	26730	24945.3	24922.9	23803.4	22434.5	17776.1	20482.2	38258.3	4108.1	24934.1	-0.480778	Intermediate
BS_1ZVXF5FE	KIAA1549-BRAF	LGAT	26974.5	24680.1	25239.1	23997.9	22627.3	14684.4	20162	34846.4	5030.45	24959.6	-0.463288	Intermediate
BS_470DYRJQ	KIAA1549-BRAF	LGAT	27181.8	24767.6	25354	24759.9	22071.4	17825.4	19521.3	37346.8	14547.8	25060.8	-0.393832	Intermediate
BS_XKKB4MZV	KIAA1549-BRAF	LGAT	26897.8	24692.4	25455.4	23796.8	22549.5	15379.8	18559.9	33939.7	5012.71	25073.9	-0.384888	Intermediate
BS_C6SKJG3N	KIAA1549-BRAF	LGAT	26768.1	25063.5	25307	24321.1	21453.2	16171.5	21603.9	37775.3	9022.75	25185.3	-0.308485	Intermediate
BS_B7X8VXQ3	KIAA1549-BRAF	Ganglioglioma	27249.1	25224.8	25153.7	24550.4	22951.3	15733.2	19987	35720.2	19391.6	25189.2	-0.305761	Intermediate
BS_VW85Q4XJ	KIAA1549-BRAF	LGAT	27400.4	25410.2	25131	23233.8	25339.8	14986.1	21793.3	36779.4	7215.06	25270.6	-0.249935	Intermediate
BS_PK18H7E7	KIAA1549-BRAF	LGAT	27400.4	25410.2	25131	23233.8	25339.8	14986.1	21793.3	36779.4	7215.06	25270.6	-0.249935	Intermediate
BS_NPQJ20KX	KIAA1549-BRAF	LGAT	26698.1	24824.7	25725	23984.2	20879.9	14897	19447	34344	6619.99	25274.9	-0.247021	Intermediate
BS_VR7FR1NE	KIAA1549-BRAF	LGAT	26698.1	24824.7	25725	23984.2	20879.9	14897	19447	34344	6619.99	25274.9	-0.247021	Intermediate
BS_RGSMX7QD	KIAA1549-BRAF	Ganglioglioma	27245	25270.6	25593	24257.5	23935.2	15767.7	19986.4	35754	9779.07	25431.8	-0.139359	Intermediate
BS_K7MVS0Z7	KIAA1549-BRAF	LGAT	27292.6	25090.2	25774	24218.7	23483.3	15805.9	20530.4	36336.2	5873.26	25432.1	-0.13918	Intermediate
BS_2WPQ8YCW	KIAA1549-BRAF	LGAT	27177.1	24981.7	25910	24697.9	24621.5	16514.5	20978.5	37492.9	5190.13	25445.9	-0.129738	Intermediate
BS_0J9SHHSC	KIAA1549-BRAF	LGAT	27373.9	25065.8	25860.3	24571.1	22889.2	16954.4	21711.3	38665.7	4280.19	25463.1	-0.117932	Intermediate
BS_66HQ3E4Z	KIAA1549-BRAF	LGAT	27272.5	25226.2	25742.7	24536.9	23228	16223.5	19927.7	36151.2	5617.89	25484.4	-0.103278	Intermediate
BS_NQB91P48	KIAA1549-BRAF	LGAT	27364.2	25233.5	25760.4	24376.4	23550	15674.5	21299	36973.5	5185.16	25496.9	-0.0947157	Intermediate
BS_Y0PCBNJV	KIAA1549-BRAF	LGAT	27294.8	25160.2	25856.2	24571.7	23132.9	15719.1	20153.9	35873	5267.68	25508.2	-0.0869693	Intermediate
BS_66ABA973	KIAA1549-BRAF	LGAT	27362.5	25084	25947.4	24320.9	22531.8	15025.6	19204.7	34230.3	2367.7	25515.7	-0.0818344	Intermediate
BS_JVA2NQFF	KIAA1549-BRAF	LGAT	27158.4	25084.7	25981.5	24466.4	22505.7	15543.5	19577.9	35121.4	5429.36	25533.1	-0.0699127	Intermediate
BS_Z6BWR941	KIAA1549-BRAF	LGAT	27405.8	25288.4	25798.9	24914	24891	15387.6	19563.3	34950.9	4279	25543.6	-0.0626814	Intermediate
BS_K2VYFVKZ	KIAA1549-BRAF	LGAT	27175.9	25342.7	25801.9	24291.8	23158.9	15154.2	20026.6	35180.8	6401.03	25572.3	-0.0430001	Intermediate
BS_BN986DF6	KIAA1549-BRAF	LGAT	27175.9	25342.7	25801.9	24291.8	23158.9	15154.2	20026.6	35180.8	6401.03	25572.3	-0.0430001	Intermediate
BS_06AMMCXR	KIAA1549-BRAF	LGAT	27417.1	25384.6	25764.2	23786.3	25788.4	18437.3	23571.7	42009	2735.64	25574.4	-0.0415787	Intermediate
BS_JWSR581E	KIAA1549-BRAF	LGAT	27424.5	25584.8	25581.5	24444.6	24545.4	17557.4	21236.4	38793.8	5206.38	25583.1	-0.035578	Intermediate
BS_GCA4GET3	KIAA1549-BRAF	LGAT	27380	25411	25764.8	24877.9	20291	16069.1	19407.2	35476.3	12908.7	25587.9	-0.0323075	Intermediate
BS_52DAPP1Y	KIAA1549-BRAF	LGAT	27670.5	25199.7	26049.6	25177.3	25082.3	15215.2	18902	34117.2	3435.2	25624.7	-0.0070891	Intermediate
BS_8VAZSJEN	KIAA1549-BRAF	LGAT	27580.8	25548.1	25732.6	24548.4	23968.1	16324.5	22421.9	38746.5	3384.27	25640.3	0.00366326	High
BS_55P8HPYD	KIAA1549-BRAF	LGAT	27345.1	25214.7	26124.7	24828.3	24217.2	14882.8	19048.9	33931.7	4597.18	25669.7	0.0237922	High
BS_A13BMEF5	KIAA1549-BRAF	LGAT	27366.5	25416.8	26025	24974	24577.7	16259.2	19628.5	35887.7	10508.3	25720.9	0.0589442	High
BS_6N3AFF66	KIAA1549-BRAF	LGAT	27633.6	25335.5	26185.9	24993.8	22498.4	16156.3	20476.8	36633	5839.73	25760.7	0.0861916	High
BS_9Q6Z6VJC	KIAA1549-BRAF	LGAT	27432.1	25479.9	26111.2	24732.7	23361.6	15910.3	20689.6	36599.9	5533.33	25795.5	0.110114	High
BS_4HQ3T2NC	KIAA1549-BRAF	LGAT	27490.3	25604.1	25992.6	24713.3	21974.5	16947.9	21297.7	38245.7	6051.46	25798.4	0.112045	High
BS_9SJWWYQ4	KIAA1549-BRAF	LGAT	27368.8	25539.4	26185.5	25142.2	21821.1	15235.5	19480.7	34716.2	8149.23	25862.4	0.156005	High
BS_T1W4JA94	KIAA1549-BRAF	LGAT	27526.1	25516.4	26225.7	24780.6	25297.8	16963.1	20180.2	37143.4	5887.55	25871	0.161885	High
BS_42DY6WS7	KIAA1549-BRAF	LGAT	27568.4	25436.1	26321.5	25069	23942.1	15585.8	20909.6	36495.5	3790.57	25878.8	0.167227	High
BS_YY5B2XDD	KIAA1549-BRAF	LGAT	27628.1	25537.7	26284.8	24188.2	24573.1	18211.4	24396.8	42608.1	3671.77	25911.3	0.189492	High
BS_H8A9PSYA	KIAA1549-BRAF	LGAT	27546.4	25706	26197.6	25293.2	22028.6	16691.2	19947	36638.2	12848.7	25951.8	0.21729	High
BS_BPSTSCBJ	KIAA1549-BRAF	LGAT	27594.6	25560.5	26382.7	24924.7	24983.4	16341	23053.7	39394.7	5753.15	25971.6	0.230848	High
BS_R244Z0WX	KIAA1549-BRAF	LGAT	27423.7	25697.3	26251.7	24768.2	23560.7	15744.6	22382.1	38126.7	3149.62	25974.5	0.232863	High
BS_F8N6CFQE	KIAA1549-BRAF	LGAT	27625.4	25732.1	26250.9	25206.6	23126.4	19169.8	21501.4	40671.2	5119.64	25991.5	0.244532	High
BS_SDA4RMMG	KIAA1549-BRAF	LGAT	27298.8	25674.8	26331	25385	22668.5	14885.7	17670.3	32556	13631.7	26002.9	0.252337	High
BS_C7A2TYAC	KIAA1549-BRAF	LGAT	27506.3	25793.7	26272.8	24804.1	24362.6	16326.3	20465.2	36791.5	13034.9	26033.3	0.273171	High
BS_8J3B6ZB6	KIAA1549-BRAF	LGAT	27639.5	25940.9	26183.5	25005.4	22305.3	17427.9	22173.5	39601.3	4881.36	26062.2	0.293023	High
BS_RVSEDNJ4	KIAA1549-BRAF	Ganglioglioma	27780.9	25630.6	26545.5	25348.1	25297.7	14535.4	18867.1	33402.5	481.291	26088.1	0.310763	High
BS_Q3TBCK4V	KIAA1549-BRAF	LGAT	27633.8	25830.8	26379.3	25018.3	25243.9	16630.8	19771.6	36402.4	4476.23	26105	0.322408	High
BS_7P83Z28P	KIAA1549-BRAF	LGAT	27599.8	25559.9	26655.1	24997.2	25045.1	15795.9	22043.1	37839	3739.36	26107.5	0.324092	High
BS_QH82PBMB	KIAA1549-BRAF	LGAT	27761.8	25967.8	26295.6	25041.8	25145	17820.5	21887.4	39707.9	1989.98	26131.7	0.340675	High
BS_4A45GGSW	KIAA1549-BRAF	LGAT	27778.4	25858.6	26461.4	25264	23108.2	17048	20468.6	37516.7	3120.97	26160	0.360099	High
BS_V72GX2AZ	KIAA1549-BRAF	LGAT	27633.1	25966.8	26424.9	25500.2	23905.3	17349.9	22687.3	40037.2	8668.84	26195.9	0.384711	High
BS_5PV5N4HQ	KIAA1549-BRAF	LGAT	27691.5	25900	26498.5	25403.8	23584.8	16692.8	20018.2	36711	4293.67	26199.3	0.387035	High
BS_YVMEEBKC	KIAA1549-BRAF	LGAT	27669.9	25938	26489.5	25320.9	23424.8	16240	21203.2	37443.2	3163.85	26213.7	0.39695	High
BS_W97QQYKQ	KIAA1549-BRAF	Ganglioglioma	27457.7	26288	26191.7	25209.5	26024.7	18934	24330	43264	16872.8	26239.8	0.414872	High
BS_DSS3S5XD	KIAA1549-BRAF	LGAT	27543.9	25846.9	26689.7	25234.3	22893.7	18000.4	22738.6	40739	3816.44	26268.3	0.434408	High
BS_DPF1CX0G	KIAA1549-BRAF	LGAT	27817	25826.5	26710.2	25347.6	24106.5	14758.5	19242.9	34001.4	3477.09	26268.4	0.434422	High
BS_X16PENSA	KIAA1549-BRAF	LGAT	27728	25973.5	26612.8	25389.9	21670.3	17497.1	22734.9	40232	5650.78	26293.1	0.451429	High
BS_4C4MZ4NT	KIAA1549-BRAF	LGAT	27501.3	25952.5	26712.9	25407	26276.9	17198.9	20438.9	37637.9	5681.43	26332.7	0.478549	High
BS_775HDFNY	KIAA1549-BRAF	LGAT	27835.8	26015.4	26655.9	25575.4	25461.8	17019.8	21479.6	38499.5	5442.88	26335.7	0.480591	High
BS_SHMC4902	KIAA1549-BRAF	LGAT	27695.6	26193.1	26494.5	25173	24575.3	17551.3	21005.8	38557.1	5064.36	26343.8	0.486184	High
BS_GHNJ4CYC	KIAA1549-BRAF	LGAT	27747	26117.7	26643.8	25599.2	22711.4	16970	21591.3	38561.3	4934.08	26380.7	0.511513	High
BS_NRPG5K4K	KIAA1549-BRAF	LGAT	27669.2	26232.2	26535.3	25877.9	23186.1	16863.5	21711.8	38575.2	8123.89	26383.8	0.513605	High
BS_VP3C8WZT	KIAA1549-BRAF	LGAT	27669.2	26232.2	26535.3	25877.9	23186.1	16863.5	21711.8	38575.2	8123.89	26383.8	0.513605	High
BS_WG203ECV	KIAA1549-BRAF	LGAT	27669.2	26232.2	26535.3	25877.9	23186.1	16863.5	21711.8	38575.2	8123.89	26383.8	0.513605	High
BS_4BWB0FA0	KIAA1549-BRAF	LGAT	27790.9	26290.1	26484.2	25388.3	24674.7	17283.5	23375	40658.5	4806.73	26387.1	0.515896	High
BS_KEA474HN	KIAA1549-BRAF	LGAT	27721	26144.9	26693.5	25709.5	23705.2	17652.3	21746.2	39398.5	10359.4	26419.2	0.537889	High
BS_0SCXXM6N	KIAA1549-BRAF	LGAT	27837.3	26187.1	26670.9	25944.1	24742.6	18201.8	24119.8	42321.6	6086.72	26429	0.544583	High
BS_H3FE3TH9	KIAA1549-BRAF	LGAT	27843.2	26063.3	26821.5	25865.5	22562.3	16054	20596.3	36650.3	9585.26	26442.4	0.553797	High
BS_V89HGTET	KIAA1549-BRAF	LGAT	27889.9	26412	26475.2	25730.6	22570.6	18986.2	23524.9	42511.1	7580.63	26443.6	0.55463	High
BS_FJWZ3M7V	KIAA1549-BRAF	LGAT	27908.4	26204.6	26709.6	25799.5	25596	17066.5	20689.5	37756	5283.48	26457.1	0.563887	High
BS_49852ZBH	KIAA1549-BRAF	LGAT	27735.3	26112.6	26895.1	25972.4	22996.8	16416.4	19779	36195.3	6884.65	26503.8	0.595941	High
BS_CB6VK7PB	KIAA1549-BRAF	LGAT	27712.6	26307.9	26708.4	25395.8	25263.1	16754.4	22519.5	39273.9	4608.79	26508.2	0.59893	High
BS_5YJEPPTP	KIAA1549-BRAF	LGAT	27687	26185.1	26856.2	25786.2	22351.3	17033.2	21123.2	38156.4	10040.2	26520.7	0.607488	High
BS_ZV9Z3SY6	KIAA1549-BRAF	LGAT	27666.9	26121.8	26928.9	25315.9	22590.1	17966.6	22696.3	40662.9	4436.31	26525.4	0.610706	High
BS_52426AMF	KIAA1549-BRAF	LGAT	27914	26475.2	26596.6	26002	22761.1	18822.6	22234.2	41056.8	13088.1	26535.9	0.61794	High
BS_S50KQEXV	KIAA1549-BRAF	LGAT	27915.4	26256.9	26836.2	25901.8	24330.6	17432.9	21663	39095.8	2884.38	26546.5	0.625243	High
BS_GYXSDZ56	KIAA1549-BRAF	LGAT	27902	26386.5	26713	25572.3	23646.6	17063.5	22695.1	39758.6	3996.88	26549.8	0.627444	High
BS_XGSA3GQE	KIAA1549-BRAF	LGAT	27936.3	26387.6	26713.2	25847.7	24454.5	18374.4	22149.7	40524	3817.9	26550.4	0.627871	High
BS_42Y3YANN	KIAA1549-BRAF	LGAT	28099.6	26751.2	26367.3	25363.3	25232.2	17306.3	21839.4	39145.7	5413.98	26559.2	0.633946	High
BS_Z0AVVB1V	KIAA1549-BRAF	LGAT	27930.1	26478.5	26727.1	25272.8	22465.1	17508.3	22825.8	40334.1	4583.95	26602.8	0.663824	High
BS_7Z93ZYMS	KIAA1549-BRAF	LGAT	27765.9	26411.1	27015.9	26098.1	20916.5	17593	21943.2	39536.2	11468.3	26713.5	0.739751	High
BS_3Q0GTSYH	KIAA1549-BRAF	LGAT	27970.5	26349.2	27085.9	26118.5	23448	16017	19985	36001.9	2802.21	26717.6	0.742544	High
BS_VARR255N	KIAA1549-BRAF	LGAT	27926.5	26707.5	26798.5	25660.6	23327	19338.4	24403.4	43741.8	4846.45	26753	0.766865	High
BS_MF9X3PKH	KIAA1549-BRAF	LGAT	27865	26667.5	26846.9	25652.3	24218.1	18259.7	23215	41474.8	3633.09	26757.2	0.769706	High
BS_53GQKVEX	KIAA1549-BRAF	LGAT	27850.3	26591.3	26940.9	25526.5	26287.4	18131.5	21316.6	39448.1	7595.79	26766.1	0.775859	High
BS_ZZMYDZJW	KIAA1549-BRAF	LGAT	27938.4	26665.1	26911.1	25889.1	23156.8	18959.8	22688.5	41648.3	7590.64	26788.1	0.790921	High
BS_V3REENH9	KIAA1549-BRAF	LGAT	28063.9	26630.2	26996	26221.8	24154.6	18710.6	23821.3	42531.9	4694.03	26813.1	0.808071	High
BS_MBSTWZA6	KIAA1549-BRAF	LGAT	28010.7	26631.6	27043	26178.8	23599.5	17683.2	22226.6	39909.9	5321.5	26837.3	0.824686	High
BS_4Y6BCYK5	KIAA1549-BRAF	LGAT	28047.9	26917.7	26766.8	25892.9	25426.1	17177.6	21442.4	38620	8385.86	26842.2	0.828045	High
BS_QRNSKFMS	KIAA1549-BRAF	LGAT	28199	26806.8	26918.8	26065.4	26375.8	17221.1	22949.3	40170.4	4160.53	26862.8	0.842175	High
BS_Q79NP5YY	KIAA1549-BRAF	LGAT	28154.7	26559.4	27192.2	26191.3	24857.9	18578.7	22748.7	41327.4	3179.19	26875.8	0.851082	High
BS_SDZY6RZ3	KIAA1549-BRAF	LGAT	28098.6	26623.2	27139.8	26247.1	24676.3	16759.3	21275	38034.3	8354.12	26881.5	0.854993	High
BS_SXRS2P6T	KIAA1549-BRAF	LGAT	28122.3	26704.2	27179.6	26047.9	25735.4	17037.2	22846.5	39883.6	4477.57	26941.9	0.896418	High
BS_NRFQEQKP	KIAA1549-BRAF	LGAT	27997.6	26767.5	27150.3	26339.5	25470.1	16555.9	19420.9	35976.8	4364.02	26958.9	0.908064	High
BS_EFEZB0ZH	KIAA1549-BRAF	LGAT	27905.5	26604	27364.9	26432.7	24534.4	17851.4	23694.8	41546.2	4946.31	26984.4	0.925583	High
BS_T0RKFEKR	KIAA1549-BRAF	LGAT	28177.5	26699	27347.5	26502.1	21003.6	18886.1	23583.1	42469.2	1939.72	27023.2	0.952202	High
BS_EN2VK7NY	KIAA1549-BRAF	LGAT	28110	27045	27079.2	25947.5	23756.6	18678.4	24041.9	42720.3	3516.87	27062.1	0.97888	High
BS_V0Q1G94N	KIAA1549-BRAF	LGAT	28110	27045	27079.2	25947.5	23756.6	18678.4	24041.9	42720.3	3516.87	27062.1	0.97888	High
BS_S4V9E1XJ	KIAA1549-BRAF	LGAT	28110	27045	27079.2	25947.5	23756.6	18678.4	24041.9	42720.3	3516.87	27062.1	0.97888	High
BS_M4TTKPNR	KIAA1549-BRAF	LGAT	28056.8	26772.3	27369.1	26525.1	22410.1	18672.6	23717.2	42389.9	6644.14	27070.7	0.98476	High
BS_N1E0H8YQ	KIAA1549-BRAF	LGAT	28214.8	26873.1	27315.2	26176.1	23939.1	17646.8	22020.4	39667.1	5695.11	27094.1	1.00084	High
BS_HQ5BJ6MW	KIAA1549-BRAF	LGAT	28068.9	26875.4	27372.4	26234.4	22468.7	18858.1	22841.3	41699.4	3948.97	27123.9	1.02127	High
BS_S1KK7XRH	KIAA1549-BRAF	LGAT	28436	27354.1	27866.3	26936.4	24984.9	18502.6	23931.7	42434.2	3118.99	27610.2	1.3548	High
BS_Z7Y2466H	KIAA1549-BRAF	LGAT	28482.5	27556.5	28051.3	27352	21636.1	17846.3	24047.1	41893.4	3364.17	27803.9	1.48765	High
BS_JMHG7GCN	KIAA1549-BRAF	LGAT	28492.3	27600.2	28143.1	27306.3	24655.4	17918.1	22722.7	40640.7	3422.32	27871.7	1.53415	High
BS_S7CZY2CH	MAPK wild-type	LGAT	28348.3	27209.2	27859.6	27288.5	25144.2	17964.4	23924	41888.4	3523.11	27574	NA	NA
BS_77CDMEY4	MAPK wild-type	Ganglioglioma	28197.1	27498.7	27604.3	26547.8	27244.5	22915.9	23021.1	45937.1	17729.5	27551.5	NA	NA
BS_55JW3HFM	MAPK wild-type	Ganglioglioma	28400.2	27602.4	27452.5	26646.3	24039.3	21369.9	25994.5	47364.4	12515.1	27527.5	NA	NA
BS_N210XMKR	MAPK wild-type	LGAT	28346.7	27091.5	27759.6	27005.5	25754.4	16645.4	22214.7	38860	3277.23	27425.5	NA	NA
BS_CS170P7T	MAPK wild-type	LGAT	28225.3	27028.3	27659.7	26924.8	25020.4	17539.6	25093.8	42633.4	1252.97	27344	NA	NA
BS_1RXZ3BP7	MAPK wild-type	LGAT	28511.8	27617.6	27029.4	26048.4	23945.6	19026.7	22685.5	41712.2	3725.37	27323.5	NA	NA
BS_ZVZDDW2G	MAPK wild-type	LGAT	27963.2	26410.3	27189.9	25806.7	27735.3	21607	22982.3	44589.3	12396	26800.1	NA	NA
BS_B7GEH89C	MAPK wild-type	LGAT	27831.1	26314	26975.3	25679	24279.8	16618.5	20596.6	37215.2	5439.08	26644.6	NA	NA
BS_1JDG6JV5	MAPK wild-type	LGAT	28328.1	27082.3	25963.5	23619.3	23847.3	18669.7	24151.9	42821.6	4320.03	26522.9	NA	NA
BS_T55Y4Z0Y	MAPK wild-type	LGAT	27642.7	26626.9	26170.1	25286.3	22134.6	18726.8	22892.1	41618.9	13855.7	26398.5	NA	NA
BS_769BDPDB	MAPK wild-type	LGAT	27596.4	25946.9	26726.5	24918.8	22059.8	18634.3	25127.4	43761.6	3874.52	26336.7	NA	NA
BS_YG0A13JH	MAPK wild-type	LGAT	27596.4	25946.9	26726.5	24918.8	22059.8	18634.3	25127.4	43761.6	3874.52	26336.7	NA	NA
BS_G5QBBHDV	MAPK wild-type	LGAT	27254.2	26050.1	26306.9	24794.4	24261.7	17011.9	23734.8	40746.7	7748.94	26178.5	NA	NA
BS_3H71BH6Q	MAPK wild-type	Ganglioglioma	27526.4	26365.7	25929.1	24677.7	23437.4	18944	24901	43845.1	10338.8	26147.4	NA	NA
BS_9HSGV9TJ	MAPK wild-type	LGAT	27777.4	26209.9	25976.9	25316.3	23536.8	18851.8	23516.8	42368.6	4021.65	26093.4	NA	NA
BS_QTSXW7DA	MAPK wild-type	LGAT	27267.3	25369.9	25960	25116.3	21265.7	17565.7	20733.2	38298.8	13966	25665	NA	NA
BS_HV8PFRBR	MAPK wild-type	LGAT	26956.8	25170.4	25814	24536.9	20851.8	16203.7	21299.3	37503	2572.22	25492.2	NA	NA
BS_J6VKB1VE	MAPK wild-type	LGAT	27373.7	24999.7	25807.2	23707	25789.3	16007.8	22759.5	38767.3	2623.51	25403.5	NA	NA
BS_9DZ253JY	MAPK wild-type	LGAT	27594.3	25113.1	25587.7	24349.8	24927.8	17427.9	22553.1	39981	1460.65	25350.4	NA	NA
BS_13CGKADW	MAPK wild-type	LGAT	26937	24905.3	25464	24981.2	21108.9	14787.5	17849	32636.5	14300.2	25222.6	NA	NA
BS_T4JFN54G	MAPK wild-type	LGAT	27496.4	24888.8	25457.7	24535.2	23468.7	17102.6	21423.6	38526.2	2993.57	25173.3	NA	NA
BS_6NTXGQAC	MAPK wild-type	Ganglioglioma	26828.6	25610.7	24556.4	22962.5	21611.5	18367.3	22547.7	40914.9	8962.94	25083.6	NA	NA
BS_94MT16N2	MAPK wild-type	LGAT	26658.9	24271.7	25405.8	23606.8	22283.7	13208	19627.6	32835.6	1391.56	24838.8	NA	NA
BS_25T139TX	MAPK wild-type	LGAT	26987.6	24703.8	24958.6	23458.2	23902.1	16695.5	22400.2	39095.8	1705.23	24831.2	NA	NA
BS_NYS8TRCB	MAPK wild-type	LGAT	26649	25016	24342.2	23343.5	21034.2	16444.2	21946.6	38390.8	17874.3	24679.1	NA	NA
BS_Y7F9E2E9	MAPK wild-type	LGAT	26603.4	24688.1	24375.8	23848.6	20129.7	16273.3	19996.5	36269.8	12747.1	24532	NA	NA
BS_G9XE3N9T	MAPK wild-type	LGAT	26068.8	23775.4	24121.1	23334.6	20334.1	14509.5	18353.3	32862.8	15647.9	23948.2	NA	NA
BS_PN2CE34A	MAPK wild-type	LGAT	24330.6	24304.6	23222.9	21617.9	21251.1	18372.8	20796.6	39169.4	13195.1	23763.8	NA	NA
BS_TMTV769C	MAPK wild-type	LGAT	26020.3	23743.2	23539.4	22656.2	19368.3	14181.8	17106.9	31288.7	12628.5	23641.3	NA	NA
BS_R13X6TMW	MAPK wild-type	LGAT	25899.9	23110.7	23975.9	21983.4	20116.5	16395.7	19160.7	35556.4	5752.93	23543.3	NA	NA
BS_CVGFNCBJ	MAPK wild-type	LGAT	25698	23727	23346.9	21536.4	21405.1	15042.9	16908.9	31951.8	21952.2	23536.9	NA	NA
BS_X0F9AYEC	MAPK wild-type	LGAT	25933.8	23783	23076.3	22513.4	23459	14904.7	19688.1	34592.7	16086.9	23429.6	NA	NA
BS_N5B2CZMH	MAPK wild-type	LGAT	23590	22596.2	23685.9	19613.4	24406.3	18111.8	20909.2	39021.1	8710.11	23093.1	NA	NA
BS_EXYHZ6D4	MAPK wild-type	LGAT	24713.8	22573.7	23526.1	21550.3	23011.1	15523.6	18023.9	33547.4	9735.87	23049.9	NA	NA
BS_NT9NZYFD	MAPK wild-type	Ganglioglioma	25095.9	23459.1	22537.1	20784	19536.2	15511.9	18080.6	33592.5	18464.9	22998.1	NA	NA
BS_ME3HKN2C	MAPK wild-type	LGAT	25312.9	22962	22864.8	22101.4	18067.3	13697.4	16955.8	30653.2	11965.3	22913.4	NA	NA
BS_SFKZSJN1	MAPK wild-type	LGAT	25018.1	22677.4	22980.2	22225.1	18026.3	14114.1	17921	32035.1	14271.7	22828.8	NA	NA
BS_GR46VD0Q	MAPK wild-type	LGAT	24683.9	21880.6	23538.5	20788.9	18789.3	19631.5	18451.2	38082.7	6692.72	22709.6	NA	NA
BS_9F09XV62	MAPK wild-type	LGAT	24601.7	22786.2	22529.2	20888.9	22034	13905.3	17388.2	31293.4	17025.2	22657.7	NA	NA
BS_F4E8R9VY	MAPK wild-type	Ganglioglioma	26619.4	23453.2	21849.7	21281.8	25472.1	15503.5	20584.1	36087.6	4447.66	22651.4	NA	NA
BS_W4HGV6E7	MAPK wild-type	LGAT	23893.4	22148.7	22426.1	21175.1	18210	15459.5	17651.7	33111.3	7159.78	22287.4	NA	NA
BS_0X9EGHY2	MAPK wild-type	LGAT	24208.8	22000.3	22221.9	20529.4	21035.2	14178.9	18986.9	33165.9	21798.4	22111.1	NA	NA
BS_T2QPMZCM	MAPK wild-type	LGAT	25101.9	22094	21862.1	20867.1	19641.5	12806.8	15175.2	27982	17115.9	21978.1	NA	NA
BS_QV51J756	MAPK wild-type	Ganglioglioma	24473.2	22044	21750.4	20351.7	18927.8	14731	16889.3	31620.2	22555.4	21897.2	NA	NA
BS_258RRGDM	MAPK wild-type	LGAT	24696.3	22538.2	21181.5	20810.3	19296.7	14854.5	17656.6	32511.1	20041.8	21859.8	NA	NA
BS_QF5VVZX5	MAPK wild-type	Ganglioglioma	24825	22739.6	20836.5	20843.6	19575.7	15664.6	16306.5	31971.1	25307.7	21791.6	NA	NA
BS_AKRHBPNZ	MAPK wild-type	Ganglioglioma	24545.9	21592.6	21033.8	20120.8	24093.9	15121.6	17562.1	32683.7	19856.1	21313.2	NA	NA
BS_912NX4Y0	MAPK wild-type	Ganglioglioma	24503	21871.5	20572.4	20361.3	21526.6	14458.1	16909.2	31367.2	21210.2	21222	NA	NA
BS_E1CGF3KV	MAPK wild-type	LGAT	23407.1	21297.9	21112.3	19552.7	15923.6	16124	19066.9	35190.9	5115.16	21205.1	NA	NA
BS_5JM573JC	MAPK wild-type	Ganglioglioma	23220.8	20697.2	21067.7	18904.7	19832.2	22166.4	16513.3	38679.7	9288.43	20882.5	NA	NA
BS_92VDQ0NE	MAPK wild-type	Ganglioglioma	23221.7	21673.5	19969.9	18770.1	18648.8	14582.7	15596.6	30179.3	21716.3	20821.7	NA	NA
BS_7N0B2CY1	MAPK wild-type	Ganglioglioma	23927	21040.8	20193.6	19973.8	17850.4	14397.9	15919.5	30317.4	25808.9	20617.2	NA	NA
BS_ERJAJ0KA	MAPK wild-type	Ganglioglioma	23259.5	20964.2	20270.1	18947.4	19946.8	15458.5	16778.9	32237.4	16044.8	20617.2	NA	NA
BS_27QE6BV7	MAPK wild-type	Ganglioglioma	21990.9	20940.3	19773.4	18736.3	23006.4	15600.4	19449.3	35049.7	20326.1	20356.9	NA	NA
BS_8SKZ7BRN	MAPK wild-type	LGAT	23633.3	20802.4	19725.3	19628.6	20721.4	11996.9	14543	26539.9	10183.3	20263.8	NA	NA
BS_E4QK839R	MAPK wild-type	LGAT	23427.4	21635.2	18533.1	18569.6	16705.7	14394.1	15923.1	30317.2	14888	20102.4	NA	NA
BS_WCRKYV0T	MAPK wild-type	LGAT	22805.1	20423.6	19502.6	18249.3	18390.9	13108.3	13065	26173.3	25880.8	19963.1	NA	NA
BS_0T17SY47	MAPK wild-type	LGAT	21969.2	20511.6	18419.8	18043	17665	14087.7	15819.3	29907	15729.4	19465.7	NA	NA
BS_KPT2WPHW	MAPK wild-type	Ganglioglioma	22420.1	19904.3	18962	17940.5	19015	14428.8	14617.9	29046.7	25360.4	19433.1	NA	NA
BS_9RT63JD9	MAPK wild-type	LGAT	23062.8	20564.8	17886.1	18236.1	16817.4	14612.3	16197.9	30810.2	17482.8	19400.5	NA	NA
BS_9755PSCS	MAPK wild-type	LGAT	23061.4	20363.6	17189.2	18344.5	18267.2	14261.2	15798.8	30060	11186	19354.1	NA	NA
BS_MF47B9ZW	MAPK wild-type	Ganglioglioma	21798	19417	18969.1	17966.4	19745.8	13980.8	15514.4	29495.2	26329.2	19193	NA	NA
BS_QC3XCE6X	MAPK wild-type	LGAT	22464.5	20080.1	17624.5	17749	17307.2	13211.6	14406	27617.6	21989	18914.6	NA	NA
BS_ZRM0W01M	MAPK wild-type	LGAT	22445.5	19039	17927.9	17593.1	16902.4	13073.3	13730.3	26803.5	16685.9	18483.4	NA	NA
BS_23W9EPFE	MAPK wild-type	Ganglioglioma	20068.4	18045.5	18418.3	16821.2	17056.1	13179.1	15263.9	28443	8752.26	18231.9	NA	NA
BS_4GTESTSE	MAPK wild-type	Ganglioglioma	20068.4	18045.5	18418.3	16821.2	17056.1	13179.1	15263.9	28443	8752.26	18231.9	NA	NA
BS_N6NE6B3W	MAPK wild-type	LGAT	22448.4	18440	17618.5	17272.1	16919.6	12639.4	12673.9	25313.3	20688.2	18029.2	NA	NA
BS_V7BJM89K	NF1	LGAT	24107.2	22016.6	21019.6	19758.4	21199.5	13654.7	16364.4	30019.1	16047.4	21518.1	-2.82385	Low
BS_P277RYX5	NF1	Ganglioglioma	26898.9	24521.3	25196.9	24028.7	22499	16628.4	20331.3	36959.7	5922.5	24859.1	-0.532185	Intermediate
BS_E0N3PTPN	NF1	LGAT	27548.6	26191.9	24879.8	22292.9	24830	17160	21354.7	38514.7	5506.02	25535.9	-0.0680031	Intermediate
BS_KX6J8TRK	NF1	LGAT	27363.5	25960.1	25565.5	24909.6	22348.1	18981.3	24900.3	43881.6	17019	25762.8	0.0876414	High
BS_4EN8D8Y4	NF1	LGAT	27467.2	25649.9	26647.7	25011.2	22248.3	17652.1	23088	40740	392.871	26148.8	0.352408	High
BS_02NZT8CE	NF1	LGAT	27956.9	26398.3	26269	25592.7	25001.7	20352.2	24312.2	44664.4	7454.49	26333.7	0.479228	High
BS_YA8RBGD8	NF1	LGAT	28032.6	26704.6	26176.5	24631.8	26689.1	19182.3	24236	43418.3	4465.07	26440.6	0.552557	High
BS_6P50QTPP	NF1	LGAT	27959.9	26304.3	26593.4	25664.2	22588.9	19452.3	21428.1	40880.3	7329.6	26448.8	0.558222	High
BS_VP5Y45Z7	NF1	LGAT	27867.3	26523.6	27043.7	25629.3	26811.1	19694.2	25738.6	45432.9	2819.17	26783.7	0.787893	High
BS_X59HSFGG	NF1	LGAT	28035.6	26779.7	27605	26325.3	22940.2	18716.4	24912.5	43628.9	3696.45	27192.4	1.06821	High
BS_ARBQDTT5	NF1, FGFR	LGAT	26816.2	23983.2	23873.7	23135.6	21141.9	15624.9	20800.7	36425.7	3404.11	23928.5	-1.17054	Intermediate
BS_5CMGN56B	NF1, FGFR	LGAT	27453.5	25289.8	24812.5	24298.3	24170.1	15934.2	22111.4	38045.6	5624.82	25051.1	-0.400498	Intermediate
BS_HA20Y4XY	NF1, FGFR	LGAT	27453.5	25289.8	24812.5	24298.3	24170.1	15934.2	22111.4	38045.6	5624.82	25051.1	-0.400498	Intermediate
BS_W3R88RFP	NF1, FGFR	LGAT	27959.9	26304.3	26593.4	25664.2	22588.9	19452.3	21428.1	40880.3	7329.6	26448.8	0.558222	High
BS_TG93XC55	Other MAPK	Ganglioglioma	22265.3	18964.9	18210.9	18081.4	20621.6	14359.6	15027.6	29387.3	26732.3	18587.9	-4.83372	Low
BS_K5802F84	Other MAPK	LGAT	23992.2	21599.9	21160.8	19958	19879.4	14142.3	15765.6	29907.9	20800.7	21380.4	-2.91833	Low
BS_3PYESPHA	Other MAPK	Ganglioglioma	26125.6	24295.2	23239.3	23349.8	21714.7	14630.9	17314.6	31945.5	23335.9	23822.5	-1.24323	Intermediate
BS_MY9D8XZ1	Other MAPK	LGAT	26579.1	24095.8	24881.7	24000.1	19735.9	16416.7	21348.5	37765.2	5686.26	24488.7	-0.786244	Intermediate
BS_JKXA3FQC	Other MAPK	LGAT	26671.9	24607.1	25170.8	23750	23004	15500.4	19547.6	35048	11857.7	24889	-0.511718	Intermediate
BS_044XZ8ST	Other MAPK	LGAT	27478	25632.3	25398.3	24390	24933.9	16993.4	21212.3	38205.7	19014.4	25515.3	-0.0821222	Intermediate
BS_401R3KV0	Other MAPK	LGAT	27303.6	25395.4	25900.4	24381.5	23218.5	17255.6	21398.8	38654.4	7862.53	25647.9	0.00883864	High
BS_BC936YNZ	Other MAPK	LGAT	27601.3	25735	26080.8	25062.3	21323.9	18715.8	23294.8	42010.6	4762.76	25907.9	0.187169	High
BS_AP0SZ364	Other MAPK	LGAT	27658.5	25732.7	26462.3	25291.8	22445.5	17661.5	23617	41278.5	4266.75	26097.5	0.317227	High
BS_CTR5X93B	Other MAPK	LGAT	27869.9	25813.9	26637.7	25492.6	22642.8	16459.6	22234.3	38693.9	9081.93	26225.8	0.405247	High
BS_E4GC9EXR	Other MAPK	Ganglioglioma	27713.1	26247.3	26824.8	26076.2	23685.8	18306.7	21857.2	40163.8	13884.1	26536.1	0.618052	High
BS_478TN841	Other MAPK	Ganglioglioma	27713.1	26247.3	26824.8	26076.2	23685.8	18306.7	21857.2	40163.8	13884.1	26536.1	0.618052	High
BS_593HEWBF	Other MAPK	Ganglioglioma	27755.3	26284.8	26792.1	25590.5	20268.5	17076.3	20894.8	37971.2	11084.8	26538.4	0.619682	High
BS_NS7GSHB9	Other MAPK	LGAT	28180	26992.5	27518.6	26307.3	24703.4	16510.3	22750.8	39261.2	2961.1	27255.6	1.11156	High
BS_014EVM2D	Other MAPK	LGAT	28228.8	27040.8	27625.6	26929.4	24330.8	20808.1	25682.8	46490.8	4238.21	27333.2	1.16481	High
BS_HX0S30NE	Other MAPK	LGAT	28358.8	27412.4	27502.3	26259	25913.3	20170.6	24713.5	44884.2	6458.03	27457.4	1.24998	High
BS_YB2RXRHT	Other MAPK	LGAT	28358.8	27412.4	27502.3	26259	25913.3	20170.6	24713.5	44884.2	6458.03	27457.4	1.24998	High
BS_2R9TCR03	RTK	LGAT	23398.2	20153.3	20319.4	19618.7	25651.2	12464.2	13242.6	25706.8	20473.2	20236.4	-3.703	Low
BS_YMAJC22S	RTK	LGAT	23398.2	20153.3	20319.4	19618.7	25651.2	12464.2	13242.6	25706.8	20473.2	20236.4	-3.703	Low
BS_3P20Q2C3	RTK	LGAT	24402.9	21271	21749.7	20515.5	25670.1	12992	13793.9	26785.9	19349.8	21510.3	-2.82918	Low
BS_JFR750KD	RTK	LGAT	26612	23618.3	24560.5	23289.7	22518.1	16354.4	20021.1	36375.5	5886.96	24089.4	-1.06016	Intermediate
BS_S458NMKH	RTK	LGAT	26612	23618.3	24560.5	23289.7	22518.1	16354.4	20021.1	36375.5	5886.96	24089.4	-1.06016	Intermediate
BS_PQ6QEVE8	RTK	Ganglioglioma	26445	24512.3	23886.1	22353.7	25674.9	17892.5	22915.1	40807.6	4090.09	24199.2	-0.984843	Intermediate
BS_ZZWMD6FA	RTK	Ganglioglioma	26445	24512.3	23886.1	22353.7	25674.9	17892.5	22915.1	40807.6	4090.09	24199.2	-0.984843	Intermediate
BS_4NF35AF6	RTK	LGAT	26599.8	24320.5	24410.8	23166.6	25960.1	15475	18293.8	33768.9	9227.91	24365.6	-0.870694	Intermediate
BS_2AR3AP0N	RTK	Ganglioglioma	27187.9	25329.1	24035.3	23413.6	22130	15964.8	18875.9	34840.8	20694.5	24682.2	-0.65356	Intermediate
BS_EBMCTR80	RTK	LGAT	27647.4	25423.2	25462.7	23605.7	25729.8	15641.5	19551.8	35193.3	5372.36	25442.9	-0.131765	Intermediate
BS_RRAEQZ97	RTK	LGAT	27583.4	25748.4	26177.2	25466	25529.7	17501.1	21176.9	38678	11757.8	25962.8	0.224838	High
BS_D3YBV7KB	RTK	LGAT	27401.4	26276.5	25827.7	24236	22921.8	17677.4	24167.5	41844.9	4013.05	26052.1	0.286091	High
BS_BKQZ550R	RTK	LGAT	27888	26574.1	27087.5	25916.5	24750.4	16819.6	22723.7	39543.3	4905.47	26830.8	0.820199	High
BS_YEQVW4ND	RTK	LGAT	28526.6	27635.2	27860.4	27559.3	24993.4	17703.9	22607.5	40311.3	19729.5	27747.8	1.4492	High

## Sheet: Fig. 4D, S22
Name	MEK1.2i MSS	MPAS	Immune (ESTIMATE)	Stromal (ESTIMATE)	Estimate	Trametinib_Response	Cohort
HSJ-169-Relapse	8872.47	25035.5	22825.4	15334.6	38160.1	PD	McGill
HSJ-182-Relapse	10221.5	26596.5	21814.5	16925.5	38740	SD	McGill
38458	7594.48	7860	7275.18	4749.22	12024.4	SD	Charité
39150	8067.2	7889.79	5233.09	1317.97	6551.06	IMP	Charité
50231	4023.51	6029.47	3603.22	1519.23	5122.45	PD	Charité

## Sheet: Fig. 6A
F-values	BRAFi Type I 1/2	BRAFi Type II	MEKi_dualERKi	catERKi
age_at_diagnosis_days	12.6716	12.1015	16.5901	10.7332
primary_site	6.1501	4.0647	4.9433	4.6221
reported_gender	0.0206	0.0209	0.1751	0.4091
molecular_subtype	2.4966	1.9352	2.5657	1.8816
Stromal	0.0071	2.6463	0.328	4.3446
Immune	114.132	144.798	139.804	101.038

## Sheet: Fig. 7C-D
Signature	Dataset	NES Stromal vs Epithelial	Pval		Signature	Dataset	NES in CRC only	Pval
BRAFi Type I	GSE35602 - CRC	1.89	0.000121		BRAFi Type I	LeucocytesVsRest	-1.25	0.172
BRAFi Type II	GSE35602 - CRC	1.7	0.00186		BRAFi Type II	LeucocytesVsRest	1.21	0.201
MEKi_dualERKi	GSE35602 - CRC	1.53	0.0202		MEKi_dualERKi	LeucocytesVsRest	1.48	0.053
catERKi	GSE35602 - CRC	1.36	0.09		catERKi	LeucocytesVsRest	1.35	0.113
MPAS	GSE35602 - CRC	1.14	0.319		MPAS	LeucocytesVsRest	-1.34	0.144
Stromal (ESTIMATE)	GSE35602 - CRC	2.7	0.000102		Stromal (ESTIMATE)	LeucocytesVsRest	-1.75	0.000242
Immune (ESTIMATE)	GSE35602 - CRC	2.6	0.000102		Immune (ESTIMATE)	LeucocytesVsRest	3.26	0.00017
BRAFi Type I	GSE31279 - CRC	2.05	0.00181		BRAFi Type I	FibroblastsVsRest	1.37	0.113
BRAFi Type II	GSE31279 - CRC	2.01	0.000354		BRAFi Type II	FibroblastsVsRest	1.12	0.317
MEKi_dualERKi	GSE31279 - CRC	1.85	0.00146		MEKi_dualERKi	FibroblastsVsRest	1.32	0.147
catERKi	GSE31279 - CRC	1.72	0.0058		catERKi	FibroblastsVsRest	1.23	0.212
MPAS	GSE31279 - CRC	0.77	0.754		MPAS	FibroblastsVsRest	0.964	0.51
Stromal (ESTIMATE)	GSE31279 - CRC	3.46	0.000151		Stromal (ESTIMATE)	FibroblastsVsRest	2.7	0.000119
Immune (ESTIMATE)	GSE31279 - CRC	3.26	0.00015		Immune (ESTIMATE)	FibroblastsVsRest	-3.23	0.000623
BRAFi Type I	GSE81838 - TNBC	1.36	0.0941		BRAFi Type I	EndothelialVsRest	1.6	0.036
BRAFi Type II	GSE81838 - TNBC	0.831	0.732		BRAFi Type II	EndothelialVsRest	1.45	0.0722
MEKi_dualERKi	GSE81838 - TNBC	-0.787	0.801		MEKi_dualERKi	EndothelialVsRest	-1.14	0.261
catERKi	GSE81838 - TNBC	-0.783	0.808		catERKi	EndothelialVsRest	-1.21	0.195
MPAS	GSE81838 - TNBC	1.66	0.0182		MPAS	EndothelialVsRest	1.36	0.153
Stromal (ESTIMATE)	GSE81838 - TNBC	3	0.000136		Stromal (ESTIMATE)	EndothelialVsRest	1.63	0.00493
Immune (ESTIMATE)	GSE81838 - TNBC	1.72	0.000684		Immune (ESTIMATE)	EndothelialVsRest	-2.85	0.00037
BRAFi Type I	GSE14548 - Breast Cancer	2.55	0.000167
BRAFi Type II	GSE14548 - Breast Cancer	2.24	0.000161
MEKi_dualERKi	GSE14548 - Breast Cancer	2.15	0.000169
catERKi	GSE14548 - Breast Cancer	2.22	0.000166
MPAS	GSE14548 - Breast Cancer	1.54	0.0432
Stromal (ESTIMATE)	GSE14548 - Breast Cancer	3.9	0.00014
Immune (ESTIMATE)	GSE14548 - Breast Cancer	3.56	0.00014
BRAFi Type I	GSE164665 - PDAC	2.13	0.000188
BRAFi Type II	GSE164665 - PDAC	1.92	0.000742
MEKi_dualERKi	GSE164665 - PDAC	1.64	0.0111
catERKi	GSE164665 - PDAC	1.71	0.00481
MPAS	GSE164665 - PDAC	-1.8	0.00496
Stromal (ESTIMATE)	GSE164665 - PDAC	3.46	0.00017
Immune (ESTIMATE)	GSE164665 - PDAC	3.21	0.000168
BRAFi Type I	GSE9899 - Ovarian Cancer	2.2	0.000182
BRAFi Type II	GSE9899 - Ovarian Cancer	2.1	0.00018
MEKi_dualERKi	GSE9899 - Ovarian Cancer	2.05	0.000182
catERKi	GSE9899 - Ovarian Cancer	1.94	0.000543
MPAS	GSE9899 - Ovarian Cancer	0.55	0.957
Stromal (ESTIMATE)	GSE9899 - Ovarian Cancer	3.51	0.000159
Immune (ESTIMATE)	GSE9899 - Ovarian Cancer	3.32	0.000158
BRAFi Type I	GSE97284 - Prostate Cancer	2.17	0.00019
BRAFi Type II	GSE97284 - Prostate Cancer	2.34	0.000188
MEKi_dualERKi	GSE97284 - Prostate Cancer	1.73	0.00365
catERKi	GSE97284 - Prostate Cancer	1.9	0.000191
MPAS	GSE97284 - Prostate Cancer	1.78	0.00347
Stromal (ESTIMATE)	GSE97284 - Prostate Cancer	3.22	0.000172
Immune (ESTIMATE)	GSE97284 - Prostate Cancer	3.17	0.000174

## Sheet: Fig. 7E-F
Signature	Entity	Broad_entity	Source	R
BRAFTypeI	CHDM_OPBTA	CNS_tumors	OPBTA	0
BRAFTypeII	CHDM_OPBTA	CNS_tumors	OPBTA	-0.1
MEKi_dualERKi	CHDM_OPBTA	CNS_tumors	OPBTA	0.6
catERKi	CHDM_OPBTA	CNS_tumors	OPBTA	0.6
MPAS	CHDM_OPBTA	CNS_tumors	OPBTA	0.9
Median	NB_OPBTA	CNS_tumors	OPBTA	0.9
BRAFTypeI	CNS_OPBTA	CNS_tumors	OPBTA	0.7
BRAFTypeII	CNS_OPBTA	CNS_tumors	OPBTA	0.8
MEKi_dualERKi	CNS_OPBTA	CNS_tumors	OPBTA	0.8
catERKi	CNS_OPBTA	CNS_tumors	OPBTA	0.6
MPAS	CNS_OPBTA	CNS_tumors	OPBTA	0
Median	ETMR_OPBTA	CNS_tumors	OPBTA	0.8
BRAFTypeI	CRANIO_OPBTA	CNS_tumors	OPBTA	0.8
BRAFTypeII	CRANIO_OPBTA	CNS_tumors	OPBTA	0.8
MEKi_dualERKi	CRANIO_OPBTA	CNS_tumors	OPBTA	0.7
catERKi	CRANIO_OPBTA	CNS_tumors	OPBTA	0.7
MPAS	CRANIO_OPBTA	CNS_tumors	OPBTA	-0.3
Median	EPN_OPBTA	CNS_tumors	OPBTA	0.8
BRAFTypeI	DMG_OPBTA	CNS_tumors	OPBTA	0.7
BRAFTypeII	DMG_OPBTA	CNS_tumors	OPBTA	0.8
MEKi_dualERKi	DMG_OPBTA	CNS_tumors	OPBTA	0.7
catERKi	DMG_OPBTA	CNS_tumors	OPBTA	0.8
MPAS	DMG_OPBTA	CNS_tumors	OPBTA	0
Median	PLGG_OPBTA	CNS_tumors	OPBTA	0.8
BRAFTypeI	EPN_OPBTA	CNS_tumors	OPBTA	0.8
BRAFTypeII	EPN_OPBTA	CNS_tumors	OPBTA	0.8
MEKi_dualERKi	EPN_OPBTA	CNS_tumors	OPBTA	0.8
catERKi	EPN_OPBTA	CNS_tumors	OPBTA	0.8
MPAS	EPN_OPBTA	CNS_tumors	OPBTA	0.2
BRAFTypeI	ETMR_OPBTA	CNS_tumors	OPBTA	0.8
BRAFTypeII	ETMR_OPBTA	CNS_tumors	OPBTA	0.8
MEKi_dualERKi	ETMR_OPBTA	CNS_tumors	OPBTA	0.8
catERKi	ETMR_OPBTA	CNS_tumors	OPBTA	1
MPAS	ETMR_OPBTA	CNS_tumors	OPBTA	0.2
Median	CNS_OPBTA	CNS_tumors	OPBTA	0.8
BRAFTypeI	EWS_OPBTA	CNS_tumors	OPBTA	-0.4
BRAFTypeII	EWS_OPBTA	CNS_tumors	OPBTA	-0.2
MEKi_dualERKi	EWS_OPBTA	CNS_tumors	OPBTA	-0.1
catERKi	EWS_OPBTA	CNS_tumors	OPBTA	-0.4
MPAS	EWS_OPBTA	CNS_tumors	OPBTA	0.1
Median	DMG_OPBTA	CNS_tumors	OPBTA	0.8
BRAFTypeI	GNT_OPBTA	CNS_tumors	OPBTA	0.6
BRAFTypeII	GNT_OPBTA	CNS_tumors	OPBTA	0.7
MEKi_dualERKi	GNT_OPBTA	CNS_tumors	OPBTA	0.6
catERKi	GNT_OPBTA	CNS_tumors	OPBTA	0.6
MPAS	GNT_OPBTA	CNS_tumors	OPBTA	0.2
Median	CRANIO_OPBTA	CNS_tumors	OPBTA	0.7
BRAFTypeI	HGG_OPBTA	CNS_tumors	OPBTA	0.7
BRAFTypeII	HGG_OPBTA	CNS_tumors	OPBTA	0.7
MEKi_dualERKi	HGG_OPBTA	CNS_tumors	OPBTA	0.7
catERKi	HGG_OPBTA	CNS_tumors	OPBTA	0.7
MPAS	HGG_OPBTA	CNS_tumors	OPBTA	0.1
BRAFTypeI	MB_OPBTA	CNS_tumors	OPBTA	0.7
BRAFTypeII	MB_OPBTA	CNS_tumors	OPBTA	0.8
MEKi_dualERKi	MB_OPBTA	CNS_tumors	OPBTA	0.8
catERKi	MB_OPBTA	CNS_tumors	OPBTA	0.7
MPAS	MB_OPBTA	CNS_tumors	OPBTA	0.3
BRAFTypeI	NB_OPBTA	CNS_tumors	OPBTA	0.9
BRAFTypeII	NB_OPBTA	CNS_tumors	OPBTA	0.9
MEKi_dualERKi	NB_OPBTA	CNS_tumors	OPBTA	1
catERKi	NB_OPBTA	CNS_tumors	OPBTA	1
MPAS	NB_OPBTA	CNS_tumors	OPBTA	0.4
Median	MB_OPBTA	CNS_tumors	OPBTA	0.7
BRAFTypeI	PLGG_OPBTA	CNS_tumors	OPBTA	0.8
BRAFTypeII	PLGG_OPBTA	CNS_tumors	OPBTA	0.8
MEKi_dualERKi	PLGG_OPBTA	CNS_tumors	OPBTA	0.8
catERKi	PLGG_OPBTA	CNS_tumors	OPBTA	0.8
MPAS	PLGG_OPBTA	CNS_tumors	OPBTA	0.3
BRAFTypeI	SEGA_OPBTA	CNS_tumors	OPBTA	0.7
BRAFTypeII	SEGA_OPBTA	CNS_tumors	OPBTA	0.7
MEKi_dualERKi	SEGA_OPBTA	CNS_tumors	OPBTA	0.7
catERKi	SEGA_OPBTA	CNS_tumors	OPBTA	0.7
MPAS	SEGA_OPBTA	CNS_tumors	OPBTA	0.2
Median	SEGA_OPBTA	CNS_tumors	OPBTA	0.7
Median	HGG_OPBTA	CNS_tumors	OPBTA	0.7
Median	GNT_OPBTA	CNS_tumors	OPBTA	0.6
Median	CHDM_OPBTA	CNS_tumors	OPBTA	0.3
Median	EWS_OPBTA	CNS_tumors	OPBTA	-0.3
Median	Prostate_Normal_TCGA	Normal_tissue	TCGA	0.8
Median	Kidney_Normal_TCGA	Normal_tissue	TCGA	0.7
Median	Uterus_Normal_TCGA	Normal_tissue	TCGA	0.7
Median	Papillary thyroid carcinoma_TCGA	Non-CNS_tumors	TCGA	0.7
BRAFTypeI	Urothelial bladder cancer_TCGA	Non-CNS_tumors	TCGA	0.5
BRAFTypeII	Urothelial bladder cancer_TCGA	Non-CNS_tumors	TCGA	0.6
MEKi_dualERKi	Urothelial bladder cancer_TCGA	Non-CNS_tumors	TCGA	0.6
catERKi	Urothelial bladder cancer_TCGA	Non-CNS_tumors	TCGA	0.6
MPAS	Urothelial bladder cancer_TCGA	Non-CNS_tumors	TCGA	0
Median	Thyroid_Normal_TCGA	Normal_tissue	TCGA	0.7
BRAFTypeI	Breast cancer_TCGA	Non-CNS_tumors	TCGA	0.4
BRAFTypeII	Breast cancer_TCGA	Non-CNS_tumors	TCGA	0.5
MEKi_dualERKi	Breast cancer_TCGA	Non-CNS_tumors	TCGA	0.4
catERKi	Breast cancer_TCGA	Non-CNS_tumors	TCGA	0.4
MPAS	Breast cancer_TCGA	Non-CNS_tumors	TCGA	-0.2
Median	Uterine carcinosarcoma_TCGA	Non-CNS_tumors	TCGA	0.7
BRAFTypeI	Cervical cancer_TCGA	Non-CNS_tumors	TCGA	0.3
BRAFTypeII	Cervical cancer_TCGA	Non-CNS_tumors	TCGA	0.4
MEKi_dualERKi	Cervical cancer_TCGA	Non-CNS_tumors	TCGA	0.4
catERKi	Cervical cancer_TCGA	Non-CNS_tumors	TCGA	0.3
MPAS	Cervical cancer_TCGA	Non-CNS_tumors	TCGA	-0.5
BRAFTypeI	Cholangiocarcinoma_TCGA	Non-CNS_tumors	TCGA	0.3
BRAFTypeII	Cholangiocarcinoma_TCGA	Non-CNS_tumors	TCGA	0.4
MEKi_dualERKi	Cholangiocarcinoma_TCGA	Non-CNS_tumors	TCGA	0.4
catERKi	Cholangiocarcinoma_TCGA	Non-CNS_tumors	TCGA	0.5
MPAS	Cholangiocarcinoma_TCGA	Non-CNS_tumors	TCGA	-0.2
Median	Colorectal carcinoma_TCGA	Non-CNS_tumors	TCGA	0.6
BRAFTypeI	Colorectal carcinoma_TCGA	Non-CNS_tumors	TCGA	0.6
BRAFTypeII	Colorectal carcinoma_TCGA	Non-CNS_tumors	TCGA	0.7
MEKi_dualERKi	Colorectal carcinoma_TCGA	Non-CNS_tumors	TCGA	0.7
catERKi	Colorectal carcinoma_TCGA	Non-CNS_tumors	TCGA	0.6
MPAS	Colorectal carcinoma_TCGA	Non-CNS_tumors	TCGA	0.1
Median	Urothelial bladder cancer_TCGA	Non-CNS_tumors	TCGA	0.6
BRAFTypeI	Esophageal cancer_TCGA	Non-CNS_tumors	TCGA	-0.1
BRAFTypeII	Esophageal cancer_TCGA	Non-CNS_tumors	TCGA	0.1
MEKi_dualERKi	Esophageal cancer_TCGA	Non-CNS_tumors	TCGA	0
catERKi	Esophageal cancer_TCGA	Non-CNS_tumors	TCGA	-0.1
MPAS	Esophageal cancer_TCGA	Non-CNS_tumors	TCGA	-0.1
BRAFTypeI	Kidney carcinoma_TCGA	Non-CNS_tumors	TCGA	0.1
BRAFTypeII	Kidney carcinoma_TCGA	Non-CNS_tumors	TCGA	0.2
MEKi_dualERKi	Kidney carcinoma_TCGA	Non-CNS_tumors	TCGA	0.5
catERKi	Kidney carcinoma_TCGA	Non-CNS_tumors	TCGA	0.2
MPAS	Kidney carcinoma_TCGA	Non-CNS_tumors	TCGA	0.4
Median	Cholangiocarcinoma_Normal_TCGA	Normal_tissue	TCGA	0.6
BRAFTypeI	Liver hepatocellular carcinoma_TCGA	Non-CNS_tumors	TCGA	0.5
BRAFTypeII	Liver hepatocellular carcinoma_TCGA	Non-CNS_tumors	TCGA	0.4
MEKi_dualERKi	Liver hepatocellular carcinoma_TCGA	Non-CNS_tumors	TCGA	0.5
catERKi	Liver hepatocellular carcinoma_TCGA	Non-CNS_tumors	TCGA	0.6
MPAS	Liver hepatocellular carcinoma_TCGA	Non-CNS_tumors	TCGA	0.2
Median	Lung carcinoma_TCGA	Non-CNS_tumors	TCGA	0.6
BRAFTypeI	Lung carcinoma_TCGA	Non-CNS_tumors	TCGA	0.4
BRAFTypeII	Lung carcinoma_TCGA	Non-CNS_tumors	TCGA	0.6
MEKi_dualERKi	Lung carcinoma_TCGA	Non-CNS_tumors	TCGA	0.6
catERKi	Lung carcinoma_TCGA	Non-CNS_tumors	TCGA	0.7
MPAS	Lung carcinoma_TCGA	Non-CNS_tumors	TCGA	0.1
Median	Stomach adenocarcinoma_TCGA	Non-CNS_tumors	TCGA	0.6
BRAFTypeI	Prostate adenocarcinoma_TCGA	Non-CNS_tumors	TCGA	0.5
BRAFTypeII	Prostate adenocarcinoma_TCGA	Non-CNS_tumors	TCGA	0.6
MEKi_dualERKi	Prostate adenocarcinoma_TCGA	Non-CNS_tumors	TCGA	0.4
catERKi	Prostate adenocarcinoma_TCGA	Non-CNS_tumors	TCGA	0.5
MPAS	Prostate adenocarcinoma_TCGA	Non-CNS_tumors	TCGA	0.3
Median	Lung_Normal_TCGA	Normal_tissue	TCGA	0.6
BRAFTypeI	Head and neck squamous cell carcinoma_TCGA	Non-CNS_tumors	TCGA	0.1
BRAFTypeII	Head and neck squamous cell carcinoma_TCGA	Non-CNS_tumors	TCGA	0.3
MEKi_dualERKi	Head and neck squamous cell carcinoma_TCGA	Non-CNS_tumors	TCGA	0.3
catERKi	Head and neck squamous cell carcinoma_TCGA	Non-CNS_tumors	TCGA	0.4
MPAS	Head and neck squamous cell carcinoma_TCGA	Non-CNS_tumors	TCGA	-0.2
Median	Liver hepatocellular carcinoma_TCGA	Non-CNS_tumors	TCGA	0.5
BRAFTypeI	Stomach adenocarcinoma_TCGA	Non-CNS_tumors	TCGA	0.5
BRAFTypeII	Stomach adenocarcinoma_TCGA	Non-CNS_tumors	TCGA	0.6
MEKi_dualERKi	Stomach adenocarcinoma_TCGA	Non-CNS_tumors	TCGA	0.6
catERKi	Stomach adenocarcinoma_TCGA	Non-CNS_tumors	TCGA	0.6
MPAS	Stomach adenocarcinoma_TCGA	Non-CNS_tumors	TCGA	-0.2
Median	Prostate adenocarcinoma_TCGA	Non-CNS_tumors	TCGA	0.5
BRAFTypeI	Papillary thyroid carcinoma_TCGA	Non-CNS_tumors	TCGA	0.6
BRAFTypeII	Papillary thyroid carcinoma_TCGA	Non-CNS_tumors	TCGA	0.7
MEKi_dualERKi	Papillary thyroid carcinoma_TCGA	Non-CNS_tumors	TCGA	0.7
catERKi	Papillary thyroid carcinoma_TCGA	Non-CNS_tumors	TCGA	0.7
MPAS	Papillary thyroid carcinoma_TCGA	Non-CNS_tumors	TCGA	0.2
Median	Bladder_Normal_TCGA	Normal_tissue	TCGA	0.5
BRAFTypeI	Uterine carcinosarcoma_TCGA	Non-CNS_tumors	TCGA	0.5
BRAFTypeII	Uterine carcinosarcoma_TCGA	Non-CNS_tumors	TCGA	0.7
MEKi_dualERKi	Uterine carcinosarcoma_TCGA	Non-CNS_tumors	TCGA	0.7
catERKi	Uterine carcinosarcoma_TCGA	Non-CNS_tumors	TCGA	0.7
MPAS	Uterine carcinosarcoma_TCGA	Non-CNS_tumors	TCGA	-0.1
Median	Colon_Normal_TCGA	Normal_tissue	TCGA	0.4
BRAFTypeI	Bladder_Normal_TCGA	Normal_tissue	TCGA	0.2
BRAFTypeII	Bladder_Normal_TCGA	Normal_tissue	TCGA	0.6
MEKi_dualERKi	Bladder_Normal_TCGA	Normal_tissue	TCGA	0.5
catERKi	Bladder_Normal_TCGA	Normal_tissue	TCGA	0.5
MPAS	Bladder_Normal_TCGA	Normal_tissue	TCGA	0.6
Median	Stomach_Normal_TCGA	Normal_tissue	TCGA	0.4
BRAFTypeI	Breast_Normal_TCGA	Normal_tissue	TCGA	0.4
BRAFTypeII	Breast_Normal_TCGA	Normal_tissue	TCGA	0.5
MEKi_dualERKi	Breast_Normal_TCGA	Normal_tissue	TCGA	0.4
catERKi	Breast_Normal_TCGA	Normal_tissue	TCGA	0.3
MPAS	Breast_Normal_TCGA	Normal_tissue	TCGA	-0.2
Median	Breast cancer_TCGA	Non-CNS_tumors	TCGA	0.4
BRAFTypeI	Cervix_Normal_TCGA	Normal_tissue	TCGA	0
BRAFTypeII	Cervix_Normal_TCGA	Normal_tissue	TCGA	0
MEKi_dualERKi	Cervix_Normal_TCGA	Normal_tissue	TCGA	0
catERKi	Cervix_Normal_TCGA	Normal_tissue	TCGA	0
MPAS	Cervix_Normal_TCGA	Normal_tissue	TCGA	0
Median	Breast_Normal_TCGA	Normal_tissue	TCGA	0.4
BRAFTypeI	Cholangiocarcinoma_Normal_TCGA	Normal_tissue	TCGA	0.7
BRAFTypeII	Cholangiocarcinoma_Normal_TCGA	Normal_tissue	TCGA	0.5
MEKi_dualERKi	Cholangiocarcinoma_Normal_TCGA	Normal_tissue	TCGA	0.6
catERKi	Cholangiocarcinoma_Normal_TCGA	Normal_tissue	TCGA	0.6
MPAS	Cholangiocarcinoma_Normal_TCGA	Normal_tissue	TCGA	0.5
Median	Cholangiocarcinoma_TCGA	Non-CNS_tumors	TCGA	0.4
BRAFTypeI	Colon_Normal_TCGA	Normal_tissue	TCGA	-0.2
BRAFTypeII	Colon_Normal_TCGA	Normal_tissue	TCGA	0.6
MEKi_dualERKi	Colon_Normal_TCGA	Normal_tissue	TCGA	0.4
catERKi	Colon_Normal_TCGA	Normal_tissue	TCGA	0.5
MPAS	Colon_Normal_TCGA	Normal_tissue	TCGA	-0.3
Median	Cervical cancer_TCGA	Non-CNS_tumors	TCGA	0.4
BRAFTypeI	Esophagus_Normal_TCGA	Normal_tissue	TCGA	-0.3
BRAFTypeII	Esophagus_Normal_TCGA	Normal_tissue	TCGA	0.4
MEKi_dualERKi	Esophagus_Normal_TCGA	Normal_tissue	TCGA	-0.1
catERKi	Esophagus_Normal_TCGA	Normal_tissue	TCGA	-0.2
MPAS	Esophagus_Normal_TCGA	Normal_tissue	TCGA	0.1
BRAFTypeI	Kidney_Normal_TCGA	Normal_tissue	TCGA	0.8
BRAFTypeII	Kidney_Normal_TCGA	Normal_tissue	TCGA	0.8
MEKi_dualERKi	Kidney_Normal_TCGA	Normal_tissue	TCGA	0.6
catERKi	Kidney_Normal_TCGA	Normal_tissue	TCGA	0.7
MPAS	Kidney_Normal_TCGA	Normal_tissue	TCGA	0.2
Median	Head and neck squamous cell carcinoma_TCGA	Non-CNS_tumors	TCGA	0.3
BRAFTypeI	Liver_Normal_TCGA	Normal_tissue	TCGA	0.2
BRAFTypeII	Liver_Normal_TCGA	Normal_tissue	TCGA	0.5
MEKi_dualERKi	Liver_Normal_TCGA	Normal_tissue	TCGA	0.2
catERKi	Liver_Normal_TCGA	Normal_tissue	TCGA	0.3
MPAS	Liver_Normal_TCGA	Normal_tissue	TCGA	0.1
Median	Liver_Normal_TCGA	Normal_tissue	TCGA	0.2
BRAFTypeI	Lung_Normal_TCGA	Normal_tissue	TCGA	0.4
BRAFTypeII	Lung_Normal_TCGA	Normal_tissue	TCGA	0.6
MEKi_dualERKi	Lung_Normal_TCGA	Normal_tissue	TCGA	0.6
catERKi	Lung_Normal_TCGA	Normal_tissue	TCGA	0.6
MPAS	Lung_Normal_TCGA	Normal_tissue	TCGA	0
Median	Kidney carcinoma_TCGA	Non-CNS_tumors	TCGA	0.2
BRAFTypeI	Prostate_Normal_TCGA	Normal_tissue	TCGA	0.8
BRAFTypeII	Prostate_Normal_TCGA	Normal_tissue	TCGA	0.8
MEKi_dualERKi	Prostate_Normal_TCGA	Normal_tissue	TCGA	0.7
catERKi	Prostate_Normal_TCGA	Normal_tissue	TCGA	0.7
MPAS	Prostate_Normal_TCGA	Normal_tissue	TCGA	0.4
Median	Cervix_Normal_TCGA	Normal_tissue	TCGA	0
BRAFTypeI	Salivary_Normal_TCGA	Normal_tissue	TCGA	-0.5
BRAFTypeII	Salivary_Normal_TCGA	Normal_tissue	TCGA	-0.1
MEKi_dualERKi	Salivary_Normal_TCGA	Normal_tissue	TCGA	-0.4
catERKi	Salivary_Normal_TCGA	Normal_tissue	TCGA	-0.5
MPAS	Salivary_Normal_TCGA	Normal_tissue	TCGA	-0.2
Median	Esophageal cancer_TCGA	Non-CNS_tumors	TCGA	-0.1
BRAFTypeI	Stomach_Normal_TCGA	Normal_tissue	TCGA	-0.1
BRAFTypeII	Stomach_Normal_TCGA	Normal_tissue	TCGA	0.6
MEKi_dualERKi	Stomach_Normal_TCGA	Normal_tissue	TCGA	0.5
catERKi	Stomach_Normal_TCGA	Normal_tissue	TCGA	0.3
MPAS	Stomach_Normal_TCGA	Normal_tissue	TCGA	0.5
Median	Esophagus_Normal_TCGA	Normal_tissue	TCGA	-0.1
BRAFTypeI	Thyroid_Normal_TCGA	Normal_tissue	TCGA	0.6
BRAFTypeII	Thyroid_Normal_TCGA	Normal_tissue	TCGA	0.7
MEKi_dualERKi	Thyroid_Normal_TCGA	Normal_tissue	TCGA	0.7
catERKi	Thyroid_Normal_TCGA	Normal_tissue	TCGA	0.7
MPAS	Thyroid_Normal_TCGA	Normal_tissue	TCGA	0.2
BRAFTypeI	Uterus_Normal_TCGA	Normal_tissue	TCGA	0.8
BRAFTypeII	Uterus_Normal_TCGA	Normal_tissue	TCGA	0.8
MEKi_dualERKi	Uterus_Normal_TCGA	Normal_tissue	TCGA	0.7
catERKi	Uterus_Normal_TCGA	Normal_tissue	TCGA	0.7
MPAS	Uterus_Normal_TCGA	Normal_tissue	TCGA	0.4
Median	Salivary_Normal_TCGA	Normal_tissue	TCGA	-0.4

## Sheet: Suppl. Fig. S2
	GENE_SYMBOLS	CAL-120	DMS-114	CAL-51	NCI-H2869	A2058	NCI-H2803	NCI-H2722	HCC1419	ETK-1	C32	SW1783	NCI-H2810	DSH1	MDA-MB-157	ES1	HMV-II	M14	NCI-H441	IST-MES1	HOS	RS4-11	NCI-H727	NCI-H1299	Saos-2	LS-411N	RPMI-7951	CAL-54	WM-115	D-283MED	639-V	OE19	NCI-H2452	UACC-62	SISO	ESO51	PA-1	NCI-H2591	NCI-H513	NCI-H2795	NCI-H2369	TGBC24TKB	NCI-H2030	COLO-205	BFTC-905	RH-41	PANC-08-13	PCI-6A	NCI-H1355
Gene Name	CCND1	8.37264	8.38822	8.44029	7.94517	4.47243	8.62851	9.07476	8.2561	7.2677	8.52002	5.83233	7.30088	9.25602	8.60931	10.4066	7.84402	7.38826	8.00563	6.71235	7.38674	3.45888	9.01995	7.75678	3.07153	7.06174	7.59037	8.07379	9.93825	3.02088	7.41057	8.49	7.04208	6.90372	3.82306	7.41526	8.07721	8.37594	7.92347	6.41991	7.76417	8.02668	6.65558	6.67352	8.57392	5.15222	8.37857	7.37142	5.59809
	DUSP4	5.09612	4.04702	5.55849	5.54399	11.3474	6.80965	8.08218	12.1195	9.53725	10.3659	7.77339	6.4875	9.7398	4.70102	7.3406	11.7828	10.8576	6.20113	6.42095	6.74055	4.14018	11.7624	3.54654	3.99284	10.0308	10.2192	4.14852	11.6595	9.23194	3.67761	11.0835	5.47213	10.6981	10.8173	11.1129	3.90897	9.2548	9.14454	9.98423	8.57839	9.92763	10.0562	10.7467	8.37307	8.77059	9.56117	4.52797	10.9118
	DUSP6	5.9724	10.1982	9.60849	6.2455	8.55277	3.84458	7.81243	8.11678	3.79192	10.0879	5.89917	7.34128	8.14681	3.7231	6.1221	10.1173	8.93633	11.2995	3.75937	6.89895	5.65522	11.2559	9.14674	3.32498	8.60515	7.72517	8.34723	10.4121	7.50594	7.52637	9.01529	6.48587	9.47482	7.76414	8.22301	10.1761	5.99731	9.37893	7.64407	7.7676	5.36362	7.56422	9.45146	11.0371	8.29619	10.2185	7.24466	8.63171
	EPHA2	6.61987	3.80289	5.04021	6.16231	4.51804	7.79851	6.2781	4.39433	6.64344	4.07648	6.4688	6.57646	7.48802	5.15593	4.7102	6.92639	3.3167	7.30809	6.07005	5.49866	3.65104	6.4992	7.61483	8.34579	6.41559	5.21976	6.91938	8.02326	8.25741	5.60639	6.52013	6.57832	4.442	8.2083	7.02934	5.25817	5.61051	6.44273	6.17766	6.28795	5.36847	6.64114	6.0497	6.28145	5.79003	7.62857	6.28662	6.56132
	EPHA4	7.33183	2.99959	3.14488	7.71707	6.90724	3.81205	4.51834	3.15281	3.12782	3.1538	4.00483	5.33422	4.51831	3.02863	6.05038	3.08533	3.01736	4.88268	5.78755	4.51901	3.12429	7.1353	3.0952	5.22127	3.09861	3.46939	3.50782	3.75211	3.27476	3.08336	4.72549	3.26368	3.63887	3.0911	3.02658	4.81654	5.3207	3.63525	7.30444	5.35483	3.18029	3.00679	5.94342	4.09387	5.89338	7.2364	3.19535	3.0331
	ETV4	3.73289	3.94544	5.36793	3.93214	6.69392	3.21259	4.74022	4.60288	4.21832	7.8973	3.38208	4.3587	4.99401	4.37429	3.61753	8.75529	6.70157	5.49069	3.02003	4.10525	3.58772	7.17784	5.39956	3.59473	6.37999	4.59517	4.11505	5.46875	5.66164	4.48399	6.65502	4.06988	6.86158	5.24572	4.52616	6.84106	3.44973	5.50573	6.09231	3.88194	3.97005	5.1605	5.75069	6.34515	3.98163	5.61078	5.07555	5.64541
	ETV5	5.54904	5.50153	5.96027	4.72784	7.78486	4.32711	6.08021	4.91402	3.86193	8.6068	6.17937	6.15457	3.87263	4.36429	6.88086	8.96708	8.66318	7.07081	5.03716	4.94136	5.34796	5.309	7.13123	3.62804	7.38814	6.14428	5.1421	6.93959	7.18722	7.43608	5.0987	6.03863	8.31845	6.64321	6.62469	5.76244	5.35153	5.96022	5.55576	6.0129	4.80015	6.2606	6.46463	6.82392	7.11907	5.43737	4.97467	5.83186
	PHLDA1	9.013	3.5757	6.48257	6.10063	8.92909	3.83672	7.70119	3.68937	7.01833	10.326	7.64047	9.05152	7.5855	6.52405	5.57241	10.5519	9.68878	9.34168	3.43797	5.82739	3.51351	7.80672	9.7047	4.80117	9.59394	9.14038	9.47893	9.84977	8.92571	10.231	6.83476	7.32187	9.92578	7.67761	9.23867	8.10502	8.51191	8.41696	6.44126	9.35779	6.03742	8.1512	10.1084	9.69309	5.69522	9.6899	8.48937	8.27849
	SPRY2	8.45599	2.99723	9.84511	6.76814	8.74483	4.28072	5.0063	3.25972	4.91351	10.1648	6.01178	5.48892	4.64135	4.19989	5.22908	9.47861	8.85855	7.3572	5.19307	6.32271	7.39374	9.02893	8.39628	6.49017	7.92872	7.96476	7.64688	9.00948	8.48292	6.14409	7.5334	5.09226	9.19031	7.20982	4.54388	8.54226	5.45357	5.73783	7.97998	5.90831	5.02741	7.012	7.51768	8.08661	9.25402	8.07544	5.39331	7.749
	SPRY4	3.32099	3.54038	4.24412	3.71271	4.30702	3.06083	3.33511	4.00733	3.08926	5.9077	3.48336	3.58531	3.33441	3.02438	3.61225	5.26315	4.92273	3.66253	3.39758	3.03598	2.93862	5.48312	5.18622	3.09765	4.26252	3.75806	2.95251	5.41146	3.56577	3.75583	4.60574	2.99613	6.54872	3.78828	3.70573	4.56362	3.13615	4.18442	3.40249	3.7761	2.70602	4.09081	4.57022	4.25626	3.89547	3.74378	3.36642	3.32745
	MPAS	5120.6	1991.77	5374.63	4486.32	6752.29	2426.9	5447.02	4157.79	2896.01	6835.84	3596.6	4921.58	5674.18	1020.49	4689.82	6994.29	5932.93	6290.52	1213.99	3197.22	-406.035	7174.55	5343.26	659.752	5765.93	5778.38	4474.62	7292.98	4733.89	4292.21	6589.1	2563.03	6806.79	4962.11	5278.83	6179.28	4507.64	5743.63	5442.57	5501.17	2572.5	4845.36	6643.97	6565.56	5652.49	6769.6	3487.58	4849.61
Median Z-score	BRAFi Type I 1/2	-0.346926	0.85475	0.353022	0.823536	-0.15531	0.62874	1.00579	0.118965	0.582941	-3.91955	0.642855	-0.118997	0.017454	0.600386	-0.387923	-0.333011	-3.64087	1.4944	0.680783	-0.579589	-0.496229	-0.69579	0.954729	1.12525	-0.971298	0.066349	0.4777	-2.86402	0.059404	0.463831	0.689171	0.274434	0.273151	0.301287	0.67826	-0.733626	0.912143	0.644964	-1.03563	0.423504	0.783033	0.120171	-4.03794	-0.769639	0.099111	0.716008	-0.695303	0.711102
	BRAFi Type II	0.340198	0.691498	0.136396	1.46198	0	0.35606	0.858742	1.67342	0.568493	-2.23479	1.7786	2.04857	0.247256	0.643584	-0.11723	-2.80471	-2.23318	0.131963	0.284028	-0.274735	0.20844	-0.056937	0.043171	0.492282	-1.47492	-0.358233	0.509477	-1.02474	0.837136	0.27426	0.96202	0.117493	-2.05406	-0.013735	-0.26939	0	0.76696	0.705829	0.622103	0.144191	0.103651	-0.370667	-1.09986	-0.935822	0.082553	0.523895	0.540741	0.428749
	MEKi	0.022917	0.653541	0.478513	0.623694	-0.409934	-0.157543	0.482391	0.833204	0.341103	-2.23163	0.874324	0.198529	0.546109	0.462792	1.38232	-1.62165	-2.53587	0.578155	0.622588	0.034767	0.963249	-0.264364	0.318544	0.862288	-1.0368	-0.435002	-0.207505	-1.32349	0.468726	-0.496311	0.146227	0.427053	0.392923	0.186429	-0.135386	0.33914	-0.062533	0.683651	-1.06304	0.136832	-0.008465	-0.007121	-1.5466	-0.96525	0.76506	0.436637	-0.41	-0.15956
	catERKi	0.694063	0.89388	0.274514	1.28219	0.0360895	-0.035067	0.917262	0.323685	0.642947	0.517688	1.18847	0	-0.57956	0.864267	-0.470428	-0.652232	-2.43824	2.09797	0.40429	0.596816	-0.571173	-0.412486	-0.481324	1.67093	-1.41293	-0.136773	-0.301424	0.315373	0.11916	0.282194	0.893388	0.985025	-0.893085	0.744138	0.047075	-0.602423	0.991291	-0.547893	-0.668924	0.613409	0.0558395	-0.82462	-1.46917	-1.12832	0.0953215	0.380966	-0.98459	0.879021
	dualERKi	1.78977	0.940292	0.312891	0.845231	-0.429483	0.341186	0.812943	1.45143	1.18892	-1.77977	0.761532	-0.17085	-0.800541	1.21897	0.143884	-1.6567	-2.31417	1.17223	0.012297	0.648152	0.23134	-0.184683	-0.233274	0.16198	-1.4984	-0.028038	0.330296	-0.34986	-0.004632	0.455283	0.855205	1.26823	-1.89722	0.77641	-0.606237	-0.22342	0.880399	0.516912	-1.48425	1.03972	0.280166	0	-2.02613	-0.868039	0.233652	-0.485304	0	0.829679
[truncated: 422 more columns]

[truncated: 11 more sheets: Suppl. Fig. S5, Suppl. Fig. S6, Suppl. Fig. S7A, Suppl. Fig. S10-S11, Suppl. Fig. S14, Suppl. Fig. S15A-E, Suppl. Fig. S15F, Suppl. Fig. S16A-B, Suppl. Fig. S24C-D, Suppl. Fig. S24E, Suppl. Fig. S25]
